# Supplementary material for: Quantitative proteomic analysis of serum-purified exosomes identifies putative pre-eclampsia-associated biomarkers
Source: Clin Proteomics. 2022 Feb 10;19:5. doi: 10.1186/s12014-022-09342-4 (PMC8903615; doi:10.1186/s12014-022-09342-4)
Supplement: Supplementary file 3 — Additional file 3: Table S1. Summary of serum control and pre-eclampsia samples used in this study. [file 12014_2022_9342_MOESM3_ESM.xlsx]

## Sheet: SAMPLES
Sample Collection C1; Source: Hospital La Paz
Demographic characteristic	Control (n=4)	EO-PE (1) (n=4), term	P-value (2)
Gestational age (weeks)	39.5 (38.9-40.9)	30.8 (27.6-34.0)	p=0.02
Body mass index (kg/m2)	21.0 (20.1-23.3)	20.3 (17.1-22.4)	p=0.4
Maternal age (years)	35.0 (32-37)	30.0 (24-37)	p=0.2
Values are shown as medians
(1) EO-PE, early-onset preeclampsia
(2) P-values are obtained in comparison to the control group. P-value<0.05 is considered statistically significant
Sample Collections C2 and C3; Source: IDIBAPS
Demographic characteristic	Control (n=10)	EO-PE (1) (n=10)	Control (n=10)	EO-PE (1) (n=10)
Gestational age at sample collection(weeks)	late 2nd Trimester-early 3rd Trimester (25-27 weeks)		at delivery
Body mass index (kg/m2)	22.1 (19.2-28.2)	23.5 (19.4-27.8) [p-value=0.2] (2)	24.5 (21.6-27.9)	24.1 (20.5-27.8) [p-value=0.07] (2)
Maternal age (years)	32.5 (30-40)	34.5 (30-41) [p-value=0.2] (2)	32 (28-37)	35.0 (28-42) [p-value=0.1] (2)
Values are shown as medians
(1) EO-PE, early-onset preeclampsia
(2) P-values are obtained in comparison to the control group. P-value<0.05 is considered statistically significant
Sample Collection C4; Source: Hospital 12 de Octubre
Demographic characteristic	Control (n=11)	EO-PE (1)(n=11)	P-value (2)
Gestational age (weeks)	40.1 (36.1-41.6)	29.7 (26.4-32.6)	p<0.001
Body mass index (kg/m2)	26.7 (19.6-28.5)	26.4 (20.1-31.1)	p=0.4
Maternal age (years)	32 (27-42)	37 (26-43)	p=0.1
Values are shown as medians
(1) EO-PE, early-onset preeclampsia
(2) P-values are obtained in comparison to the control group. P-value<0.05 is considered statistically significant
