# Supplementary material for: Quantitative proteomic analysis of serum-purified exosomes identifies putative pre-eclampsia-associated biomarkers
Source: Clin Proteomics. 2022 Feb 10;19:5. doi: 10.1186/s12014-022-09342-4 (PMC8903615; doi:10.1186/s12014-022-09342-4)
Supplement: Supplementary file 4 — Additional file 4: Table S2. MRM transition list used in the targeted proteomic analysis of the 66 proteins detected with at least two proteotypic peptides (except for syndecan from C2 sample collection). [file 12014_2022_9342_MOESM4_ESM.xlsx]

## Sheet: C1_at delivery
Protein Name	Peptide Sequence	Precursor Mz	Precursor Charge	Product Mz	Product Charge	Fragment Ion	Retention Time	Peak Rank
sp|Q4LDE5|SVEP1_HUMAN	FSEAFETTLGK	615.306	2	795.425	1	y7	25.47	1
sp|Q4LDE5|SVEP1_HUMAN	FSEAFETTLGK	615.306	2	519.314	1	y5	25.43	2
sp|Q4LDE5|SVEP1_HUMAN	FSEAFETTLGK	615.306	2	866.462	1	y8	25.47	3
sp|Q4LDE5|SVEP1_HUMAN	FSEAFETTLGK	615.306	2	648.356	1	y6	25.38	4
sp|Q4LDE5|SVEP1_HUMAN	GAFQQAAQILLHAR	508.62	3	921.563	1	y8	34.96	1
sp|Q4LDE5|SVEP1_HUMAN	GAFQQAAQILLHAR	508.62	3	609.383	1	y5	34.79	2
sp|Q4LDE5|SVEP1_HUMAN	GAFQQAAQILLHAR	508.62	3	722.467	1	y6	34.87	3
sp|Q4LDE5|SVEP1_HUMAN	GAFQQAAQILLHAR	508.62	3	850.526	1	y7	34.75	4
sp|Q4LDE5|SVEP1_HUMAN	LGGSVPHLR	468.275	2	522.315	1	y4	18	1
sp|Q4LDE5|SVEP1_HUMAN	LGGSVPHLR	468.275	2	822.458	1	y8	18	2
sp|Q4LDE5|SVEP1_HUMAN	LGGSVPHLR	468.275	2	765.437	1	y7	18	3
sp|Q4LDE5|SVEP1_HUMAN	LGGSVPHLR	468.275	2	621.383	1	y5	18	4
sp|Q4LDE5|SVEP1_HUMAN	VHAASWDEPQFSDNSGAELVITR	843.738	3	896.39	1	b8	29.29	1
sp|Q4LDE5|SVEP1_HUMAN	VHAASWDEPQFSDNSGAELVITR	843.738	3	858.504	1	y8	29.29	2
sp|Q4LDE5|SVEP1_HUMAN	VHAASWDEPQFSDNSGAELVITR	843.738	3	945.536	1	y9	29.2	3
sp|Q4LDE5|SVEP1_HUMAN	VHAASWDEPQFSDNSGAELVITR	843.738	3	767.347	1	b7	29.25	4
sp|Q4LDE5|SVEP1_HUMAN	WVPPEGQDMPR	656.311	2	513.737	2	y9	23.28	1
sp|Q4LDE5|SVEP1_HUMAN	WVPPEGQDMPR	656.311	2	929.415	1	y8	23.28	2
sp|Q4LDE5|SVEP1_HUMAN	WVPPEGQDMPR	656.311	2	703.319	1	y6	23.28	3
sp|Q4LDE5|SVEP1_HUMAN	WVPPEGQDMPR	656.311	2	832.362	1	y7	23.28	4
Protein Name	Peptide Sequence	Precursor Mz	Precursor Charge	Product Mz	Product Charge	Fragment Ion	Retention Time	Peak Rank
sp|P13611|CSPG2_HUMAN	LATVGELQAAWR	657.862	2	930.479	1	y8	29.72	1
sp|P13611|CSPG2_HUMAN	LATVGELQAAWR	657.862	2	631.331	1	y5	29.72	2
sp|P13611|CSPG2_HUMAN	LATVGELQAAWR	657.862	2	744.415	1	y6	29.81	3
sp|P13611|CSPG2_HUMAN	LATVGELQAAWR	657.862	2	873.458	1	y7	29.72	4
sp|P13611|CSPG2_HUMAN	YEINSLIR	504.28	2	715.446	1	y6	26.33	1
sp|P13611|CSPG2_HUMAN	YEINSLIR	504.28	2	602.362	1	y5	26.33	2
sp|P13611|CSPG2_HUMAN	YEINSLIR	504.28	2	488.319	1	y4	26.28	3
sp|P13611|CSPG2_HUMAN	YEINSLIR	504.28	2	844.489	1	y7	26.37	4
Protein Name	Peptide Sequence	Precursor Mz	Precursor Charge	Product Mz	Product Charge	Fragment Ion	Retention Time	Peak Rank
sp|P78509|RELN_HUMAN	FVYLELPAAAK	611.348	2	457.277	1	y5	31.44	1
sp|P78509|RELN_HUMAN	FVYLELPAAAK	611.348	2	699.404	1	y7	31.57	2
sp|P78509|RELN_HUMAN	FVYLELPAAAK	611.348	2	812.488	1	y8	31.44	3
sp|P78509|RELN_HUMAN	FVYLELPAAAK	611.348	2	570.361	1	y6	31.44	4
sp|P78509|RELN_HUMAN	ITIVIPR	406.274	2	484.324	1	y4	27.19	1
sp|P78509|RELN_HUMAN	ITIVIPR	406.274	2	597.408	1	y5	27.19	2
sp|P78509|RELN_HUMAN	ITIVIPR	406.274	2	385.256	1	y3	27.19	3
sp|P78509|RELN_HUMAN	ITIVIPR	406.274	2	698.456	1	y6	27.19	4
sp|P78509|RELN_HUMAN	ITLPLPPYTR	585.848	2	843.472	1	y7	31.44	1
sp|P78509|RELN_HUMAN	ITLPLPPYTR	585.848	2	633.335	1	y5	31.48	2
sp|P78509|RELN_HUMAN	ITLPLPPYTR	585.848	2	746.42	1	y6	31.44	3
sp|P78509|RELN_HUMAN	ITLPLPPYTR	585.848	2	956.556	1	y8	31.65	4
sp|P78509|RELN_HUMAN	YIALEIPLK	530.326	2	357.25	1	y3	32.34	1
sp|P78509|RELN_HUMAN	YIALEIPLK	530.326	2	783.497	1	y7	32.43	2
sp|P78509|RELN_HUMAN	YIALEIPLK	530.326	2	470.334	1	y4	32.34	3
sp|P78509|RELN_HUMAN	YIALEIPLK	530.326	2	712.46	1	y6	32.34	4
Protein Name	Peptide Sequence	Precursor Mz	Precursor Charge	Product Mz	Product Charge	Fragment Ion	Retention Time	Peak Rank
sp|P20742|PZP_HUMAN	AVGYLITGYQR	620.838	2	624.31	1	y5	27.46	1
sp|P20742|PZP_HUMAN	AVGYLITGYQR	620.838	2	850.478	1	y7	27.4	2
sp|P20742|PZP_HUMAN	AVGYLITGYQR	620.838	2	737.394	1	y6	27.35	3
sp|P20742|PZP_HUMAN	AVGYLITGYQR	620.838	2	1070.56	1	y9	27.4	4
sp|P20742|PZP_HUMAN	GEVFTLK	397.226	2	187.071	1	b2	24.1	1
sp|P20742|PZP_HUMAN	GEVFTLK	397.226	2	508.313	1	y4	24.15	2
sp|P20742|PZP_HUMAN	GEVFTLK	397.226	2	607.381	1	y5	24.1	3
sp|P20742|PZP_HUMAN	GEVFTLK	397.226	2	361.245	1	y3	24.21	4
sp|P20742|PZP_HUMAN	QTLSWTVTPK	580.819	2	545.329	1	y5	26.7	1
sp|P20742|PZP_HUMAN	QTLSWTVTPK	580.819	2	818.441	1	y7	26.59	2
sp|P20742|PZP_HUMAN	QTLSWTVTPK	580.819	2	931.525	1	y8	26.59	3
sp|P20742|PZP_HUMAN	QTLSWTVTPK	580.819	2	731.409	1	y6	26.7	4
sp|P20742|PZP_HUMAN	VVVQTESGGR	516.278	2	606.284	1	y6	14.08	1
sp|P20742|PZP_HUMAN	VVVQTESGGR	516.278	2	833.411	1	y8	14.08	2
sp|P20742|PZP_HUMAN	VVVQTESGGR	516.278	2	734.343	1	y7	14.03	3
sp|P20742|PZP_HUMAN	VVVQTESGGR	516.278	2	376.194	1	y4	14.03	4
Protein Name	Peptide Sequence	Precursor Mz	Precursor Charge	Product Mz	Product Charge	Fragment Ion	Retention Time	Peak Rank
sp|P32119|PRDX2_HUMAN	ATAVVDGAFK	489.766	2	735.404	1	y7	21	1
sp|P32119|PRDX2_HUMAN	ATAVVDGAFK	489.766	2	806.441	1	y8	21.09	2
sp|P32119|PRDX2_HUMAN	ATAVVDGAFK	489.766	2	537.267	1	y5	20.83	3
sp|P32119|PRDX2_HUMAN	ATAVVDGAFK	489.766	2	636.335	1	y6	20.87	4
sp|P32119|PRDX2_HUMAN	TDEGIAYR	462.725	2	409.219	1	y3	16.15	1
sp|P32119|PRDX2_HUMAN	TDEGIAYR	462.725	2	579.325	1	y5	16.19	2
sp|P32119|PRDX2_HUMAN	TDEGIAYR	462.725	2	708.368	1	y6	16.15	3
sp|P32119|PRDX2_HUMAN	TDEGIAYR	462.725	2	823.394	1	y7	16.19	4

## Sheet: C2_w25-27
Protein Name	Peptide Sequence	Precursor Mz	Precursor Charge	Product Mz	Product Charge	Fragment Ion	Retention Time	Peak Rank
sp|P18827|SDC1_HUMAN	EGEAVVLPEVEPGLTAR	883.47	2	842.473	1	y8	33.85	1
sp|P18827|SDC1_HUMAN	EGEAVVLPEVEPGLTAR	883.47	2	585.288	1	b6	33.88	2
sp|P18827|SDC1_HUMAN	EGEAVVLPEVEPGLTAR	883.47	2	614.362	1	y6	33.8	3
sp|P18827|SDC1_HUMAN	EGEAVVLPEVEPGLTAR	883.47	2	743.405	1	y7	33.94	4
sp|P18827|SDC1_HUMAN	EGEAVVLPEVEPGLTAR	589.316	3	614.362	1	y6	33.94	1
sp|P18827|SDC1_HUMAN	EGEAVVLPEVEPGLTAR	589.316	3	517.309	1	y5	33.94	2
sp|P18827|SDC1_HUMAN	EGEAVVLPEVEPGLTAR	589.316	3	743.405	1	y7	33.88	3
sp|P18827|SDC1_HUMAN	EGEAVVLPEVEPGLTAR	589.316	3	842.473	1	y8	33.94	4
Protein Name	Peptide Sequence	Precursor Mz	Precursor Charge	Product Mz	Product Charge	Fragment Ion	Retention Time	Peak Rank
sp|Q92954|PRG4_HUMAN	DQYYNIDVPSR	685.323	2	686.383	1	y6	28.07	1
sp|Q92954|PRG4_HUMAN	DQYYNIDVPSR	685.323	2	963.489	1	y8	28.16	2
sp|Q92954|PRG4_HUMAN	DQYYNIDVPSR	685.323	2	573.299	1	y5	28.18	3
sp|Q92954|PRG4_HUMAN	DQYYNIDVPSR	685.323	2	800.426	1	y7	28.07	4
sp|Q92954|PRG4_HUMAN	GGSIQQYIYK	578.803	2	842.441	1	y6	27.69	1
sp|Q92954|PRG4_HUMAN	GGSIQQYIYK	578.803	2	714.382	1	y5	27.78	2
sp|Q92954|PRG4_HUMAN	GGSIQQYIYK	578.803	2	586.324	1	y4	27.74	3
sp|Q92954|PRG4_HUMAN	GGSIQQYIYK	578.803	2	955.525	1	y7	27.78	4
Protein Name	Peptide Sequence	Precursor Mz	Precursor Charge	Product Mz	Product Charge	Fragment Ion	Retention Time	Peak Rank
sp|P13645|K1C10_HUMAN	ADLEMQIESLTEELAYLK	699.354	3	865.467	1	y7	47.7	1
sp|P13645|K1C10_HUMAN	ADLEMQIESLTEELAYLK	699.354	3	736.424	1	y6	47.72	2
sp|P13645|K1C10_HUMAN	ADLEMQIESLTEELAYLK	699.354	3	688.297	1	b6	47.69	3
sp|P13645|K1C10_HUMAN	ADLEMQIESLTEELAYLK	699.354	3	801.381	1	b7	47.73	4
sp|P13645|K1C10_HUMAN	ALEESNYELEGK	691.328	2	939.442	1	y8	24.19	1
sp|P13645|K1C10_HUMAN	ALEESNYELEGK	691.328	2	575.304	1	y5	24.22	2
sp|P13645|K1C10_HUMAN	ALEESNYELEGK	691.328	2	738.367	1	y6	24.22	3
sp|P13645|K1C10_HUMAN	ALEESNYELEGK	691.328	2	852.41	1	y7	24.22	4
sp|P13645|K1C10_HUMAN	NVQALEIELQSQLALK	599.675	3	659.409	1	y6	39.95	1
sp|P13645|K1C10_HUMAN	NVQALEIELQSQLALK	599.675	3	787.467	1	y7	39.97	2
sp|P13645|K1C10_HUMAN	NVQALEIELQSQLALK	599.675	3	655.341	1	b6	39.91	3
sp|P13645|K1C10_HUMAN	NVQALEIELQSQLALK	599.675	3	768.425	1	b7	40	4
Protein Name	Peptide Sequence	Precursor Mz	Precursor Charge	Product Mz	Product Charge	Fragment Ion	Retention Time	Peak Rank
sp|Q13835|PKP1_HUMAN	AVQYLSSQDEK	634.312	2	693.305	1	y6	21.57	1
sp|Q13835|PKP1_HUMAN	AVQYLSSQDEK	634.312	2	806.389	1	y7	21.5	2
sp|Q13835|PKP1_HUMAN	AVQYLSSQDEK	634.312	2	606.273	1	y5	21.48	3
sp|Q13835|PKP1_HUMAN	AVQYLSSQDEK	634.312	2	549.259	2	y9	21.57	4
sp|Q13835|PKP1_HUMAN	LLQSGNSDVVR	594.323	2	833.411	1	y8	21.88	1
sp|Q13835|PKP1_HUMAN	LLQSGNSDVVR	594.323	2	746.379	1	y7	21.84	2
sp|Q13835|PKP1_HUMAN	LLQSGNSDVVR	594.323	2	575.315	1	y5	21.9	3
sp|Q13835|PKP1_HUMAN	LLQSGNSDVVR	594.323	2	689.358	1	y6	21.95	4
Protein Name	Peptide Sequence	Precursor Mz	Precursor Charge	Product Mz	Product Charge	Fragment Ion	Retention Time	Peak Rank
sp|Q08188|TGM3_HUMAN	SGFSPVR	375.201	2	458.272	1	y4	21.51	1
sp|Q08188|TGM3_HUMAN	SGFSPVR	375.201	2	605.341	1	y5	21.55	2
sp|Q08188|TGM3_HUMAN	SGFSPVR	375.201	2	662.362	1	y6	21.39	3
sp|Q08188|TGM3_HUMAN	VPDESEVVVER	629.32	2	579.785	2	y10	23.88	1
sp|Q08188|TGM3_HUMAN	VPDESEVVVER	629.32	2	817.441	1	y7	23.83	2
sp|Q08188|TGM3_HUMAN	VPDESEVVVER	629.32	2	730.409	1	y6	23.86	3
Protein Name	Peptide Sequence	Precursor Mz	Precursor Charge	Product Mz	Product Charge	Fragment Ion	Retention Time	Peak Rank
sp|P19823|ITIH2_HUMAN	IYGNQDTSSQLK	677.336	2	562.32	1	y5	20.32	1
sp|P19823|ITIH2_HUMAN	IYGNQDTSSQLK	677.336	2	778.394	1	y7	20.32	2
sp|P19823|ITIH2_HUMAN	IYGNQDTSSQLK	677.336	2	663.367	1	y6	20.3	3
sp|P19823|ITIH2_HUMAN	IYGNQDTSSQLK	677.336	2	906.453	1	y8	20.36	4
sp|P19823|ITIH2_HUMAN	IYLQPGR	423.745	2	570.336	1	y5	22.94	1
sp|P19823|ITIH2_HUMAN	IYLQPGR	423.745	2	457.252	1	y4	22.91	2
sp|P19823|ITIH2_HUMAN	IYLQPGR	423.745	2	733.399	1	y6	23.04	3
sp|P19823|ITIH2_HUMAN	TEVNVLPGAK	514.293	2	797.488	1	y8	24.69	1
sp|P19823|ITIH2_HUMAN	TEVNVLPGAK	514.293	2	584.377	1	y6	24.69	2
sp|P19823|ITIH2_HUMAN	TEVNVLPGAK	514.293	2	698.42	1	y7	24.62	3
Protein Name	Peptide Sequence	Precursor Mz	Precursor Charge	Product Mz	Product Charge	Fragment Ion	Retention Time	Peak Rank
sp|P35908|K22E_HUMAN	GFSSGSAVVSGGSR	627.807	2	661.363	1	y7	21.7	1
sp|P35908|K22E_HUMAN	GFSSGSAVVSGGSR	627.807	2	732.4	1	y8	21.7	2
sp|P35908|K22E_HUMAN	GFSSGSAVVSGGSR	627.807	2	819.432	1	y9	21.68	3
sp|P35908|K22E_HUMAN	NVQDAIADAEQR	665.323	2	689.321	1	y6	25.95	1
sp|P35908|K22E_HUMAN	NVQDAIADAEQR	665.323	2	802.405	1	y7	26	2
sp|P35908|K22E_HUMAN	NVQDAIADAEQR	665.323	2	618.284	1	y5	26.01	3
sp|P35908|K22E_HUMAN	NVQDAIADAEQR	665.323	2	873.442	1	y8	26.01	4
sp|P35908|K22E_HUMAN	VDPEIQNVK	521.282	2	827.462	1	y7	21.68	1
sp|P35908|K22E_HUMAN	VDPEIQNVK	521.282	2	601.367	1	y5	21.72	2
sp|P35908|K22E_HUMAN	VDPEIQNVK	521.282	2	730.409	1	y6	21.59	3
sp|P35908|K22E_HUMAN	YLDGLTAER	519.267	2	761.379	1	y7	26.78	1
sp|P35908|K22E_HUMAN	YLDGLTAER	519.267	2	646.352	1	y6	26.71	2
sp|P35908|K22E_HUMAN	YLDGLTAER	519.267	2	476.246	1	y4	26.68	3
sp|P35908|K22E_HUMAN	YLDGLTAER	519.267	2	874.463	1	y8	26.68	4
Protein Name	Peptide Sequence	Precursor Mz	Precursor Charge	Product Mz	Product Charge	Fragment Ion	Retention Time	Peak Rank
sp|P00738|HPT_HUMAN	TEGDGVYTLNNEK	720.336	2	881.436	1	y7	23.19	1
sp|P00738|HPT_HUMAN	TEGDGVYTLNNEK	720.336	2	718.373	1	y6	23.32	2
sp|P00738|HPT_HUMAN	TEGDGVYTLNNEK	720.336	2	617.325	1	y5	23.21	3
sp|P00738|HPT_HUMAN	VGYVSGWGR	490.751	2	562.273	1	y5	27.53	1
sp|P00738|HPT_HUMAN	VGYVSGWGR	490.751	2	661.342	1	y6	27.67	2
sp|P00738|HPT_HUMAN	VGYVSGWGR	490.751	2	881.426	1	y8	27.54	3
sp|P00738|HPT_HUMAN	VGYVSGWGR	490.751	2	824.405	1	y7	27.54	4
sp|P00738|HPT_HUMAN	VTSIQDWVQK	602.322	2	675.346	1	y5	30.09	1
sp|P00738|HPT_HUMAN	VTSIQDWVQK	602.322	2	560.319	1	y4	30.13	2
sp|P00738|HPT_HUMAN	VVLHPNYSQVDIGLIK	599.009	3	658.413	1	y6	32.92	1
sp|P00738|HPT_HUMAN	VVLHPNYSQVDIGLIK	599.009	3	757.482	1	y7	32.97	2
sp|P00738|HPT_HUMAN	VVLHPNYSQVDIGLIK	599.009	3	823.446	1	b7	32.93	3
sp|P00738|HPT_HUMAN	VVLHPNYSQVDIGLIK	599.009	3	885.54	1	y8	32.97	4
Protein Name	Peptide Sequence	Precursor Mz	Precursor Charge	Product Mz	Product Charge	Fragment Ion	Retention Time	Peak Rank
sp|Q08380|LG3BP_HUMAN	ASHEEVEGLVEK	442.889	3	545.329	1	y5	22.49	1
sp|Q08380|LG3BP_HUMAN	ASHEEVEGLVEK	442.889	3	554.221	1	b5	22.38	2
sp|Q08380|LG3BP_HUMAN	ASHEEVEGLVEK	442.889	3	674.372	1	y6	22.36	3
sp|Q08380|LG3BP_HUMAN	ELSEALGQIFDSQR	531.602	3	652.305	1	y5	36.05	1
sp|Q08380|LG3BP_HUMAN	ELSEALGQIFDSQR	531.602	3	505.237	1	y4	36.07	2
sp|Q08380|LG3BP_HUMAN	ELSEALGQIFDSQR	531.602	3	765.389	1	y6	36.07	3
sp|Q08380|LG3BP_HUMAN	ELSEALGQIFDSQR	531.602	3	828.41	1	b8	36.21	4
sp|Q08380|LG3BP_HUMAN	STHTLDLSR	515.27	2	704.394	1	y6	20.69	1
sp|Q08380|LG3BP_HUMAN	STHTLDLSR	515.27	2	603.346	1	y5	20.55	2
sp|Q08380|LG3BP_HUMAN	STHTLDLSR	515.27	2	841.453	1	y7	20.53	3
sp|Q08380|LG3BP_HUMAN	YSSDYFQAPSDYR	799.842	2	637.294	1	y5	28.54	1
sp|Q08380|LG3BP_HUMAN	YSSDYFQAPSDYR	799.842	2	708.331	1	y6	28.65	2
sp|Q08380|LG3BP_HUMAN	YSSDYFQAPSDYR	799.842	2	836.39	1	y7	28.5	3
sp|Q08380|LG3BP_HUMAN	YSSDYFQAPSDYR	799.842	2	453.209	1	y3	28.54	4
Protein Name	Peptide Sequence	Precursor Mz	Precursor Charge	Product Mz	Product Charge	Fragment Ion	Retention Time	Peak Rank
sp|P02533|K1C14_HUMAN	APSTYGGGLSVSSSR	713.352	2	906.464	1	y10	23.34	1
sp|P02533|K1C14_HUMAN	APSTYGGGLSVSSSR	713.352	2	849.442	1	y9	23.34	2
sp|P02533|K1C14_HUMAN	APSTYGGGLSVSSSR	713.352	2	792.421	1	y8	23.32	3
sp|P02533|K1C14_HUMAN	DAEEWFFTK	586.767	2	857.419	1	y6	35.54	1
sp|P02533|K1C14_HUMAN	DAEEWFFTK	586.767	2	395.229	1	y3	35.57	2
sp|P02533|K1C14_HUMAN	DAEEWFFTK	586.767	2	542.297	1	y4	35.6	3
sp|P02533|K1C14_HUMAN	DAEEWFFTK	586.767	2	728.377	1	y5	35.54	4
sp|P02533|K1C14_HUMAN	LLEGEDAHLSSSQFSSGSQSSR	770.36	3	795.359	1	y8	25.68	1
sp|P02533|K1C14_HUMAN	LLEGEDAHLSSSQFSSGSQSSR	770.36	3	708.327	1	y7	25.66	2
sp|P02533|K1C14_HUMAN	LLEGEDAHLSSSQFSSGSQSSR	770.36	3	621.295	1	y6	25.8	3
sp|P02533|K1C14_HUMAN	LLEGEDAHLSSSQFSSGSQSSR	770.36	3	865.405	1	b8	25.61	4
Protein Name	Peptide Sequence	Precursor Mz	Precursor Charge	Product Mz	Product Charge	Fragment Ion	Retention Time	Peak Rank
sp|P04264|K2C1_HUMAN	AEAESLYQSK	563.275	2	925.463	1	y8	20.22	1
sp|P04264|K2C1_HUMAN	AEAESLYQSK	563.275	2	725.383	1	y6	20.18	2
sp|P04264|K2C1_HUMAN	AEAESLYQSK	563.275	2	854.425	1	y7	20.12	3
sp|P04264|K2C1_HUMAN	LALDLEIATYR	639.359	2	752.394	1	y6	36.72	1
sp|P04264|K2C1_HUMAN	LALDLEIATYR	639.359	2	623.351	1	y5	36.72	2
sp|P04264|K2C1_HUMAN	LALDLEIATYR	639.359	2	510.267	1	y4	36.65	3
sp|P04264|K2C1_HUMAN	LALDLEIATYR	639.359	2	865.478	1	y7	36.67	4
sp|P04264|K2C1_HUMAN	LNDLEDALQQAK	679.352	2	902.458	1	y8	30.32	1
sp|P04264|K2C1_HUMAN	LNDLEDALQQAK	679.352	2	773.415	1	y7	30.3	2
sp|P04264|K2C1_HUMAN	LNDLEDALQQAK	679.352	2	587.351	1	y5	30.3	3
sp|P04264|K2C1_HUMAN	LNDLEDALQQAK	679.352	2	658.388	1	y6	30.32	4
sp|P04264|K2C1_HUMAN	SLNNQFASFIDK	692.349	2	827.43	1	y7	34.11	1
sp|P04264|K2C1_HUMAN	SLNNQFASFIDK	692.349	2	680.361	1	y6	34.14	2
sp|P04264|K2C1_HUMAN	SLNNQFASFIDK	692.349	2	609.324	1	y5	34.17	3
sp|P04264|K2C1_HUMAN	SLNNQFASFIDK	692.349	2	522.292	1	y4	34.13	4
Protein Name	Peptide Sequence	Precursor Mz	Precursor Charge	Product Mz	Product Charge	Fragment Ion	Retention Time	Peak Rank
sp|P06702|S10A9_HUMAN	LGHPDTLNQGEFK	485.912	3	621.299	1	b6	23.51	1
sp|P06702|S10A9_HUMAN	LGHPDTLNQGEFK	485.912	3	722.347	1	y6	23.55	2
sp|P06702|S10A9_HUMAN	LGHPDTLNQGEFK	485.912	3	734.383	1	b7	23.59	3
sp|P06702|S10A9_HUMAN	NIETIINTFHQYSVK	602.984	3	790.409	2	y13	38.39	1
sp|P06702|S10A9_HUMAN	NIETIINTFHQYSVK	602.984	3	618.822	2	y10	38.44	2
sp|P06702|S10A9_HUMAN	NIETIINTFHQYSVK	602.984	3	725.888	2	y12	38.48	3
sp|P06702|S10A9_HUMAN	NIETIINTFHQYSVK	602.984	3	761.394	1	y6	38.39	4
sp|P06702|S10A9_HUMAN	VIEHIMEDLDTNADK	581.614	3	663.294	1	y6	29.66	1
sp|P06702|S10A9_HUMAN	VIEHIMEDLDTNADK	581.614	3	776.378	1	y7	29.67	2
sp|P06702|S10A9_HUMAN	VIEHIMEDLDTNADK	581.614	3	592.345	1	b5	29.69	3
sp|P06702|S10A9_HUMAN	VIEHIMEDLDTNADK	581.614	3	723.386	1	b6	29.67	4
Protein Name	Peptide Sequence	Precursor Mz	Precursor Charge	Product Mz	Product Charge	Fragment Ion	Retention Time	Peak Rank
sp|P02730|B3AT_HUMAN	ASTPGAAAQIQEVK	685.867	2	556.273	1	b7	22.72	1
sp|P02730|B3AT_HUMAN	ASTPGAAAQIQEVK	685.867	2	815.462	1	y7	22.64	2
sp|P02730|B3AT_HUMAN	ASTPGAAAQIQEVK	685.867	2	886.499	1	y8	22.7	3
sp|P02730|B3AT_HUMAN	ASTPGAAAQIQEVK	685.867	2	744.425	1	y6	22.64	4
sp|P02730|B3AT_HUMAN	LQEAAELEAVELPVPIR	626.351	3	581.377	1	y5	38.43	1
sp|P02730|B3AT_HUMAN	LQEAAELEAVELPVPIR	626.351	3	823.504	1	y7	38.44	2
sp|P02730|B3AT_HUMAN	LQEAAELEAVELPVPIR	626.351	3	694.461	1	y6	38.5	3
sp|P02730|B3AT_HUMAN	LQEAAELEAVELPVPIR	626.351	3	755.393	1	b7	38.44	4
Protein Name	Peptide Sequence	Precursor Mz	Precursor Charge	Product Mz	Product Charge	Fragment Ion	Retention Time	Peak Rank
sp|P15924|DESP_HUMAN	ETQSQLETER	610.791	2	862.426	1	y7	18.02	1
sp|P15924|DESP_HUMAN	ETQSQLETER	610.791	2	647.336	1	y5	17.98	2
sp|P15924|DESP_HUMAN	ETQSQLETER	610.791	2	534.252	1	y4	18.02	3
sp|P15924|DESP_HUMAN	ETQSQLETER	610.791	2	775.394	1	y6	18.02	4
sp|P15924|DESP_HUMAN	NTLTQTTENLR	645.836	2	962.49	1	y8	24.07	1
sp|P15924|DESP_HUMAN	NTLTQTTENLR	645.836	2	733.384	1	y6	24.07	2
sp|P15924|DESP_HUMAN	NTLTQTTENLR	645.836	2	861.442	1	y7	24.09	3
sp|P15924|DESP_HUMAN	NTLTQTTENLR	645.836	2	632.336	1	y5	24.09	4
sp|P15924|DESP_HUMAN	YEVTSGGGGTSR	585.773	2	779.364	1	y9	17.48	1
sp|P15924|DESP_HUMAN	YEVTSGGGGTSR	585.773	2	878.433	1	y10	17.5	2
sp|P15924|DESP_HUMAN	YEVTSGGGGTSR	585.773	2	678.317	1	y8	17.48	3
Protein Name	Peptide Sequence	Precursor Mz	Precursor Charge	Product Mz	Product Charge	Fragment Ion	Retention Time	Peak Rank
sp|P08779|K1C16_HUMAN	EVASNSELVQSSR	703.35	2	477.242	1	y4	20.87	1
sp|P08779|K1C16_HUMAN	EVASNSELVQSSR	703.35	2	576.31	1	y5	20.87	2
sp|P08779|K1C16_HUMAN	EVASNSELVQSSR	703.35	2	689.394	1	y6	20.87	3
sp|P08779|K1C16_HUMAN	EVFTSSSSSSSR	630.789	2	784.343	1	y8	18.39	1
sp|P08779|K1C16_HUMAN	EVFTSSSSSSSR	630.789	2	885.391	1	y9	18.39	2
sp|P08779|K1C16_HUMAN	EVFTSSSSSSSR	630.789	2	697.311	1	y7	18.42	3
sp|P08779|K1C16_HUMAN	EVFTSSSSSSSR	630.789	2	610.279	1	y6	18.39	4
sp|P08779|K1C16_HUMAN	IIAATIENAQPILQIDNAR	688.72	3	829.453	1	y7	35.58	1
sp|P08779|K1C16_HUMAN	IIAATIENAQPILQIDNAR	688.72	3	716.369	1	y6	35.62	2
sp|P08779|K1C16_HUMAN	IIAATIENAQPILQIDNAR	688.72	3	588.31	1	y5	35.63	3
sp|P08779|K1C16_HUMAN	IIAATIENAQPILQIDNAR	688.72	3	826.467	1	b8	35.58	4
sp|P08779|K1C16_HUMAN	QTVEADVNGLR	601.312	2	873.442	1	y8	24.44	1
sp|P08779|K1C16_HUMAN	QTVEADVNGLR	601.312	2	744.4	1	y7	24.49	2
sp|P08779|K1C16_HUMAN	QTVEADVNGLR	601.312	2	673.363	1	y6	24.39	3
Protein Name	Peptide Sequence	Precursor Mz	Precursor Charge	Product Mz	Product Charge	Fragment Ion	Retention Time	Peak Rank
sp|P27169|PON1_HUMAN	IQNILTEEPK	592.83	2	829.467	1	y7	27.31	1
sp|P27169|PON1_HUMAN	IQNILTEEPK	592.83	2	943.509	1	y8	27.4	2
sp|P27169|PON1_HUMAN	IQNILTEEPK	592.83	2	716.382	1	y6	27.19	3
sp|P27169|PON1_HUMAN	IQNILTEEPK	592.83	2	603.298	1	y5	27.4	4
sp|P27169|PON1_HUMAN	STVELFK	412.232	2	635.376	1	y5	27.32	1
sp|P27169|PON1_HUMAN	STVELFK	412.232	2	536.308	1	y4	27.29	2
sp|P27169|PON1_HUMAN	STVELFK	412.232	2	407.265	1	y3	27.38	3
sp|P27169|PON1_HUMAN	STVELFK	412.232	2	736.424	1	y6	27.36	4
Protein Name	Peptide Sequence	Precursor Mz	Precursor Charge	Product Mz	Product Charge	Fragment Ion	Retention Time	Peak Rank
sp|P20742|PZP_HUMAN	ASPAFLASQNTK	617.825	2	761.415	1	y7	24.28	1
sp|P20742|PZP_HUMAN	ASPAFLASQNTK	617.825	2	577.294	1	y5	24.29	2
sp|P20742|PZP_HUMAN	ASPAFLASQNTK	617.825	2	908.484	1	y8	24.28	3
sp|P20742|PZP_HUMAN	ISEITNIVSK	552.319	2	903.515	1	y8	26.52	1
sp|P20742|PZP_HUMAN	ISEITNIVSK	552.319	2	661.388	1	y6	26.48	2
sp|P20742|PZP_HUMAN	ISEITNIVSK	552.319	2	774.472	1	y7	26.54	3
sp|P20742|PZP_HUMAN	ISEITNIVSK	552.319	2	658.341	1	b6	26.59	4
sp|P20742|PZP_HUMAN	SLFTDLVAEK	561.806	2	922.488	1	y8	36.46	1
sp|P20742|PZP_HUMAN	SLFTDLVAEK	561.806	2	775.42	1	y7	36.48	2
sp|P20742|PZP_HUMAN	SLFTDLVAEK	561.806	2	674.372	1	y6	36.57	3
sp|P20742|PZP_HUMAN	SLFTDLVAEK	561.806	2	559.345	1	y5	36.48	4

## Sheet: C3_at delivery
Protein Name	Peptide Sequence	Precursor Mz	Precursor Charge	Product Mz	Product Charge	Fragment Ion	Retention Time	Peak Rank
sp|Q15485|FCN2_HUMAN	MVGLEGSDK	468.229	2	705.341	1	y7	20.24	1
sp|Q15485|FCN2_HUMAN	MVGLEGSDK	468.229	2	804.41	1	y8	20.26	2
sp|Q15485|FCN2_HUMAN	MVGLEGSDK	468.229	2	648.32	1	y6	20.24	3
sp|Q15485|FCN2_HUMAN	VDGSVDFYR	529.251	2	843.4	1	y7	24.58	1
sp|Q15485|FCN2_HUMAN	VDGSVDFYR	529.251	2	958.426	1	y8	24.6	2
sp|Q15485|FCN2_HUMAN	VDGSVDFYR	529.251	2	699.346	1	y5	24.62	3
sp|Q15485|FCN2_HUMAN	VDGSVDFYR	529.251	2	786.378	1	y6	24.53	4
sp|Q15485|FCN2_HUMAN	VDLVDFEDNYQFAK	851.902	2	885.41	1	y7	34.38	1
sp|Q15485|FCN2_HUMAN	VDLVDFEDNYQFAK	851.902	2	770.383	1	y6	34.41	2
sp|Q15485|FCN2_HUMAN	VDLVDFEDNYQFAK	851.902	2	656.34	1	y5	34.3	3
Protein Name	Peptide Sequence	Precursor Mz	Precursor Charge	Product Mz	Product Charge	Fragment Ion	Retention Time	Peak Rank
sp|P18827|SDC1_HUMAN	EGEAVVLPEVEPGLTAR	883.47	2	614.362	1	y6	32.1	1
sp|P18827|SDC1_HUMAN	EGEAVVLPEVEPGLTAR	883.47	2	842.473	1	y8	32.09	2
sp|P18827|SDC1_HUMAN	EGEAVVLPEVEPGLTAR	883.47	2	743.405	1	y7	32.16	3
sp|P18827|SDC1_HUMAN	EGEAVVLPEVEPGLTAR	589.316	3	614.362	1	y6	32.02	1
sp|P18827|SDC1_HUMAN	EGEAVVLPEVEPGLTAR	589.316	3	517.309	1	y5	32.06	2
sp|P18827|SDC1_HUMAN	EGEAVVLPEVEPGLTAR	589.316	3	743.405	1	y7	32.1	3
sp|P18827|SDC1_HUMAN	EGEAVVLPEVEPGLTAR	589.316	3	842.473	1	y8	32.12	4
sp|P18827|SDC1_HUMAN	NQSPVDQGATGASQGLLDR	638.649	3	573.299	2	y12	25.64	1
sp|P18827|SDC1_HUMAN	NQSPVDQGATGASQGLLDR	638.649	3	788.426	1	y7	25.58	2
sp|P18827|SDC1_HUMAN	NQSPVDQGATGASQGLLDR	638.649	3	701.394	1	y6	25.63	3
sp|P18827|SDC1_HUMAN	NQSPVDQGATGASQGLLDR	638.649	3	916.485	1	y9	25.19	4
Protein Name	Peptide Sequence	Precursor Mz	Precursor Charge	Product Mz	Product Charge	Fragment Ion	Retention Time	Peak Rank
sp|Q07954|LRP1_HUMAN	GDYSVLVPGLR	588.325	2	654.43	1	y6	31.65	1
sp|Q07954|LRP1_HUMAN	GDYSVLVPGLR	588.325	2	753.498	1	y7	31.61	2
sp|Q07954|LRP1_HUMAN	GDYSVLVPGLR	588.325	2	840.53	1	y8	31.65	3
sp|Q07954|LRP1_HUMAN	IEAASMSGAGR	525.256	2	807.378	1	y9	18.37	1
sp|Q07954|LRP1_HUMAN	IEAASMSGAGR	525.256	2	665.304	1	y7	18.33	2
sp|Q07954|LRP1_HUMAN	IEAASMSGAGR	525.256	2	936.42	1	y10	18.37	3
Protein Name	Peptide Sequence	Precursor Mz	Precursor Charge	Product Mz	Product Charge	Fragment Ion	Retention Time	Peak Rank
sp|P78509|RELN_HUMAN	IISVELPGDAK	571.327	2	915.478	1	y9	28.71	1
sp|P78509|RELN_HUMAN	IISVELPGDAK	571.327	2	600.335	1	y6	28.68	2
sp|P78509|RELN_HUMAN	IISVELPGDAK	571.327	2	729.378	1	y7	28.73	3
sp|P78509|RELN_HUMAN	IISVELPGDAK	571.327	2	828.446	1	y8	28.73	4
sp|P78509|RELN_HUMAN	TPATAFR	382.208	2	565.309	1	y5	18.79	1
sp|P78509|RELN_HUMAN	TPATAFR	382.208	2	494.272	1	y4	18.77	2
sp|P78509|RELN_HUMAN	TPATAFR	382.208	2	662.362	1	y6	18.73	3
sp|P78509|RELN_HUMAN	WIQESSSQK	546.77	2	793.369	1	y7	18	1
sp|P78509|RELN_HUMAN	WIQESSSQK	546.77	2	536.267	1	y5	17.95	2
sp|P78509|RELN_HUMAN	WIQESSSQK	546.77	2	665.31	1	y6	18	3
sp|P78509|RELN_HUMAN	WIQESSSQK	546.77	2	906.453	1	y8	17.94	4
Protein Name	Peptide Sequence	Precursor Mz	Precursor Charge	Product Mz	Product Charge	Fragment Ion	Retention Time	Peak Rank
sp|Q4LDE5|SVEP1_HUMAN	FAAGSVVSFK	506.777	2	794.441	1	y8	27.65	1
sp|Q4LDE5|SVEP1_HUMAN	FAAGSVVSFK	506.777	2	723.404	1	y7	27.57	2
sp|Q4LDE5|SVEP1_HUMAN	FAAGSVVSFK	506.777	2	865.478	1	y9	27.67	3
sp|Q4LDE5|SVEP1_HUMAN	FAAGSVVSFK	506.777	2	666.382	1	y6	27.72	4
sp|Q4LDE5|SVEP1_HUMAN	LLQTLETITNK	637.372	2	919.509	1	y8	29.03	1
sp|Q4LDE5|SVEP1_HUMAN	LLQTLETITNK	637.372	2	705.378	1	y6	29.03	2
sp|Q4LDE5|SVEP1_HUMAN	LLQTLETITNK	637.372	2	818.462	1	y7	29.08	3
sp|Q4LDE5|SVEP1_HUMAN	VDYISTR	427.224	2	639.346	1	y5	20.44	1
sp|Q4LDE5|SVEP1_HUMAN	VDYISTR	427.224	2	476.283	1	y4	20.44	2
sp|Q4LDE5|SVEP1_HUMAN	VDYISTR	427.224	2	754.373	1	y6	20.39	3
Protein Name	Peptide Sequence	Precursor Mz	Precursor Charge	Product Mz	Product Charge	Fragment Ion	Retention Time	Peak Rank
sp|P01130|LDLR_HUMAN	AHGVSSYDTVISR	464.569	3	575.351	1	y5	22.07	1
sp|P01130|LDLR_HUMAN	AHGVSSYDTVISR	464.569	3	817.348	1	b8	22.24	2
sp|P01130|LDLR_HUMAN	AHGVSSYDTVISR	464.569	3	690.378	1	y6	22.19	3
sp|P01130|LDLR_HUMAN	IYWSDLSQR	584.293	2	705.353	1	y6	28.64	1
sp|P01130|LDLR_HUMAN	IYWSDLSQR	584.293	2	891.432	1	y7	28.52	2
sp|P01130|LDLR_HUMAN	IYWSDLSQR	584.293	2	618.321	1	y5	28.66	3
sp|P01130|LDLR_HUMAN	LAHPFSLAVFEDK	491.929	3	637.319	1	y5	33.87	1
sp|P01130|LDLR_HUMAN	LAHPFSLAVFEDK	491.929	3	766.425	1	b7	33.89	2
sp|P01130|LDLR_HUMAN	LAHPFSLAVFEDK	491.929	3	837.462	1	b8	33.87	3
sp|P01130|LDLR_HUMAN	LAHPFSLAVFEDK	491.929	3	708.356	1	y6	33.85	4
Protein Name	Peptide Sequence	Precursor Mz	Precursor Charge	Product Mz	Product Charge	Fragment Ion	Retention Time	Peak Rank
sp|P00450|CERU_HUMAN	EYTDASFTNR	602.267	2	624.31	1	y5	21.64	1
sp|P00450|CERU_HUMAN	EYTDASFTNR	602.267	2	911.422	1	y8	21.6	2
sp|P00450|CERU_HUMAN	EYTDASFTNR	602.267	2	695.347	1	y6	21.58	3
sp|P00450|CERU_HUMAN	EYTDASFTNR	602.267	2	810.374	1	y7	21.63	4
sp|P00450|CERU_HUMAN	GAYPLSIEPIGVR	686.385	2	870.504	1	y8	32.59	1
sp|P00450|CERU_HUMAN	GAYPLSIEPIGVR	686.385	2	670.388	1	y6	32.62	2
sp|P00450|CERU_HUMAN	GAYPLSIEPIGVR	686.385	2	783.472	1	y7	32.58	3
Protein Name	Peptide Sequence	Precursor Mz	Precursor Charge	Product Mz	Product Charge	Fragment Ion	Retention Time	Peak Rank
sp|P02760|AMBP_HUMAN	AFIQLWAFDAVK	704.885	2	836.43	1	y7	41.04	1
sp|P02760|AMBP_HUMAN	AFIQLWAFDAVK	704.885	2	650.351	1	y6	41.02	2
sp|P02760|AMBP_HUMAN	AFIQLWAFDAVK	704.885	2	949.514	1	y8	41.02	3
sp|P02760|AMBP_HUMAN	ETLLQDFR	511.269	2	565.273	1	y4	29.94	1
sp|P02760|AMBP_HUMAN	ETLLQDFR	511.269	2	437.214	1	y3	29.97	2
sp|P02760|AMBP_HUMAN	ETLLQDFR	511.269	2	678.357	1	y5	29.92	3
sp|P02760|AMBP_HUMAN	ETLLQDFR	511.269	2	791.441	1	y6	29.92	4
sp|P02760|AMBP_HUMAN	VVAQGVGIPEDSIFTMADR	669.007	3	740.34	1	y6	35.69	1
sp|P02760|AMBP_HUMAN	VVAQGVGIPEDSIFTMADR	669.007	3	724.435	1	b8	35.75	2
sp|P02760|AMBP_HUMAN	VVAQGVGIPEDSIFTMADR	669.007	3	940.456	1	y8	35.66	3
sp|P02760|AMBP_HUMAN	VVAQGVGIPEDSIFTMADR	669.007	3	853.424	1	y7	35.73	4
Protein Name	Peptide Sequence	Precursor Mz	Precursor Charge	Product Mz	Product Charge	Fragment Ion	Retention Time	Peak Rank
sp|P05164|PERM_HUMAN	IANVFTNAFR	576.812	2	755.383	1	y6	31.91	1
sp|P05164|PERM_HUMAN	IANVFTNAFR	576.812	2	608.315	1	y5	31.91	2
sp|P05164|PERM_HUMAN	IANVFTNAFR	576.812	2	968.495	1	y8	31.87	3
sp|P05164|PERM_HUMAN	IANVFTNAFR	576.812	2	854.452	1	y7	31.9	4
sp|P05164|PERM_HUMAN	QALAQISLPR	548.827	2	784.468	1	y7	28.59	1
sp|P05164|PERM_HUMAN	QALAQISLPR	548.827	2	713.43	1	y6	28.64	2
sp|P05164|PERM_HUMAN	QALAQISLPR	548.827	2	897.552	1	y8	28.63	3
sp|P05164|PERM_HUMAN	QNQIAVDEIR	593.315	2	702.378	1	y6	23.83	1
sp|P05164|PERM_HUMAN	QNQIAVDEIR	593.315	2	631.341	1	y5	23.83	2
sp|P05164|PERM_HUMAN	QNQIAVDEIR	593.315	2	815.462	1	y7	23.83	3
sp|P05164|PERM_HUMAN	QNQIAVDEIR	593.315	2	943.521	1	y8	23.83	4
Protein Name	Peptide Sequence	Precursor Mz	Precursor Charge	Product Mz	Product Charge	Fragment Ion	Retention Time	Peak Rank
sp|P19823|ITIH2_HUMAN	FYNQVSTPLLR	669.364	2	686.42	1	y6	29.76	1
sp|P19823|ITIH2_HUMAN	FYNQVSTPLLR	669.364	2	785.488	1	y7	29.68	2
sp|P19823|ITIH2_HUMAN	FYNQVSTPLLR	669.364	2	913.547	1	y8	29.76	3
sp|P19823|ITIH2_HUMAN	MATTMIQSK	505.754	2	606.328	1	y5	20.22	1
sp|P19823|ITIH2_HUMAN	MATTMIQSK	505.754	2	808.423	1	y7	20.22	2
sp|P19823|ITIH2_HUMAN	MATTMIQSK	505.754	2	707.376	1	y6	20.18	3
sp|P19823|ITIH2_HUMAN	MATTMIQSK	505.754	2	879.46	1	y8	20.14	4
sp|P19823|ITIH2_HUMAN	TEVNVLPGAK	514.293	2	797.488	1	y8	23.31	1
sp|P19823|ITIH2_HUMAN	TEVNVLPGAK	514.293	2	698.42	1	y7	23.38	2
sp|P19823|ITIH2_HUMAN	TEVNVLPGAK	514.293	2	584.377	1	y6	23.36	3
Protein Name	Peptide Sequence	Precursor Mz	Precursor Charge	Product Mz	Product Charge	Fragment Ion	Retention Time	Peak Rank
sp|P02452|CO1A1_HUMAN	GESGPSGPAGPTGAR	649.31	2	726.389	1	y8	16.94	1
sp|P02452|CO1A1_HUMAN	GESGPSGPAGPTGAR	649.31	2	783.411	1	y9	16.91	2
sp|P02452|CO1A1_HUMAN	GESGPSGPAGPTGAR	649.31	2	967.496	1	y11	16.94	3
sp|P02452|CO1A1_HUMAN	GESGPSGPAGPTGAR	649.31	2	870.443	1	y10	16.94	4
sp|P02452|CO1A1_HUMAN	SLSQQIENIR	594.323	2	644.373	1	y5	25.98	1
sp|P02452|CO1A1_HUMAN	SLSQQIENIR	594.323	2	772.431	1	y6	26.1	2
sp|P02452|CO1A1_HUMAN	SLSQQIENIR	594.323	2	987.522	1	y8	26	3
sp|P02452|CO1A1_HUMAN	STGGISVPGPMGPSGPR	777.391	2	952.467	1	y10	27.05	1
sp|P02452|CO1A1_HUMAN	STGGISVPGPMGPSGPR	777.391	2	798.393	1	y8	26.86	2
sp|P02452|CO1A1_HUMAN	STGGISVPGPMGPSGPR	777.391	2	855.414	1	y9	27.22	3
Protein Name	Peptide Sequence	Precursor Mz	Precursor Charge	Product Mz	Product Charge	Fragment Ion	Retention Time	Peak Rank
sp|P01019|ANGT_HUMAN	ALQDQLVLVAAK	634.882	2	956.578	1	y9	31.1	1
sp|P01019|ANGT_HUMAN	ALQDQLVLVAAK	634.882	2	713.492	1	y7	31.07	2
sp|P01019|ANGT_HUMAN	ALQDQLVLVAAK	634.882	2	841.551	1	y8	31.16	3
sp|P01019|ANGT_HUMAN	DPTFIPAPIQAK	649.361	2	724.435	1	y7	30.97	1
sp|P01019|ANGT_HUMAN	DPTFIPAPIQAK	649.361	2	556.345	1	y5	31.01	2
sp|P01019|ANGT_HUMAN	DPTFIPAPIQAK	649.361	2	574.287	1	b5	30.96	3
sp|P01019|ANGT_HUMAN	DPTFIPAPIQAK	649.361	2	837.519	1	y8	30.9	4
sp|P01019|ANGT_HUMAN	VLSALQAVQGLLVAQGR	575.012	3	530.305	1	y5	42.16	1
sp|P01019|ANGT_HUMAN	VLSALQAVQGLLVAQGR	575.012	3	643.389	1	y6	42.15	2
sp|P01019|ANGT_HUMAN	VLSALQAVQGLLVAQGR	575.012	3	813.494	1	y8	42.2	3
sp|P01019|ANGT_HUMAN	VLSALQAVQGLLVAQGR	575.012	3	941.553	1	y9	42.19	4
Protein Name	Peptide Sequence	Precursor Mz	Precursor Charge	Product Mz	Product Charge	Fragment Ion	Retention Time	Peak Rank
sp|P19827|ITIH1_HUMAN	AAISGENAGLVR	579.317	2	902.469	1	y9	22.16	1
sp|P19827|ITIH1_HUMAN	AAISGENAGLVR	579.317	2	815.437	1	y8	22.11	2
sp|P19827|ITIH1_HUMAN	AAISGENAGLVR	579.317	2	629.373	1	y6	22.19	3
sp|P19827|ITIH1_HUMAN	AAISGENAGLVR	579.317	2	758.416	1	y7	22.06	4
sp|P19827|ITIH1_HUMAN	ELAAQTIK	437.256	2	560.34	1	y5	19.2	1
sp|P19827|ITIH1_HUMAN	ELAAQTIK	437.256	2	631.377	1	y6	19.2	2
sp|P19827|ITIH1_HUMAN	ELAAQTIK	437.256	2	489.303	1	y4	19.2	3
sp|P19827|ITIH1_HUMAN	FAHYVVTSQVVNTANEAR	669.341	3	775.369	1	y7	26.15	1
sp|P19827|ITIH1_HUMAN	FAHYVVTSQVVNTANEAR	669.341	3	874.438	1	y8	26.19	2
sp|P19827|ITIH1_HUMAN	FAHYVVTSQVVNTANEAR	669.341	3	661.326	1	y6	26.28	3
sp|P19827|ITIH1_HUMAN	FAHYVVTSQVVNTANEAR	669.341	3	717.372	1	b6	26.17	4
Protein Name	Peptide Sequence	Precursor Mz	Precursor Charge	Product Mz	Product Charge	Fragment Ion	Retention Time	Peak Rank
sp|P04278|SHBG_HUMAN	IALGGLLFPASNLR	721.43	2	657.368	1	y6	39.86	1
sp|P04278|SHBG_HUMAN	IALGGLLFPASNLR	721.43	2	804.436	1	y7	39.79	2
sp|P04278|SHBG_HUMAN	IALGGLLFPASNLR	721.43	2	917.52	1	y8	39.82	3
sp|P04278|SHBG_HUMAN	TSSSFEVR	456.725	2	724.362	1	y6	19.56	1
sp|P04278|SHBG_HUMAN	TSSSFEVR	456.725	2	550.298	1	y4	19.52	2
sp|P04278|SHBG_HUMAN	TSSSFEVR	456.725	2	637.33	1	y5	19.56	3
sp|P04278|SHBG_HUMAN	TSSSFEVR	456.725	2	811.394	1	y7	19.58	4
Protein Name	Peptide Sequence	Precursor Mz	Precursor Charge	Product Mz	Product Charge	Fragment Ion	Retention Time	Peak Rank
sp|P20742|PZP_HUMAN	AVGYLITGYQR	620.838	2	624.31	1	y5	28.43	1
sp|P20742|PZP_HUMAN	AVGYLITGYQR	620.838	2	737.394	1	y6	28.46	2
sp|P20742|PZP_HUMAN	AVGYLITGYQR	620.838	2	523.262	1	y4	28.43	3
sp|P20742|PZP_HUMAN	AVGYLITGYQR	620.838	2	850.478	1	y7	28.43	4
sp|P20742|PZP_HUMAN	IQHPFTVEEFVLPK	561.975	3	603.386	1	y5	34.3	1
sp|P20742|PZP_HUMAN	IQHPFTVEEFVLPK	561.975	3	861.472	1	y7	34.21	2
sp|P20742|PZP_HUMAN	IQHPFTVEEFVLPK	561.975	3	732.429	1	y6	34.29	3
sp|P20742|PZP_HUMAN	IQHPFTVEEFVLPK	561.975	3	724.378	1	b6	34.29	4
sp|P20742|PZP_HUMAN	SGTHTLPVESGDMK	486.901	3	537.234	1	y5	20.75	1
sp|P20742|PZP_HUMAN	SGTHTLPVESGDMK	486.901	3	597.299	1	b6	20.76	2
sp|P20742|PZP_HUMAN	SGTHTLPVESGDMK	486.901	3	666.276	1	y6	20.71	3
sp|P20742|PZP_HUMAN	SGTHTLPVESGDMK	486.901	3	765.345	1	y7	20.73	4
Protein Name	Peptide Sequence	Precursor Mz	Precursor Charge	Product Mz	Product Charge	Fragment Ion	Retention Time	Peak Rank
sp|Q92954|PRG4_HUMAN	DQYYNIDVPSR	685.323	2	573.299	1	y5	26.96	1
sp|Q92954|PRG4_HUMAN	DQYYNIDVPSR	685.323	2	800.426	1	y7	26.89	2
sp|Q92954|PRG4_HUMAN	DQYYNIDVPSR	685.323	2	963.489	1	y8	26.94	3
sp|Q92954|PRG4_HUMAN	GGSIQQYIYK	578.803	2	842.441	1	y6	26.22	1
sp|Q92954|PRG4_HUMAN	GGSIQQYIYK	578.803	2	586.324	1	y4	26.24	2
sp|Q92954|PRG4_HUMAN	GGSIQQYIYK	578.803	2	714.382	1	y5	26.24	3
sp|Q92954|PRG4_HUMAN	GGSIQQYIYK	578.803	2	955.525	1	y7	26.29	4
sp|Q92954|PRG4_HUMAN	GLPNVVTSAISLPNIR	825.981	2	699.415	1	y6	37.01	1
sp|Q92954|PRG4_HUMAN	GLPNVVTSAISLPNIR	825.981	2	812.499	1	y7	37.02	2
sp|Q92954|PRG4_HUMAN	GLPNVVTSAISLPNIR	825.981	2	970.568	1	y9	37.01	3
sp|Q92954|PRG4_HUMAN	GLPNVVTSAISLPNIR	825.981	2	883.536	1	y8	37.02	4
Protein Name	Peptide Sequence	Precursor Mz	Precursor Charge	Product Mz	Product Charge	Fragment Ion	Retention Time	Peak Rank
sp|A1L4H1|SRCRL_HUMAN	DVGGQLQR	436.733	2	658.363	1	y6	17.64	1
sp|A1L4H1|SRCRL_HUMAN	DVGGQLQR	436.733	2	601.342	1	y5	17.7	2
sp|A1L4H1|SRCRL_HUMAN	DVGGQLQR	436.733	2	544.32	1	y4	17.66	3
sp|A1L4H1|SRCRL_HUMAN	LEVWHGGR	477.251	2	612.3	1	y5	21.72	1
sp|A1L4H1|SRCRL_HUMAN	LEVWHGGR	477.251	2	711.369	1	y6	21.72	2
sp|A1L4H1|SRCRL_HUMAN	LEVWHGGR	477.251	2	840.411	1	y7	21.72	3
sp|A1L4H1|SRCRL_HUMAN	LTQVVEQER	551.299	2	660.331	1	y5	18.74	1
sp|A1L4H1|SRCRL_HUMAN	LTQVVEQER	551.299	2	561.263	1	y4	18.79	2
sp|A1L4H1|SRCRL_HUMAN	LTQVVEQER	551.299	2	759.4	1	y6	18.76	3
sp|A1L4H1|SRCRL_HUMAN	LTQVVEQER	551.299	2	887.458	1	y7	18.77	4
Protein Name	Peptide Sequence	Precursor Mz	Precursor Charge	Product Mz	Product Charge	Fragment Ion	Retention Time	Peak Rank
sp|P02751|FINC_HUMAN	FTNIGPDTMR	576.279	2	676.308	1	y6	24.5	1
sp|P02751|FINC_HUMAN	FTNIGPDTMR	576.279	2	619.287	1	y5	24.5	2
sp|P02751|FINC_HUMAN	FTNIGPDTMR	576.279	2	903.435	1	y8	24.5	3
sp|P02751|FINC_HUMAN	FTNIGPDTMR	576.279	2	789.392	1	y7	24.54	4
sp|P02751|FINC_HUMAN	IYLYTLNDNAR	678.351	2	803.401	1	y7	29.38	1
sp|P02751|FINC_HUMAN	IYLYTLNDNAR	678.351	2	966.464	1	y8	29.34	2
sp|P02751|FINC_HUMAN	IYLYTLNDNAR	678.351	2	589.269	1	y5	29.36	3
sp|P02751|FINC_HUMAN	IYLYTLNDNAR	678.351	2	702.353	1	y6	29.33	4
sp|P02751|FINC_HUMAN	STTPDITGYR	555.775	2	821.415	1	y7	22.67	1
sp|P02751|FINC_HUMAN	STTPDITGYR	555.775	2	609.335	1	y5	22.68	2
sp|P02751|FINC_HUMAN	STTPDITGYR	555.775	2	724.362	1	y6	22.67	3
sp|P02751|FINC_HUMAN	STTPDITGYR	555.775	2	922.463	1	y8	22.67	4
Protein Name	Peptide Sequence	Precursor Mz	Precursor Charge	Product Mz	Product Charge	Fragment Ion	Retention Time	Peak Rank
sp|P21810|PGS1_HUMAN	LGLGHNQIR	504.291	2	724.385	1	y6	23.48	1
sp|P21810|PGS1_HUMAN	LGLGHNQIR	504.291	2	837.469	1	y7	23.52	2
sp|P21810|PGS1_HUMAN	LGLGHNQIR	504.291	2	894.49	1	y8	23.5	3
sp|P21810|PGS1_HUMAN	VPSGLPDLK	463.271	2	642.382	1	y6	26.53	1
sp|P21810|PGS1_HUMAN	VPSGLPDLK	463.271	2	729.414	1	y7	26.44	2
sp|P21810|PGS1_HUMAN	VPSGLPDLK	463.271	2	826.467	1	y8	26.36	3
sp|P21810|PGS1_HUMAN	VPSGLPDLK	463.271	2	666.346	1	b7	26.42	4
Protein Name	Peptide Sequence	Precursor Mz	Precursor Charge	Product Mz	Product Charge	Fragment Ion	Retention Time	Peak Rank
sp|P80108|PHLD_HUMAN	AQYVLISPEASSR	710.875	2	733.348	1	y7	27.12	1
sp|P80108|PHLD_HUMAN	AQYVLISPEASSR	710.875	2	846.432	1	y8	27.27	2
sp|P80108|PHLD_HUMAN	AQYVLISPEASSR	710.875	2	959.516	1	y9	27.32	3
sp|P80108|PHLD_HUMAN	AQYVLISPEASSR	710.875	2	646.315	1	y6	27.29	4
sp|P80108|PHLD_HUMAN	FGSSLITVR	490.282	2	832.489	1	y8	27.76	1
sp|P80108|PHLD_HUMAN	FGSSLITVR	490.282	2	601.403	1	y5	27.78	2
sp|P80108|PHLD_HUMAN	FGSSLITVR	490.282	2	775.467	1	y7	27.8	3
sp|P80108|PHLD_HUMAN	FGSSLITVR	490.282	2	688.435	1	y6	27.8	4
sp|P80108|PHLD_HUMAN	IADVTSGLIGGEDGR	730.373	2	960.474	1	y10	27.5	1
sp|P80108|PHLD_HUMAN	IADVTSGLIGGEDGR	730.373	2	703.337	1	y7	27.45	2
sp|P80108|PHLD_HUMAN	IADVTSGLIGGEDGR	730.373	2	873.442	1	y9	27.48	3
sp|P80108|PHLD_HUMAN	IADVTSGLIGGEDGR	730.373	2	816.421	1	y8	27.43	4
Protein Name	Peptide Sequence	Precursor Mz	Precursor Charge	Product Mz	Product Charge	Fragment Ion	Retention Time	Peak Rank
sp|P07996|TSP1_HUMAN	GPDPSSPAFR	515.751	2	761.394	1	y7	20.78	1
sp|P07996|TSP1_HUMAN	GPDPSSPAFR	515.751	2	664.341	1	y6	20.76	2
sp|P07996|TSP1_HUMAN	GPDPSSPAFR	515.751	2	577.309	1	y5	20.78	3
sp|P07996|TSP1_HUMAN	GPDPSSPAFR	515.751	2	876.421	1	y8	20.79	4
sp|P07996|TSP1_HUMAN	GTLLALER	436.764	2	488.283	1	y4	27.18	1
sp|P07996|TSP1_HUMAN	GTLLALER	436.764	2	601.367	1	y5	27.18	2
sp|P07996|TSP1_HUMAN	GTLLALER	436.764	2	714.451	1	y6	27.16	3
sp|P07996|TSP1_HUMAN	TIVTTLQDSIR	623.854	2	933.5	1	y8	30.35	1
sp|P07996|TSP1_HUMAN	TIVTTLQDSIR	623.854	2	832.452	1	y7	30.37	2
sp|P07996|TSP1_HUMAN	TIVTTLQDSIR	623.854	2	731.405	1	y6	30.39	3
Protein Name	Peptide Sequence	Precursor Mz	Precursor Charge	Product Mz	Product Charge	Fragment Ion	Retention Time	Peak Rank
sp|P13611|CSPG2_HUMAN	FTFEEAAK	471.732	2	694.341	1	y6	24.61	1
sp|P13611|CSPG2_HUMAN	FTFEEAAK	471.732	2	547.272	1	y5	24.62	2
sp|P13611|CSPG2_HUMAN	FTFEEAAK	471.732	2	418.23	1	y4	24.69	3
sp|P13611|CSPG2_HUMAN	FTFEEAAK	471.732	2	795.388	1	y7	24.64	4
sp|P13611|CSPG2_HUMAN	LATVGELQAAWR	657.862	2	930.479	1	y8	31.64	1
sp|P13611|CSPG2_HUMAN	LATVGELQAAWR	657.862	2	744.415	1	y6	31.65	2
sp|P13611|CSPG2_HUMAN	LATVGELQAAWR	657.862	2	873.458	1	y7	31.64	3
sp|P13611|CSPG2_HUMAN	LLASDAGLYR	539.798	2	852.421	1	y8	25.73	1
sp|P13611|CSPG2_HUMAN	LLASDAGLYR	539.798	2	579.325	1	y5	25.65	2
sp|P13611|CSPG2_HUMAN	LLASDAGLYR	539.798	2	781.384	1	y7	25.73	3
sp|P13611|CSPG2_HUMAN	LLASDAGLYR	539.798	2	694.352	1	y6	25.73	4
Protein Name	Peptide Sequence	Precursor Mz	Precursor Charge	Product Mz	Product Charge	Fragment Ion	Retention Time	Peak Rank
sp|P00738|HPT_HUMAN	TEGDGVYTLNNEK	720.336	2	881.436	1	y7	21.87	1
sp|P00738|HPT_HUMAN	TEGDGVYTLNNEK	720.336	2	504.241	1	y4	21.83	2
sp|P00738|HPT_HUMAN	TEGDGVYTLNNEK	720.336	2	718.373	1	y6	21.85	3
sp|P00738|HPT_HUMAN	TEGDGVYTLNNEK	720.336	2	617.325	1	y5	21.88	4
sp|P00738|HPT_HUMAN	VGYVSGWGR	490.751	2	562.273	1	y5	25.28	1
sp|P00738|HPT_HUMAN	VGYVSGWGR	490.751	2	661.342	1	y6	25.28	2
sp|P00738|HPT_HUMAN	VGYVSGWGR	490.751	2	881.426	1	y8	25.3	3
sp|P00738|HPT_HUMAN	VGYVSGWGR	490.751	2	824.405	1	y7	25.23	4
sp|P00738|HPT_HUMAN	VTSIQDWVQK	602.322	2	803.405	1	y6	27.98	1
sp|P00738|HPT_HUMAN	VTSIQDWVQK	602.322	2	916.489	1	y7	28.03	2
sp|P00738|HPT_HUMAN	VTSIQDWVQK	602.322	2	560.319	1	y4	27.98	3
sp|P00738|HPT_HUMAN	VTSIQDWVQK	602.322	2	675.346	1	y5	27.95	4
Protein Name	Peptide Sequence	Precursor Mz	Precursor Charge	Product Mz	Product Charge	Fragment Ion	Retention Time	Peak Rank
sp|P02786|TFR1_HUMAN	ILNIFGVIK	508.829	2	790.482	1	y7	38.41	1
sp|P02786|TFR1_HUMAN	ILNIFGVIK	508.829	2	563.355	1	y5	38.43	2
sp|P02786|TFR1_HUMAN	ILNIFGVIK	508.829	2	676.439	1	y6	38.44	3
sp|P02786|TFR1_HUMAN	ILNIFGVIK	508.829	2	903.566	1	y8	38.43	4
sp|P02786|TFR1_HUMAN	LDSTDFTGTIK	599.304	2	969.489	1	y9	26.29	1
sp|P02786|TFR1_HUMAN	LDSTDFTGTIK	599.304	2	781.409	1	y7	26.33	2
sp|P02786|TFR1_HUMAN	LDSTDFTGTIK	599.304	2	666.382	1	y6	26.26	3
sp|P02786|TFR1_HUMAN	LDSTDFTGTIK	599.304	2	882.457	1	y8	26.29	4
sp|P02786|TFR1_HUMAN	YNSQLLSFVR	613.83	2	949.547	1	y8	32.69	1
sp|P02786|TFR1_HUMAN	YNSQLLSFVR	613.83	2	734.456	1	y6	32.69	2
sp|P02786|TFR1_HUMAN	YNSQLLSFVR	613.83	2	862.515	1	y7	32.69	3
Protein Name	Peptide Sequence	Precursor Mz	Precursor Charge	Product Mz	Product Charge	Fragment Ion	Retention Time	Peak Rank
sp|P02788|TRFL_HUMAN	DGAGDVAFIR	510.759	2	605.377	1	y5	26.98	1
sp|P02788|TRFL_HUMAN	DGAGDVAFIR	510.759	2	777.425	1	y7	26.96	2
sp|P02788|TRFL_HUMAN	DGAGDVAFIR	510.759	2	720.404	1	y6	26.96	3
sp|P02788|TRFL_HUMAN	DGAGDVAFIR	510.759	2	848.462	1	y8	27.03	4
sp|P02788|TRFL_HUMAN	FQLFGSPSGQK	598.309	2	807.4	1	y8	29.31	1
sp|P02788|TRFL_HUMAN	FQLFGSPSGQK	598.309	2	920.484	1	y9	29.29	2
sp|P02788|TRFL_HUMAN	FQLFGSPSGQK	598.309	2	660.331	1	y7	29.36	3
sp|P02788|TRFL_HUMAN	LRPVAAEVYGTER	487.6	3	625.294	1	y5	23.15	1
sp|P02788|TRFL_HUMAN	LRPVAAEVYGTER	487.6	3	737.43	1	b7	23.15	2
sp|P02788|TRFL_HUMAN	LRPVAAEVYGTER	487.6	3	836.499	1	b8	23.15	3
sp|P02788|TRFL_HUMAN	LRPVAAEVYGTER	487.6	3	724.362	1	y6	23.17	4
Protein Name	Peptide Sequence	Precursor Mz	Precursor Charge	Product Mz	Product Charge	Fragment Ion	Retention Time	Peak Rank
sp|P15144|AMPN_HUMAN	DHSAIPVINR	561.307	2	598.367	1	y5	23.46	1
sp|P15144|AMPN_HUMAN	DHSAIPVINR	561.307	2	869.52	1	y8	23.51	2
sp|P15144|AMPN_HUMAN	DHSAIPVINR	561.307	2	782.488	1	y7	23.52	3
sp|P15144|AMPN_HUMAN	DHSAIPVINR	561.307	2	711.451	1	y6	23.46	4
sp|P15144|AMPN_HUMAN	SIQLPTTVR	507.801	2	573.335	1	y5	26.46	1
sp|P15144|AMPN_HUMAN	SIQLPTTVR	507.801	2	814.478	1	y7	26.48	2
sp|P15144|AMPN_HUMAN	SIQLPTTVR	507.801	2	686.42	1	y6	26.51	3
sp|P15144|AMPN_HUMAN	YLSYTLNPDLIR	734.396	2	613.367	1	y5	33.24	1
sp|P15144|AMPN_HUMAN	YLSYTLNPDLIR	734.396	2	840.494	1	y7	33.31	2
sp|P15144|AMPN_HUMAN	YLSYTLNPDLIR	734.396	2	941.541	1	y8	33.33	3
Protein Name	Peptide Sequence	Precursor Mz	Precursor Charge	Product Mz	Product Charge	Fragment Ion	Retention Time	Peak Rank
sp|P14923|PLAK_HUMAN	AAMIVNQLSK	537.802	2	688.399	1	y6	24.93	1
sp|P14923|PLAK_HUMAN	AAMIVNQLSK	537.802	2	589.33	1	y5	24.97	2
sp|P14923|PLAK_HUMAN	AAMIVNQLSK	537.802	2	801.483	1	y7	25.01	3
sp|P14923|PLAK_HUMAN	AAMIVNQLSK	537.802	2	932.523	1	y8	24.9	4
sp|P14923|PLAK_HUMAN	HPEAEMAQNSVR	456.882	3	603.321	1	y5	17.33	1
sp|P14923|PLAK_HUMAN	HPEAEMAQNSVR	456.882	3	695.282	1	b6	17.39	2
sp|P14923|PLAK_HUMAN	HPEAEMAQNSVR	456.882	3	674.358	1	y6	17.35	3
sp|P14923|PLAK_HUMAN	LAEPSQLLK	499.798	2	685.424	1	y6	26.4	1
sp|P14923|PLAK_HUMAN	LAEPSQLLK	499.798	2	885.504	1	y8	26.55	2
sp|P14923|PLAK_HUMAN	LAEPSQLLK	499.798	2	814.467	1	y7	26.41	3
Protein Name	Peptide Sequence	Precursor Mz	Precursor Charge	Product Mz	Product Charge	Fragment Ion	Retention Time	Peak Rank
sp|Q9UHG3|PCYOX_HUMAN	FLNEMIAPVMR	660.844	2	573.318	1	y5	34.14	1
sp|Q9UHG3|PCYOX_HUMAN	FLNEMIAPVMR	660.844	2	502.281	1	y4	34.14	2
sp|Q9UHG3|PCYOX_HUMAN	FLNEMIAPVMR	660.844	2	686.402	1	y6	34.14	3
sp|Q9UHG3|PCYOX_HUMAN	FLNEMIAPVMR	660.844	2	817.442	1	y7	34.13	4
sp|Q9UHG3|PCYOX_HUMAN	SDFYDIVLVATPLNR	861.957	2	883.536	1	y8	39.95	1
sp|Q9UHG3|PCYOX_HUMAN	SDFYDIVLVATPLNR	861.957	2	770.452	1	y7	39.96	2
sp|Q9UHG3|PCYOX_HUMAN	SDFYDIVLVATPLNR	861.957	2	982.604	1	y9	39.93	3
sp|Q9UHG3|PCYOX_HUMAN	YQSHDYAFSSVEK	520.904	3	696.356	1	y6	22.49	1
sp|Q9UHG3|PCYOX_HUMAN	YQSHDYAFSSVEK	520.904	3	631.247	1	b5	22.56	2
sp|Q9UHG3|PCYOX_HUMAN	YQSHDYAFSSVEK	520.904	3	767.393	1	y7	22.59	3
sp|Q9UHG3|PCYOX_HUMAN	YQSHDYAFSSVEK	520.904	3	865.348	1	b7	22.53	4
Protein Name	Peptide Sequence	Precursor Mz	Precursor Charge	Product Mz	Product Charge	Fragment Ion	Retention Time	Peak Rank
sp|P01008|ANT3_HUMAN	EQLQDMGLVDLFSPEK	924.956	2	835.42	1	y7	39.05	1
sp|P01008|ANT3_HUMAN	EQLQDMGLVDLFSPEK	924.956	2	720.393	1	y6	39.06	4
sp|P01008|ANT3_HUMAN	EQLQDMGLVDLFSPEK	924.956	2	607.309	1	y5	39.1	3
sp|P01008|ANT3_HUMAN	EQLQDMGLVDLFSPEK	924.956	2	934.488	1	y8	39.13	2
sp|P01008|ANT3_HUMAN	IEDGFSLK	454.74	2	795.388	1	y7	25.54	3
sp|P01008|ANT3_HUMAN	IEDGFSLK	454.74	2	666.346	1	y6	25.54	1
sp|P01008|ANT3_HUMAN	IEDGFSLK	454.74	2	551.319	1	y5	25.56	2
sp|P01008|ANT3_HUMAN	LPGIVAEGR	456.269	2	701.394	1	y7	24.12	1
sp|P01008|ANT3_HUMAN	LPGIVAEGR	456.269	2	644.373	1	y6	24.16	2
sp|P01008|ANT3_HUMAN	LPGIVAEGR	456.269	2	798.447	1	y8	24.17	3
Protein Name	Peptide Sequence	Precursor Mz	Precursor Charge	Product Mz	Product Charge	Fragment Ion	Retention Time	Peak Rank
sp|P15924|DESP_HUMAN	IEVLEEELR	565.309	2	887.483	1	y7	28.87	1
sp|P15924|DESP_HUMAN	IEVLEEELR	565.309	2	788.415	1	y6	28.78	2
sp|P15924|DESP_HUMAN	IEVLEEELR	565.309	2	675.331	1	y5	28.78	3
sp|P15924|DESP_HUMAN	VLLQEEGTR	522.788	2	832.416	1	y7	20.99	1
sp|P15924|DESP_HUMAN	VLLQEEGTR	522.788	2	719.332	1	y6	20.99	2
sp|P15924|DESP_HUMAN	VLLQEEGTR	522.788	2	945.5	1	y8	21.03	3
sp|P15924|DESP_HUMAN	YEVTSGGGGTSR	585.773	2	779.364	1	y9	16.47	1
sp|P15924|DESP_HUMAN	YEVTSGGGGTSR	585.773	2	591.285	1	y7	16.49	2
sp|P15924|DESP_HUMAN	YEVTSGGGGTSR	585.773	2	678.317	1	y8	16.49	3
sp|P15924|DESP_HUMAN	YEVTSGGGGTSR	585.773	2	878.433	1	y10	16.48	4
Protein Name	Peptide Sequence	Precursor Mz	Precursor Charge	Product Mz	Product Charge	Fragment Ion	Retention Time	Peak Rank
sp|P04264|K2C1_HUMAN	AEAESLYQSK	563.275	2	925.463	1	y8	19.36	1
sp|P04264|K2C1_HUMAN	AEAESLYQSK	563.275	2	725.383	1	y6	19.38	2
sp|P04264|K2C1_HUMAN	AEAESLYQSK	563.275	2	854.425	1	y7	19.4	3
sp|P04264|K2C1_HUMAN	AEAESLYQSK	563.275	2	638.351	1	y5	19.36	4
sp|P04264|K2C1_HUMAN	NMQDMVEDYR	650.768	2	927.388	1	y7	26.41	1
sp|P04264|K2C1_HUMAN	NMQDMVEDYR	650.768	2	681.32	1	y5	26.37	2
sp|P04264|K2C1_HUMAN	NMQDMVEDYR	650.768	2	812.361	1	y6	26.44	3
sp|P04264|K2C1_HUMAN	SLDLDSIIAEVK	651.861	2	874.488	1	y8	38.56	1
sp|P04264|K2C1_HUMAN	SLDLDSIIAEVK	651.861	2	759.461	1	y7	38.56	2
sp|P04264|K2C1_HUMAN	SLDLDSIIAEVK	651.861	2	672.429	1	y6	38.56	3
Protein Name	Peptide Sequence	Precursor Mz	Precursor Charge	Product Mz	Product Charge	Fragment Ion	Retention Time	Peak Rank
sp|P11166|GTR1_HUMAN	TFDEIASGFR	571.777	2	537.278	1	y5	29.22	1
sp|P11166|GTR1_HUMAN	TFDEIASGFR	571.777	2	894.432	1	y8	29.22	2
sp|P11166|GTR1_HUMAN	TFDEIASGFR	571.777	2	650.362	1	y6	29.24	3
sp|P11166|GTR1_HUMAN	TFDEIASGFR	571.777	2	779.405	1	y7	29.17	4
sp|P11166|GTR1_HUMAN	VTILELFR	495.803	2	564.314	1	y4	39.06	1
sp|P11166|GTR1_HUMAN	VTILELFR	495.803	2	677.398	1	y5	39.1	2
sp|P11166|GTR1_HUMAN	VTILELFR	495.803	2	790.482	1	y6	39.09	3
sp|P11166|GTR1_HUMAN	VTILELFR	495.803	2	891.53	1	y7	39.07	4
Protein Name	Peptide Sequence	Precursor Mz	Precursor Charge	Product Mz	Product Charge	Fragment Ion	Retention Time	Peak Rank
sp|P07355|ANXA2_HUMAN	GVDEVTIVNILTNR	771.928	2	829.489	1	y7	38.61	1
sp|P07355|ANXA2_HUMAN	GVDEVTIVNILTNR	771.928	2	730.421	1	y6	38.63	2
sp|P07355|ANXA2_HUMAN	GVDEVTIVNILTNR	771.928	2	942.573	1	y8	38.48	3
sp|P07355|ANXA2_HUMAN	GVDEVTIVNILTNR	771.928	2	616.378	1	y5	38.63	4
sp|P07355|ANXA2_HUMAN	QDIAFAYQR	556.28	2	537.278	1	y4	36.06	1
sp|P07355|ANXA2_HUMAN	QDIAFAYQR	556.28	2	684.346	1	y5	36.14	2
sp|P07355|ANXA2_HUMAN	QDIAFAYQR	556.28	2	755.383	1	y6	36.09	3
sp|P07355|ANXA2_HUMAN	QDIAFAYQR	556.28	2	868.468	1	y7	36.23	4
sp|P07355|ANXA2_HUMAN	TNQELQEINR	622.815	2	659.347	1	y5	27.05	1
sp|P07355|ANXA2_HUMAN	TNQELQEINR	622.815	2	901.474	1	y7	27.02	2
sp|P07355|ANXA2_HUMAN	TNQELQEINR	622.815	2	772.431	1	y6	27.02	3
Protein Name	Peptide Sequence	Precursor Mz	Precursor Charge	Product Mz	Product Charge	Fragment Ion	Retention Time	Peak Rank
sp|Q14624|ITIH4_HUMAN	GPDVLTATVSGK	572.814	2	663.367	1	y7	24.55	1
sp|Q14624|ITIH4_HUMAN	GPDVLTATVSGK	572.814	2	776.451	1	y8	24.55	2
sp|Q14624|ITIH4_HUMAN	GPDVLTATVSGK	572.814	2	562.32	1	y6	24.51	3
sp|Q14624|ITIH4_HUMAN	GPDVLTATVSGK	572.814	2	875.52	1	y9	24.48	4
sp|Q14624|ITIH4_HUMAN	LALDNGGLAR	500.283	2	702.353	1	y7	23.96	1
sp|Q14624|ITIH4_HUMAN	LALDNGGLAR	500.283	2	815.437	1	y8	23.91	2
sp|Q14624|ITIH4_HUMAN	LALDNGGLAR	500.283	2	886.474	1	y9	23.94	3
sp|Q14624|ITIH4_HUMAN	LGVYELLLK	524.326	2	778.471	1	y6	36.41	1
sp|Q14624|ITIH4_HUMAN	LGVYELLLK	524.326	2	615.408	1	y5	36.43	2
sp|Q14624|ITIH4_HUMAN	LGVYELLLK	524.326	2	934.561	1	y8	36.46	3
sp|Q14624|ITIH4_HUMAN	LGVYELLLK	524.326	2	877.539	1	y7	36.44	4
Protein Name	Peptide Sequence	Precursor Mz	Precursor Charge	Product Mz	Product Charge	Fragment Ion	Retention Time	Peak Rank
sp|P02730|B3AT_HUMAN	AAATLMSER	475.242	2	522.234	1	y4	20.25	1
sp|P02730|B3AT_HUMAN	AAATLMSER	475.242	2	635.318	1	y5	20.25	2
sp|P02730|B3AT_HUMAN	AAATLMSER	475.242	2	736.366	1	y6	20.29	3
sp|P02730|B3AT_HUMAN	AAATLMSER	475.242	2	807.403	1	y7	20.25	4
sp|P02730|B3AT_HUMAN	ADFLEQPVLGFVR	745.904	2	787.482	1	y7	37.8	1
sp|P02730|B3AT_HUMAN	ADFLEQPVLGFVR	745.904	2	915.541	1	y8	37.77	2
sp|P02730|B3AT_HUMAN	ADFLEQPVLGFVR	745.904	2	591.361	1	y5	37.81	3
sp|P02730|B3AT_HUMAN	LQEAAELEAVELPVPIR	939.023	2	823.504	1	y7	36.92	1
sp|P02730|B3AT_HUMAN	LQEAAELEAVELPVPIR	939.023	2	694.461	1	y6	36.87	2
sp|P02730|B3AT_HUMAN	LQEAAELEAVELPVPIR	939.023	2	922.572	1	y8	36.91	3
Protein Name	Peptide Sequence	Precursor Mz	Precursor Charge	Product Mz	Product Charge	Fragment Ion	Retention Time	Peak Rank
sp|P02533|K1C14_HUMAN	APSTYGGGLSVSSSR	713.352	2	906.464	1	y10	22.33	1
sp|P02533|K1C14_HUMAN	APSTYGGGLSVSSSR	713.352	2	622.315	1	y6	22.32	2
sp|P02533|K1C14_HUMAN	APSTYGGGLSVSSSR	713.352	2	849.442	1	y9	22.32	3
sp|P02533|K1C14_HUMAN	APSTYGGGLSVSSSR	713.352	2	792.421	1	y8	22.3	4
sp|P02533|K1C14_HUMAN	DAEEWFFTK	586.767	2	728.377	1	y5	33.6	1
sp|P02533|K1C14_HUMAN	DAEEWFFTK	586.767	2	857.419	1	y6	33.65	2
sp|P02533|K1C14_HUMAN	DAEEWFFTK	586.767	2	986.462	1	y7	33.62	3
sp|P02533|K1C14_HUMAN	LLEGEDAHLSSSQFSSGSQSSR	770.36	3	795.359	1	y8	24.24	1
sp|P02533|K1C14_HUMAN	LLEGEDAHLSSSQFSSGSQSSR	770.36	3	621.295	1	y6	24.3	2
sp|P02533|K1C14_HUMAN	LLEGEDAHLSSSQFSSGSQSSR	770.36	3	708.327	1	y7	24.29	3
sp|P02533|K1C14_HUMAN	LLEGEDAHLSSSQFSSGSQSSR	770.36	3	942.428	1	y9	24.27	4
Protein Name	Peptide Sequence	Precursor Mz	Precursor Charge	Product Mz	Product Charge	Fragment Ion	Retention Time	Peak Rank
sp|Q9Y6R7|FCGBP_HUMAN	GNPAVSYVR	481.756	2	524.283	1	y4	21.33	1
sp|Q9Y6R7|FCGBP_HUMAN	GNPAVSYVR	481.756	2	623.351	1	y5	21.37	2
sp|Q9Y6R7|FCGBP_HUMAN	GNPAVSYVR	481.756	2	694.388	1	y6	21.37	3
sp|Q9Y6R7|FCGBP_HUMAN	GNPAVSYVR	481.756	2	791.441	1	y7	21.37	4
sp|Q9Y6R7|FCGBP_HUMAN	LPVSLSEGR	479.272	2	648.331	1	y6	24.12	1
sp|Q9Y6R7|FCGBP_HUMAN	LPVSLSEGR	479.272	2	747.4	1	y7	24.17	2
sp|Q9Y6R7|FCGBP_HUMAN	LPVSLSEGR	479.272	2	561.299	1	y5	24.11	3
sp|Q9Y6R7|FCGBP_HUMAN	LPVSLSEGR	479.272	2	844.452	1	y8	24.14	4
sp|Q9Y6R7|FCGBP_HUMAN	LPVVLANGQIR	590.364	2	771.447	1	y7	29.21	1
sp|Q9Y6R7|FCGBP_HUMAN	LPVVLANGQIR	590.364	2	658.363	1	y6	29.32	2
sp|Q9Y6R7|FCGBP_HUMAN	LPVVLANGQIR	590.364	2	870.516	1	y8	29.3	3
sp|Q9Y6R7|FCGBP_HUMAN	LPVVLANGQIR	590.364	2	587.326	1	y5	29.3	4
Protein Name	Peptide Sequence	Precursor Mz	Precursor Charge	Product Mz	Product Charge	Fragment Ion	Retention Time	Peak Rank
sp|Q08554|DSC1_HUMAN	IDVEILR	429.258	2	530.33	1	y4	28.78	1
sp|Q08554|DSC1_HUMAN	IDVEILR	429.258	2	629.398	1	y5	28.71	2
sp|Q08554|DSC1_HUMAN	IDVEILR	429.258	2	744.425	1	y6	28.83	3
sp|Q08554|DSC1_HUMAN	IEDDNDNAPYFEHR	578.917	3	848.405	1	y6	22.69	1
sp|Q08554|DSC1_HUMAN	IEDDNDNAPYFEHR	578.917	3	588.289	1	y4	22.69	2
sp|Q08554|DSC1_HUMAN	IEDDNDNAPYFEHR	578.917	3	919.442	1	y7	22.59	3
sp|Q08554|DSC1_HUMAN	ILQQIPDHPK	396.896	3	593.304	1	y5	21.37	1
sp|Q08554|DSC1_HUMAN	ILQQIPDHPK	396.896	3	483.293	1	b4	21.41	2
sp|Q08554|DSC1_HUMAN	ILQQIPDHPK	396.896	3	706.388	1	y6	21.31	3
Protein Name	Peptide Sequence	Precursor Mz	Precursor Charge	Product Mz	Product Charge	Fragment Ion	Retention Time	Peak Rank
sp|Q86UX7|URP2_HUMAN	AGDALWLR	451.248	2	587.366	1	y4	28.88	1
sp|Q86UX7|URP2_HUMAN	AGDALWLR	451.248	2	658.404	1	y5	28.83	2
sp|Q86UX7|URP2_HUMAN	AGDALWLR	451.248	2	773.43	1	y6	28.86	3
sp|Q86UX7|URP2_HUMAN	AGDALWLR	451.248	2	830.452	1	y7	28.85	4
sp|Q86UX7|URP2_HUMAN	LTQLYEQAR	561.301	2	666.321	1	y5	21.9	1
sp|Q86UX7|URP2_HUMAN	LTQLYEQAR	561.301	2	779.405	1	y6	21.99	2
sp|Q86UX7|URP2_HUMAN	LTQLYEQAR	561.301	2	907.463	1	y7	21.95	3
sp|Q86UX7|URP2_HUMAN	VVLAGGVAPALFR	635.388	2	887.51	1	y9	34.51	1
sp|Q86UX7|URP2_HUMAN	VVLAGGVAPALFR	635.388	2	958.547	1	y10	34.51	2
sp|Q86UX7|URP2_HUMAN	VVLAGGVAPALFR	635.388	2	674.398	1	y6	34.51	3
sp|Q86UX7|URP2_HUMAN	VVLAGGVAPALFR	635.388	2	830.488	1	y8	34.52	4
Protein Name	Peptide Sequence	Precursor Mz	Precursor Charge	Product Mz	Product Charge	Fragment Ion	Retention Time	Peak Rank
sp|O14950|ML12B_HUMAN	EAFNMIDQNR	619.285	2	645.331	1	y5	25.5	1
sp|O14950|ML12B_HUMAN	EAFNMIDQNR	619.285	2	776.372	1	y6	25.51	2
sp|O14950|ML12B_HUMAN	EAFNMIDQNR	619.285	2	890.415	1	y7	25.42	3
sp|O14950|ML12B_HUMAN	FTDEEVDELYR	708.32	2	695.336	1	y5	28.3	1
sp|O14950|ML12B_HUMAN	FTDEEVDELYR	708.32	2	794.404	1	y6	28.23	2
sp|O14950|ML12B_HUMAN	FTDEEVDELYR	708.32	2	923.447	1	y7	28.33	3
Protein Name	Peptide Sequence	Precursor Mz	Precursor Charge	Product Mz	Product Charge	Fragment Ion	Retention Time	Peak Rank
sp|P08779|K1C16_HUMAN	EVASNSELVQSSR	703.35	2	576.31	1	y5	19.67	1
sp|P08779|K1C16_HUMAN	EVASNSELVQSSR	703.35	2	689.394	1	y6	19.69	2
sp|P08779|K1C16_HUMAN	EVASNSELVQSSR	703.35	2	905.469	1	y8	19.65	3
sp|P08779|K1C16_HUMAN	EVASNSELVQSSR	703.35	2	818.437	1	y7	19.73	4
sp|P08779|K1C16_HUMAN	EVFTSSSSSSSR	630.789	2	784.343	1	y8	17.09	1
sp|P08779|K1C16_HUMAN	EVFTSSSSSSSR	630.789	2	885.391	1	y9	17.13	2
sp|P08779|K1C16_HUMAN	EVFTSSSSSSSR	630.789	2	697.311	1	y7	17.12	3
sp|P08779|K1C16_HUMAN	EVFTSSSSSSSR	630.789	2	610.279	1	y6	17.09	4
sp|P08779|K1C16_HUMAN	GQTGGDVNVEMDAAPGVDLSR	1044.49	2	743.405	1	y7	28.48	1
sp|P08779|K1C16_HUMAN	GQTGGDVNVEMDAAPGVDLSR	1044.49	2	814.442	1	y8	28.31	2
sp|P08779|K1C16_HUMAN	GQTGGDVNVEMDAAPGVDLSR	1044.49	2	885.479	1	y9	28.41	3
sp|P08779|K1C16_HUMAN	GQTGGDVNVEMDAAPGVDLSR	1044.49	2	1000.51	1	y10	28.41	4
Protein Name	Peptide Sequence	Precursor Mz	Precursor Charge	Product Mz	Product Charge	Fragment Ion	Retention Time	Peak Rank
sp|P35527|K1C9_HUMAN	QGVDADINGLR	579.299	2	687.378	1	y6	24.41	1
sp|P35527|K1C9_HUMAN	QGVDADINGLR	579.299	2	873.442	1	y8	24.34	2
sp|P35527|K1C9_HUMAN	QGVDADINGLR	579.299	2	758.416	1	y7	24.36	3
sp|P35527|K1C9_HUMAN	SGGGGGGGLGSGGSIR	616.803	2	860.458	1	y10	18.53	1
sp|P35527|K1C9_HUMAN	SGGGGGGGLGSGGSIR	616.803	2	803.437	1	y9	18.5	2
sp|P35527|K1C9_HUMAN	SGGGGGGGLGSGGSIR	616.803	2	917.48	1	y11	18.49	3
sp|P35527|K1C9_HUMAN	SGGGGGGGLGSGGSIR	616.803	2	746.416	1	y8	18.52	4
sp|P35527|K1C9_HUMAN	TLLDIDNTR	530.785	2	846.432	1	y7	26.39	1
sp|P35527|K1C9_HUMAN	TLLDIDNTR	530.785	2	733.348	1	y6	26.39	2
sp|P35527|K1C9_HUMAN	TLLDIDNTR	530.785	2	618.321	1	y5	26.41	3
sp|P35527|K1C9_HUMAN	TLLDIDNTR	530.785	2	505.237	1	y4	26.41	4
Protein Name	Peptide Sequence	Precursor Mz	Precursor Charge	Product Mz	Product Charge	Fragment Ion	Retention Time	Peak Rank
sp|P55058|PLTP_HUMAN	AVEPQLQEEER	664.328	2	562.247	1	y4	20.48	1
sp|P55058|PLTP_HUMAN	AVEPQLQEEER	664.328	2	803.389	1	y6	20.51	2
sp|P55058|PLTP_HUMAN	AVEPQLQEEER	664.328	2	931.448	1	y7	20.49	3
sp|P55058|PLTP_HUMAN	GAFFPLTER	519.274	2	615.346	1	y5	31.4	1
sp|P55058|PLTP_HUMAN	GAFFPLTER	519.274	2	762.414	1	y6	31.43	2
sp|P55058|PLTP_HUMAN	GAFFPLTER	519.274	2	518.293	1	y4	31.4	3
sp|P55058|PLTP_HUMAN	GAFFPLTER	519.274	2	909.483	1	y7	31.44	4
sp|P55058|PLTP_HUMAN	TGLELSR	388.219	2	504.278	1	y4	21.22	1
sp|P55058|PLTP_HUMAN	TGLELSR	388.219	2	617.362	1	y5	21.17	2
sp|P55058|PLTP_HUMAN	TGLELSR	388.219	2	674.383	1	y6	21.18	3
Protein Name	Peptide Sequence	Precursor Mz	Precursor Charge	Product Mz	Product Charge	Fragment Ion	Retention Time	Peak Rank
sp|P00915|CAH1_HUMAN	ADGLAVIGVLMK	593.847	2	830.517	1	y8	38.5	1
sp|P00915|CAH1_HUMAN	ADGLAVIGVLMK	593.847	2	660.411	1	y6	38.51	2
sp|P00915|CAH1_HUMAN	ADGLAVIGVLMK	593.847	2	759.48	1	y7	38.45	3
sp|P00915|CAH1_HUMAN	VLDALQAIK	485.8	2	758.441	1	y7	29.07	1
sp|P00915|CAH1_HUMAN	VLDALQAIK	485.8	2	643.414	1	y6	29.14	2
sp|P00915|CAH1_HUMAN	VLDALQAIK	485.8	2	572.377	1	y5	28.99	3
sp|P00915|CAH1_HUMAN	VLDALQAIK	485.8	2	871.525	1	y8	28.95	4
sp|P00915|CAH1_HUMAN	YSSLAEAASK	513.759	2	776.415	1	y8	19.35	1
sp|P00915|CAH1_HUMAN	YSSLAEAASK	513.759	2	863.447	1	y9	19.49	2
sp|P00915|CAH1_HUMAN	YSSLAEAASK	513.759	2	689.383	1	y7	19.3	3

## Sheet: C4_w26-32
Protein Name	Peptide Sequence	Precursor Mz	Precursor Charge	Product Mz	Product Charge	Fragment Ion	Retention Time	Peak Rank
sp|P20742|PZP_HUMAN	AVGYLITGYQR	620.838	2	624.31	1	y5	28.21	1
sp|P20742|PZP_HUMAN	AVGYLITGYQR	620.838	2	737.394	1	y6	28.21	2
sp|P20742|PZP_HUMAN	AVGYLITGYQR	620.838	2	850.478	1	y7	28.21	3
sp|P20742|PZP_HUMAN	AVGYLITGYQR	620.838	2	1070.56	1	y9	28.21	4
sp|P20742|PZP_HUMAN	GEVFTLK	397.226	2	187.071	1	b2	25.02	1
sp|P20742|PZP_HUMAN	GEVFTLK	397.226	2	508.313	1	y4	25.02	2
sp|P20742|PZP_HUMAN	GEVFTLK	397.226	2	607.381	1	y5	24.96	3
sp|P20742|PZP_HUMAN	GEVFTLK	397.226	2	361.245	1	y3	25.02	4
sp|P20742|PZP_HUMAN	GSFALSFPVESDVAPIAR	931.986	2	1153.62	1	y11	37.91	1
sp|P20742|PZP_HUMAN	GSFALSFPVESDVAPIAR	931.986	2	828.457	1	y8	37.91	2
sp|P20742|PZP_HUMAN	GSFALSFPVESDVAPIAR	931.986	2	626.398	1	y6	37.91	3
sp|P20742|PZP_HUMAN	GSFALSFPVESDVAPIAR	931.986	2	957.5	1	y9	37.91	4
sp|P20742|PZP_HUMAN	QTLSWTVTPK	580.819	2	545.329	1	y5	27.51	1
sp|P20742|PZP_HUMAN	QTLSWTVTPK	580.819	2	818.441	1	y7	27.46	2
sp|P20742|PZP_HUMAN	QTLSWTVTPK	580.819	2	731.409	1	y6	27.51	3
sp|P20742|PZP_HUMAN	QTLSWTVTPK	580.819	2	931.525	1	y8	27.51	4
sp|P20742|PZP_HUMAN	VVVQTESGGR	516.278	2	606.284	1	y6	15.43	1
sp|P20742|PZP_HUMAN	VVVQTESGGR	516.278	2	833.411	1	y8	15.43	2
sp|P20742|PZP_HUMAN	VVVQTESGGR	516.278	2	734.343	1	y7	15.43	3
sp|P20742|PZP_HUMAN	VVVQTESGGR	516.278	2	376.194	1	y4	15.43	4
