# Supplementary material for: Quantitative proteomic analysis of serum-purified exosomes identifies putative pre-eclampsia-associated biomarkers
Source: Clin Proteomics. 2022 Feb 10;19:5. doi: 10.1186/s12014-022-09342-4 (PMC8903615; doi:10.1186/s12014-022-09342-4)
Supplement: Supplementary file 5 — Additional file 5: Table S3a. Total number of peptides (FDR < 1%, calculated at peptide level) and proteins identified in the quantitative proteomic analysis of exosomes purified from collection C1 (at delivery) samples. [file 12014_2022_9342_MOESM5_ESM.xlsx]

## Sheet: C1_peptides_FDR<1%
scan_id	rt	mz	charge	isotopic_peak	mass_error	missed_cleavages	specific_termini	flank_left	peptide	flank_right	mods	is_decoy	proteinGroup	inferredIDs	inferredCoords	FDR_spectrum	FDR_peptide	FDR_protein	IDs	score_M	score_O	score_T	score_Y
5465@S_qEVs_exo_C4-Paz.cmpd.rclb.mgf	34.05	1075.1	3	0	0.0066	0	2	SGSR	GGSGGSHGGGSGFGGESGGSYGGGEEASGSGGGYGGGSGK	SSHS		0	12853	P35527	P35527{580-619}	0	0	0	K7EQQ3;P35527	125.57	33.3109	15	222.1
29381@S_qEVs_exo_PE2-Paz.cmpd.rclb.mgf	97.5	776.039	3	0	-0.0014	1	2	EDWK	KGDTFSCMVGHEALPLAFTQK	TIDR	MOD:00110 C7	0	16658	A0A0G2JMB2;P01876	A0A0G2JMB2{294-314};P01876{307-327}	0	0	0	A0A0G2JMB2;P01876	67.27	33.7069	15	214.18
10245@S_qEVs_exo_PE3-Paz.cmpd.rclb.mgf	48	1016.98	2	0	-0.0004	0	2	NEVR	IHSGSFQSQVELSNDQEK	AHLD		0	14192	P04114	P04114{3639-3656}	0	0	0	P04114	97.83	27.3978	15	212.839
36473@S_qEVs_exo_C3-Paz.cmpd.rclb.mgf	122.08	933.938	2	0	-0.0015	0	2	KYLR	TEHGSEMLFFGNAIEGK	SNTV		0	14192	P04114	P04114{2837-2853}	0	0	0	P04114	95.99	35.3317	15	212.174
8833@S_qEVs_exo_C2-Paz.cmpd.rclb.mgf	45.37	1141.51	2	0	-0.0077	1	2	KHLR	KYTYNYEAESSSGVPGTADSR	SATR		0	14192	P04114	P04114{51-71}	0	0	0	A8MUN2;P04114	141.35	32.471	15	211.121
9080@S_qEVs_exo_PE1-Paz.cmpd.rclb.mgf	44.65	1141.51	2	0	0.0008	1	2	KHLR	KYTYNYEAESSSGVPGTADSR	SATR		0	14192	P04114	P04114{51-71}	0	0	0	A8MUN2;P04114	141.1	32.912	15	211.123
36327@S_qEVs_exo_PE1-Paz.cmpd.rclb.mgf	122.07	933.939	2	0	0.0012	0	2	KYLR	TEHGSEMLFFGNAIEGK	SNTV		0	14192	P04114	P04114{2837-2853}	0	0	0	P04114	98.42	36.5505	15	210.413
23924@S_qEVs_exo_C3-Paz.cmpd.rclb.mgf	85.6	600	3	0	-0.0006	1	2	AHGK	KVLGAFSDGLAHLDNLK	GTFS		0	5082	P02042;P68871	P02042{67-83};P68871{67-83}	0	0	0	E9PEW8;E9PFT6;F8W6P5;P02042;P68871	87.01	37.2329	13.699	208.66
10438@S_qEVs_exo_C3-Paz.cmpd.rclb.mgf	47.93	1016.98	2	0	-0.0012	0	2	NEVR	IHSGSFQSQVELSNDQEK	AHLD		0	14192	P04114	P04114{3639-3656}	0	0	0	P04114	93	31.0196	15	207.774
6841@S_qEVs_exo_C3-Paz.cmpd.rclb.mgf	38.4	809.408	2	0	0.0004	0	2	REGK	QVGSGVTTDQVQAEAK	ESGP		0	10626	P01871	P01871{154-169}	0	0	0	A0A087WYJ9;A0A1B0GUU9;P01871;P01871-2	128.63	28.6505	12.1079	206.76
18621@S_qEVs_exo_PE4-Paz.cmpd.rclb.mgf	70.2	818.779	3	0	0.001	1	2	IEGK	SNTVASLHTEKNTLELSNGVIVK	INNQ		0	14192	P04114	P04114{2854-2876}	0	0	0	P04114	85.93	36.6308	15	206.695
17467@S_qEVs_exo_PE2-Paz.cmpd.rclb.mgf	65.15	932.95	2	0	-0.001	0	2	EKHK	VYACEVTHQGLSSPVTK	SFNR	MOD:00110 C4	0	10483	P01834	P01834{84-100}	0	0	0	P01834	98.33	34.2487	15	205.798
6399@S_qEVs_exo_C2-Paz.cmpd.rclb.mgf	38.83	809.408	2	0	0.0003	0	2	REGK	QVGSGVTTDQVQAEAK	ESGP		0	10626	P01871	P01871{154-169}	0	0	0	A0A087WYJ9;A0A1B0GUU9;P01871;P01871-2	124.96	27.7406	11.699	205.082
22243@S_qEVs_exo_PE2-Paz.cmpd.rclb.mgf	77.82	939.484	2	0	-0.001	1	2	LTKK	YRITENDIQIALDDAK	INFN		0	14192	P04114	P04114{2149-2164}	0	0	0	P04114	91.23	32.6248	10.4559	203.315
25661@S_qEVs_exo_C3-Paz.cmpd.rclb.mgf	90.43	845.973	2	0	0.001	1	2	REDR	ALVDTLKFVTQAEGAK	QTEA		0	14192	P04114	P04114{1028-1043}	0	0	0	P04114	115.05	32.2501	15	202.871
6168@S_qEVs_exo_C1-Paz.cmpd.rclb.mgf	36.78	809.409	2	0	0.0024	0	2	REGK	QVGSGVTTDQVQAEAK	ESGP		0	10626	P01871	P01871{154-169}	0	0	0	A0A087WYJ9;A0A1B0GUU9;P01871;P01871-2	128.61	27.8248	12.8861	202.619
6902@S_qEVs_exo_C3-Paz.cmpd.rclb.mgf	38.55	809.408	2	0	0.0007	0	2	REGK	QVGSGVTTDQVQAEAK	ESGP		0	10626	P01871	P01871{154-169}	0	0	0	A0A087WYJ9;A0A1B0GUU9;P01871;P01871-2	134.37	28.4349	11.1135	202.637
6794@S_qEVs_exo_C4-Paz.cmpd.rclb.mgf	37.47	809.408	2	0	-0.0009	0	2	REGK	QVGSGVTTDQVQAEAK	ESGP		0	10626	P01871	P01871{154-169}	0	0	0	A0A087WYJ9;A0A1B0GUU9;P01871;P01871-2	125.29	28.894	11.7696	202.082
6980@S_qEVs_exo_PE2-Paz.cmpd.rclb.mgf	37.65	809.408	2	0	0	0	2	REGK	QVGSGVTTDQVQAEAK	ESGP		0	10626	P01871	P01871{154-169}	0	0	0	A0A087WYJ9;A0A1B0GUU9;P01871;P01871-2	125.29	28.4916	12.2596	201.529
21313@S_qEVs_exo_PE2-Paz.cmpd.rclb.mgf	75.27	597.966	3	0	0.0003	1	2	IQNK	KITEVALMGHLSCDTK	EERK	MOD:00110 C13	0	14192	P04114	P04114{1100-1115}	0	0	0	P04114	64.4	29.6251	12.0706	201.426
12754@S_qEVs_exo_C3-Paz.cmpd.rclb.mgf	54.28	710.689	3	0	0.0029	1	2	DYEK	HKVYACEVTHQGLSSPVTK	SFNR	MOD:00110 C6	0	10483	P01834	P01834{82-100}	0	0	0	P01834	84	38.5755	15	201.036
6108@S_qEVs_exo_C1-Paz.cmpd.rclb.mgf	36.63	809.409	2	0	0.0026	0	2	REGK	QVGSGVTTDQVQAEAK	ESGP		0	10626	P01871	P01871{154-169}	0	0	0	A0A087WYJ9;A0A1B0GUU9;P01871;P01871-2	124.96	30.0438	10.8861	200.555
22175@S_qEVs_exo_PE3-Paz.cmpd.rclb.mgf	80.98	1106.06	2	0	-0.0024	0	2	IQVR	LGEHNIDVLEGNEQFINAAK	IITH		0	11892	P00761	P00761{58-77}	0	0	0	P00761	139.46	37.5737	15	200.566
7035@S_qEVs_exo_C4-Paz.cmpd.rclb.mgf	38.08	809.407	2	0	-0.0013	0	2	REGK	QVGSGVTTDQVQAEAK	ESGP		0	10626	P01871	P01871{154-169}	0	0	0	A0A087WYJ9;A0A1B0GUU9;P01871;P01871-2	125.08	26.8564	12.4437	200.432
6853@S_qEVs_exo_C4-Paz.cmpd.rclb.mgf	37.62	809.408	2	0	-0.001	0	2	REGK	QVGSGVTTDQVQAEAK	ESGP		0	10626	P01871	P01871{154-169}	0	0	0	A0A087WYJ9;A0A1B0GUU9;P01871;P01871-2	122.23	29.657	10.4559	199.788
16682@S_qEVs_exo_PE3-Paz.cmpd.rclb.mgf	65.5	1047.02	2	0	-0.0019	1	2	KELK	AYKSELEEQLTPVAEETR	ARLS		0	19428	P02649	P02649{91-108}	0	0	0	E7ERP7;E9PEV4;H0Y7L5;P02649	123.23	34.6408	14.4559	199.827
6973@S_qEVs_exo_C4-Paz.cmpd.rclb.mgf	37.92	809.407	2	0	-0.0016	0	2	REGK	QVGSGVTTDQVQAEAK	ESGP		0	10626	P01871	P01871{154-169}	0	0	0	A0A087WYJ9;A0A1B0GUU9;P01871;P01871-2	128.64	28.4681	12.0362	199.404
18475@S_qEVs_exo_C3-Paz.cmpd.rclb.mgf	69.92	818.779	3	0	0.0016	1	2	IEGK	SNTVASLHTEKNTLELSNGVIVK	INNQ		0	14192	P04114	P04114{2854-2876}	0	0	0	P04114	95.2	36.3768	15	199.077
40546@S_qEVs_exo_C4-Paz.cmpd.rclb.mgf	128.2	1027.07	2	0	0.0007	0	2	AYLR	ILGEELGFASLHDLQLLGK	LLLM		0	14192	P04114	P04114{779-797}	0	0	0	A8MUN2;P04114	89.1	29.5537	12.7696	199.047
18513@S_qEVs_exo_C3-Paz.cmpd.rclb.mgf	70.07	818.779	3	0	0.001	1	2	IEGK	SNTVASLHTEKNTLELSNGVIVK	INNQ		0	14192	P04114	P04114{2854-2876}	0	0	0	P04114	94.05	40.2192	15	198.777
36004@S_qEVs_exo_PE1-Paz.cmpd.rclb.mgf	121.17	853.418	2	0	-0.0017	0	2	SGER	FTCTVTHTDLPSPLK	QTIS	MOD:00110 C3	0	10626	P01871;P04220	P01871{301-315};P04220{239-253}	0	0	0	A0A087WYJ9;A0A1B0GUU9;P01871;P01871-2;P04220	107.78	27.2971	15	198.781
27628@S_qEVs_exo_PE2-Paz.cmpd.rclb.mgf	92.47	1225.12	2	0	0.0043	1	2	ITAK	GESKLEVLNFDFQANAQLSNPK	INPL		0	14192	P04114	P04114{2797-2818}	0	0	0	P04114	113.87	29.2979	15	198.926
6920@S_qEVs_exo_PE2-Paz.cmpd.rclb.mgf	37.5	809.408	2	0	0	0	2	REGK	QVGSGVTTDQVQAEAK	ESGP		0	10626	P01871	P01871{154-169}	0	0	0	A0A087WYJ9;A0A1B0GUU9;P01871;P01871-2	125.27	29.23	11.3468	198.826
6797@S_qEVs_exo_PE4-Paz.cmpd.rclb.mgf	38.68	809.41	2	0	0.0037	0	2	REGK	QVGSGVTTDQVQAEAK	ESGP		0	10626	P01871	P01871{154-169}	0	0	0	A0A087WYJ9;A0A1B0GUU9;P01871;P01871-2	125.03	27.105	13.0915	198.86
14491@S_qEVs_exo_PE4-Paz.cmpd.rclb.mgf	58.93	761.864	2	0	0.0028	1	2	HVFR	KAADDTWEPFASGK	TSES		0	31815	P02766	P02766{55-68}	0	0	0	A0A087WT59;A0A087WV45;P02766	105.76	33.0342	15	198.302
6047@S_qEVs_exo_C1-Paz.cmpd.rclb.mgf	36.48	809.41	2	0	0.0029	0	2	REGK	QVGSGVTTDQVQAEAK	ESGP		0	10626	P01871	P01871{154-169}	0	0	0	A0A087WYJ9;A0A1B0GUU9;P01871;P01871-2	124.85	27.402	10.1612	198.13
6665@S_qEVs_exo_PE1-Paz.cmpd.rclb.mgf	38.05	809.41	2	0	0.0028	0	2	REGK	QVGSGVTTDQVQAEAK	ESGP		0	10626	P01871	P01871{154-169}	0	0	0	A0A087WYJ9;A0A1B0GUU9;P01871;P01871-2	124.98	28.7535	13.4685	198.108
8456@S_qEVs_exo_C1-Paz.cmpd.rclb.mgf	42.85	1141.52	2	0	0.0033	1	2	KHLR	KYTYNYEAESSSGVPGTADSR	SATR		0	14192	P04114	P04114{51-71}	0	0	0	A8MUN2;P04114	114.62	35.8944	15	198.016
8802@S_qEVs_exo_C3-Paz.cmpd.rclb.mgf	43.68	810.904	2	0	0.0013	0	2	LVEK	VQAAVGTSAAPVPSDNH			0	19428	P02649	P02649{301-317}	0	0	0	P02649	120.15	32.5576	11.9586	197.507
36104@S_qEVs_exo_PE1-Paz.cmpd.rclb.mgf	121.45	853.418	2	0	-0.0016	0	2	SGER	FTCTVTHTDLPSPLK	QTIS	MOD:00110 C3	0	10626	P01871;P04220	P01871{301-315};P04220{239-253}	0	0	0	A0A087WYJ9;A0A1B0GUU9;P01871;P01871-2;P04220	105.3	27.7718	11.8861	197.412
20906@S_qEVs_exo_C3-Paz.cmpd.rclb.mgf	76.8	1207.24	3	0	0.0033	1	2	VQWK	VDNALQSGNSQESVTEQDSKDSTYSLSSTLTLSK	ADYE		0	10483	P01834	P01834{43-76}	0	0	0	P01834	70.69	31.6169	15	196.842
39071@S_qEVs_exo_PE3-Paz.cmpd.rclb.mgf	128.9	1169.08	2	0	-0.0052	0	2	TNLK	CSLLVLENELNAELGLSGASMK	LTTN	MOD:00110 C1	0	14192	P04114	P04114{1662-1683}	0	0	0	P04114	124.87	34.4422	15	196.855
40016@S_qEVs_exo_C4-Paz.cmpd.rclb.mgf	126.8	1091.86	3	0	0.0026	0	2	FSHR	LNTDIAGLASAIDMSTNYNSDSLHFSNVFR	SVMA		0	14192	P04114	P04114{1868-1897}	0	0	0	P04114	91.87	33.9785	15	196.148
7100@S_qEVs_exo_PE2-Paz.cmpd.rclb.mgf	37.97	809.408	2	0	0	0	2	REGK	QVGSGVTTDQVQAEAK	ESGP		0	10626	P01871	P01871{154-169}	0	0	0	A0A087WYJ9;A0A1B0GUU9;P01871;P01871-2	124.97	27.794	12.3979	196.074
27893@S_qEVs_exo_C4-Paz.cmpd.rclb.mgf	93.13	932.502	2	0	0.0031	0	2		EVQLVESGGGLVQPGGSLR	LSCA	MOD:00420 E1	0	30108	A0A0B4J2B5	A0A0B4J2B5{1-19}	0	0	0	A0A0B4J2B5;S4R460	94.03	34.8955	12.3372	195.954
6913@S_qEVs_exo_C4-Paz.cmpd.rclb.mgf	37.77	809.407	2	0	-0.0021	0	2	REGK	QVGSGVTTDQVQAEAK	ESGP		0	10626	P01871	P01871{154-169}	0	0	0	A0A087WYJ9;A0A1B0GUU9;P01871;P01871-2	124.98	28.7026	11.7212	195.88
6778@S_qEVs_exo_PE3-Paz.cmpd.rclb.mgf	38.65	809.409	2	0	0.0014	0	2	REGK	QVGSGVTTDQVQAEAK	ESGP		0	10626	P01871	P01871{154-169}	0	0	0	A0A087WYJ9;A0A1B0GUU9;P01871;P01871-2	125	28.6602	12.0706	195.689
6727@S_qEVs_exo_PE1-Paz.cmpd.rclb.mgf	38.2	809.409	2	0	0.0027	0	2	REGK	QVGSGVTTDQVQAEAK	ESGP		0	10626	P01871	P01871{154-169}	0	0	0	A0A087WYJ9;A0A1B0GUU9;P01871;P01871-2	128.6	28.2514	10.4559	195.425
36723@S_qEVs_exo_C1-Paz.cmpd.rclb.mgf	122.63	1079.08	2	0	0.0049	0	2	GASK	AVVILVTDVSVDSVDAAADAAR	SNRV		0	8032	P04275	P04275{1795-1816}	0	0	0	P04275	131.35	41.5735	15	195.264
37043@S_qEVs_exo_C3-Paz.cmpd.rclb.mgf	123.6	1079.08	2	0	0.0021	0	2	GASK	AVVILVTDVSVDSVDAAADAAR	SNRV		0	8032	P04275	P04275{1795-1816}	0	0	0	P04275	100.24	37.8404	15	195.358
22269@S_qEVs_exo_C3-Paz.cmpd.rclb.mgf	80.77	1106.06	2	0	0.0042	0	2	IQVR	LGEHNIDVLEGNEQFINAAK	IITH		0	11892	P00761	P00761{58-77}	0	0	0	P00761	124.1	37.5403	15	195.043
36698@S_qEVs_exo_PE1-Paz.cmpd.rclb.mgf	123.05	1079.08	2	0	0.0028	0	2	GASK	AVVILVTDVSVDSVDAAADAAR	SNRV		0	8032	P04275	P04275{1795-1816}	0	0	0	P04275	125.73	40.4478	15	195.121
22115@S_qEVs_exo_PE3-Paz.cmpd.rclb.mgf	80.83	1106.05	2	0	-0.0026	0	2	IQVR	LGEHNIDVLEGNEQFINAAK	IITH		0	11892	P00761	P00761{58-77}	0	0	0	P00761	89.55	30.431	15	194.992
8119@S_qEVs_exo_C2-Paz.cmpd.rclb.mgf	43.45	850.865	2	0	-0.0033	0	2	KSHR	SYSCQVTHEGSTVEK	TVAP	MOD:00110 C4	0	15756	B9A064;P0DOY2	B9A064{192-206};P0DOY2{84-98}	0	0	0	A0A0B4J231;B9A064;P0CF74;P0CG04;P0DOY2;P0DOY3	100.71	33.8282	15	194.969
8074@S_qEVs_exo_C1-Paz.cmpd.rclb.mgf	41.88	810.904	2	0	0.0021	0	2	LVEK	VQAAVGTSAAPVPSDNH			0	19428	P02649	P02649{301-317}	0	0	0	P02649	116.19	34.2357	10.699	194.941
35899@S_qEVs_exo_C2-Paz.cmpd.rclb.mgf	121.77	910.994	2	0	-0.0004	0	2	LEMR	DAVEKPQEFTIVAFVK	YDKN		0	14192	P04114	P04114{2044-2059}	0	0	0	P04114	89.97	21.0762	15	194.689
22209@S_qEVs_exo_C3-Paz.cmpd.rclb.mgf	80.62	1106.06	2	0	0.0047	0	2	IQVR	LGEHNIDVLEGNEQFINAAK	IITH		0	11892	P00761	P00761{58-77}	0	0	0	P00761	103.03	34.3244	15	194.685
19166@S_qEVs_exo_C4-Paz.cmpd.rclb.mgf	69.82	854.39	2	0	-0.001	0	2	SSSK	GSLGGGFSSGGFSGGSFSR	GSSG		0	8839	P13645	P13645{41-59}	0	0	0	P13645	128.25	24.8112	8.79588	194.392
3435@S_qEVs_exo_C4-Paz.cmpd.rclb.mgf	28.82	782.903	2	0	0.0012	1	2	GIIK	EKAEAQAQYSAAVAK	GKSA		0	31811	Q14624	Q14624{97-111}	0	0	0	B7ZKJ8;Q14624;Q14624-2;Q14624-3;Q14624-4	114.2	27.3212	13.8539	194.35
36938@S_qEVs_exo_PE1-Paz.cmpd.rclb.mgf	123.68	1079.57	2	1	0.0001	0	2	GASK	AVVILVTDVSVDSVDAAADAAR	SNRV		0	8032	P04275	P04275{1795-1816}	0	0	0	P04275	125.39	38.4275	15	194.376
7041@S_qEVs_exo_PE2-Paz.cmpd.rclb.mgf	37.8	809.408	2	0	-0.0002	0	2	REGK	QVGSGVTTDQVQAEAK	ESGP		0	10626	P01871	P01871{154-169}	0	0	0	A0A087WYJ9;A0A1B0GUU9;P01871;P01871-2	125.33	29.1523	13.1739	194.263
6736@S_qEVs_exo_PE4-Paz.cmpd.rclb.mgf	38.53	809.41	2	0	0.0039	0	2	REGK	QVGSGVTTDQVQAEAK	ESGP		0	10626	P01871	P01871{154-169}	0	0	0	A0A087WYJ9;A0A1B0GUU9;P01871;P01871-2	125.01	29.3417	12.2924	194.072
6861@S_qEVs_exo_PE2-Paz.cmpd.rclb.mgf	37.35	809.408	2	0	0.0003	0	2	REGK	QVGSGVTTDQVQAEAK	ESGP		0	10626	P01871	P01871{154-169}	0	0	0	A0A087WYJ9;A0A1B0GUU9;P01871;P01871-2	124.89	27.896	12.3188	193.84
22814@S_qEVs_exo_C4-Paz.cmpd.rclb.mgf	79.47	922.45	3	0	0.0022	1	2	RGGK	YAATSQVLLPSKDVMQGTDEHVVCK	VQHP	MOD:00110 C24	0	10626	P01871	P01871{65-89}	0	0	0	A0A087WYJ9;A0A1B0GUU9;P01871;P01871-2	75.36	31.6831	15	193.727
8665@S_qEVs_exo_PE3-Paz.cmpd.rclb.mgf	43.77	810.904	2	0	0.0024	0	2	LVEK	VQAAVGTSAAPVPSDNH			0	19428	P02649	P02649{301-317}	0	0	0	P02649	114.44	32.8345	13.3665	193.825
36291@S_qEVs_exo_C1-Paz.cmpd.rclb.mgf	121.52	802.421	2	1	0.0067	0	2	GNGK	LALWGEHTGQLYSK	FLLK		0	14192	P04114	P04114{1917-1930}	0	0	0	P04114	74.08	26.9035	9.52288	193.61
8826@S_qEVs_exo_C4-Paz.cmpd.rclb.mgf	42.8	810.904	2	0	0.0014	0	2	LVEK	VQAAVGTSAAPVPSDNH			0	19428	P02649	P02649{301-317}	0	0	0	P02649	120.1	30.3981	12.4202	193.485
38209@S_qEVs_exo_PE1-Paz.cmpd.rclb.mgf	127.05	1127.91	3	0	0.0044	1	2	WKDK	AQNLYQELLTQEGQASFQGLKDNVFDGLVR	VTQE		0	14192	P04114	P04114{4148-4177}	0	0	0	P04114	99.69	38.6219	15	193.539
24036@S_qEVs_exo_PE4-Paz.cmpd.rclb.mgf	85.35	600.001	3	0	0.0008	1	2	AHGK	KVLGAFSDGLAHLDNLK	GTFS		0	5082	P02042;P68871	P02042{67-83};P68871{67-83}	0	0	0	E9PEW8;E9PFT6;F8W6P5;P02042;P68871	90.05	37.8596	15	193.382
21167@S_qEVs_exo_C3-Paz.cmpd.rclb.mgf	77.52	936.475	2	0	-0.0005	0	2	SPAK	LLLQMDSSATAYGSTVSK	RVAW		0	14192	P04114	P04114{1146-1163}	0	0	0	P04114	109.61	30.9084	14.3979	193.162
27830@S_qEVs_exo_C4-Paz.cmpd.rclb.mgf	92.97	932.502	2	0	0.0031	0	2		EVQLVESGGGLVQPGGSLR	LSCA	MOD:00420 E1	0	30108	A0A0B4J2B5	A0A0B4J2B5{1-19}	0	0	0	A0A0B4J2B5;S4R460	92.88	35.2828	12.7447	193.109
18909@S_qEVs_exo_PE4-Paz.cmpd.rclb.mgf	70.97	854.389	2	0	-0.0016	0	2	SSSK	GSLGGGFSSGGFSGGSFSR	GSSG		0	8839	P13645	P13645{41-59}	0	0	0	P13645	143.1	26.5232	8.82391	193.008
38544@S_qEVs_exo_C1-Paz.cmpd.rclb.mgf	127.43	1152.5	3	1	-0.01	1	2	LLEK	SHCIAEVENDEMPADLPSLAADFVESKDVCK	NYAE	MOD:00110 C3;MOD:00110 C30	0	12444	P02768	P02768{311-341}	0	0	0	A0A0C4DGB6;B7WNR0;C9JKR2;D6RHD5;H0YA55;P02768;P02768-2	109.61	45.529	15	192.984
8758@S_qEVs_exo_PE4-Paz.cmpd.rclb.mgf	43.88	810.905	2	0	0.0038	0	2	LVEK	VQAAVGTSAAPVPSDNH			0	19428	P02649	P02649{301-317}	0	0	0	P02649	120.2	32.3037	12.2596	192.759
8862@S_qEVs_exo_C3-Paz.cmpd.rclb.mgf	43.85	810.904	2	0	0.0015	0	2	LVEK	VQAAVGTSAAPVPSDNH			0	19428	P02649	P02649{301-317}	0	0	0	P02649	124.14	26.8512	11.4685	192.314
8550@S_qEVs_exo_PE1-Paz.cmpd.rclb.mgf	43.28	810.904	2	0	0.0019	0	2	LVEK	VQAAVGTSAAPVPSDNH			0	19428	P02649	P02649{301-317}	0	0	0	P02649	120.03	29.8087	11.5686	192.095
21259@S_qEVs_exo_PE2-Paz.cmpd.rclb.mgf	75.12	941.506	2	0	0.0011	0	2		EVQLVESGGGLVQPGGSLR	LSCA		0	30108	A0A0B4J2B5	A0A0B4J2B5{1-19}	0	0	0	A0A0B4J2B5;S4R460	110.12	32.7582	11.5376	192.068
7560@S_qEVs_exo_C1-Paz.cmpd.rclb.mgf	40.43	850.867	2	0	0.0006	0	2	KSHR	SYSCQVTHEGSTVEK	TVAP	MOD:00110 C4	0	15756	B9A064;P0DOY2	B9A064{192-206};P0DOY2{84-98}	0	0	0	A0A0B4J231;B9A064;P0CF74;P0CG04;P0DOY2;P0DOY3	81.96	34.2209	15	192.014
7967@S_qEVs_exo_PE4-Paz.cmpd.rclb.mgf	41.72	765.373	2	0	0.0037	0	2	AWGK	VGAHAGEYGAEALER	MFLS		0	15375	P69905	P69905{18-32}	0	0	0	P69905	100.73	27.4948	14.7447	191.943
8944@S_qEVs_exo_C4-Paz.cmpd.rclb.mgf	43.1	810.903	2	0	0.0009	0	2	LVEK	VQAAVGTSAAPVPSDNH			0	19428	P02649	P02649{301-317}	0	0	0	P02649	133.07	30.6933	14.5086	191.779
38344@S_qEVs_exo_C1-Paz.cmpd.rclb.mgf	126.9	1127.91	3	0	0.0203	1	2	WKDK	AQNLYQELLTQEGQASFQGLKDNVFDGLVR	VTQE		0	14192	P04114	P04114{4148-4177}	0	0	0	P04114	119.86	35.3127	14.8539	191.493
8742@S_qEVs_exo_C3-Paz.cmpd.rclb.mgf	43.53	810.904	2	0	0.001	0	2	LVEK	VQAAVGTSAAPVPSDNH			0	19428	P02649	P02649{301-317}	0	0	0	P02649	120.18	30.432	13.1938	191.509
8636@S_qEVs_exo_PE4-Paz.cmpd.rclb.mgf	43.58	810.904	2	0	0.0029	0	2	LVEK	VQAAVGTSAAPVPSDNH			0	19428	P02649	P02649{301-317}	0	0	0	P02649	134.32	31.6404	12.7696	191.618
36692@S_qEVs_exo_C1-Paz.cmpd.rclb.mgf	122.57	919.483	2	0	-0.0069	0	2	TQLR	HGVQELEIELQSQLSK	KAAL		0	12853	P35527	P35527{375-390}	0	0	0	K7EQQ3;P35527	77.89	28.4357	15	191.41
36811@S_qEVs_exo_C1-Paz.cmpd.rclb.mgf	122.87	919.487	2	0	-0.0006	0	2	TQLR	HGVQELEIELQSQLSK	KAAL		0	12853	P35527	P35527{375-390}	0	0	0	K7EQQ3;P35527	96.99	27.5409	15	191.323
27598@S_qEVs_exo_PE2-Paz.cmpd.rclb.mgf	92.4	932.501	2	0	0.0019	0	2		EVQLVESGGGLVQPGGSLR	LSCA	MOD:00420 E1	0	30108	A0A0B4J2B5	A0A0B4J2B5{1-19}	0	0	0	A0A0B4J2B5;S4R460	102.11	34.4915	12.4559	191.341
8023@S_qEVs_exo_C1-Paz.cmpd.rclb.mgf	41.73	810.904	2	0	0.0022	0	2	LVEK	VQAAVGTSAAPVPSDNH			0	19428	P02649	P02649{301-317}	0	0	0	P02649	120.15	31.6432	12.2441	191.054
28922@S_qEVs_exo_PE2-Paz.cmpd.rclb.mgf	96.22	1088.85	3	0	0.008	0	2	KNRK	DIENQYETQITQIEHEVSSSGQEVQSSAK	EVTQ		0	12853	P35527	P35527{340-368}	0	0	0	K7EQQ3;P35527	90.43	39.3302	15	191.164
29703@S_qEVs_exo_PE2-Paz.cmpd.rclb.mgf	98.37	1017.17	3	1	-0.0005	0	2	EFLK	VLYDAEISQIHQSVTDTNVILSMDNSR	NLDL		0	27234	P35908	P35908{315-341}	0	0	0	P35908	107.4	31.46	15	190.998
8622@S_qEVs_exo_C3-Paz.cmpd.rclb.mgf	43.23	810.904	2	0	0.0014	0	2	LVEK	VQAAVGTSAAPVPSDNH			0	19428	P02649	P02649{301-317}	0	0	0	P02649	117.47	32.397	12.3665	190.949
29764@S_qEVs_exo_PE2-Paz.cmpd.rclb.mgf	98.52	1016.84	3	0	0	0	2	EFLK	VLYDAEISQIHQSVTDTNVILSMDNSR	NLDL		0	27234	P35908	P35908{315-341}	0	0	0	P35908	96.14	29.4305	13.699	190.792
19068@S_qEVs_exo_PE2-Paz.cmpd.rclb.mgf	69.3	854.39	2	0	-0.0001	0	2	SSSK	GSLGGGFSSGGFSGGSFSR	GSSG		0	8839	P13645	P13645{41-59}	0	0	0	P13645	136.3	30.2469	12.0044	190.731
15152@S_qEVs_exo_PE1-Paz.cmpd.rclb.mgf	61.17	929.479	2	0	-0.0005	0	2	KWVR	VAVVEYHDGSHAYIGLK	DRKR		0	8032	P04275	P04275{1316-1332}	0	0	0	P04275	92.12	30.2031	15	190.528
8494@S_qEVs_exo_C3-Paz.cmpd.rclb.mgf	42.9	850.866	2	0	-0.0019	0	2	KSHR	SYSCQVTHEGSTVEK	TVAP	MOD:00110 C4	0	15756	B9A064;P0DOY2	B9A064{192-206};P0DOY2{84-98}	0	0	0	A0A0B4J231;B9A064;P0CF74;P0CG04;P0DOY2;P0DOY3	83.79	34.3794	15	190.349
12912@S_qEVs_exo_PE4-Paz.cmpd.rclb.mgf	54.8	710.69	3	0	0.0052	1	2	DYEK	HKVYACEVTHQGLSSPVTK	SFNR	MOD:00110 C6	0	10483	P01834	P01834{82-100}	0	0	0	P01834	85.23	33.3548	15	190.14
35950@S_qEVs_exo_C2-Paz.cmpd.rclb.mgf	121.92	910.993	2	0	-0.001	0	2	LEMR	DAVEKPQEFTIVAFVK	YDKN		0	14192	P04114	P04114{2044-2059}	0	0	0	P04114	76.32	23.213	15	190.072
17375@S_qEVs_exo_PE2-Paz.cmpd.rclb.mgf	64.87	791.418	2	0	0.0004	0	2	NEIK	HIYAISSAALSASYK	ADTV		0	14192	P04114	P04114{1838-1852}	0	0	0	P04114	85.33	29.6452	10.9208	190.057
17353@S_qEVs_exo_PE2-Paz.cmpd.rclb.mgf	64.78	834.424	3	0	0.003	2	2	IAQK	SKAEAESLYQSKYEELQITAGR	HGDS		0	27234	P04264	P04264{365-386}	0	0	0	P04264	87.9	37.085	15	189.998
36984@S_qEVs_exo_C3-Paz.cmpd.rclb.mgf	123.43	1079.07	2	0	0.0018	0	2	GASK	AVVILVTDVSVDSVDAAADAAR	SNRV		0	8032	P04275	P04275{1795-1816}	0	0	0	P04275	125.41	41.9505	15	189.835
38503@S_qEVs_exo_PE2-Paz.cmpd.rclb.mgf	123.27	1075.9	3	0	0.0028	1	2	FPLR	LTGKIDFLNNYALFLSPSAQQASWQVSAR	FNQY		0	14192	P04114	P04114{3064-3092}	0	0	0	P04114	124.52	42.3806	15	189.738
24024@S_qEVs_exo_C4-Paz.cmpd.rclb.mgf	82.7	906.48	2	0	0.0018	0	2	QQQK	SPEQQETVLDGNLIIR	YDVD		0	31811	Q14624	Q14624{225-240}	0	0	0	B7ZKJ8;H7C0L5;Q14624;Q14624-2;Q14624-3;Q14624-4	103.04	32.3371	12.3665	189.58
18303@S_qEVs_exo_C3-Paz.cmpd.rclb.mgf	69.33	965.502	2	0	-0.004	0	2	VYYR	VQNATLAVANITNADSATR	LLAQ		0	18262	P27105	P27105{126-144}	0	0	0	F8VSL7;P27105	125.62	30.6365	14.7959	189.431
21536@S_qEVs_exo_C4-Paz.cmpd.rclb.mgf	75.93	1207.24	3	0	-0.0009	1	2	VQWK	VDNALQSGNSQESVTEQDSKDSTYSLSSTLTLSK	ADYE		0	10483	P01834	P01834{43-76}	0	0	0	P01834	111.17	33.0429	13.5528	189.332
8563@S_qEVs_exo_C3-Paz.cmpd.rclb.mgf	43.08	810.904	2	0	0.0014	0	2	LVEK	VQAAVGTSAAPVPSDNH			0	19428	P02649	P02649{301-317}	0	0	0	P02649	116.3	28.5323	13.6778	188.931
7982@S_qEVs_exo_C1-Paz.cmpd.rclb.mgf	41.58	810.904	2	0	0.002	0	2	LVEK	VQAAVGTSAAPVPSDNH			0	19428	P02649	P02649{301-317}	0	0	0	P02649	116.03	31.457	12.9586	188.76
36903@S_qEVs_exo_C1-Paz.cmpd.rclb.mgf	123.1	1079.08	2	0	0.0029	0	2	GASK	AVVILVTDVSVDSVDAAADAAR	SNRV		0	8032	P04275	P04275{1795-1816}	0	0	0	P04275	122.23	40.5624	15	188.661
8682@S_qEVs_exo_C3-Paz.cmpd.rclb.mgf	43.38	810.904	2	0	0.001	0	2	LVEK	VQAAVGTSAAPVPSDNH			0	19428	P02649	P02649{301-317}	0	0	0	P02649	116.28	31.4387	13.8861	188.668
36964@S_qEVs_exo_C1-Paz.cmpd.rclb.mgf	123.27	1079.07	2	0	0.0007	0	2	GASK	AVVILVTDVSVDSVDAAADAAR	SNRV		0	8032	P04275	P04275{1795-1816}	0	0	0	P04275	125.26	40.3558	15	188.475
19747@S_qEVs_exo_C3-Paz.cmpd.rclb.mgf	73.47	824.405	2	0	0.0007	0	2	VQYR	GEVQAMLGQSTEELR	VRLA		0	19428	P02649	P02649{138-152}	0	0	0	E7ERP7;E9PEV4;H0Y7L5;P02649	108.87	29.9921	7.52288	188.544
37549@S_qEVs_exo_C3-Paz.cmpd.rclb.mgf	124.93	797.4	3	0	0.0007	2	2	MEPK	DKDQEVLLQTFLDDASPGDKR	LAAY		0	14192	P04114	P04114{538-558}	0	0	0	A8MUN2;P04114	124.34	28.9896	12.6383	188.379
8925@S_qEVs_exo_PE2-Paz.cmpd.rclb.mgf	42.82	810.903	2	0	0.0004	0	2	LVEK	VQAAVGTSAAPVPSDNH			0	19428	P02649	P02649{301-317}	0	0	0	P02649	116.45	31.3448	11.699	188.371
11044@S_qEVs_exo_C3-Paz.cmpd.rclb.mgf	49.77	753.393	2	0	-0.0021	0	2	ATLR	IGQDGISTSATTNLK	CSLL		0	14192	P04114	P04114{1647-1661}	0	0	0	P04114	97.36	25.3085	12.4685	188.098
17868@S_qEVs_exo_C4-Paz.cmpd.rclb.mgf	66.4	877.854	2	0	-0.0004	0	2	GGGR	FSSCGGGGGSFGAGGGFGSR	SLVN	MOD:00110 C4	0	27234	P04264	P04264{46-65}	0	0	0	P04264	160.48	32.4151	15	188.033
8414@S_qEVs_exo_PE3-Paz.cmpd.rclb.mgf	43.02	810.904	2	0	0.0019	0	2	LVEK	VQAAVGTSAAPVPSDNH			0	19428	P02649	P02649{301-317}	0	0	0	P02649	124.43	31.7133	13.7696	188.061
8460@S_qEVs_exo_PE3-Paz.cmpd.rclb.mgf	43.17	810.904	2	0	0.0027	0	2	LVEK	VQAAVGTSAAPVPSDNH			0	19428	P02649	P02649{301-317}	0	0	0	P02649	131.32	30.9336	13.4437	188.061
8504@S_qEVs_exo_PE3-Paz.cmpd.rclb.mgf	43.32	810.904	2	0	0.0027	0	2	LVEK	VQAAVGTSAAPVPSDNH			0	19428	P02649	P02649{301-317}	0	0	0	P02649	117.39	28.0892	13.3979	188.061
8560@S_qEVs_exo_PE3-Paz.cmpd.rclb.mgf	43.47	810.904	2	0	0.0023	0	2	LVEK	VQAAVGTSAAPVPSDNH			0	19428	P02649	P02649{301-317}	0	0	0	P02649	120.11	32.5569	13.284	188.061
38093@S_qEVs_exo_C2-Paz.cmpd.rclb.mgf	127.55	1027.07	2	0	-0.0029	0	2	AYLR	ILGEELGFASLHDLQLLGK	LLLM		0	14192	P04114	P04114{779-797}	0	0	0	A8MUN2;P04114	105.68	29.175	15	187.776
37904@S_qEVs_exo_C3-Paz.cmpd.rclb.mgf	125.85	1119.59	2	0	-0.0003	0	2	LDGK	AALTELSLGSAYQAMILGVDSK	NIFN		0	14192	P04114	P04114{1703-1724}	0	0	0	P04114	144.9	25.7359	13.8539	187.878
8765@S_qEVs_exo_C4-Paz.cmpd.rclb.mgf	42.63	810.904	2	0	0.0011	0	2	LVEK	VQAAVGTSAAPVPSDNH			0	19428	P02649	P02649{301-317}	0	0	0	P02649	134.11	29.6382	13.2366	187.781
8491@S_qEVs_exo_PE1-Paz.cmpd.rclb.mgf	43.12	810.904	2	0	0.0022	0	2	LVEK	VQAAVGTSAAPVPSDNH			0	19428	P02649	P02649{301-317}	0	0	0	P02649	120.24	31.137	11.5528	187.886
8697@S_qEVs_exo_PE4-Paz.cmpd.rclb.mgf	43.73	810.904	2	0	0.003	0	2	LVEK	VQAAVGTSAAPVPSDNH			0	19428	P02649	P02649{301-317}	0	0	0	P02649	120.31	30.1004	11.585	187.823
37103@S_qEVs_exo_C3-Paz.cmpd.rclb.mgf	123.75	1079.07	2	0	0.0004	0	2	GASK	AVVILVTDVSVDSVDAAADAAR	SNRV		0	8032	P04275	P04275{1795-1816}	0	0	0	P04275	125.21	38.9512	15	187.536
21056@S_qEVs_exo_C3-Paz.cmpd.rclb.mgf	77.18	941.506	2	0	0.0015	0	2		EVQLVESGGGLVQPGGSLR	LSCA		0	30108	A0A0B4J2B5	A0A0B4J2B5{1-19}	0	0	0	A0A0B4J2B5;S4R460	87.76	29.8884	10.585	187.53
36759@S_qEVs_exo_PE1-Paz.cmpd.rclb.mgf	123.22	1079.07	2	0	0.0007	0	2	GASK	AVVILVTDVSVDSVDAAADAAR	SNRV		0	8032	P04275	P04275{1795-1816}	0	0	0	P04275	123.34	42.1862	15	187.534
8544@S_qEVs_exo_C4-Paz.cmpd.rclb.mgf	42.03	850.867	2	0	0.0001	0	2	KSHR	SYSCQVTHEGSTVEK	TVAP	MOD:00110 C4	0	15756	B9A064;P0DOY2	B9A064{192-206};P0DOY2{84-98}	0	0	0	A0A0B4J231;B9A064;P0CF74;P0CG04;P0DOY2;P0DOY3	86.74	36.939	15	187.497
8199@S_qEVs_exo_C2-Paz.cmpd.rclb.mgf	43.7	810.904	2	0	0.0013	0	2	LVEK	VQAAVGTSAAPVPSDNH			0	19428	P02649	P02649{301-317}	0	0	0	P02649	120.17	28.5323	11.3565	187.402
8646@S_qEVs_exo_C4-Paz.cmpd.rclb.mgf	42.33	810.904	2	0	0.0023	0	2	LVEK	VQAAVGTSAAPVPSDNH			0	19428	P02649	P02649{301-317}	0	0	0	P02649	124.44	28.5187	12.2757	187.361
8745@S_qEVs_exo_PE2-Paz.cmpd.rclb.mgf	42.37	810.903	2	0	-0.0003	0	2	LVEK	VQAAVGTSAAPVPSDNH			0	19428	P02649	P02649{301-317}	0	0	0	P02649	131.32	33.5385	12	187.328
8862@S_qEVs_exo_PE2-Paz.cmpd.rclb.mgf	42.67	810.903	2	0	-0.0002	0	2	LVEK	VQAAVGTSAAPVPSDNH			0	19428	P02649	P02649{301-317}	0	0	0	P02649	116.1	33.1702	13.7959	187.328
32825@S_qEVs_exo_C1-Paz.cmpd.rclb.mgf	112.33	1207.24	3	0	0.0084	1	2	VQWK	VDNALQSGNSQESVTEQDSKDSTYSLSSTLTLSK	ADYE		0	10483	P01834	P01834{43-76}	0	0	0	P01834	85.3	31.1437	12.6576	187.201
18124@S_qEVs_exo_C2-Paz.cmpd.rclb.mgf	70.93	818.779	3	0	0.0016	1	2	IEGK	SNTVASLHTEKNTLELSNGVIVK	INNQ		0	14192	P04114	P04114{2854-2876}	0	0	0	P04114	98.03	32.3318	15	187.146
22139@S_qEVs_exo_C3-Paz.cmpd.rclb.mgf	80.43	922.451	3	0	0.0065	1	2	RGGK	YAATSQVLLPSKDVMQGTDEHVVCK	VQHP	MOD:00110 C24	0	10626	P01871	P01871{65-89}	0	0	0	A0A087WYJ9;A0A1B0GUU9;P01871;P01871-2	71.63	28.6354	14.7212	187.183
6228@S_qEVs_exo_C1-Paz.cmpd.rclb.mgf	36.95	809.409	2	0	0.0019	0	2	REGK	QVGSGVTTDQVQAEAK	ESGP		0	10626	P01871	P01871{154-169}	0	0	0	A0A087WYJ9;A0A1B0GUU9;P01871;P01871-2	107.66	28.4619	11.1367	187.055
37372@S_qEVs_exo_C3-Paz.cmpd.rclb.mgf	124.47	797.401	3	0	0.003	2	2	MEPK	DKDQEVLLQTFLDDASPGDKR	LAAY		0	14192	P04114	P04114{538-558}	0	0	0	A8MUN2;P04114	149.86	30.5699	15	187.032
8577@S_qEVs_exo_PE4-Paz.cmpd.rclb.mgf	43.43	810.904	2	0	0.0025	0	2	LVEK	VQAAVGTSAAPVPSDNH			0	19428	P02649	P02649{301-317}	0	0	0	P02649	134.31	30.2662	12	187.019
15691@S_qEVs_exo_C2-Paz.cmpd.rclb.mgf	63.93	944.472	2	0	-0.0009	0	2	SPAK	LLLQMDSSATAYGSTVSK	RVAW	MOD:00719 M5	0	14192	P04114	P04114{1146-1163}	0	0	0	P04114	140.97	29.3894	12.8861	186.683
8706@S_qEVs_exo_C4-Paz.cmpd.rclb.mgf	42.48	810.904	2	0	0.0016	0	2	LVEK	VQAAVGTSAAPVPSDNH			0	19428	P02649	P02649{301-317}	0	0	0	P02649	120.17	32.2455	12.3468	186.715
17844@S_qEVs_exo_PE4-Paz.cmpd.rclb.mgf	67.98	944.924	2	0	-0.0071	0	2	FCEK	FSGQLNSHGCFYQQVK	TKVF	MOD:00110 C10	0	23021	P01023	P01023{290-305}	0	0	0	P01023	82.95	35.9965	15	186.806
40054@S_qEVs_exo_C4-Paz.cmpd.rclb.mgf	126.9	1039	2	1	-0.0126	1	2	QQAR	GWVTDGFSSLKDYWSTVK	DKFS		0	17508	P02656	P02656{61-78}	0	0	0	B0YIW2;P02656	93.13	36.114	12.6778	186.402
20179@S_qEVs_exo_C4-Paz.cmpd.rclb.mgf	72.4	824.404	2	0	-0.0008	0	2	VQYR	GEVQAMLGQSTEELR	VRLA		0	19428	P02649	P02649{138-152}	0	0	0	E7ERP7;E9PEV4;H0Y7L5;P02649	110.58	27.6786	7.284	186.207
20950@S_qEVs_exo_C4-Paz.cmpd.rclb.mgf	74.43	977.536	2	0	-0.0005	0	2	NELR	VAPEEHPVLLTEAPLNPK	ANRE		0	22233	P60709	P60709{96-113}	0	0	0	E7EVS6;G5E9R0;I3L1U9;I3L3I0;I3L3R2;I3L4N8;J3KT65;K7EM38;P60709;P63261	95.3	25.0381	11.4318	186.17
8442@S_qEVs_exo_PE1-Paz.cmpd.rclb.mgf	42.97	810.904	2	0	0.0021	0	2	LVEK	VQAAVGTSAAPVPSDNH			0	19428	P02649	P02649{301-317}	0	0	0	P02649	134.23	31.7417	13.585	186.176
8154@S_qEVs_exo_C2-Paz.cmpd.rclb.mgf	43.55	810.904	2	0	0.0013	0	2	LVEK	VQAAVGTSAAPVPSDNH			0	19428	P02649	P02649{301-317}	0	0	0	P02649	116.32	34.3913	13.4089	185.825
40952@S_qEVs_exo_C4-Paz.cmpd.rclb.mgf	129.28	850.462	2	0	-0.001	0	2	MKVK	HLIDSLIDFLNFPR	FQFP		0	14192	P04114	P04114{4188-4201}	0	0	0	P04114	73.16	30.3818	8.82391	185.845
8611@S_qEVs_exo_PE3-Paz.cmpd.rclb.mgf	43.62	810.904	2	0	0.0023	0	2	LVEK	VQAAVGTSAAPVPSDNH			0	19428	P02649	P02649{301-317}	0	0	0	P02649	120.18	31.6244	11.6021	185.82
23197@S_qEVs_exo_PE2-Paz.cmpd.rclb.mgf	80.43	831.466	2	0	0.0011	0	2	KAPK	LLIYAASSLQSGVPSR	FSGS		0	31841	A0A0C4DH73;P01597	A0A0C4DH73{68-83};P01597{68-83}	0	0	0	A0A0C4DH72;A0A0C4DH73;P01597;P01611;P04432	101.82	25.9397	6.95861	185.616
6839@S_qEVs_exo_PE3-Paz.cmpd.rclb.mgf	38.8	809.409	2	0	0.0012	0	2	REGK	QVGSGVTTDQVQAEAK	ESGP		0	10626	P01871	P01871{154-169}	0	0	0	A0A087WYJ9;A0A1B0GUU9;P01871;P01871-2	129.17	27.5934	11.9208	185.665
8244@S_qEVs_exo_C2-Paz.cmpd.rclb.mgf	43.85	810.904	2	0	0.0014	0	2	LVEK	VQAAVGTSAAPVPSDNH			0	19428	P02649	P02649{301-317}	0	0	0	P02649	120.19	28.4595	12.4685	185.513
37964@S_qEVs_exo_C3-Paz.cmpd.rclb.mgf	126.02	1119.59	2	0	-0.0001	0	2	LDGK	AALTELSLGSAYQAMILGVDSK	NIFN		0	14192	P04114	P04114{1703-1724}	0	0	0	P04114	150.45	28.6914	15	185.257
25031@S_qEVs_exo_C3-Paz.cmpd.rclb.mgf	88.8	787.404	2	0	0.003	0	2	VMQR	EGGPSQIGDALGFAVR	YLTS		0	8032	P04275	P04275{1764-1779}	0	0	0	P04275	125.42	22.2025	11.7447	185.109
40075@S_qEVs_exo_C4-Paz.cmpd.rclb.mgf	126.95	1091.86	3	0	0.0027	0	2	FSHR	LNTDIAGLASAIDMSTNYNSDSLHFSNVFR	SVMA		0	14192	P04114	P04114{1868-1897}	0	0	0	P04114	85.17	32.5363	14.8239	185.165
8394@S_qEVs_exo_PE1-Paz.cmpd.rclb.mgf	42.82	810.904	2	0	0.0023	0	2	LVEK	VQAAVGTSAAPVPSDNH			0	19428	P02649	P02649{301-317}	0	0	0	P02649	124.43	28.481	10.7959	185.137
30195@S_qEVs_exo_C2-Paz.cmpd.rclb.mgf	106.08	787.401	2	0	-0.0029	0	2	VMQR	EGGPSQIGDALGFAVR	YLTS		0	8032	P04275	P04275{1764-1779}	0	0	0	P04275	123.6	22.5813	7.82391	185.094
23745@S_qEVs_exo_PE2-Paz.cmpd.rclb.mgf	81.88	906.479	2	0	0.0008	0	2	QQQK	SPEQQETVLDGNLIIR	YDVD		0	31811	Q14624	Q14624{225-240}	0	0	0	B7ZKJ8;H7C0L5;Q14624;Q14624-2;Q14624-3;Q14624-4	101.61	28.3848	11.4685	185.01
23434@S_qEVs_exo_PE4-Paz.cmpd.rclb.mgf	83.58	781.725	3	0	-0.0001	1	2	ASSR	ATGIPDRFSGSGSGTDFTLTISR	LEPE		0	31419	A0A0C4DH25;P01619	A0A0C4DH25{76-98};P01619{76-98}	0	0	0	A0A0C4DH25;P01619	73.03	33.3682	14.1487	184.919
4623@S_qEVs_exo_C1-Paz.cmpd.rclb.mgf	32.77	1075.1	3	0	0.0052	0	2	SGSR	GGSGGSHGGGSGFGGESGGSYGGGEEASGSGGGYGGGSGK	SSHS		0	12853	P35527	P35527{580-619}	0	0	0	K7EQQ3;P35527	140.63	35.026	15	184.864
30261@S_qEVs_exo_C1-Paz.cmpd.rclb.mgf	105.45	816.899	2	0	0.0037	0	2	IPDR	FSGSGSGTDFTLTISR	LEPE		0	31419	A0A0C4DH25;P01619	A0A0C4DH25{83-98};P01619{83-98}	0	0	0	A0A0C4DH25;P01619	123.6	31.0544	13.4318	184.717
27538@S_qEVs_exo_PE2-Paz.cmpd.rclb.mgf	92.25	932.501	2	0	0.0019	0	2		EVQLVESGGGLVQPGGSLR	LSCA	MOD:00420 E1	0	30108	A0A0B4J2B5	A0A0B4J2B5{1-19}	0	0	0	A0A0B4J2B5;S4R460	81.02	31.5721	9.20066	184.836
27137@S_qEVs_exo_PE3-Paz.cmpd.rclb.mgf	95.32	936.475	2	0	0.0007	0	2	SPAK	LLLQMDSSATAYGSTVSK	RVAW		0	14192	P04114	P04114{1146-1163}	0	0	0	P04114	124.66	28.6812	12.6576	184.847
28480@S_qEVs_exo_C2-Paz.cmpd.rclb.mgf	101.02	829.443	2	0	0.0013	0	2	TLPK	SVSDGIAALDLNAVANK	IADF		0	14192	P04114	P04114{3830-3846}	0	0	0	P04114	101.17	21.2947	12.1871	184.593
17211@S_qEVs_exo_C3-Paz.cmpd.rclb.mgf	66.33	834.423	3	0	0.0012	2	2	IAQK	SKAEAESLYQSKYEELQITAGR	HGDS		0	27234	P04264	P04264{365-386}	0	0	0	P04264	118.23	32.3428	15	184.546
38438@S_qEVs_exo_PE1-Paz.cmpd.rclb.mgf	127.65	1027.07	2	0	0.0018	0	2	AYLR	ILGEELGFASLHDLQLLGK	LLLM		0	14192	P04114	P04114{779-797}	0	0	0	A8MUN2;P04114	88.33	28.5175	15	184.514
7603@S_qEVs_exo_C2-Paz.cmpd.rclb.mgf	41.98	769.824	2	0	-0.0032	0	2	SSSR	SGGGGGGGGCGGGGGVSSLR	ISSS	MOD:00110 C10	0	8839	P13645	P13645{16-35}	0	0	0	P13645	150.43	27.2077	15	184.39
24851@S_qEVs_exo_C4-Paz.cmpd.rclb.mgf	84.93	853.418	2	0	-0.0021	0	2	SGER	FTCTVTHTDLPSPLK	QTIS	MOD:00110 C3	0	10626	P01871;P04220	P01871{301-315};P04220{239-253}	0	0	0	A0A087WYJ9;A0A1B0GUU9;P01871;P01871-2;P04220	86.95	30.998	15	184.344
38232@S_qEVs_exo_PE3-Paz.cmpd.rclb.mgf	126.68	1075.89	3	0	-0.0007	1	2	FPLR	LTGKIDFLNNYALFLSPSAQQASWQVSAR	FNQY		0	14192	P04114	P04114{3064-3092}	0	0	0	P04114	107.61	43.2167	15	184.32
25884@S_qEVs_exo_C4-Paz.cmpd.rclb.mgf	87.62	787.403	2	0	0.0015	0	2	VMQR	EGGPSQIGDALGFAVR	YLTS		0	8032	P04275	P04275{1764-1779}	0	0	0	P04275	126.64	22.9572	12.4815	183.989
19261@S_qEVs_exo_PE1-Paz.cmpd.rclb.mgf	72.73	804.437	2	0	0.0008	0	2	KAPK	SLIYAASSLQSGVPSK	FSGS		0	8408	P04430	P04430{68-83}	0	0	0	P04430	120.9	29.3134	9.85387	183.938
19118@S_qEVs_exo_PE3-Paz.cmpd.rclb.mgf	72.37	766.392	2	0	0.0014	0	2	IGWR	NDASHLLVFTTDAK	THIA		0	21714	P05106	P05106{266-279}	0	0	0	H3BM21;I3L4X8;P05106;P05106-2;P05106-3	120.58	30.5296	13.9208	183.945
25462@S_qEVs_exo_PE2-Paz.cmpd.rclb.mgf	86.57	787.403	2	0	0.0002	0	2	VMQR	EGGPSQIGDALGFAVR	YLTS		0	8032	P04275	P04275{1764-1779}	0	0	0	P04275	118.06	21.5446	12.4318	183.629
8818@S_qEVs_exo_PE4-Paz.cmpd.rclb.mgf	44.05	810.905	2	0	0.0034	0	2	LVEK	VQAAVGTSAAPVPSDNH			0	19428	P02649	P02649{301-317}	0	0	0	P02649	115.47	27.2334	12.3768	183.592
31192@S_qEVs_exo_C1-Paz.cmpd.rclb.mgf	107.98	936.475	2	0	-0.0008	0	2	SPAK	LLLQMDSSATAYGSTVSK	RVAW		0	14192	P04114	P04114{1146-1163}	0	0	0	P04114	103.03	30.4007	12.4202	183.589
28970@S_qEVs_exo_C1-Paz.cmpd.rclb.mgf	101.72	932.5	2	0	0	0	2		EVQLVESGGGLVQPGGSLR	LSCA	MOD:00420 E1	0	30108	A0A0B4J2B5	A0A0B4J2B5{1-19}	0	0	0	A0A0B4J2B5;S4R460	94.27	34.2963	13.4559	183.501
18482@S_qEVs_exo_C2-Paz.cmpd.rclb.mgf	71.97	854.391	2	0	0.0009	0	2	SSSK	GSLGGGFSSGGFSGGSFSR	GSSG		0	8839	P13645	P13645{41-59}	0	0	0	P13645	152.06	26.5826	9.04096	183.375
3073@S_qEVs_exo_PE1-Paz.cmpd.rclb.mgf	28.7	616.803	2	0	-0.0001	0	2	YLSR	SGGGGGGGLGSGGSIR	SSYS		0	12853	P35527	P35527{14-29}	0	0	0	P35527	138.47	21.9455	8.79588	183.377
8539@S_qEVs_exo_PE4-Paz.cmpd.rclb.mgf	43.33	850.868	2	0	0.002	0	2	KSHR	SYSCQVTHEGSTVEK	TVAP	MOD:00110 C4	0	15756	B9A064;P0DOY2	B9A064{192-206};P0DOY2{84-98}	0	0	0	A0A0B4J231;B9A064;P0CF74;P0CG04;P0DOY2;P0DOY3	96.28	34.5695	15	183.52
38571@S_qEVs_exo_C2-Paz.cmpd.rclb.mgf	128.83	1169.08	2	0	-0.0004	0	2	TNLK	CSLLVLENELNAELGLSGASMK	LTTN	MOD:00110 C1	0	14192	P04114	P04114{1662-1683}	0	0	0	P04114	130.31	38.722	15	183.205
38682@S_qEVs_exo_PE2-Paz.cmpd.rclb.mgf	123.73	1075.9	3	0	0.0017	1	2	FPLR	LTGKIDFLNNYALFLSPSAQQASWQVSAR	FNQY		0	14192	P04114	P04114{3064-3092}	0	0	0	P04114	113.9	36.7912	15	183.167
36783@S_qEVs_exo_C1-Paz.cmpd.rclb.mgf	122.78	1079.08	2	0	0.005	0	2	GASK	AVVILVTDVSVDSVDAAADAAR	SNRV		0	8032	P04275	P04275{1795-1816}	0	0	0	P04275	113.09	39.8244	14.1249	183.117
18422@S_qEVs_exo_C3-Paz.cmpd.rclb.mgf	69.77	818.779	3	0	0.0015	1	2	IEGK	SNTVASLHTEKNTLELSNGVIVK	INNQ		0	14192	P04114	P04114{2854-2876}	0	0	0	P04114	67.94	29.6781	15	183.054
17873@S_qEVs_exo_C3-Paz.cmpd.rclb.mgf	68.13	908.43	2	0	0.0003	1	2	DVLK	DSGRDYVSQFEGSALGK	QLNL		0	5621	P02647	P02647{48-64}	0	0	0	P02647	98.42	38.5631	15	183.027
8610@S_qEVs_exo_PE1-Paz.cmpd.rclb.mgf	43.43	810.904	2	0	0.0013	0	2	LVEK	VQAAVGTSAAPVPSDNH			0	19428	P02649	P02649{301-317}	0	0	0	P02649	92.27	28.1254	12.4949	183.125
12814@S_qEVs_exo_C3-Paz.cmpd.rclb.mgf	54.45	710.688	3	0	0.0011	1	2	DYEK	HKVYACEVTHQGLSSPVTK	SFNR	MOD:00110 C6	0	10483	P01834	P01834{82-100}	0	0	0	P01834	69.13	26.3198	14.0088	182.779
18150@S_qEVs_exo_C1-Paz.cmpd.rclb.mgf	69.02	854.391	2	0	0.0009	0	2	SSSK	GSLGGGFSSGGFSGGSFSR	GSSG		0	8839	P13645	P13645{41-59}	0	0	0	P13645	125.19	24.5613	9.63827	182.58
20988@S_qEVs_exo_PE3-Paz.cmpd.rclb.mgf	77.58	941.506	2	0	0.0013	0	2		EVQLVESGGGLVQPGGSLR	LSCA		0	30108	A0A0B4J2B5	A0A0B4J2B5{1-19}	0	0	0	A0A0B4J2B5;S4R460	83.41	31.7986	10.585	182.567
38967@S_qEVs_exo_PE1-Paz.cmpd.rclb.mgf	129.07	1155.57	3	0	0.0004	0	2	NKAR	SFAAGIQALGGTNINDAMLMAVQLLDSSNQEER	LPEG		0	31811	Q14624	Q14624{339-371}	0	0	0	B7ZKJ8;H7C0L5;Q14624;Q14624-2;Q14624-3;Q14624-4	115.82	34.6739	15	182.464
26951@S_qEVs_exo_PE4-Paz.cmpd.rclb.mgf	93.47	932.501	2	0	0.0011	0	2		EVQLVESGGGLVQPGGSLR	LSCA	MOD:00420 E1	0	30108	A0A0B4J2B5	A0A0B4J2B5{1-19}	0	0	0	A0A0B4J2B5;S4R460	139.35	30.3568	15	182.418
36843@S_qEVs_exo_C1-Paz.cmpd.rclb.mgf	122.95	1079.08	2	0	0.0025	0	2	GASK	AVVILVTDVSVDSVDAAADAAR	SNRV		0	8032	P04275	P04275{1795-1816}	0	0	0	P04275	99.89	37.4485	15	182.193
8805@S_qEVs_exo_PE2-Paz.cmpd.rclb.mgf	42.52	810.903	2	0	-0.0004	0	2	LVEK	VQAAVGTSAAPVPSDNH			0	19428	P02649	P02649{301-317}	0	0	0	P02649	116.28	30.3937	11.9208	182.243
25342@S_qEVs_exo_PE2-Paz.cmpd.rclb.mgf	86.27	833.731	3	1	0.0082	0	2	YHMK	ADSVVDLLSYNVQGSGETTYDHK	NTFT		0	14192	P04114	P04114{1393-1415}	0	0	0	P04114	86.49	31.8529	15	182.076
8692@S_qEVs_exo_PE2-Paz.cmpd.rclb.mgf	42.22	810.903	2	0	-0.0007	0	2	LVEK	VQAAVGTSAAPVPSDNH			0	19428	P02649	P02649{301-317}	0	0	0	P02649	96.92	30.0001	15	181.864
22167@S_qEVs_exo_C4-Paz.cmpd.rclb.mgf	77.68	822.465	2	0	-0.0008	1	2	GKGK	EKIAELSATAQEIIK	SQAI		0	14192	P04114	P04114{4464-4478}	0	0	0	P04114	83.1	26.0386	10.1938	181.768
21605@S_qEVs_exo_C4-Paz.cmpd.rclb.mgf	76.1	936.474	2	0	-0.0028	0	2	SPAK	LLLQMDSSATAYGSTVSK	RVAW		0	14192	P04114	P04114{1146-1163}	0	0	0	P04114	124.98	28.1896	12.0757	181.746
18574@S_qEVs_exo_PE4-Paz.cmpd.rclb.mgf	70.05	818.779	3	0	0.0018	1	2	IEGK	SNTVASLHTEKNTLELSNGVIVK	INNQ		0	14192	P04114	P04114{2854-2876}	0	0	0	P04114	86.3	36.015	15	181.724
18270@S_qEVs_exo_C3-Paz.cmpd.rclb.mgf	69.18	965.502	2	0	-0.004	0	2	VYYR	VQNATLAVANITNADSATR	LLAQ		0	18262	P27105	P27105{126-144}	0	0	0	F8VSL7;P27105	104.11	31.5993	14.9586	181.569
26446@S_qEVs_exo_C4-Paz.cmpd.rclb.mgf	89.12	997.973	2	0	0.0026	0	2	ALGK	LPQQANDYLNSFNWER	QVSH		0	14192	P04114	P04114{2118-2133}	0	0	0	P04114	109.59	34.2768	11.301	181.566
24003@S_qEVs_exo_C4-Paz.cmpd.rclb.mgf	82.65	829.442	2	0	0.0002	0	2	TLPK	SVSDGIAALDLNAVANK	IADF		0	14192	P04114	P04114{3830-3846}	0	0	0	P04114	103.19	25.3642	9.88606	181.541
23901@S_qEVs_exo_PE2-Paz.cmpd.rclb.mgf	82.28	783.421	3	0	-0.0004	2	2	DAAR	SNRVTVFPIGIGDRYDAAQLR	ILAG		0	8032	P04275	P04275{1817-1837}	0	0	0	P04275	62.08	30.3723	14.7696	181.508
36999@S_qEVs_exo_PE1-Paz.cmpd.rclb.mgf	123.85	1079.08	2	0	0.0052	0	2	GASK	AVVILVTDVSVDSVDAAADAAR	SNRV		0	8032	P04275	P04275{1795-1816}	0	0	0	P04275	118.3	40.5989	15	181.417
18399@S_qEVs_exo_PE4-Paz.cmpd.rclb.mgf	69.45	965.504	2	0	-0.0002	0	2	VYYR	VQNATLAVANITNADSATR	LLAQ		0	18262	P27105	P27105{126-144}	0	0	0	F8VSL7;P27105	119.81	36.2234	15	181.212
38024@S_qEVs_exo_C3-Paz.cmpd.rclb.mgf	126.17	1119.59	2	0	0.0001	0	2	LDGK	AALTELSLGSAYQAMILGVDSK	NIFN		0	14192	P04114	P04114{1703-1724}	0	0	0	P04114	150.81	27.2475	15	181.014
37489@S_qEVs_exo_C3-Paz.cmpd.rclb.mgf	124.77	797.401	3	0	0.0022	2	2	MEPK	DKDQEVLLQTFLDDASPGDKR	LAAY		0	14192	P04114	P04114{538-558}	0	0	0	A8MUN2;P04114	133.1	33.558	14.0605	181.011
16966@S_qEVs_exo_PE1-Paz.cmpd.rclb.mgf	66.13	966.495	2	0	-0.0017	1	2	SKLR	RNLQNNAEWVYQGAIR	QIDD		0	14192	P04114	P04114{4106-4121}	0	0	0	P04114	71.8	24.169	15	181.028
8726@S_qEVs_exo_PE3-Paz.cmpd.rclb.mgf	43.93	810.904	2	0	0.0019	0	2	LVEK	VQAAVGTSAAPVPSDNH			0	19428	P02649	P02649{301-317}	0	0	0	P02649	114.18	29.6615	15	181.068
37171@S_qEVs_exo_C1-Paz.cmpd.rclb.mgf	123.8	841.489	2	0	-0.0012	1	2	YFER	NRQTIIVVLENVQR	NLKH		0	14192	P04114	P04114{2084-2097}	0	0	0	P04114	88.88	38.0852	11.8239	180.862
32160@S_qEVs_exo_C1-Paz.cmpd.rclb.mgf	110.58	829.443	2	0	0.0013	0	2	TLPK	SVSDGIAALDLNAVANK	IADF		0	14192	P04114	P04114{3830-3846}	0	0	0	P04114	95.33	21.5439	11.0555	180.848
37384@S_qEVs_exo_C3-Paz.cmpd.rclb.mgf	124.48	1079.08	2	0	0.0061	0	2	GASK	AVVILVTDVSVDSVDAAADAAR	SNRV		0	8032	P04275	P04275{1795-1816}	0	0	0	P04275	99.41	33.1172	15	180.905
20239@S_qEVs_exo_C4-Paz.cmpd.rclb.mgf	72.55	824.404	2	0	-0.0008	0	2	VQYR	GEVQAMLGQSTEELR	VRLA		0	19428	P02649	P02649{138-152}	0	0	0	E7ERP7;E9PEV4;H0Y7L5;P02649	107.83	31.0278	8.16115	180.798
38269@S_qEVs_exo_PE1-Paz.cmpd.rclb.mgf	127.2	1127.91	3	0	0.0042	1	2	WKDK	AQNLYQELLTQEGQASFQGLKDNVFDGLVR	VTQE		0	14192	P04114	P04114{4148-4177}	0	0	0	P04114	123.33	34.1082	15	180.927
19640@S_qEVs_exo_C3-Paz.cmpd.rclb.mgf	73.17	824.405	2	0	0.001	0	2	VQYR	GEVQAMLGQSTEELR	VRLA		0	19428	P02649	P02649{138-152}	0	0	0	E7ERP7;E9PEV4;H0Y7L5;P02649	122.72	28.389	8.284	180.78
24293@S_qEVs_exo_C3-Paz.cmpd.rclb.mgf	86.62	829.443	2	0	0.0026	0	2	TLPK	SVSDGIAALDLNAVANK	IADF		0	14192	P04114	P04114{3830-3846}	0	0	0	P04114	108.95	21.0957	12.4949	180.701
21849@S_qEVs_exo_C3-Paz.cmpd.rclb.mgf	79.57	693.896	2	0	0.0001	0	2	GKEK	IAELSATAQEIIK	SQAI		0	14192	P04114	P04114{4466-4478}	0	0	0	P04114	90.64	24.7627	5.63827	180.603
25507@S_qEVs_exo_C4-Paz.cmpd.rclb.mgf	86.62	725.894	2	0	0	1	2	KNGR	KICLDLQAPLYK	KIIK	MOD:00110 C3	0	20062	P02776	P02776{81-92}	0	0	0	P02776	81.64	31.7533	10.7696	180.73
40246@S_qEVs_exo_C4-Paz.cmpd.rclb.mgf	127.4	1127.91	3	0	-0.0014	1	2	WKDK	AQNLYQELLTQEGQASFQGLKDNVFDGLVR	VTQE		0	14192	P04114	P04114{4148-4177}	0	0	0	P04114	69.57	34.052	15	180.671
25764@S_qEVs_exo_C4-Paz.cmpd.rclb.mgf	87.3	787.404	2	0	0.002	0	2	VMQR	EGGPSQIGDALGFAVR	YLTS		0	8032	P04275	P04275{1764-1779}	0	0	0	P04275	124.7	22.7539	12.4437	180.614
11545@S_qEVs_exo_PE2-Paz.cmpd.rclb.mgf	49.55	753.394	2	0	-0.0002	0	2	ATLR	IGQDGISTSATTNLK	CSLL		0	14192	P04114	P04114{1647-1661}	0	0	0	P04114	109.2	22.876	12.5376	180.584
21273@S_qEVs_exo_PE4-Paz.cmpd.rclb.mgf	77.37	936.475	2	0	0.0002	0	2	SPAK	LLLQMDSSATAYGSTVSK	RVAW		0	14192	P04114	P04114{1146-1163}	0	0	0	P04114	128.73	33.6932	11.7959	180.695
23475@S_qEVs_exo_PE4-Paz.cmpd.rclb.mgf	83.7	906.479	2	0	-0.0008	0	2	QQQK	SPEQQETVLDGNLIIR	YDVD		0	31811	Q14624	Q14624{225-240}	0	0	0	B7ZKJ8;H7C0L5;Q14624;Q14624-2;Q14624-3;Q14624-4	90.59	31.6296	13.0315	180.578
10766@S_qEVs_exo_PE1-Paz.cmpd.rclb.mgf	49.32	753.395	2	0	0.0008	0	2	ATLR	IGQDGISTSATTNLK	CSLL		0	14192	P04114	P04114{1647-1661}	0	0	0	P04114	97.33	25.8987	11.2218	180.475
37176@S_qEVs_exo_PE3-Paz.cmpd.rclb.mgf	123.93	797.401	3	0	0.0034	2	2	MEPK	DKDQEVLLQTFLDDASPGDKR	LAAY		0	14192	P04114	P04114{538-558}	0	0	0	A8MUN2;P04114	137.23	31.1364	13.1192	180.471
10551@S_qEVs_exo_C2-Paz.cmpd.rclb.mgf	50.02	753.394	2	0	-0.0002	0	2	ATLR	IGQDGISTSATTNLK	CSLL		0	14192	P04114	P04114{1647-1661}	0	0	0	P04114	96.85	26.2464	13.0088	180.198
25150@S_qEVs_exo_C3-Paz.cmpd.rclb.mgf	89.1	787.404	2	0	0.0022	0	2	VMQR	EGGPSQIGDALGFAVR	YLTS		0	8032	P04275	P04275{1764-1779}	0	0	0	P04275	120.16	22.7954	11.6576	180.231
19225@S_qEVs_exo_C4-Paz.cmpd.rclb.mgf	69.97	854.39	2	0	-0.0012	0	2	SSSK	GSLGGGFSSGGFSGGSFSR	GSSG		0	8839	P13645	P13645{41-59}	0	0	0	P13645	118.43	27.0746	7.67778	180.14
24353@S_qEVs_exo_C3-Paz.cmpd.rclb.mgf	86.77	829.443	2	0	0.0028	0	2	TLPK	SVSDGIAALDLNAVANK	IADF		0	14192	P04114	P04114{3830-3846}	0	0	0	P04114	93.42	22.6796	12.7447	180.018
18968@S_qEVs_exo_PE2-Paz.cmpd.rclb.mgf	69.02	801.918	2	0	-0.0004	0	2	GNGK	LALWGEHTGQLYSK	FLLK		0	14192	P04114	P04114{1917-1930}	0	0	0	P04114	83.23	27.9743	9.95861	180.117
18005@S_qEVs_exo_PE2-Paz.cmpd.rclb.mgf	66.53	908.43	2	0	0.0014	1	2	DVLK	DSGRDYVSQFEGSALGK	QLNL		0	5621	P02647	P02647{48-64}	0	0	0	P02647	94.92	38.8544	15	180.087
38261@S_qEVs_exo_PE3-Paz.cmpd.rclb.mgf	126.77	1087.89	3	0	-0.0021	0	2	LSPR	DQFNLIVFSTEATQWRPSLVPASAENVNK	ARSF		0	31811	Q14624	Q14624{308-336}	0	0	0	B7ZKJ8;H7C0L5;Q14624;Q14624-2;Q14624-3;Q14624-4	72.59	26.0606	10.5686	180.051
20121@S_qEVs_exo_C4-Paz.cmpd.rclb.mgf	72.25	824.404	2	0	-0.0004	0	2	VQYR	GEVQAMLGQSTEELR	VRLA		0	19428	P02649	P02649{138-152}	0	0	0	E7ERP7;E9PEV4;H0Y7L5;P02649	112.22	31.3572	7.74473	179.922
27175@S_qEVs_exo_PE4-Paz.cmpd.rclb.mgf	94.17	693.895	2	0	-0.0014	0	2	GKEK	IAELSATAQEIIK	SQAI		0	14192	P04114	P04114{4466-4478}	0	0	0	P04114	89.35	26.8927	5.48149	179.916
37429@S_qEVs_exo_C3-Paz.cmpd.rclb.mgf	124.62	797.401	3	0	0.003	2	2	MEPK	DKDQEVLLQTFLDDASPGDKR	LAAY		0	14192	P04114	P04114{538-558}	0	0	0	A8MUN2;P04114	109.48	34.7024	14.4685	179.895
8885@S_qEVs_exo_C4-Paz.cmpd.rclb.mgf	42.95	810.904	2	0	0.0014	0	2	LVEK	VQAAVGTSAAPVPSDNH			0	19428	P02649	P02649{301-317}	0	0	0	P02649	119.87	28.3	11.1739	179.743
11424@S_qEVs_exo_PE2-Paz.cmpd.rclb.mgf	49.23	753.395	2	0	0.0005	0	2	ATLR	IGQDGISTSATTNLK	CSLL		0	14192	P04114	P04114{1647-1661}	0	0	0	P04114	97.98	25.7922	11.7212	179.885
37040@S_qEVs_exo_C1-Paz.cmpd.rclb.mgf	123.47	731.929	2	0	-0.0014	1	2	PWDR	VKDLATVYVDVLK	DSGR		0	5621	P02647	P02647{35-47}	0	0	0	P02647	76.53	32.2142	7.30103	179.585
36779@S_qEVs_exo_C2-Paz.cmpd.rclb.mgf	124.12	797.401	3	0	0.0028	2	2	MEPK	DKDQEVLLQTFLDDASPGDKR	LAAY		0	14192	P04114	P04114{538-558}	0	0	0	A8MUN2;P04114	140.24	34.9169	14.041	179.541
25090@S_qEVs_exo_C3-Paz.cmpd.rclb.mgf	88.95	787.404	2	0	0.0029	0	2	VMQR	EGGPSQIGDALGFAVR	YLTS		0	8032	P04275	P04275{1764-1779}	0	0	0	P04275	125.1	21.8386	12.0706	179.625
19025@S_qEVs_exo_C3-Paz.cmpd.rclb.mgf	71.48	800.422	2	0	0.0014	1	2	KDAK	NKLNDLEDALQQAK	EDLA		0	27234	P04264	P04264{442-455}	0	0	0	P04264	90.25	30.2005	15	179.528
3215@S_qEVs_exo_C4-Paz.cmpd.rclb.mgf	28.25	616.803	2	0	-0.0007	0	2	YLSR	SGGGGGGGLGSGGSIR	SSYS		0	12853	P35527	P35527{14-29}	0	0	0	P35527	93.55	22.6377	10.0809	179.555
15907@S_qEVs_exo_PE1-Paz.cmpd.rclb.mgf	63.12	821.407	3	0	-0.0037	0	2	INYR	TEIDKPSQMQVTDVQDNSISVK	WLPS		0	30292	P02751	P02751{1540-1561}	0	0	0	H0Y7Z1;P02751;P02751-10;P02751-11;P02751-12;P02751-13;P02751-14;P02751-15;P02751-17;P02751-3;P02751-4;P02751-5;P02751-6;P02751-7;P02751-8;P02751-9	106.87	32.3777	15	179.591
12935@S_qEVs_exo_PE3-Paz.cmpd.rclb.mgf	55.35	832.402	2	0	0.0004	0	2	VQYR	GEVQAMLGQSTEELR	VRLA	MOD:00719 M6	0	19428	P02649	P02649{138-152}	0	0	0	E7ERP7;E9PEV4;H0Y7L5;P02649	110.53	28.8991	11.0458	179.582
28790@S_qEVs_exo_C1-Paz.cmpd.rclb.mgf	101.25	932.501	2	0	0.0021	0	2		EVQLVESGGGLVQPGGSLR	LSCA	MOD:00420 E1	0	30108	A0A0B4J2B5	A0A0B4J2B5{1-19}	0	0	0	A0A0B4J2B5;S4R460	100.3	27.9728	11.7696	179.304
19329@S_qEVs_exo_C2-Paz.cmpd.rclb.mgf	74.52	824.404	2	0	-0.0008	0	2	VQYR	GEVQAMLGQSTEELR	VRLA		0	19428	P02649	P02649{138-152}	0	0	0	E7ERP7;E9PEV4;H0Y7L5;P02649	106.16	28.7446	7.72125	179.325
36842@S_qEVs_exo_C2-Paz.cmpd.rclb.mgf	124.28	797.401	3	0	0.0024	2	2	MEPK	DKDQEVLLQTFLDDASPGDKR	LAAY		0	14192	P04114	P04114{538-558}	0	0	0	A8MUN2;P04114	127.28	35.1721	12.8539	179.294
38044@S_qEVs_exo_C3-Paz.cmpd.rclb.mgf	126.23	988.444	3	0	0.0039	0	2	LLEK	SHCIAEVENDEMPADLPSLAADFVESK	DVCK	MOD:00110 C3	0	12444	P02768	P02768{311-337}	0	0	0	A0A0C4DGB6;B7WNR0;C9JKR2;D6RHD5;H0YA55;P02768;P02768-2	133.66	42.4193	15	179.397
20459@S_qEVs_exo_C4-Paz.cmpd.rclb.mgf	73.17	824.404	2	0	-0.001	0	2	VQYR	GEVQAMLGQSTEELR	VRLA		0	19428	P02649	P02649{138-152}	0	0	0	E7ERP7;E9PEV4;H0Y7L5;P02649	100.83	29.6099	7.72125	179.418
32029@S_qEVs_exo_PE1-Paz.cmpd.rclb.mgf	110.37	787.403	2	0	0.001	0	2	VMQR	EGGPSQIGDALGFAVR	YLTS		0	8032	P04275	P04275{1764-1779}	0	0	0	P04275	121.31	21.5651	12	179.341
8504@S_qEVs_exo_C3-Paz.cmpd.rclb.mgf	42.92	810.904	2	0	0.0016	0	2	LVEK	VQAAVGTSAAPVPSDNH			0	19428	P02649	P02649{301-317}	0	0	0	P02649	96.87	23.6318	9.55284	179.229
38732@S_qEVs_exo_C3-Paz.cmpd.rclb.mgf	128.05	1027.07	2	0	-0.0009	0	2	AYLR	ILGEELGFASLHDLQLLGK	LLLM		0	14192	P04114	P04114{779-797}	0	0	0	A8MUN2;P04114	74.63	26.1927	11.3098	179.058
33824@S_qEVs_exo_C1-Paz.cmpd.rclb.mgf	114.93	944.979	2	0	-0.0007	0	2	LILR	VIGNMGQTMEQLTPELK	SSIL		0	14192	P04114	P04114{491-507}	0	0	0	A8MUN2;P04114	96.09	31.4743	13.0655	179.042
37812@S_qEVs_exo_C1-Paz.cmpd.rclb.mgf	125.48	756.943	2	0	-0.0007	1	2	TLNK	NSLKIEIPLPFGGK	SSRD		0	14192	P04114	P04114{1292-1305}	0	0	0	P04114	106.33	30.3165	12.7959	178.888
7929@S_qEVs_exo_C3-Paz.cmpd.rclb.mgf	41.2	765.372	2	0	0.0004	0	2	AWGK	VGAHAGEYGAEALER	MFLS		0	15375	P69905	P69905{18-32}	0	0	0	P69905	90.11	21.4079	11.7447	179.039
24134@S_qEVs_exo_C4-Paz.cmpd.rclb.mgf	83	908.951	2	0	0.0011	0	2	GLAR	SNLDEDIIAEENIVSR	SEFP		0	20295	P01024	P01024{749-764}	0	0	0	P01024	90.05	29.2218	12.4202	179.046
24083@S_qEVs_exo_C4-Paz.cmpd.rclb.mgf	82.87	906.48	2	0	0.0016	0	2	QQQK	SPEQQETVLDGNLIIR	YDVD		0	31811	Q14624	Q14624{225-240}	0	0	0	B7ZKJ8;H7C0L5;Q14624;Q14624-2;Q14624-3;Q14624-4	91.46	28.5533	9.67778	178.974
36879@S_qEVs_exo_PE1-Paz.cmpd.rclb.mgf	123.53	1079.07	2	0	0.0005	0	2	GASK	AVVILVTDVSVDSVDAAADAAR	SNRV		0	8032	P04275	P04275{1795-1816}	0	0	0	P04275	113.15	42.0411	15	178.936
10929@S_qEVs_exo_PE3-Paz.cmpd.rclb.mgf	50.03	753.395	2	0	0.0013	0	2	ATLR	IGQDGISTSATTNLK	CSLL		0	14192	P04114	P04114{1647-1661}	0	0	0	P04114	101.74	26.973	11.0969	178.909
37750@S_qEVs_exo_C1-Paz.cmpd.rclb.mgf	125.33	756.943	2	0	-0.0013	1	2	TLNK	NSLKIEIPLPFGGK	SSRD		0	14192	P04114	P04114{1292-1305}	0	0	0	P04114	94.1	30.0226	12.3188	178.821
27934@S_qEVs_exo_C2-Paz.cmpd.rclb.mgf	99.57	1207.24	3	0	-0.0011	1	2	VQWK	VDNALQSGNSQESVTEQDSKDSTYSLSSTLTLSK	ADYE		0	10483	P01834	P01834{43-76}	0	0	0	P01834	71.13	33.6714	12	178.718
11187@S_qEVs_exo_C4-Paz.cmpd.rclb.mgf	48.9	753.395	2	0	0.0003	0	2	ATLR	IGQDGISTSATTNLK	CSLL		0	14192	P04114	P04114{1647-1661}	0	0	0	P04114	97.34	27.9397	11.9586	178.727
18022@S_qEVs_exo_PE1-Paz.cmpd.rclb.mgf	69.25	965.501	2	0	-0.0053	0	2	VYYR	VQNATLAVANITNADSATR	LLAQ		0	18262	P27105	P27105{126-144}	0	0	0	F8VSL7;P27105	117.75	31.7357	10.585	178.763
38542@S_qEVs_exo_PE3-Paz.cmpd.rclb.mgf	127.5	1018.21	3	0	-0.0008	1	2	KYYK	TIDDLKNQILNLTTDNANILLQIDNAR	LAAD		0	8839	P13645	P13645{202-228}	0	0	0	P13645	129.88	39.9104	15	178.786
32560@S_qEVs_exo_C1-Paz.cmpd.rclb.mgf	111.65	829.443	2	0	0.0026	0	2	TLPK	SVSDGIAALDLNAVANK	IADF		0	14192	P04114	P04114{3830-3846}	0	0	0	P04114	87.51	24.2154	10.4949	178.61
35159@S_qEVs_exo_C2-Paz.cmpd.rclb.mgf	119.7	731.93	2	0	0.0005	1	2	PWDR	VKDLATVYVDVLK	DSGR		0	5621	P02647	P02647{35-47}	0	0	0	P02647	87.39	28.6264	6.26761	178.441
11100@S_qEVs_exo_C3-Paz.cmpd.rclb.mgf	49.93	753.394	2	0	-0.0019	0	2	ATLR	IGQDGISTSATTNLK	CSLL		0	14192	P04114	P04114{1647-1661}	0	0	0	P04114	96.65	27.2935	11.8539	178.556
39631@S_qEVs_exo_PE4-Paz.cmpd.rclb.mgf	129.08	1089.17	3	0	-0.0045	2	2	LVRR	QAKEPCVESLVSQYFQTVTDYGKDLMEK	VKSP	MOD:00040 Q1;MOD:00110 C6	0	3715	P02652	P02652{24-51}	0	0	0	P02652;V9GYC1;V9GYG9;V9GYM3;V9GYS1	75.45	36.0606	15	178.489
24072@S_qEVs_exo_C3-Paz.cmpd.rclb.mgf	86.02	829.444	2	0	0.0031	0	2	TLPK	SVSDGIAALDLNAVANK	IADF		0	14192	P04114	P04114{3830-3846}	0	0	0	P04114	96.14	21.7061	10.699	178.418
37679@S_qEVs_exo_C3-Paz.cmpd.rclb.mgf	125.27	756.943	2	0	-0.0002	1	2	TLNK	NSLKIEIPLPFGGK	SSRD		0	14192	P04114	P04114{1292-1305}	0	0	0	P04114	100.65	27.2524	12.3872	178.413
12396@S_qEVs_exo_C1-Paz.cmpd.rclb.mgf	53.32	657.837	2	0	0.0017	0	2	LWGK	VNVDEVGGEALGR	LLVV		0	5082	P68871	P68871{19-31}	0	0	0	F8W6P5;P68871	68.81	27.4792	7.63827	178.321
28301@S_qEVs_exo_C2-Paz.cmpd.rclb.mgf	100.55	829.443	2	0	0.0015	0	2	TLPK	SVSDGIAALDLNAVANK	IADF		0	14192	P04114	P04114{3830-3846}	0	0	0	P04114	93.16	23.0103	10.7696	178.391
12815@S_qEVs_exo_PE3-Paz.cmpd.rclb.mgf	55.05	832.401	2	0	-0.0014	0	2	VQYR	GEVQAMLGQSTEELR	VRLA	MOD:00719 M6	0	19428	P02649	P02649{138-152}	0	0	0	E7ERP7;E9PEV4;H0Y7L5;P02649	106.4	30.8287	11.6778	178.299
28850@S_qEVs_exo_C1-Paz.cmpd.rclb.mgf	101.42	932.998	2	1	-0.0042	0	2		EVQLVESGGGLVQPGGSLR	LSCA	MOD:00420 E1	0	30108	A0A0B4J2B5	A0A0B4J2B5{1-19}	0	0	0	A0A0B4J2B5;S4R460	114.96	33.989	14.0862	178.17
16377@S_qEVs_exo_C4-Paz.cmpd.rclb.mgf	62.4	944.472	2	0	-0.0009	0	2	SPAK	LLLQMDSSATAYGSTVSK	RVAW	MOD:00719 M5	0	14192	P04114	P04114{1146-1163}	0	0	0	P04114	135.45	31.5335	15	178.189
24512@S_qEVs_exo_C4-Paz.cmpd.rclb.mgf	83.98	1041.01	4	0	-0.0019	2	2	REAK	VQWKVDNALQSGNSQESVTEQDSKDSTYSLSSTLTLSK	ADYE		0	10483	P01834	P01834{39-76}	0	0	0	P01834	83.81	40.4003		178.173
29423@S_qEVs_exo_C4-Paz.cmpd.rclb.mgf	97.35	1088.84	3	0	0.0038	0	2	KNRK	DIENQYETQITQIEHEVSSSGQEVQSSAK	EVTQ		0	12853	P35527	P35527{340-368}	0	0	0	K7EQQ3;P35527	68.25	34.4327	15	178.16
23308@S_qEVs_exo_PE2-Paz.cmpd.rclb.mgf	80.72	957.003	2	0	0.0012	0	2	DNAR	SSPVVIDASTAIDAPSNLR	FLAT		0	30292	P02751	P02751{1892-1910}	0	0	0	H0Y4K8;H0Y7Z1;P02751;P02751-10;P02751-11;P02751-12;P02751-13;P02751-14;P02751-15;P02751-17;P02751-3;P02751-4;P02751-5;P02751-6;P02751-7;P02751-8;P02751-9	131.77	27.8481	9.95861	178.059
16348@S_qEVs_exo_PE2-Paz.cmpd.rclb.mgf	62.02	944.472	2	0	-0.0021	0	2	SPAK	LLLQMDSSATAYGSTVSK	RVAW	MOD:00719 M5	0	14192	P04114	P04114{1146-1163}	0	0	0	P04114	123.48	28.4552	9.92082	178.059
17149@S_qEVs_exo_PE2-Paz.cmpd.rclb.mgf	64.13	1047.02	2	0	-0.0022	1	2	KELK	AYKSELEEQLTPVAEETR	ARLS		0	19428	P02649	P02649{91-108}	0	0	0	E7ERP7;E9PEV4;H0Y7L5;P02649	114.93	37.6326	14.0269	178.054
8985@S_qEVs_exo_PE2-Paz.cmpd.rclb.mgf	42.98	810.903	2	0	0.0003	0	2	LVEK	VQAAVGTSAAPVPSDNH			0	19428	P02649	P02649{301-317}	0	0	0	P02649	116.67	28.1301	11.6198	178.028
36401@S_qEVs_exo_PE3-Paz.cmpd.rclb.mgf	121.83	1033.51	2	0	-0.0028	0	2	AEMK	FDHTNSLNIAGLSLDFSSK	LDNI		0	14192	P04114	P04114{1751-1769}	0	0	0	P04114	91.93	25.5593	15	178.096
10837@S_qEVs_exo_PE3-Paz.cmpd.rclb.mgf	49.75	753.395	2	0	0.0017	0	2	ATLR	IGQDGISTSATTNLK	CSLL		0	14192	P04114	P04114{1647-1661}	0	0	0	P04114	97.27	26.7238	11.2366	178.016
24349@S_qEVs_exo_PE4-Paz.cmpd.rclb.mgf	86.2	933.938	2	0	-0.0013	0	2	KYLR	TEHGSEMLFFGNAIEGK	SNTV		0	14192	P04114	P04114{2837-2853}	0	0	0	P04114	77.05	27.6754	15	178.053
24262@S_qEVs_exo_C4-Paz.cmpd.rclb.mgf	83.33	853.952	2	0	-0.0008	0	2	KAPK	LLIYDASSLESGVPSR	FSGS		0	5577	A0A0B4J2D9	A0A0B4J2D9{68-83}	0	0	0	A0A0B4J2D9	113.75	24.5134	7.50864	177.959
16437@S_qEVs_exo_C4-Paz.cmpd.rclb.mgf	62.55	944.472	2	0	-0.0009	0	2	SPAK	LLLQMDSSATAYGSTVSK	RVAW	MOD:00719 M5	0	14192	P04114	P04114{1146-1163}	0	0	0	P04114	134.28	32.5263	13.6778	177.856
22741@S_qEVs_exo_PE3-Paz.cmpd.rclb.mgf	82.83	957.002	2	0	-0.0021	0	2	DNAR	SSPVVIDASTAIDAPSNLR	FLAT		0	30292	P02751	P02751{1892-1910}	0	0	0	H0Y4K8;H0Y7Z1;P02751;P02751-10;P02751-11;P02751-12;P02751-13;P02751-14;P02751-15;P02751-17;P02751-3;P02751-4;P02751-5;P02751-6;P02751-7;P02751-8;P02751-9	112.95	27.358	11	177.876
36897@S_qEVs_exo_PE2-Paz.cmpd.rclb.mgf	118.73	1242.15	2	0	0.0022	0	2	SYVR	VTASDPLDTLGSEGALSPGGVASLLR	LPRG		0	25164	A0A0G2JPR0;P0C0L5	A0A0G2JPR0{980-1005};P0C0L5{980-1005}	0	0	0	A0A0G2JL54;A0A0G2JPR0;A0A140TA29;A0A140TA32;A0A140TA44;A0A140TA49;F5GXS0;P0C0L4;P0C0L4-2;P0C0L5	92.45	25.0319	15	177.793
37870@S_qEVs_exo_C1-Paz.cmpd.rclb.mgf	125.65	756.943	2	0	-0.0016	1	2	TLNK	NSLKIEIPLPFGGK	SSRD		0	14192	P04114	P04114{1292-1305}	0	0	0	P04114	97.17	30.0186	11.5686	177.753
39294@S_qEVs_exo_C1-Paz.cmpd.rclb.mgf	129.43	1139.65	3	0	0.0019	1	2	LTGR	TLADLTLLDSPIKVPLLLSEPINIIDALEMR	DAVE		0	14192	P04114	P04114{2013-2043}	0	0	0	P04114	124.31	33.6841	11.3979	177.667
37023@S_qEVs_exo_C1-Paz.cmpd.rclb.mgf	123.42	910.994	2	0	0	0	2	LEMR	DAVEKPQEFTIVAFVK	YDKN		0	14192	P04114	P04114{2044-2059}	0	0	0	P04114	94.36	24.2602	15	177.665
20998@S_qEVs_exo_C1-Paz.cmpd.rclb.mgf	77.92	853.927	2	0	0.003	0	2	VVNR	ANTVQEATFQMELPK	KAFI		0	31811	Q14624	Q14624{61-75}	0	0	0	B7ZKJ8;Q14624;Q14624-2;Q14624-3;Q14624-4	95.08	25.0362	7.67778	177.609
6963@S_qEVs_exo_C3-Paz.cmpd.rclb.mgf	38.7	809.408	2	0	0.0007	0	2	REGK	QVGSGVTTDQVQAEAK	ESGP		0	10626	P01871	P01871{154-169}	0	0	0	A0A087WYJ9;A0A1B0GUU9;P01871;P01871-2	114.01	26.3884	12.7696	177.755
36576@S_qEVs_exo_C3-Paz.cmpd.rclb.mgf	122.37	731.93	2	0	-0.0001	1	2	PWDR	VKDLATVYVDVLK	DSGR		0	5621	P02647	P02647{35-47}	0	0	0	P02647	89.71	30.9505	5.85387	177.683
19805@S_qEVs_exo_C3-Paz.cmpd.rclb.mgf	73.77	824.405	2	0	0.0009	0	2	VQYR	GEVQAMLGQSTEELR	VRLA		0	19428	P02649	P02649{138-152}	0	0	0	E7ERP7;E9PEV4;H0Y7L5;P02649	110.69	32.471	7.52288	177.615
36153@S_qEVs_exo_PE1-Paz.cmpd.rclb.mgf	121.58	853.418	2	0	-0.0013	0	2	SGER	FTCTVTHTDLPSPLK	QTIS	MOD:00110 C3	0	10626	P01871;P04220	P01871{301-315};P04220{239-253}	0	0	0	A0A087WYJ9;A0A1B0GUU9;P01871;P01871-2;P04220	105.55	30.3542	15	177.724
12757@S_qEVs_exo_PE3-Paz.cmpd.rclb.mgf	54.9	832.401	2	0	-0.0016	0	2	VQYR	GEVQAMLGQSTEELR	VRLA	MOD:00719 M6	0	19428	P02649	P02649{138-152}	0	0	0	E7ERP7;E9PEV4;H0Y7L5;P02649	111.61	28.1476	11.041	177.731
11141@S_qEVs_exo_C3-Paz.cmpd.rclb.mgf	50.08	753.394	2	0	-0.001	0	2	ATLR	IGQDGISTSATTNLK	CSLL		0	14192	P04114	P04114{1647-1661}	0	0	0	P04114	94.05	26.7236	12.8239	177.564
40242@S_qEVs_exo_C4-Paz.cmpd.rclb.mgf	127.4	871.463	3	1	-0.0002	1	2	EQVK	NFVASHIANILNSEELDIQDLKK	LVKE		0	14192	P04114	P04114{591-613}	0	0	0	A8MUN2;P04114	83.42	29.9239	12.0223	177.585
10246@S_qEVs_exo_C1-Paz.cmpd.rclb.mgf	47.52	753.394	2	0	-0.0015	0	2	ATLR	IGQDGISTSATTNLK	CSLL		0	14192	P04114	P04114{1647-1661}	0	0	0	P04114	96.08	27.0918	9.76955	177.423
18538@S_qEVs_exo_C4-Paz.cmpd.rclb.mgf	68.13	965.502	2	0	-0.0032	0	2	VYYR	VQNATLAVANITNADSATR	LLAQ		0	18262	P27105	P27105{126-144}	0	0	0	F8VSL7;P27105	124.98	33.4867	11.6383	177.542
27192@S_qEVs_exo_PE3-Paz.cmpd.rclb.mgf	95.47	936.475	2	0	-0.0008	0	2	SPAK	LLLQMDSSATAYGSTVSK	RVAW		0	14192	P04114	P04114{1146-1163}	0	0	0	P04114	121.84	28.927	12.8861	177.384
8479@S_qEVs_exo_PE4-Paz.cmpd.rclb.mgf	43.17	850.868	2	0	0.002	0	2	KSHR	SYSCQVTHEGSTVEK	TVAP	MOD:00110 C4	0	15756	B9A064;P0DOY2	B9A064{192-206};P0DOY2{84-98}	0	0	0	A0A0B4J231;B9A064;P0CF74;P0CG04;P0DOY2;P0DOY3	80.03	30.8485	15	177.422
34243@S_qEVs_exo_C1-Paz.cmpd.rclb.mgf	116.03	944.978	2	0	-0.0024	0	2	LILR	VIGNMGQTMEQLTPELK	SSIL		0	14192	P04114	P04114{491-507}	0	0	0	A8MUN2;P04114	94.03	30.7244	11.0223	177.302
7520@S_qEVs_exo_C1-Paz.cmpd.rclb.mgf	40.28	850.867	2	0	0.0009	0	2	KSHR	SYSCQVTHEGSTVEK	TVAP	MOD:00110 C4	0	15756	B9A064;P0DOY2	B9A064{192-206};P0DOY2{84-98}	0	0	0	A0A0B4J231;B9A064;P0CF74;P0CG04;P0DOY2;P0DOY3	63.6	23.6509	4.46852	177.283
10492@S_qEVs_exo_C2-Paz.cmpd.rclb.mgf	49.87	753.395	2	0	0.0002	0	2	ATLR	IGQDGISTSATTNLK	CSLL		0	14192	P04114	P04114{1647-1661}	0	0	0	P04114	100.77	26.9647	13.5686	177.327
38304@S_qEVs_exo_C3-Paz.cmpd.rclb.mgf	126.92	1038.51	2	0	-0.001	1	2	QQAR	GWVTDGFSSLKDYWSTVK	DKFS		0	17508	P02656	P02656{61-78}	0	0	0	B0YIW2;P02656	79.9	34.9132	12.2441	177.307
28664@S_qEVs_exo_C3-Paz.cmpd.rclb.mgf	99.68	936.475	2	0	0.0002	0	2	SPAK	LLLQMDSSATAYGSTVSK	RVAW		0	14192	P04114	P04114{1146-1163}	0	0	0	P04114	108.15	34.2651	13.2924	177.195
37738@S_qEVs_exo_C3-Paz.cmpd.rclb.mgf	125.43	756.943	2	0	-0.0003	1	2	TLNK	NSLKIEIPLPFGGK	SSRD		0	14192	P04114	P04114{1292-1305}	0	0	0	P04114	106.37	30.1873	12.6778	177.162
26566@S_qEVs_exo_C4-Paz.cmpd.rclb.mgf	89.43	997.973	2	0	0.0022	0	2	ALGK	LPQQANDYLNSFNWER	QVSH		0	14192	P04114	P04114{2118-2133}	0	0	0	P04114	109.1	33.166	9.67778	177.314
35773@S_qEVs_exo_C4-Paz.cmpd.rclb.mgf	115.37	731.929	2	0	-0.0013	1	2	PWDR	VKDLATVYVDVLK	DSGR		0	5621	P02647	P02647{35-47}	0	0	0	P02647	79.56	29.8375	5.30103	177.273
21546@S_qEVs_exo_C4-Paz.cmpd.rclb.mgf	75.95	936.474	2	0	-0.0028	0	2	SPAK	LLLQMDSSATAYGSTVSK	RVAW		0	14192	P04114	P04114{1146-1163}	0	0	0	P04114	121.65	33.1291	12.8861	177.171
36055@S_qEVs_exo_PE1-Paz.cmpd.rclb.mgf	121.32	853.418	2	0	-0.0012	0	2	SGER	FTCTVTHTDLPSPLK	QTIS	MOD:00110 C3	0	10626	P01871;P04220	P01871{301-315};P04220{239-253}	0	0	0	A0A087WYJ9;A0A1B0GUU9;P01871;P01871-2;P04220	91.92	25.5869	15	177.263
21080@S_qEVs_exo_PE3-Paz.cmpd.rclb.mgf	78.03	936.475	2	0	0.0005	0	2	SPAK	LLLQMDSSATAYGSTVSK	RVAW		0	14192	P04114	P04114{1146-1163}	0	0	0	P04114	106.25	34.3739	13.1427	177.238
24148@S_qEVs_exo_PE4-Paz.cmpd.rclb.mgf	85.67	600	3	0	-0.0023	1	2	AHGK	KVLGAFSDGLAHLDNLK	GTFS		0	5082	P02042;P68871	P02042{67-83};P68871{67-83}	0	0	0	E9PEW8;E9PFT6;F8W6P5;P02042;P68871	78.34	33.7345	13.6383	177.291
25089@S_qEVs_exo_PE4-Paz.cmpd.rclb.mgf	88.28	725.894	2	0	0.0009	1	2	KNGR	KICLDLQAPLYK	KIIK	MOD:00110 C3	0	20062	P02776	P02776{81-92}	0	0	0	P02776	64.11	30.8603	9.46852	177.188
11115@S_qEVs_exo_PE4-Paz.cmpd.rclb.mgf	50.13	753.395	2	0	0.0001	0	2	ATLR	IGQDGISTSATTNLK	CSLL		0	14192	P04114	P04114{1647-1661}	0	0	0	P04114	98.3	27.2715	12.6576	177.161
19840@S_qEVs_exo_C3-Paz.cmpd.rclb.mgf	73.92	824.405	2	0	0.0008	0	2	VQYR	GEVQAMLGQSTEELR	VRLA		0	19428	P02649	P02649{138-152}	0	0	0	E7ERP7;E9PEV4;H0Y7L5;P02649	114.23	32.0655	7.79588	177.155
32682@S_qEVs_exo_C1-Paz.cmpd.rclb.mgf	111.97	829.442	2	0	0.0009	0	2	TLPK	SVSDGIAALDLNAVANK	IADF		0	14192	P04114	P04114{3830-3846}	0	0	0	P04114	87.39	23.2941	10.4949	177.045
38222@S_qEVs_exo_C1-Paz.cmpd.rclb.mgf	126.58	1091.85	3	0	-0.0007	0	2	FSHR	LNTDIAGLASAIDMSTNYNSDSLHFSNVFR	SVMA		0	14192	P04114	P04114{1868-1897}	0	0	0	P04114	100.69	32.7023	14.1079	177.022
38949@S_qEVs_exo_PE1-Paz.cmpd.rclb.mgf	129.02	1089.17	3	0	-0.0163	2	2	LVRR	QAKEPCVESLVSQYFQTVTDYGKDLMEK	VKSP	MOD:00040 Q1;MOD:00110 C6	0	3715	P02652	P02652{24-51}	0	0	0	P02652;V9GYC1;V9GYG9;V9GYM3;V9GYS1	89.05	39.8522	15	177.099
23454@S_qEVs_exo_PE2-Paz.cmpd.rclb.mgf	81.12	1036.51	2	0	0.0013	0	2	HSTK	NHLQLEGLFFTNGEHTSK	ATLE		0	14192	P04114	P04114{3569-3586}	0	0	0	P04114	69.58	34.5684	14.6383	177.088
26115@S_qEVs_exo_PE2-Paz.cmpd.rclb.mgf	88.37	997.972	2	0	0.001	0	2	ALGK	LPQQANDYLNSFNWER	QVSH		0	14192	P04114	P04114{2118-2133}	0	0	0	P04114	105.14	33.4835	11.2147	177.013
11064@S_qEVs_exo_PE4-Paz.cmpd.rclb.mgf	49.98	753.394	2	0	0	0	2	ATLR	IGQDGISTSATTNLK	CSLL		0	14192	P04114	P04114{1647-1661}	0	0	0	P04114	99.57	25.4646	11.6383	177.049
38362@S_qEVs_exo_PE4-Paz.cmpd.rclb.mgf	125.72	1119.59	2	0	-0.0008	0	2	LDGK	AALTELSLGSAYQAMILGVDSK	NIFN		0	14192	P04114	P04114{1703-1724}	0	0	0	P04114	150.88	25.9631	15	176.954
18158@S_qEVs_exo_C4-Paz.cmpd.rclb.mgf	67.15	908.43	2	0	0.0012	1	2	DVLK	DSGRDYVSQFEGSALGK	QLNL		0	5621	P02647	P02647{48-64}	0	0	0	P02647	96.49	39.9752	15	176.928
26291@S_qEVs_exo_PE2-Paz.cmpd.rclb.mgf	88.8	997.972	2	0	0.0005	0	2	ALGK	LPQQANDYLNSFNWER	QVSH		0	14192	P04114	P04114{2118-2133}	0	0	0	P04114	100.96	32.8634	10.3468	176.93
8363@S_qEVs_exo_C2-Paz.cmpd.rclb.mgf	44.17	810.902	2	0	-0.0028	0	2	LVEK	VQAAVGTSAAPVPSDNH			0	19428	P02649	P02649{301-317}	0	0	0	P02649	106.21	25.2812	10.4437	176.891
15292@S_qEVs_exo_C3-Paz.cmpd.rclb.mgf	61.22	790.88	2	0	-0.0028	0	2	DFNK	SGSSTASWIQNVDTK	YQIR		0	14192	P04114	P04114{2241-2255}	0	0	0	P04114	100.08	24.2864	7.67778	176.837
36526@S_qEVs_exo_C3-Paz.cmpd.rclb.mgf	122.23	731.93	2	0	-0.0002	1	2	PWDR	VKDLATVYVDVLK	DSGR		0	5621	P02647	P02647{35-47}	0	0	0	P02647	81.66	30.0675	7.92082	176.744
23401@S_qEVs_exo_C4-Paz.cmpd.rclb.mgf	81.07	831.465	2	0	0.0003	0	2	KAPK	LLIYAASSLQSGVPSR	FSGS		0	31841	A0A0C4DH73;P01597	A0A0C4DH73{68-83};P01597{68-83}	0	0	0	A0A0C4DH72;A0A0C4DH73;P01597;P01611;P04432	110.26	28.4449	7.25964	176.763
25512@S_qEVs_exo_PE2-Paz.cmpd.rclb.mgf	86.72	787.403	2	0	0.0001	0	2	VMQR	EGGPSQIGDALGFAVR	YLTS		0	8032	P04275	P04275{1764-1779}	0	0	0	P04275	123.51	21.4034	13.2147	176.876
35678@S_qEVs_exo_PE2-Paz.cmpd.rclb.mgf	115.43	988.443	3	0	0.0017	0	2	LLEK	SHCIAEVENDEMPADLPSLAADFVESK	DVCK	MOD:00110 C3	0	12444	P02768	P02768{311-337}	0	0	0	A0A0C4DGB6;B7WNR0;C9JKR2;D6RHD5;H0YA55;P02768;P02768-2	126.15	36.3878	15	176.77
35408@S_qEVs_exo_C2-Paz.cmpd.rclb.mgf	120.38	731.93	2	0	0.0004	1	2	PWDR	VKDLATVYVDVLK	DSGR		0	5621	P02647	P02647{35-47}	0	0	0	P02647	87.86	29.7103	7.55284	176.556
27162@S_qEVs_exo_C3-Paz.cmpd.rclb.mgf	95.1	721.015	3	0	0.0052	0	2	KTPK	SPVGVQPILNEHTFCAGMSK	YQED	MOD:00110 C15	0	24781	P00738	P00738{326-345}	0	0	0	A0A087WU08;A0A0C4DGL8;H0Y300;J3QLC9;J3QR68;P00738;P00738-2	81.81	37.7276	15	176.695
10837@S_qEVs_exo_C4-Paz.cmpd.rclb.mgf	47.93	827.744	3	0	0.0061	1	2	REGK	QVGSGVTTDQVQAEAKESGPTTYK	VTST		0	10626	P01871	P01871{154-177}	0	0	0	A0A087WYJ9;A0A1B0GUU9;P01871;P01871-2	95.84	34.4307	15	176.676
13848@S_qEVs_exo_C4-Paz.cmpd.rclb.mgf	55.87	569.646	3	0	0.0025	2	2	ELYR	QKVEPLRAELQEGAR	QKLH	MOD:00040 Q1	0	5621	P02647	P02647{141-155}	0	0	0	F8W696;P02647	45.85	30.8511	8.22185	176.646
11131@S_qEVs_exo_C4-Paz.cmpd.rclb.mgf	48.75	753.395	2	0	0.0012	0	2	ATLR	IGQDGISTSATTNLK	CSLL		0	14192	P04114	P04114{1647-1661}	0	0	0	P04114	106.27	26.6723	13.4089	176.638
24193@S_qEVs_exo_C4-Paz.cmpd.rclb.mgf	83.15	908.951	2	0	0.001	0	2	GLAR	SNLDEDIIAEENIVSR	SEFP		0	20295	P01024	P01024{749-764}	0	0	0	P01024	115.65	32.0052	11.8861	176.533
31324@S_qEVs_exo_PE2-Paz.cmpd.rclb.mgf	102.88	1079.07	2	0	0.0005	0	2	GASK	AVVILVTDVSVDSVDAAADAAR	SNRV		0	8032	P04275	P04275{1795-1816}	0	0	0	P04275	96.8	37.3056	15	176.699
30170@S_qEVs_exo_PE2-Paz.cmpd.rclb.mgf	99.72	1207.66	2	0	0.001	0	2	EIKR	LPGDIQVVPIGVGPNANVQELER	IGWP		0	8032	P04275	P04275{1619-1641}	0	0	0	P04275	68.55	24.5971	12.0269	176.58
27367@S_qEVs_exo_PE3-Paz.cmpd.rclb.mgf	96.02	693.896	2	0	0.0005	0	2	GKEK	IAELSATAQEIIK	SQAI		0	14192	P04114	P04114{4466-4478}	0	0	0	P04114	108.87	26.7726	5.85387	176.699
25048@S_qEVs_exo_PE3-Paz.cmpd.rclb.mgf	89.27	787.402	2	0	-0.0008	0	2	VMQR	EGGPSQIGDALGFAVR	YLTS		0	8032	P04275	P04275{1764-1779}	0	0	0	P04275	123.18	21.4447	11	176.609
21582@S_qEVs_exo_PE3-Paz.cmpd.rclb.mgf	79.43	772.395	3	0	0.0054	1	2	ALAR	AVSNEIVRFPTDQLTPDQER	SLMF		0	12737	P05164	P05164{229-248}	0	0	0	P05164;P05164-2;P05164-3	67.78	28.6974	14.7696	176.498
10186@S_qEVs_exo_C1-Paz.cmpd.rclb.mgf	47.37	753.394	2	0	-0.0018	0	2	ATLR	IGQDGISTSATTNLK	CSLL		0	14192	P04114	P04114{1647-1661}	0	0	0	P04114	94.57	25.5272	12.5229	176.436
36475@S_qEVs_exo_C3-Paz.cmpd.rclb.mgf	122.1	731.93	2	0	-0.0005	1	2	PWDR	VKDLATVYVDVLK	DSGR		0	5621	P02647	P02647{35-47}	0	0	0	P02647	83.42	28.866	7.56864	176.49
24189@S_qEVs_exo_C3-Paz.cmpd.rclb.mgf	86.32	829.444	2	0	0.0031	0	2	TLPK	SVSDGIAALDLNAVANK	IADF		0	14192	P04114	P04114{3830-3846}	0	0	0	P04114	109.02	23.2307	10.6198	176.348
39362@S_qEVs_exo_PE3-Paz.cmpd.rclb.mgf	129.68	1139.99	3	1	0.0119	1	2	LTGR	TLADLTLLDSPIKVPLLLSEPINIIDALEMR	DAVE		0	14192	P04114	P04114{2013-2043}	0	0	0	P04114	112.71	35.2713	13.699	176.38
24419@S_qEVs_exo_PE4-Paz.cmpd.rclb.mgf	86.37	829.442	2	0	-0.0002	0	2	TLPK	SVSDGIAALDLNAVANK	IADF		0	14192	P04114	P04114{3830-3846}	0	0	0	P04114	96.1	20.5657	14.7447	176.302
15799@S_qEVs_exo_C1-Paz.cmpd.rclb.mgf	62.57	865.926	2	0	-0.0016	0	2	KAYK	SELEEQLTPVAEETR	ARLS		0	19428	P02649	P02649{94-108}	0	0	0	E7ERP7;E9PEV4;H0Y7L5;P02649	103.28	34.0327	9.76955	176.208
38641@S_qEVs_exo_C2-Paz.cmpd.rclb.mgf	129.02	1089.18	3	0	-0.0003	2	2	LVRR	QAKEPCVESLVSQYFQTVTDYGKDLMEK	VKSP	MOD:00040 Q1;MOD:00110 C6	0	3715	P02652	P02652{24-51}	0	0	0	P02652;V9GYC1;V9GYG9;V9GYM3;V9GYS1	99.74	38.8243	15	176.257
19698@S_qEVs_exo_C3-Paz.cmpd.rclb.mgf	73.32	824.405	2	0	0.0005	0	2	VQYR	GEVQAMLGQSTEELR	VRLA		0	19428	P02649	P02649{138-152}	0	0	0	E7ERP7;E9PEV4;H0Y7L5;P02649	108.63	27.9536	8.01773	176.246
36639@S_qEVs_exo_C3-Paz.cmpd.rclb.mgf	122.53	731.93	2	0	0.0003	1	2	PWDR	VKDLATVYVDVLK	DSGR		0	5621	P02647	P02647{35-47}	0	0	0	P02647	83.55	28.8353	6.05552	176.104
38622@S_qEVs_exo_PE2-Paz.cmpd.rclb.mgf	123.58	1075.89	3	0	-0.0015	1	2	FPLR	LTGKIDFLNNYALFLSPSAQQASWQVSAR	FNQY		0	14192	P04114	P04114{3064-3092}	0	0	0	P04114	98.7	36.5436	15	176.265
39013@S_qEVs_exo_PE2-Paz.cmpd.rclb.mgf	124.58	1216.12	2	0	-0.0022	0	2	KIIR	TIDQMLNSELQWPVPDIYLR	DLKV		0	14192	P04114	P04114{2675-2694}	0	0	0	P04114	92.1	29.1652		176.235
3236@S_qEVs_exo_C1-Paz.cmpd.rclb.mgf	29.15	652.844	2	0	0	1	2	VKTR	KGNVATEISTER	DLGQ		0	14192	P04114	P04114{196-207}	0	0	0	A8MUN2;P04114	89.8	29.5045	10.0969	176.088
40534@S_qEVs_exo_C4-Paz.cmpd.rclb.mgf	128.17	1027.07	2	0	0.0007	0	2	AYLR	ILGEELGFASLHDLQLLGK	LLLM		0	14192	P04114	P04114{779-797}	0	0	0	A8MUN2;P04114	76.54	30.8093	13.2757	176.087
32321@S_qEVs_exo_C1-Paz.cmpd.rclb.mgf	111.03	829.443	2	0	0.0024	0	2	TLPK	SVSDGIAALDLNAVANK	IADF		0	14192	P04114	P04114{3830-3846}	0	0	0	P04114	98.53	23.8643	13.1938	176.067
3295@S_qEVs_exo_C1-Paz.cmpd.rclb.mgf	29.32	652.844	2	0	0	1	2	VKTR	KGNVATEISTER	DLGQ		0	14192	P04114	P04114{196-207}	0	0	0	A8MUN2;P04114	90.78	27.5626	9.40894	176.054
25210@S_qEVs_exo_C3-Paz.cmpd.rclb.mgf	89.25	787.404	2	0	0.0022	0	2	VMQR	EGGPSQIGDALGFAVR	YLTS		0	8032	P04275	P04275{1764-1779}	0	0	0	P04275	125.03	21.4176	11.6778	176.04
4215@S_qEVs_exo_C3-Paz.cmpd.rclb.mgf	31.63	652.845	2	0	0.0004	1	2	VKTR	KGNVATEISTER	DLGQ		0	14192	P04114	P04114{196-207}	0	0	0	A8MUN2;P04114	80.5	27.9307	11.4089	175.951
39324@S_qEVs_exo_C3-Paz.cmpd.rclb.mgf	129.63	1139.65	3	0	0.0133	1	2	LTGR	TLADLTLLDSPIKVPLLLSEPINIIDALEMR	DAVE		0	14192	P04114	P04114{2013-2043}	0	0	0	P04114	126.12	35.0378	14.3979	175.917
24948@S_qEVs_exo_C4-Paz.cmpd.rclb.mgf	85.2	829.442	2	0	0.0005	0	2	TLPK	SVSDGIAALDLNAVANK	IADF		0	14192	P04114	P04114{3830-3846}	0	0	0	P04114	96.53	22.8311	12.5528	176.062
40746@S_qEVs_exo_PE2-Paz.cmpd.rclb.mgf	129.18	850.461	2	0	-0.0028	0	2	MKVK	HLIDSLIDFLNFPR	FQFP		0	14192	P04114	P04114{4188-4201}	0	0	0	P04114	78.36	30.4566	9.3098	175.96
27056@S_qEVs_exo_PE3-Paz.cmpd.rclb.mgf	95.1	693.896	2	0	-0.0006	0	2	GKEK	IAELSATAQEIIK	SQAI		0	14192	P04114	P04114{4466-4478}	0	0	0	P04114	95.51	26.2476	6.38722	176.023
9876@S_qEVs_exo_C1-Paz.cmpd.rclb.mgf	46.58	827.743	3	0	0.0032	1	2	REGK	QVGSGVTTDQVQAEAKESGPTTYK	VTST		0	10626	P01871	P01871{154-177}	0	0	0	A0A087WYJ9;A0A1B0GUU9;P01871;P01871-2	85.49	34.6948	15	175.794
38403@S_qEVs_exo_C1-Paz.cmpd.rclb.mgf	127.05	992.554	2	0	-0.0013	0	2	FQKK	TLQALEFHTVPFQLLAR	YKGL		0	19632	Q08380	Q08380{377-393}	0	0	0	Q08380	81.24	30.2708	8.55284	175.768
37954@S_qEVs_exo_C2-Paz.cmpd.rclb.mgf	127.18	1127.91	3	0	-0.0047	1	2	WKDK	AQNLYQELLTQEGQASFQGLKDNVFDGLVR	VTQE		0	14192	P04114	P04114{4148-4177}	0	0	0	P04114	89.06	32.707	15	175.848
38872@S_qEVs_exo_C2-Paz.cmpd.rclb.mgf	129.63	1139.65	3	0	0.0021	1	2	LTGR	TLADLTLLDSPIKVPLLLSEPINIIDALEMR	DAVE		0	14192	P04114	P04114{2013-2043}	0	0	0	P04114	138.22	35.4786	11.3979	175.758
39104@S_qEVs_exo_C3-Paz.cmpd.rclb.mgf	129.05	1089.18	3	0	0.008	2	2	LVRR	QAKEPCVESLVSQYFQTVTDYGKDLMEK	VKSP	MOD:00040 Q1;MOD:00110 C6	0	3715	P02652	P02652{24-51}	0	0	0	P02652;V9GYC1;V9GYG9;V9GYM3;V9GYS1	81.03	37.8088	15	175.678
11168@S_qEVs_exo_PE4-Paz.cmpd.rclb.mgf	50.28	753.394	2	0	-0.0002	0	2	ATLR	IGQDGISTSATTNLK	CSLL		0	14192	P04114	P04114{1647-1661}	0	0	0	P04114	98.96	26.9349	10.7696	175.718
10125@S_qEVs_exo_C1-Paz.cmpd.rclb.mgf	47.22	753.394	2	0	-0.0018	0	2	ATLR	IGQDGISTSATTNLK	CSLL		0	14192	P04114	P04114{1647-1661}	0	0	0	P04114	94.25	26.5615	13.585	175.663
36179@S_qEVs_exo_C3-Paz.cmpd.rclb.mgf	121.27	853.419	2	0	0.0012	0	2	SGER	FTCTVTHTDLPSPLK	QTIS	MOD:00110 C3	0	10626	P01871;P04220	P01871{301-315};P04220{239-253}	0	0	0	A0A087WYJ9;A0A1B0GUU9;P01871;P01871-2;P04220	93.99	29.3515	15	175.673
3216@S_qEVs_exo_C3-Paz.cmpd.rclb.mgf	29.07	616.803	2	0	-0.0005	0	2	YLSR	SGGGGGGGLGSGGSIR	SSYS		0	12853	P35527	P35527{14-29}	0	0	0	P35527	119.51	23.7855	10.5376	175.654
37631@S_qEVs_exo_C1-Paz.cmpd.rclb.mgf	125.02	797.4	3	0	0.001	2	2	MEPK	DKDQEVLLQTFLDDASPGDKR	LAAY		0	14192	P04114	P04114{538-558}	0	0	0	A8MUN2;P04114	147.72	32.0604	15	175.589
35457@S_qEVs_exo_C2-Paz.cmpd.rclb.mgf	120.52	731.93	2	0	0.0006	1	2	PWDR	VKDLATVYVDVLK	DSGR		0	5621	P02647	P02647{35-47}	0	0	0	P02647	87.76	29.4978	5.63827	175.639
30260@S_qEVs_exo_C3-Paz.cmpd.rclb.mgf	104.37	1207.24	3	0	0.0002	1	2	VQWK	VDNALQSGNSQESVTEQDSKDSTYSLSSTLTLSK	ADYE		0	10483	P01834	P01834{43-76}	0	0	0	P01834	93.83	30.4727	15	175.604
36174@S_qEVs_exo_PE1-Paz.cmpd.rclb.mgf	121.65	919.489	2	0	0.0041	0	2	TQLR	HGVQELEIELQSQLSK	KAAL		0	12853	P35527	P35527{375-390}	0	0	0	K7EQQ3;P35527	74.8	32.0563	15	175.606
28641@S_qEVs_exo_PE1-Paz.cmpd.rclb.mgf	100.5	693.897	2	0	0.0016	0	2	GKEK	IAELSATAQEIIK	SQAI		0	14192	P04114	P04114{4466-4478}	0	0	0	P04114	97.11	28.4448	6.4437	175.587
27017@S_qEVs_exo_PE3-Paz.cmpd.rclb.mgf	95	936.475	2	0	-0.0004	0	2	SPAK	LLLQMDSSATAYGSTVSK	RVAW		0	14192	P04114	P04114{1146-1163}	0	0	0	P04114	105.54	29.3039	11.6576	175.595
12875@S_qEVs_exo_PE3-Paz.cmpd.rclb.mgf	55.2	832.402	2	0	-0.0003	0	2	VQYR	GEVQAMLGQSTEELR	VRLA	MOD:00719 M6	0	19428	P02649	P02649{138-152}	0	0	0	E7ERP7;E9PEV4;H0Y7L5;P02649	114.83	29.4531	10.6021	175.564
37664@S_qEVs_exo_C2-Paz.cmpd.rclb.mgf	126.43	1091.85	3	0	-0.0037	0	2	FSHR	LNTDIAGLASAIDMSTNYNSDSLHFSNVFR	SVMA		0	14192	P04114	P04114{1868-1897}	0	0	0	P04114	90.53	32.0898	14.5528	175.281
37257@S_qEVs_exo_C3-Paz.cmpd.rclb.mgf	124.17	592.01	3	0	0.0005	0	2	SRPK	GVALHRPDVYLLPPAR	EQLN		0	10626	P01871;P04220	P01871{323-338};P04220{261-276}	0	0	0	A0A087WYJ9;A0A1B0GUU9;P01871;P01871-2;P04220	53.74	39.146	9.92082	175.4
25851@S_qEVs_exo_C3-Paz.cmpd.rclb.mgf	90.98	944.981	2	0	0.0036	0	2	LILR	VIGNMGQTMEQLTPELK	SSIL		0	14192	P04114	P04114{491-507}	0	0	0	A8MUN2;P04114	110.24	30.6632	13.6383	175.276
21038@S_qEVs_exo_PE2-Paz.cmpd.rclb.mgf	74.55	917.464	2	0	-0.0028	0	2	GITK	VFSNGADLSGVTEEAPLK	LSKA		0	32912	A0A024R6I7;P01009	A0A024R6I7{335-352};P01009{335-352}	0	0	0	A0A024R6I7;A0A0G2JRN3;P01009;P01009-2	127.73	29.0901	12.585	175.338
17446@S_qEVs_exo_PE2-Paz.cmpd.rclb.mgf	65.1	736.396	2	1	0.0039	0	2	SLKR	IPIEDGSGEVVLSR	KVLL		0	20295	P01024	P01024{291-304}	0	0	0	P01024	117.06	30.94	10.4202	175.295
11189@S_qEVs_exo_PE2-Paz.cmpd.rclb.mgf	48.63	753.395	2	0	0.0003	0	2	ATLR	IGQDGISTSATTNLK	CSLL		0	14192	P04114	P04114{1647-1661}	0	0	0	P04114	106.23	26.4118	10.8239	175.278
27270@S_qEVs_exo_PE3-Paz.cmpd.rclb.mgf	95.77	936.475	2	0	-0.0005	0	2	SPAK	LLLQMDSSATAYGSTVSK	RVAW		0	14192	P04114	P04114{1146-1163}	0	0	0	P04114	102.66	35.3129	11.2007	175.258
38741@S_qEVs_exo_PE4-Paz.cmpd.rclb.mgf	126.73	1091.85	3	0	-0.0019	0	2	FSHR	LNTDIAGLASAIDMSTNYNSDSLHFSNVFR	SVMA		0	14192	P04114	P04114{1868-1897}	0	0	0	P04114	75.09	32.8309	14.6576	175.403
26737@S_qEVs_exo_C4-Paz.cmpd.rclb.mgf	89.88	997.973	2	0	0.0018	0	2	ALGK	LPQQANDYLNSFNWER	QVSH		0	14192	P04114	P04114{2118-2133}	0	0	0	P04114	123.23	35.3807	10.3565	175.243
39143@S_qEVs_exo_PE2-Paz.cmpd.rclb.mgf	124.92	1216.12	2	0	-0.0006	0	2	KIIR	TIDQMLNSELQWPVPDIYLR	DLKV		0	14192	P04114	P04114{2675-2694}	0	0	0	P04114	86.78	29.2366	11.2924	175.246
30381@S_qEVs_exo_C1-Paz.cmpd.rclb.mgf	105.77	816.898	2	0	0.0018	0	2	IPDR	FSGSGSGTDFTLTISR	LEPE		0	31419	A0A0C4DH25;P01619	A0A0C4DH25{83-98};P01619{83-98}	0	0	0	A0A0C4DH25;P01619	136.33	33.729	13.8239	175.224
32218@S_qEVs_exo_C1-Paz.cmpd.rclb.mgf	110.73	829.444	2	0	0.0032	0	2	TLPK	SVSDGIAALDLNAVANK	IADF		0	14192	P04114	P04114{3830-3846}	0	0	0	P04114	93.36	24.2737	9.08619	175.136
34123@S_qEVs_exo_C1-Paz.cmpd.rclb.mgf	115.73	893.965	2	0	-0.0012	1	2	GIIK	NTASLKYENYELTLK	SDTN		0	14192	P04114	P04114{1557-1571}	0	0	0	P04114	67.02	24.3735	15	175.048
11228@S_qEVs_exo_PE4-Paz.cmpd.rclb.mgf	50.43	753.394	2	0	-0.0004	0	2	ATLR	IGQDGISTSATTNLK	CSLL		0	14192	P04114	P04114{1647-1661}	0	0	0	P04114	97.02	22.7682	12.8861	175.157
25807@S_qEVs_exo_C3-Paz.cmpd.rclb.mgf	90.83	944.981	2	0	0.002	0	2	LILR	VIGNMGQTMEQLTPELK	SSIL		0	14192	P04114	P04114{491-507}	0	0	0	A8MUN2;P04114	100.65	27.7903	13.2518	175.032
34913@S_qEVs_exo_PE2-Paz.cmpd.rclb.mgf	113.25	795.947	2	0	0.0015	0	2	PIFK	GFGGLTGQIVAALSTAK	YKNW		0	6187	Q92954	Q92954{1235-1251}	0	0	0	A0A0U1RR20;Q92954;Q92954-2;Q92954-3;Q92954-4;Q92954-5;Q92954-6	107.98	21.5355	10.1938	175.028
24023@S_qEVs_exo_C4-Paz.cmpd.rclb.mgf	82.7	838.474	2	0	0.0016	0	2	KAPK	LLIYAASTLQSGVPSR	FSGS		0	18019	A0A075B6S5;A0A0C4DH69	A0A075B6S5{68-83};A0A0C4DH69{68-83}	0	0	0	A0A075B6S5;A0A0C4DH67;A0A0C4DH69	110.45	26.6163	9.25964	175.004
25828@S_qEVs_exo_C4-Paz.cmpd.rclb.mgf	87.47	833.397	3	0	0.0061	0	2	YHMK	ADSVVDLLSYNVQGSGETTYDHK	NTFT		0	14192	P04114	P04114{1393-1415}	0	0	0	P04114	87.27	35.3652	15	174.955
34829@S_qEVs_exo_PE1-Paz.cmpd.rclb.mgf	117.92	937.5	2	0	0.0015	0	2	VVVK	LFDSDPITVTVPVEVSR	KNPK		0	18196	P10909	P10909{409-425}	0	0	0	H0YAS8;P10909;P10909-2;P10909-3;P10909-4;P10909-5	105.68	25.9281	12.3468	174.975
18705@S_qEVs_exo_PE3-Paz.cmpd.rclb.mgf	71.28	854.39	2	0	-0.0004	0	2	SSSK	GSLGGGFSSGGFSGGSFSR	GSSG		0	8839	P13645	P13645{41-59}	0	0	0	P13645	167.85	23.5381	8.58503	174.92
24990@S_qEVs_exo_PE3-Paz.cmpd.rclb.mgf	89.12	787.402	2	0	-0.0008	0	2	VMQR	EGGPSQIGDALGFAVR	YLTS		0	8032	P04275	P04275{1764-1779}	0	0	0	P04275	122.87	22.6591	9.88606	174.843
32620@S_qEVs_exo_C1-Paz.cmpd.rclb.mgf	111.82	829.443	2	0	0.0026	0	2	TLPK	SVSDGIAALDLNAVANK	IADF		0	14192	P04114	P04114{3830-3846}	0	0	0	P04114	93.32	21.9941	8.38722	174.672
28684@S_qEVs_exo_C2-Paz.cmpd.rclb.mgf	101.63	829.443	2	0	0.0017	0	2	TLPK	SVSDGIAALDLNAVANK	IADF		0	14192	P04114	P04114{3830-3846}	0	0	0	P04114	92.72	22.5146	10.6383	174.636
28584@S_qEVs_exo_C3-Paz.cmpd.rclb.mgf	99.38	936.477	2	0	0.0033	0	2	SPAK	LLLQMDSSATAYGSTVSK	RVAW		0	14192	P04114	P04114{1146-1163}	0	0	0	P04114	103.03	29.6261	10.4949	174.761
21282@S_qEVs_exo_PE1-Paz.cmpd.rclb.mgf	78.95	693.896	2	0	0.0003	0	2	GKEK	IAELSATAQEIIK	SQAI		0	14192	P04114	P04114{4466-4478}	0	0	0	P04114	94.24	28.6661	5.74473	174.69
13278@S_qEVs_exo_PE2-Paz.cmpd.rclb.mgf	53.98	713.338	3	0	0.0027	2	2	VKTR	KGNVATEISTERDLGQCDR	FKPI	MOD:00110 C17	0	14192	P04114	P04114{196-214}	0	0	0	A8MUN2;P04114	50.55	28.6442	10.5528	174.704
25159@S_qEVs_exo_PE4-Paz.cmpd.rclb.mgf	88.5	891.972	2	0	0.001	0	2	SCLR	DLDQASLAAVSQQLAPR	EGIS		0	31907	Q9Y490	Q9Y490{1674-1690}	0	0	0	Q9Y490	96.04	26.055	10.4949	174.629
22706@S_qEVs_exo_C3-Paz.cmpd.rclb.mgf	82.23	831.466	2	0	0.0011	0	2	KAPK	LLIYAASSLQSGVPSR	FSGS		0	31841	A0A0C4DH73;P01597	A0A0C4DH73{68-83};P01597{68-83}	0	0	0	A0A0C4DH72;A0A0C4DH73;P01597;P01611;P04432	86.92	25.0365	8.79588	174.534
38985@S_qEVs_exo_PE1-Paz.cmpd.rclb.mgf	129.12	850.461	2	0	-0.0037	0	2	MKVK	HLIDSLIDFLNFPR	FQFP		0	14192	P04114	P04114{4188-4201}	0	0	0	P04114	78.41	27.817	9.63827	174.578
6787@S_qEVs_exo_PE1-Paz.cmpd.rclb.mgf	38.37	809.409	2	0	0.0024	0	2	REGK	QVGSGVTTDQVQAEAK	ESGP		0	10626	P01871	P01871{154-169}	0	0	0	A0A087WYJ9;A0A1B0GUU9;P01871;P01871-2	128.33	26.2119	9.45593	174.42
8353@S_qEVs_exo_PE3-Paz.cmpd.rclb.mgf	42.87	810.903	2	0	0.0003	0	2	LVEK	VQAAVGTSAAPVPSDNH			0	19428	P02649	P02649{301-317}	0	0	0	P02649	144.88	32.816	10.3872	174.574
37962@S_qEVs_exo_PE3-Paz.cmpd.rclb.mgf	125.98	988.774	3	1	-0.0038	0	2	LLEK	SHCIAEVENDEMPADLPSLAADFVESK	DVCK	MOD:00110 C3	0	12444	P02768	P02768{311-337}	0	0	0	A0A0C4DGB6;B7WNR0;C9JKR2;D6RHD5;H0YA55;P02768;P02768-2	126.19	35.4554	13.8239	174.525
25669@S_qEVs_exo_PE3-Paz.cmpd.rclb.mgf	90.88	944.98	2	0	0.0007	0	2	LILR	VIGNMGQTMEQLTPELK	SSIL		0	14192	P04114	P04114{491-507}	0	0	0	A8MUN2;P04114	119.08	27.5098	11.0605	174.487
22694@S_qEVs_exo_C4-Paz.cmpd.rclb.mgf	79.1	922.449	3	0	0.001	1	2	RGGK	YAATSQVLLPSKDVMQGTDEHVVCK	VQHP	MOD:00110 C24	0	10626	P01871	P01871{65-89}	0	0	0	A0A087WYJ9;A0A1B0GUU9;P01871;P01871-2	49.82	30.4738	15	174.319
32635@S_qEVs_exo_C4-Paz.cmpd.rclb.mgf	106.38	889.146	3	1	0.0222	1	2	MLMR	SPSQADINKIVQILPWEQNEQVK	NFVA		0	14192	P04114	P04114{568-590}	0	0	0	A8MUN2;P04114	87.74	32.4881	15	174.283
32404@S_qEVs_exo_PE1-Paz.cmpd.rclb.mgf	111.42	944.979	2	0	-0.001	0	2	LILR	VIGNMGQTMEQLTPELK	SSIL		0	14192	P04114	P04114{491-507}	0	0	0	A8MUN2;P04114	98.33	30.6992	13.3098	174.293
37317@S_qEVs_exo_C3-Paz.cmpd.rclb.mgf	124.32	592.01	3	0	0.0009	0	2	SRPK	GVALHRPDVYLLPPAR	EQLN		0	10626	P01871;P04220	P01871{323-338};P04220{261-276}	0	0	0	A0A087WYJ9;A0A1B0GUU9;P01871;P01871-2;P04220	49.55	38.7705	11.4559	174.183
37163@S_qEVs_exo_C3-Paz.cmpd.rclb.mgf	123.92	1079.57	2	1	-0.001	0	2	GASK	AVVILVTDVSVDSVDAAADAAR	SNRV		0	8032	P04275	P04275{1795-1816}	0	0	0	P04275	95.56	40.001	15	174.183
15853@S_qEVs_exo_PE4-Paz.cmpd.rclb.mgf	62.72	573.635	3	0	0.0017	1	2	CVPR	KWIYHLTEGSTDLR	TEGR		0	26798	O95445	O95445{99-112}	0	0	0	O95445;O95445-2;Q5SRP5	84.41	31.232	10.1871	174.171
19015@S_qEVs_exo_C3-Paz.cmpd.rclb.mgf	71.45	1014.53	2	0	0.0012	1	2	SPAK	LLLQMDSSATAYGSTVSKR	VAWH		0	14192	P04114	P04114{1146-1164}	0	0	0	P04114	129.75	30.9936	14.2924	174.149
36819@S_qEVs_exo_PE1-Paz.cmpd.rclb.mgf	123.38	1079.07	2	0	0.0009	0	2	GASK	AVVILVTDVSVDSVDAAADAAR	SNRV		0	8032	P04275	P04275{1795-1816}	0	0	0	P04275	105.88	39.3292	15	174.045
37551@S_qEVs_exo_PE1-Paz.cmpd.rclb.mgf	125.32	756.943	2	0	-0.0008	1	2	TLNK	NSLKIEIPLPFGGK	SSRD		0	14192	P04114	P04114{1292-1305}	0	0	0	P04114	100.51	32.0349	10.3098	173.99
3232@S_qEVs_exo_PE2-Paz.cmpd.rclb.mgf	28.02	616.804	2	0	0.0011	0	2	YLSR	SGGGGGGGLGSGGSIR	SSYS		0	12853	P35527	P35527{14-29}	0	0	0	P35527	97.64	21.7153	11.1938	174.166
21700@S_qEVs_exo_PE2-Paz.cmpd.rclb.mgf	76.28	936.475	2	0	-0.0002	0	2	SPAK	LLLQMDSSATAYGSTVSK	RVAW		0	14192	P04114	P04114{1146-1163}	0	0	0	P04114	101.13	36.0357	12.7959	173.986
19703@S_qEVs_exo_PE3-Paz.cmpd.rclb.mgf	74.25	824.405	2	0	0	0	2	VQYR	GEVQAMLGQSTEELR	VRLA		0	19428	P02649	P02649{138-152}	0	0	0	E7ERP7;E9PEV4;H0Y7L5;P02649	112.24	30.6155	7.63827	174.106
22190@S_qEVs_exo_PE1-Paz.cmpd.rclb.mgf	81.68	780.9	2	0	0.0009	0	2	GLHR	FAVLQENVAWGNGR	VSVT		0	14915	Q9Y6R7	Q9Y6R7{1291-1304,2492-2505,3693-3706}	0	0	0	A0A087WUZ2;A0A087WXI2;Q9Y6R7	86.06	27.3917	10.5086	173.98
20095@S_qEVs_exo_PE2-Paz.cmpd.rclb.mgf	72.08	824.405	2	0	0.0003	0	2	VQYR	GEVQAMLGQSTEELR	VRLA		0	19428	P02649	P02649{138-152}	0	0	0	E7ERP7;E9PEV4;H0Y7L5;P02649	109.23	29.5545	8.12494	173.979
35557@S_qEVs_exo_C2-Paz.cmpd.rclb.mgf	120.8	731.93	2	0	0.0001	1	2	PWDR	VKDLATVYVDVLK	DSGR		0	5621	P02647	P02647{35-47}	0	0	0	P02647	85	29.5035	6.21467	173.875
34879@S_qEVs_exo_PE1-Paz.cmpd.rclb.mgf	118.07	937.499	2	0	-0.0002	0	2	VVVK	LFDSDPITVTVPVEVSR	KNPK		0	18196	P10909	P10909{409-425}	0	0	0	H0YAS8;P10909;P10909-2;P10909-3;P10909-4;P10909-5	82.62	27.6547	11.2147	173.95
31728@S_qEVs_exo_PE2-Paz.cmpd.rclb.mgf	104.13	939.022	2	0	-0.0025	0	2	GFVR	LQEAAELEAVELPVPIR	FLFV		0	29027	P02730	P02730{247-263}	0	0	0	P02730;P02730-2	98.2	33.196	15	173.843
22074@S_qEVs_exo_PE3-Paz.cmpd.rclb.mgf	80.72	939.483	2	0	-0.0022	1	2	LTKK	YRITENDIQIALDDAK	INFN		0	14192	P04114	P04114{2149-2164}	0	0	0	P04114	65.73	35.5276	11.8539	173.892
13098@S_qEVs_exo_C4-Paz.cmpd.rclb.mgf	53.8	832.401	2	0	-0.0014	0	2	VQYR	GEVQAMLGQSTEELR	VRLA	MOD:00719 M6	0	19428	P02649	P02649{138-152}	0	0	0	E7ERP7;E9PEV4;H0Y7L5;P02649	129.76	27.2858	10.4318	173.757
18969@S_qEVs_exo_PE4-Paz.cmpd.rclb.mgf	71.12	854.39	2	0	-0.0005	0	2	SSSK	GSLGGGFSSGGFSGGSFSR	GSSG		0	8839	P13645	P13645{41-59}	0	0	0	P13645	139.29	31.2762	13.0706	173.753
32265@S_qEVs_exo_C1-Paz.cmpd.rclb.mgf	110.88	829.444	2	0	0.0032	0	2	TLPK	SVSDGIAALDLNAVANK	IADF		0	14192	P04114	P04114{3830-3846}	0	0	0	P04114	89.71	22.0005	10.5528	173.667
38354@S_qEVs_exo_C1-Paz.cmpd.rclb.mgf	126.92	1216.12	2	0	0.0013	0	2	KIIR	TIDQMLNSELQWPVPDIYLR	DLKV		0	14192	P04114	P04114{2675-2694}	0	0	0	P04114	98.64	27.4566		173.634
8303@S_qEVs_exo_C2-Paz.cmpd.rclb.mgf	44	810.904	2	0	0.0016	0	2	LVEK	VQAAVGTSAAPVPSDNH			0	19428	P02649	P02649{301-317}	0	0	0	P02649	114.18	29.7364	13.8861	173.747
25763@S_qEVs_exo_C3-Paz.cmpd.rclb.mgf	90.68	944.981	2	0	0.0035	0	2	LILR	VIGNMGQTMEQLTPELK	SSIL		0	14192	P04114	P04114{491-507}	0	0	0	A8MUN2;P04114	106.52	25.9656	12.0223	173.745
37889@S_qEVs_exo_PE1-Paz.cmpd.rclb.mgf	126.2	988.443	3	0	0.0008	0	2	LLEK	SHCIAEVENDEMPADLPSLAADFVESK	DVCK	MOD:00110 C3	0	12444	P02768	P02768{311-337}	0	0	0	A0A0C4DGB6;B7WNR0;C9JKR2;D6RHD5;H0YA55;P02768;P02768-2	133.49	38.1919	15	173.726
11364@S_qEVs_exo_PE2-Paz.cmpd.rclb.mgf	49.08	753.395	2	0	0.0011	0	2	ATLR	IGQDGISTSATTNLK	CSLL		0	14192	P04114	P04114{1647-1661}	0	0	0	P04114	98.3	26.2373	10.1192	173.664
26350@S_qEVs_exo_PE2-Paz.cmpd.rclb.mgf	88.97	997.972	2	0	0.0004	0	2	ALGK	LPQQANDYLNSFNWER	QVSH		0	14192	P04114	P04114{2118-2133}	0	0	0	P04114	104.56	33.1919	10.585	173.613
21350@S_qEVs_exo_PE2-Paz.cmpd.rclb.mgf	75.35	936.476	2	0	0.0023	0	2	SPAK	LLLQMDSSATAYGSTVSK	RVAW		0	14192	P04114	P04114{1146-1163}	0	0	0	P04114	110.46	33.1977	13.6778	173.581
21048@S_qEVs_exo_PE3-Paz.cmpd.rclb.mgf	77.88	936.979	2	1	0.0068	0	2	SPAK	LLLQMDSSATAYGSTVSK	RVAW		0	14192	P04114	P04114{1146-1163}	0	0	0	P04114	114.14	29.3549	11.3565	173.711
37299@S_qEVs_exo_PE3-Paz.cmpd.rclb.mgf	124.25	797.402	3	0	0.0056	2	2	MEPK	DKDQEVLLQTFLDDASPGDKR	LAAY		0	14192	P04114	P04114{538-558}	0	0	0	A8MUN2;P04114	129.36	37.0649	15	173.565
25131@S_qEVs_exo_PE4-Paz.cmpd.rclb.mgf	88.42	787.403	2	0	0.0015	0	2	VMQR	EGGPSQIGDALGFAVR	YLTS		0	8032	P04275	P04275{1764-1779}	0	0	0	P04275	125.09	22.2469	10.8239	173.68
32734@S_qEVs_exo_PE4-Paz.cmpd.rclb.mgf	110.48	937.5	2	0	0.0001	0	2	VVVK	LFDSDPITVTVPVEVSR	KNPK		0	18196	P10909	P10909{409-425}	0	0	0	H0YAS8;P10909;P10909-2;P10909-3;P10909-4;P10909-5	99.2	30.5242	13.4559	173.636
13655@S_qEVs_exo_PE3-Paz.cmpd.rclb.mgf	57.22	749.406	2	0	0.001	0	2	GRVR	AATVGSLAGQPLQER	AQAW		0	19428	P02649	P02649{210-224}	0	0	0	H0Y7L5;P02649	100.82	25.2374	5.61979	173.546
37543@S_qEVs_exo_C2-Paz.cmpd.rclb.mgf	126.12	988.443	3	0	0.0019	0	2	LLEK	SHCIAEVENDEMPADLPSLAADFVESK	DVCK	MOD:00110 C3	0	12444	P02768	P02768{311-337}	0	0	0	A0A0C4DGB6;B7WNR0;C9JKR2;D6RHD5;H0YA55;P02768;P02768-2	114.06	39.2064	15	173.535
28722@S_qEVs_exo_C2-Paz.cmpd.rclb.mgf	101.78	829.442	2	0	0	0	2	TLPK	SVSDGIAALDLNAVANK	IADF		0	14192	P04114	P04114{3830-3846}	0	0	0	P04114	98.62	23.6994	13.8239	173.496
17457@S_qEVs_exo_C4-Paz.cmpd.rclb.mgf	65.35	735.894	2	0	0.0003	0	2	SLKR	IPIEDGSGEVVLSR	KVLL		0	20295	P01024	P01024{291-304}	0	0	0	P01024	117	30.2103	7.76955	173.521
33377@S_qEVs_exo_PE1-Paz.cmpd.rclb.mgf	114.02	791.417	2	0	-0.0014	0	2	NEIK	HIYAISSAALSASYK	ADTV		0	14192	P04114	P04114{1838-1852}	0	0	0	P04114	87.79	29.9167	14.4815	173.454
19561@S_qEVs_exo_PE3-Paz.cmpd.rclb.mgf	73.65	824.405	2	0	0.0006	0	2	VQYR	GEVQAMLGQSTEELR	VRLA		0	19428	P02649	P02649{138-152}	0	0	0	E7ERP7;E9PEV4;H0Y7L5;P02649	111.89	32.0619	8.58503	173.432
19590@S_qEVs_exo_PE3-Paz.cmpd.rclb.mgf	73.8	824.405	2	0	0.0005	0	2	VQYR	GEVQAMLGQSTEELR	VRLA		0	19428	P02649	P02649{138-152}	0	0	0	E7ERP7;E9PEV4;H0Y7L5;P02649	116.73	28.7097	8.69897	173.432
19635@S_qEVs_exo_PE3-Paz.cmpd.rclb.mgf	73.95	824.405	2	0	0.0008	0	2	VQYR	GEVQAMLGQSTEELR	VRLA		0	19428	P02649	P02649{138-152}	0	0	0	E7ERP7;E9PEV4;H0Y7L5;P02649	111.95	29.5046	8.00436	173.432
26033@S_qEVs_exo_C3-Paz.cmpd.rclb.mgf	91.6	918.481	2	0	0.0038	0	2	WASR	QEPSQGTTTFAVTSILR	VAAE		0	16658	A0A0G2JMB2;P01876	A0A0G2JMB2{270-286};P01876{283-299}	0	0	0	A0A0G2JMB2;P01876	116.48	26.4652	11.7447	173.337
37691@S_qEVs_exo_C1-Paz.cmpd.rclb.mgf	125.17	797.4	3	0	-0.0002	2	2	MEPK	DKDQEVLLQTFLDDASPGDKR	LAAY		0	14192	P04114	P04114{538-558}	0	0	0	A8MUN2;P04114	133.29	31.6096	14.3098	173.22
28578@S_qEVs_exo_C1-Paz.cmpd.rclb.mgf	100.62	874.938	2	0	0.0039	0	2	ATGR	NMEQFQVSVSVAPNAK	ITFE		0	31811	Q14624	Q14624{124-139}	0	0	0	B7ZKJ8;Q14624;Q14624-2;Q14624-3;Q14624-4	102.11	29.9793	11.7447	173.212
10331@S_qEVs_exo_C1-Paz.cmpd.rclb.mgf	47.85	806.907	2	0	0.0132	0	2	IPER	FSGSNSGNTATLTISR	AQAG		0	13201	P80748	P80748{80-95}	0	0	0	A0A075B6K5;P80748	138.79	25.916	14.585	173.183
27173@S_qEVs_exo_C2-Paz.cmpd.rclb.mgf	97.37	693.896	2	0	-0.0001	0	2	GKEK	IAELSATAQEIIK	SQAI		0	14192	P04114	P04114{4466-4478}	0	0	0	P04114	91.58	27.4348	6.92082	173.244
3406@S_qEVs_exo_C3-Paz.cmpd.rclb.mgf	29.57	782.902	2	0	-0.0007	1	2	GIIK	EKAEAQAQYSAAVAK	GKSA		0	31811	Q14624	Q14624{97-111}	0	0	0	B7ZKJ8;Q14624;Q14624-2;Q14624-3;Q14624-4	94.36	22.9216	14.9208	173.279
10757@S_qEVs_exo_C3-Paz.cmpd.rclb.mgf	48.95	828.083	3	1	0.022	1	2	REGK	QVGSGVTTDQVQAEAKESGPTTYK	VTST		0	10626	P01871	P01871{154-177}	0	0	0	A0A087WYJ9;A0A1B0GUU9;P01871;P01871-2	89.95	32.8746	14.2676	173.276
24094@S_qEVs_exo_C4-Paz.cmpd.rclb.mgf	82.88	874.466	2	0	0.002	0	2	KAPK	LLIYDASNLETGVPSR	FSGS		0	28975	P01593	P01593{68-83}	0	0	0	P01593;P01594	116.08	27.3664	5.76955	173.273
10783@S_qEVs_exo_PE3-Paz.cmpd.rclb.mgf	49.6	753.395	2	0	0.0016	0	2	ATLR	IGQDGISTSATTNLK	CSLL		0	14192	P04114	P04114{1647-1661}	0	0	0	P04114	91.48	26.7006	10.7959	173.27
37313@S_qEVs_exo_C3-Paz.cmpd.rclb.mgf	124.3	797.4	3	0	0.0015	2	2	MEPK	DKDQEVLLQTFLDDASPGDKR	LAAY		0	14192	P04114	P04114{538-558}	0	0	0	A8MUN2;P04114	80.26	28.139	11.0809	173.135
26818@S_qEVs_exo_C4-Paz.cmpd.rclb.mgf	90.15	918.48	2	0	0.0024	0	2	WASR	QEPSQGTTTFAVTSILR	VAAE		0	16658	A0A0G2JMB2;P01876	A0A0G2JMB2{270-286};P01876{283-299}	0	0	0	A0A0G2JMB2;P01876	107.87	26.575	11.9586	173.127
38080@S_qEVs_exo_C3-Paz.cmpd.rclb.mgf	126.33	776.041	3	0	0.0028	1	2	EDWK	KGDTFSCMVGHEALPLAFTQK	TIDR	MOD:00110 C7	0	16658	A0A0G2JMB2;P01876	A0A0G2JMB2{294-314};P01876{307-327}	0	0	0	A0A0G2JMB2;P01876	62.31	32.0645	15	173.008
36473@S_qEVs_exo_PE1-Paz.cmpd.rclb.mgf	122.47	731.93	2	0	0	1	2	PWDR	VKDLATVYVDVLK	DSGR		0	5621	P02647	P02647{35-47}	0	0	0	P02647	87.91	31.1903	6.20761	173.078
22107@S_qEVs_exo_PE2-Paz.cmpd.rclb.mgf	77.45	693.897	2	0	0.0016	0	2	GKEK	IAELSATAQEIIK	SQAI		0	14192	P04114	P04114{4466-4478}	0	0	0	P04114	86.31	27.5359	6.16749	173.103
26061@S_qEVs_exo_PE2-Paz.cmpd.rclb.mgf	88.2	997.973	2	0	0.0012	0	2	ALGK	LPQQANDYLNSFNWER	QVSH		0	14192	P04114	P04114{2118-2133}	0	0	0	P04114	109.98	33.3426	9.79588	173.045
17284@S_qEVs_exo_PE4-Paz.cmpd.rclb.mgf	66.53	834.423	3	0	0.0021	2	2	IAQK	SKAEAESLYQSKYEELQITAGR	HGDS		0	27234	P04264	P04264{365-386}	0	0	0	P04264	79.32	34.5324	15	173
6857@S_qEVs_exo_PE4-Paz.cmpd.rclb.mgf	38.85	809.41	2	0	0.0033	0	2	REGK	QVGSGVTTDQVQAEAK	ESGP		0	10626	P01871	P01871{154-169}	0	0	0	A0A087WYJ9;A0A1B0GUU9;P01871;P01871-2	125.15	28.7298	11.6021	172.978
13620@S_qEVs_exo_C3-Paz.cmpd.rclb.mgf	56.6	749.405	2	0	-0.0007	0	2	GRVR	AATVGSLAGQPLQER	AQAW		0	19428	P02649	P02649{210-224}	0	0	0	H0Y7L5;P02649	107.45	25.5455	4.92082	172.907
34124@S_qEVs_exo_C1-Paz.cmpd.rclb.mgf	115.73	944.979	2	0	-0.0007	0	2	LILR	VIGNMGQTMEQLTPELK	SSIL		0	14192	P04114	P04114{491-507}	0	0	0	A8MUN2;P04114	106.34	27.8397	10.7959	172.899
37184@S_qEVs_exo_C1-Paz.cmpd.rclb.mgf	123.83	821.084	3	0	-0.0002	1	2	GTSK	IDDIWNLEVKENFAGEATLQR	IYSL		0	14192	P04114	P04114{3538-3558}	0	0	0	P04114	101.79	38.8348	13.7447	172.806
21387@S_qEVs_exo_PE1-Paz.cmpd.rclb.mgf	79.27	693.896	2	0	0.0007	0	2	GKEK	IAELSATAQEIIK	SQAI		0	14192	P04114	P04114{4466-4478}	0	0	0	P04114	100.65	28.3152	6.16115	172.779
10975@S_qEVs_exo_PE3-Paz.cmpd.rclb.mgf	50.2	753.395	2	0	0.0009	0	2	ATLR	IGQDGISTSATTNLK	CSLL		0	14192	P04114	P04114{1647-1661}	0	0	0	P04114	107.25	23.2281	11.8861	172.726
19758@S_qEVs_exo_PE4-Paz.cmpd.rclb.mgf	73.23	824.405	2	0	0.0007	0	2	VQYR	GEVQAMLGQSTEELR	VRLA		0	19428	P02649	P02649{138-152}	0	0	0	E7ERP7;E9PEV4;H0Y7L5;P02649	106.6	31.9403	8.63827	172.803
26674@S_qEVs_exo_PE4-Paz.cmpd.rclb.mgf	92.72	936.476	2	0	0.0015	0	2	SPAK	LLLQMDSSATAYGSTVSK	RVAW		0	14192	P04114	P04114{1146-1163}	0	0	0	P04114	121.69	32.7786	12.7447	172.782
21240@S_qEVs_exo_C2-Paz.cmpd.rclb.mgf	80.1	693.897	2	0	0.0013	0	2	GKEK	IAELSATAQEIIK	SQAI		0	14192	P04114	P04114{4466-4478}	0	0	0	P04114	91.05	26.1956	6.21467	172.718
27211@S_qEVs_exo_PE4-Paz.cmpd.rclb.mgf	94.3	936.473	2	0	-0.0042	0	2	SPAK	LLLQMDSSATAYGSTVSK	RVAW		0	14192	P04114	P04114{1146-1163}	0	0	0	P04114	115.12	30.2198	12.6383	172.714
38802@S_qEVs_exo_PE4-Paz.cmpd.rclb.mgf	126.88	1091.85	3	0	-0.0019	0	2	FSHR	LNTDIAGLASAIDMSTNYNSDSLHFSNVFR	SVMA		0	14192	P04114	P04114{1868-1897}	0	0	0	P04114	65.56	27.8508	8.00877	172.697
29090@S_qEVs_exo_C1-Paz.cmpd.rclb.mgf	102.03	932.502	2	0	0.0039	0	2		EVQLVESGGGLVQPGGSLR	LSCA	MOD:00420 E1	0	30108	A0A0B4J2B5	A0A0B4J2B5{1-19}	0	0	0	A0A0B4J2B5;S4R460	117.74	28.3001	12.9208	172.585
28241@S_qEVs_exo_C2-Paz.cmpd.rclb.mgf	100.38	829.442	2	0	0.0005	0	2	TLPK	SVSDGIAALDLNAVANK	IADF		0	14192	P04114	P04114{3830-3846}	0	0	0	P04114	90.57	22.2445	10.4089	172.644
18648@S_qEVs_exo_C4-Paz.cmpd.rclb.mgf	68.42	818.778	3	0	-0.0014	1	2	IEGK	SNTVASLHTEKNTLELSNGVIVK	INNQ		0	14192	P04114	P04114{2854-2876}	0	0	0	P04114	79.6	29.4025	15	172.515
18050@S_qEVs_exo_PE1-Paz.cmpd.rclb.mgf	69.4	965.501	2	0	-0.0054	0	2	VYYR	VQNATLAVANITNADSATR	LLAQ		0	18262	P27105	P27105{126-144}	0	0	0	F8VSL7;P27105	109.42	34.2974	13.4437	172.612
38890@S_qEVs_exo_PE2-Paz.cmpd.rclb.mgf	124.27	852.968	2	0	-0.011	1	2	KAPK	RLIYAASSLQSGVPSR	FSGS		0	31841	P01599	P01599{68-83}	0	0	0	P01599	126.57	34.4977	10.4089	172.661
40722@S_qEVs_exo_PE2-Paz.cmpd.rclb.mgf	129.12	1155.57	3	0	0.0066	0	2	NKAR	SFAAGIQALGGTNINDAMLMAVQLLDSSNQEER	LPEG		0	31811	Q14624	Q14624{339-371}	0	0	0	B7ZKJ8;H7C0L5;Q14624;Q14624-2;Q14624-3;Q14624-4	104.35	38.2186	15	172.542
23985@S_qEVs_exo_PE3-Paz.cmpd.rclb.mgf	86.23	829.442	2	0	0.0008	0	2	TLPK	SVSDGIAALDLNAVANK	IADF		0	14192	P04114	P04114{3830-3846}	0	0	0	P04114	95.68	22.0913	11.0177	172.606
37369@S_qEVs_exo_PE4-Paz.cmpd.rclb.mgf	123.12	797.4	3	0	0.0016	2	2	MEPK	DKDQEVLLQTFLDDASPGDKR	LAAY		0	14192	P04114	P04114{538-558}	0	0	0	A8MUN2;P04114	112.72	34.4568	12.6576	172.63
24181@S_qEVs_exo_PE4-Paz.cmpd.rclb.mgf	85.77	829.442	2	0	0.0007	0	2	TLPK	SVSDGIAALDLNAVANK	IADF		0	14192	P04114	P04114{3830-3846}	0	0	0	P04114	93.34	22.1018	9.48149	172.606
24240@S_qEVs_exo_PE4-Paz.cmpd.rclb.mgf	85.92	829.442	2	0	0.0005	0	2	TLPK	SVSDGIAALDLNAVANK	IADF		0	14192	P04114	P04114{3830-3846}	0	0	0	P04114	90.84	23.5222	12.1024	172.606
24300@S_qEVs_exo_PE4-Paz.cmpd.rclb.mgf	86.07	829.442	2	0	0.0005	0	2	TLPK	SVSDGIAALDLNAVANK	IADF		0	14192	P04114	P04114{3830-3846}	0	0	0	P04114	96.08	23.0985	10.5528	172.606
32448@S_qEVs_exo_PE4-Paz.cmpd.rclb.mgf	109.57	937.5	2	0	0.001	0	2	VVVK	LFDSDPITVTVPVEVSR	KNPK		0	18196	P10909	P10909{409-425}	0	0	0	H0YAS8;P10909;P10909-2;P10909-3;P10909-4;P10909-5	99.25	27.6373	12.3565	172.564
37567@S_qEVs_exo_C1-Paz.cmpd.rclb.mgf	124.85	797.4	3	0	0.0009	2	2	MEPK	DKDQEVLLQTFLDDASPGDKR	LAAY		0	14192	P04114	P04114{538-558}	0	0	0	A8MUN2;P04114	157.66	33.9024	15	172.485
21031@S_qEVs_exo_C1-Paz.cmpd.rclb.mgf	78.07	853.927	2	0	0.0031	0	2	VVNR	ANTVQEATFQMELPK	KAFI		0	31811	Q14624	Q14624{61-75}	0	0	0	B7ZKJ8;Q14624;Q14624-2;Q14624-3;Q14624-4	96.51	26.6172	8.60206	172.475
12944@S_qEVs_exo_C1-Paz.cmpd.rclb.mgf	54.83	657.837	2	0	0.0008	0	2	LWGK	VNVDEVGGEALGR	LLVV		0	5082	P68871	P68871{19-31}	0	0	0	F8W6P5;P68871	57.82	30.1497	9.36653	172.46
26833@S_qEVs_exo_C2-Paz.cmpd.rclb.mgf	96.3	693.896	2	0	0	0	2	GKEK	IAELSATAQEIIK	SQAI		0	14192	P04114	P04114{4466-4478}	0	0	0	P04114	105.32	28.2001	6.5376	172.472
16480@S_qEVs_exo_C3-Paz.cmpd.rclb.mgf	64.33	865.925	2	0	-0.0034	0	2	KAYK	SELEEQLTPVAEETR	ARLS		0	19428	P02649	P02649{94-108}	0	0	0	E7ERP7;E9PEV4;H0Y7L5;P02649	106.4	32.1721	11.0706	172.337
13082@S_qEVs_exo_C3-Paz.cmpd.rclb.mgf	55.2	832.401	2	0	-0.0021	0	2	VQYR	GEVQAMLGQSTEELR	VRLA	MOD:00719 M6	0	19428	P02649	P02649{138-152}	0	0	0	E7ERP7;E9PEV4;H0Y7L5;P02649	113.73	27.6603	11.1192	172.308
32129@S_qEVs_exo_PE1-Paz.cmpd.rclb.mgf	110.63	787.404	2	0	0.0018	0	2	VMQR	EGGPSQIGDALGFAVR	YLTS		0	8032	P04275	P04275{1764-1779}	0	0	0	P04275	126.65	20.7627	11.2757	172.345
27535@S_qEVs_exo_PE2-Paz.cmpd.rclb.mgf	92.23	721.014	3	0	0.0009	0	2	KTPK	SPVGVQPILNEHTFCAGMSK	YQED	MOD:00110 C15	0	24781	P00738	P00738{326-345}	0	0	0	A0A087WU08;A0A0C4DGL8;H0Y300;J3QLC9;J3QR68;P00738;P00738-2	73.43	36.171	15	172.363
40922@S_qEVs_exo_PE2-Paz.cmpd.rclb.mgf	129.65	1139.65	3	0	0.0032	1	2	LTGR	TLADLTLLDSPIKVPLLLSEPINIIDALEMR	DAVE		0	14192	P04114	P04114{2013-2043}	0	0	0	P04114	123	39.1601	14.1871	172.314
18138@S_qEVs_exo_PE3-Paz.cmpd.rclb.mgf	69.58	966.008	2	1	0.0081	0	2	VYYR	VQNATLAVANITNADSATR	LLAQ		0	18262	P27105	P27105{126-144}	0	0	0	F8VSL7;P27105	115.6	34.2431	14.7212	172.366
24887@S_qEVs_exo_PE3-Paz.cmpd.rclb.mgf	88.82	787.403	2	0	0.0016	0	2	VMQR	EGGPSQIGDALGFAVR	YLTS		0	8032	P04275	P04275{1764-1779}	0	0	0	P04275	128.56	22.1508	11.2757	172.359
18382@S_qEVs_exo_C1-Paz.cmpd.rclb.mgf	69.83	766.391	2	0	-0.0008	0	2	IGWR	NDASHLLVFTTDAK	THIA		0	21714	P05106	P05106{266-279}	0	0	0	H3BM21;I3L4X8;P05106;P05106-2;P05106-3	95	32.4421	15	172.272
32382@S_qEVs_exo_C1-Paz.cmpd.rclb.mgf	111.18	829.444	2	0	0.0037	0	2	TLPK	SVSDGIAALDLNAVANK	IADF		0	14192	P04114	P04114{3830-3846}	0	0	0	P04114	93.1	21.1032	11.3372	172.095
27114@S_qEVs_exo_C2-Paz.cmpd.rclb.mgf	97.2	693.896	2	0	0	0	2	GKEK	IAELSATAQEIIK	SQAI		0	14192	P04114	P04114{4466-4478}	0	0	0	P04114	92.04	27.006	6.31876	172.172
35507@S_qEVs_exo_C2-Paz.cmpd.rclb.mgf	120.67	731.93	2	0	0.0007	1	2	PWDR	VKDLATVYVDVLK	DSGR		0	5621	P02647	P02647{35-47}	0	0	0	P02647	79.61	29.8498	6.92082	172.168
19416@S_qEVs_exo_PE1-Paz.cmpd.rclb.mgf	73.25	824.405	2	0	0.0004	0	2	VQYR	GEVQAMLGQSTEELR	VRLA		0	19428	P02649	P02649{138-152}	0	0	0	E7ERP7;E9PEV4;H0Y7L5;P02649	104.39	29.5519	7.92082	172.092
21821@S_qEVs_exo_PE3-Paz.cmpd.rclb.mgf	80.05	693.897	2	0	0.0011	0	2	GKEK	IAELSATAQEIIK	SQAI		0	14192	P04114	P04114{4466-4478}	0	0	0	P04114	84.8	27.5574	5.95861	172.24
39361@S_qEVs_exo_PE3-Paz.cmpd.rclb.mgf	129.67	1139.65	3	0	0.0101	1	2	LTGR	TLADLTLLDSPIKVPLLLSEPINIIDALEMR	DAVE		0	14192	P04114	P04114{2013-2043}	0	0	0	P04114	133.06	39.1744	15	172.203
25247@S_qEVs_exo_PE4-Paz.cmpd.rclb.mgf	88.72	787.403	2	0	0.0011	0	2	VMQR	EGGPSQIGDALGFAVR	YLTS		0	8032	P04275	P04275{1764-1779}	0	0	0	P04275	123.3	22.8307	11.7447	172.213
26626@S_qEVs_exo_C4-Paz.cmpd.rclb.mgf	89.58	997.973	2	0	0.0025	0	2	ALGK	LPQQANDYLNSFNWER	QVSH		0	14192	P04114	P04114{2118-2133}	0	0	0	P04114	109.15	34.7448	11.699	172.081
36643@S_qEVs_exo_C1-Paz.cmpd.rclb.mgf	122.43	939.024	2	0	0.0011	0	2	GFVR	LQEAAELEAVELPVPIR	FLFV		0	29027	P02730	P02730{247-263}	0	0	0	P02730;P02730-2	99.01	35.029	11.5528	172.016
39130@S_qEVs_exo_C1-Paz.cmpd.rclb.mgf	129	850.459	2	0	-0.0063	0	2	MKVK	HLIDSLIDFLNFPR	FQFP		0	14192	P04114	P04114{4188-4201}	0	0	0	P04114	89.87	29.9005	12.2757	171.925
12513@S_qEVs_exo_C1-Paz.cmpd.rclb.mgf	53.62	657.837	2	0	0.0009	0	2	LWGK	VNVDEVGGEALGR	LLVV		0	5082	P68871	P68871{19-31}	0	0	0	F8W6P5;P68871	74.87	31.5959	7.82391	171.889
2918@S_qEVs_exo_C2-Paz.cmpd.rclb.mgf	29.85	782.903	2	0	0.0013	1	2	GIIK	EKAEAQAQYSAAVAK	GKSA		0	31811	Q14624	Q14624{97-111}	0	0	0	B7ZKJ8;Q14624;Q14624-2;Q14624-3;Q14624-4	87.11	25.2135	15	171.971
30983@S_qEVs_exo_C4-Paz.cmpd.rclb.mgf	101.72	942.528	2	0	0.0001	0	2	KCIR	VSVQLEASPAFLAVPVEK	EQAP		0	23021	P01023	P01023{824-841}	0	0	0	P01023	122.56	22.6356	7.14267	171.904
28381@S_qEVs_exo_PE1-Paz.cmpd.rclb.mgf	99.82	779.903	2	0	0.0019	0	2	KKYR	ITENDIQIALDDAK	INFN		0	14192	P04114	P04114{2151-2164}	0	0	0	P04114	108.34	27.2816	8.74473	172.043
19461@S_qEVs_exo_PE1-Paz.cmpd.rclb.mgf	73.4	824.405	2	0	0.0004	0	2	VQYR	GEVQAMLGQSTEELR	VRLA		0	19428	P02649	P02649{138-152}	0	0	0	E7ERP7;E9PEV4;H0Y7L5;P02649	104.36	31.3074	7.79588	171.933
36114@S_qEVs_exo_PE2-Paz.cmpd.rclb.mgf	116.62	946.481	2	0	0.0001	0	2	VDHK	LSLESLTSYFSIESSTK	GDVK		0	14192	P04114	P04114{3481-3497}	0	0	0	P04114	139.53	28.5694	11.2676	171.983
30924@S_qEVs_exo_C1-Paz.cmpd.rclb.mgf	107.28	693.897	2	0	0.0009	0	2	GKEK	IAELSATAQEIIK	SQAI		0	14192	P04114	P04114{4466-4478}	0	0	0	P04114	92.49	27.8561	6.11351	171.871
29030@S_qEVs_exo_C1-Paz.cmpd.rclb.mgf	101.88	932.502	2	0	0.0039	0	2		EVQLVESGGGLVQPGGSLR	LSCA	MOD:00420 E1	0	30108	A0A0B4J2B5	A0A0B4J2B5{1-19}	0	0	0	A0A0B4J2B5;S4R460	82.94	35.0526	14.301	171.858
25124@S_qEVs_exo_C3-Paz.cmpd.rclb.mgf	89.03	1160.1	2	0	-0.0067	1	2	QHLR	VSTAFVYTKNPNGYSFSIPVK	VLAD		0	14192	P04114	P04114{3704-3724}	0	0	0	P04114	48.06	24.5654	15	171.862
36424@S_qEVs_exo_PE1-Paz.cmpd.rclb.mgf	122.33	731.93	2	0	0	1	2	PWDR	VKDLATVYVDVLK	DSGR		0	5621	P02647	P02647{35-47}	0	0	0	P02647	87.82	30.2719	7.82391	171.865
3718@S_qEVs_exo_C2-Paz.cmpd.rclb.mgf	31.92	652.845	2	0	0.0009	1	2	VKTR	KGNVATEISTER	DLGQ		0	14192	P04114	P04114{196-207}	0	0	0	A8MUN2;P04114	86.27	26.9495	10.7212	171.828
37723@S_qEVs_exo_C2-Paz.cmpd.rclb.mgf	126.58	1091.85	3	0	-0.0037	0	2	FSHR	LNTDIAGLASAIDMSTNYNSDSLHFSNVFR	SVMA		0	14192	P04114	P04114{1868-1897}	0	0	0	P04114	112.71	35.3563	12.0088	171.686
21963@S_qEVs_exo_C3-Paz.cmpd.rclb.mgf	79.95	906.478	2	0	-0.0015	0	2	QQQK	SPEQQETVLDGNLIIR	YDVD		0	31811	Q14624	Q14624{225-240}	0	0	0	B7ZKJ8;H7C0L5;Q14624;Q14624-2;Q14624-3;Q14624-4	82.28	27.0922	11.8539	171.76
14451@S_qEVs_exo_C3-Paz.cmpd.rclb.mgf	58.82	623.357	2	0	-0.0002	1	2	NEER	KTLLSNLEEAK	KKKE		0	18196	P10909	P10909{68-78}	0	0	0	E5RG36;E5RGB0;E5RH61;E5RJZ5;E7ERK6;E7ETB4;H0YLK8;P10909;P10909-2;P10909-4;P10909-5	100.6	34.2601	7.48149	171.737
24936@S_qEVs_exo_PE3-Paz.cmpd.rclb.mgf	88.97	787.403	2	0	0.0012	0	2	VMQR	EGGPSQIGDALGFAVR	YLTS		0	8032	P04275	P04275{1764-1779}	0	0	0	P04275	123.17	22.6072	12.3665	171.851
25834@S_qEVs_exo_PE3-Paz.cmpd.rclb.mgf	91.48	944.979	2	0	-0.0018	0	2	LILR	VIGNMGQTMEQLTPELK	SSIL		0	14192	P04114	P04114{491-507}	0	0	0	A8MUN2;P04114	107.87	27.5948	10.7447	171.729
32645@S_qEVs_exo_PE4-Paz.cmpd.rclb.mgf	110.18	937.5	2	0	0.0005	0	2	VVVK	LFDSDPITVTVPVEVSR	KNPK		0	18196	P10909	P10909{409-425}	0	0	0	H0YAS8;P10909;P10909-2;P10909-3;P10909-4;P10909-5	86.65	30.7888	13.4202	171.837
38044@S_qEVs_exo_C1-Paz.cmpd.rclb.mgf	126.1	988.443	3	0	0.0013	0	2	LLEK	SHCIAEVENDEMPADLPSLAADFVESK	DVCK	MOD:00110 C3	0	12444	P02768	P02768{311-337}	0	0	0	A0A0C4DGB6;B7WNR0;C9JKR2;D6RHD5;H0YA55;P02768;P02768-2	131.59	39.5322	15	171.658
18116@S_qEVs_exo_PE2-Paz.cmpd.rclb.mgf	66.82	694.341	3	0	-0.0015	0	2	IEVK	HSALSVELHSDMEVTVNGR	LVSV		0	8032	P04275	P04275{2009-2027}	0	0	0	P04275	72.95	32.4975	15	171.668
30156@S_qEVs_exo_C1-Paz.cmpd.rclb.mgf	105.12	816.897	2	0	-0.0006	0	2	IPDR	FSGSGSGTDFTLTISR	LEPE		0	31419	A0A0C4DH25;P01619	A0A0C4DH25{83-98};P01619{83-98}	0	0	0	A0A0C4DH25;P01619	140.4	32.4891	11.4089	171.62
32748@S_qEVs_exo_C1-Paz.cmpd.rclb.mgf	112.13	569.646	3	0	0.0048	2	2	ELYR	QKVEPLRAELQEGAR	QKLH	MOD:00040 Q1	0	5621	P02647	P02647{141-155}	0	0	0	F8W696;P02647	42.77	25.6463	7.50864	171.476
17928@S_qEVs_exo_C2-Paz.cmpd.rclb.mgf	70.37	965.503	2	0	-0.0018	0	2	VYYR	VQNATLAVANITNADSATR	LLAQ		0	18262	P27105	P27105{126-144}	0	0	0	F8VSL7;P27105	104.08	31.8383	14.6021	171.566
36053@S_qEVs_exo_C2-Paz.cmpd.rclb.mgf	122.18	910.993	2	0	-0.0009	0	2	LEMR	DAVEKPQEFTIVAFVK	YDKN		0	14192	P04114	P04114{2044-2059}	0	0	0	P04114	77.15	24.0936	15	171.464
36432@S_qEVs_exo_C3-Paz.cmpd.rclb.mgf	121.98	939.023	2	0	-0.0008	0	2	GFVR	LQEAAELEAVELPVPIR	FLFV		0	29027	P02730	P02730{247-263}	0	0	0	P02730;P02730-2	103.08	32.6113	14.8861	171.527
24132@S_qEVs_exo_C3-Paz.cmpd.rclb.mgf	86.17	829.444	2	0	0.0033	0	2	TLPK	SVSDGIAALDLNAVANK	IADF		0	14192	P04114	P04114{3830-3846}	0	0	0	P04114	93.5	22.3057	12.6383	171.527
24232@S_qEVs_exo_C3-Paz.cmpd.rclb.mgf	86.47	829.443	2	0	0.0029	0	2	TLPK	SVSDGIAALDLNAVANK	IADF		0	14192	P04114	P04114{3830-3846}	0	0	0	P04114	94.33	24.3238	11.3468	171.527
32660@S_qEVs_exo_PE1-Paz.cmpd.rclb.mgf	112.12	944.979	2	0	-0.0016	0	2	LILR	VIGNMGQTMEQLTPELK	SSIL		0	14192	P04114	P04114{491-507}	0	0	0	A8MUN2;P04114	113.96	26.3191	12.1938	171.506
18125@S_qEVs_exo_PE2-Paz.cmpd.rclb.mgf	66.83	723.052	3	0	0.0013	1	2	NEIK	HIYAISSAALSASYKADTVAK	VQGV		0	14192	P04114	P04114{1838-1858}	0	0	0	P04114	97.41	32.2308	15	171.489
17640@S_qEVs_exo_PE3-Paz.cmpd.rclb.mgf	68.08	944.935	2	0	0.0148	0	2	FCEK	FSGQLNSHGCFYQQVK	TKVF	MOD:00110 C10	0	23021	P01023	P01023{290-305}	0	0	0	P01023	65.98	28.6585	14.4318	171.62
38242@S_qEVs_exo_PE3-Paz.cmpd.rclb.mgf	126.72	1091.85	3	0	-0.0008	0	2	FSHR	LNTDIAGLASAIDMSTNYNSDSLHFSNVFR	SVMA		0	14192	P04114	P04114{1868-1897}	0	0	0	P04114	88.56	31.4157	14.0655	171.529
25108@S_qEVs_exo_PE3-Paz.cmpd.rclb.mgf	89.42	787.402	2	0	-0.0008	0	2	VMQR	EGGPSQIGDALGFAVR	YLTS		0	8032	P04275	P04275{1764-1779}	0	0	0	P04275	132.59	23.9804	11.0969	171.517
9719@S_qEVs_exo_PE4-Paz.cmpd.rclb.mgf	46.37	895.787	3	0	0.0017	1	2	SEAR	VLEDRPLSDKGSGDSSQVTQVSPQR	IALR		0	21714	P05106	P05106{89-113}	0	0	0	H3BM21;I3L4X8;P05106;P05106-2;P05106-3	83.43	32.0935	15	171.558
32609@S_qEVs_exo_PE4-Paz.cmpd.rclb.mgf	110.03	937.5	2	0	0.0003	0	2	VVVK	LFDSDPITVTVPVEVSR	KNPK		0	18196	P10909	P10909{409-425}	0	0	0	H0YAS8;P10909;P10909-2;P10909-3;P10909-4;P10909-5	99.27	30.3044	13.4089	171.504
18910@S_qEVs_exo_C1-Paz.cmpd.rclb.mgf	71.25	824.404	2	0	-0.0016	0	2	VQYR	GEVQAMLGQSTEELR	VRLA		0	19428	P02649	P02649{138-152}	0	0	0	E7ERP7;E9PEV4;H0Y7L5;P02649	108.75	28.5357	7.69897	171.362
38129@S_qEVs_exo_C1-Paz.cmpd.rclb.mgf	126.33	776.039	3	0	-0.002	1	2	EDWK	KGDTFSCMVGHEALPLAFTQK	TIDR	MOD:00110 C7	0	16658	A0A0G2JMB2;P01876	A0A0G2JMB2{294-314};P01876{307-327}	0	0	0	A0A0G2JMB2;P01876	74.73	32.5462	15	171.271
38019@S_qEVs_exo_C3-Paz.cmpd.rclb.mgf	126.17	776.04	3	0	0.0021	1	2	EDWK	KGDTFSCMVGHEALPLAFTQK	TIDR	MOD:00110 C7	0	16658	A0A0G2JMB2;P01876	A0A0G2JMB2{294-314};P01876{307-327}	0	0	0	A0A0G2JMB2;P01876	59.8	30.371	12.7696	171.314
23963@S_qEVs_exo_C4-Paz.cmpd.rclb.mgf	82.55	906.48	2	0	0.0018	0	2	QQQK	SPEQQETVLDGNLIIR	YDVD		0	31811	Q14624	Q14624{225-240}	0	0	0	B7ZKJ8;H7C0L5;Q14624;Q14624-2;Q14624-3;Q14624-4	89.59	33.4242	12.5686	171.35
38742@S_qEVs_exo_PE2-Paz.cmpd.rclb.mgf	123.88	1075.9	3	0	0.0017	1	2	FPLR	LTGKIDFLNNYALFLSPSAQQASWQVSAR	FNQY		0	14192	P04114	P04114{3064-3092}	0	0	0	P04114	101.04	38.8265	15	171.426
24507@S_qEVs_exo_PE2-Paz.cmpd.rclb.mgf	83.95	829.443	2	0	0.0015	0	2	TLPK	SVSDGIAALDLNAVANK	IADF		0	14192	P04114	P04114{3830-3846}	0	0	0	P04114	93.09	24.4056	9.49485	171.401
23596@S_qEVs_exo_PE2-Paz.cmpd.rclb.mgf	81.48	1172.08	2	0	-0.0021	1	2	ASSR	ATGIPDRFSGSGSGTDFTLTISR	LEPE		0	31419	A0A0C4DH25;P01619	A0A0C4DH25{76-98};P01619{76-98}	0	0	0	A0A0C4DH25;P01619	72.21	24.9528	15	171.378
20615@S_qEVs_exo_PE2-Paz.cmpd.rclb.mgf	73.47	807.428	2	0	-0.0011	1	2	KDAR	NKLNDLEEALQQAK	EDLA		0	27234	P35908	P35908{440-453}	0	0	0	P35908	70.78	28.3751	15	171.337
11308@S_qEVs_exo_PE2-Paz.cmpd.rclb.mgf	48.95	753.395	2	0	0.0005	0	2	ATLR	IGQDGISTSATTNLK	CSLL		0	14192	P04114	P04114{1647-1661}	0	0	0	P04114	99.54	25.8913	11.0177	171.273
27983@S_qEVs_exo_PE3-Paz.cmpd.rclb.mgf	97.92	932.502	2	0	0.0029	0	2		EVQLVESGGGLVQPGGSLR	LSCA	MOD:00420 E1	0	30108	A0A0B4J2B5	A0A0B4J2B5{1-19}	0	0	0	A0A0B4J2B5;S4R460	103.3	28.9167	15	171.263
19871@S_qEVs_exo_PE4-Paz.cmpd.rclb.mgf	73.53	824.405	2	0	0.0009	0	2	VQYR	GEVQAMLGQSTEELR	VRLA		0	19428	P02649	P02649{138-152}	0	0	0	E7ERP7;E9PEV4;H0Y7L5;P02649	106.16	29.3077	8.29243	171.298
13871@S_qEVs_exo_PE4-Paz.cmpd.rclb.mgf	57.32	569.645	3	0	0.0012	2	2	ELYR	QKVEPLRAELQEGAR	QKLH	MOD:00040 Q1	0	5621	P02647	P02647{141-155}	0	0	0	F8W696;P02647	42.22	28.6609	8.40894	171.273
21963@S_qEVs_exo_PE4-Paz.cmpd.rclb.mgf	79.48	693.896	2	0	-0.0004	0	2	GKEK	IAELSATAQEIIK	SQAI		0	14192	P04114	P04114{4466-4478}	0	0	0	P04114	88.13	25.8077	6.37675	171.256
33114@S_qEVs_exo_C2-Paz.cmpd.rclb.mgf	114.25	937.499	2	0	-0.0002	0	2	VVVK	LFDSDPITVTVPVEVSR	KNPK		0	18196	P10909	P10909{409-425}	0	0	0	H0YAS8;P10909;P10909-2;P10909-3;P10909-4;P10909-5	82.26	27.0712	13.5376	171.24
17895@S_qEVs_exo_PE2-Paz.cmpd.rclb.mgf	66.25	758.299	2	0	-0.0007	0	2	EGKR	GDACEGDSGGPFVMK	SPFN	MOD:00110 C4	0	2413	P00734	P00734{561-575}	0	0	0	E9PIT3;P00734	106.95	29.5099	5.82391	171.252
14274@S_qEVs_exo_PE3-Paz.cmpd.rclb.mgf	58.83	623.356	2	0	-0.0008	1	2	NEER	KTLLSNLEEAK	KKKE		0	18196	P10909	P10909{68-78}	0	0	0	E5RG36;E5RGB0;E5RH61;E5RJZ5;E7ERK6;E7ETB4;H0YLK8;P10909;P10909-2;P10909-4;P10909-5	104.41	34.5798	4.69897	171.228
28766@S_qEVs_exo_C2-Paz.cmpd.rclb.mgf	101.93	829.442	2	0	0.0007	0	2	TLPK	SVSDGIAALDLNAVANK	IADF		0	14192	P04114	P04114{3830-3846}	0	0	0	P04114	92.85	20.5757	13.7212	171.1
13349@S_qEVs_exo_C2-Paz.cmpd.rclb.mgf	57.45	569.646	3	0	0.0031	2	2	ELYR	QKVEPLRAELQEGAR	QKLH	MOD:00040 Q1	0	5621	P02647	P02647{141-155}	0	0	0	F8W696;P02647	48.95	31.6907	8.31876	171.053
27104@S_qEVs_exo_C3-Paz.cmpd.rclb.mgf	94.95	721.015	3	0	0.0051	0	2	KTPK	SPVGVQPILNEHTFCAGMSK	YQED	MOD:00110 C15	0	24781	P00738	P00738{326-345}	0	0	0	A0A087WU08;A0A0C4DGL8;H0Y300;J3QLC9;J3QR68;P00738;P00738-2	85.76	36.5629	15	171.134
23582@S_qEVs_exo_C4-Paz.cmpd.rclb.mgf	81.57	957.003	2	0	-0.0001	0	2	DNAR	SSPVVIDASTAIDAPSNLR	FLAT		0	30292	P02751	P02751{1892-1910}	0	0	0	H0Y4K8;H0Y7Z1;P02751;P02751-10;P02751-11;P02751-12;P02751-13;P02751-14;P02751-15;P02751-17;P02751-3;P02751-4;P02751-5;P02751-6;P02751-7;P02751-8;P02751-9	94.73	22.5713	8.284	171.189
33815@S_qEVs_exo_PE2-Paz.cmpd.rclb.mgf	110.23	1079.07	2	0	-0.0021	0	2	GASK	AVVILVTDVSVDSVDAAADAAR	SNRV		0	8032	P04275	P04275{1795-1816}	0	0	0	P04275	94.74	40.6152	15	171.049
21408@S_qEVs_exo_PE2-Paz.cmpd.rclb.mgf	75.5	936.476	2	0	0.0023	0	2	SPAK	LLLQMDSSATAYGSTVSK	RVAW		0	14192	P04114	P04114{1146-1163}	0	0	0	P04114	97.51	34.4229	13.5528	171.048
12995@S_qEVs_exo_PE3-Paz.cmpd.rclb.mgf	55.5	832.402	2	0	0.0004	0	2	VQYR	GEVQAMLGQSTEELR	VRLA	MOD:00719 M6	0	19428	P02649	P02649{138-152}	0	0	0	E7ERP7;E9PEV4;H0Y7L5;P02649	129.41	29.3112	10.8539	171.178
27105@S_qEVs_exo_PE3-Paz.cmpd.rclb.mgf	95.23	721.014	3	0	0.0012	0	2	KTPK	SPVGVQPILNEHTFCAGMSK	YQED	MOD:00110 C15	0	24781	P00738	P00738{326-345}	0	0	0	A0A087WU08;A0A0C4DGL8;H0Y300;J3QLC9;J3QR68;P00738;P00738-2	79.17	38.234	15	171.116
8889@S_qEVs_exo_PE4-Paz.cmpd.rclb.mgf	44.23	815.902	2	0	0.0039	0	2	SRPR	VTEPISAESGEQVER	VNEP		0	20005	O14791	O14791{306-320}	0	0	0	O14791;O14791-2;O14791-3	112.01	24.4632	10.4089	171.097
13791@S_qEVs_exo_C3-Paz.cmpd.rclb.mgf	57.05	749.405	2	0	-0.0003	0	2	GRVR	AATVGSLAGQPLQER	AQAW		0	19428	P02649	P02649{210-224}	0	0	0	H0Y7L5;P02649	107.44	25.9006	5.38722	171.03
32502@S_qEVs_exo_C1-Paz.cmpd.rclb.mgf	111.5	829.443	2	0	0.0024	0	2	TLPK	SVSDGIAALDLNAVANK	IADF		0	14192	P04114	P04114{3830-3846}	0	0	0	P04114	89.33	24.5085	10.4202	171.016
20794@S_qEVs_exo_C1-Paz.cmpd.rclb.mgf	77.28	706.841	2	0	-0.0017	0	2	PCSR	STSESTAALGCLVK	DYFP	MOD:00110 C11	0	6298	P01859;P01861	P01859{17-30};P01861{17-30}	0	0	0	P01859;P01861	82.39	27.0827	6.37675	170.974
20953@S_qEVs_exo_C1-Paz.cmpd.rclb.mgf	77.77	853.927	2	0	0.0032	0	2	VVNR	ANTVQEATFQMELPK	KAFI		0	31811	Q14624	Q14624{61-75}	0	0	0	B7ZKJ8;Q14624;Q14624-2;Q14624-3;Q14624-4	95.15	28.423	8.3279	170.97
2331@S_qEVs_exo_C1-Paz.cmpd.rclb.mgf	26.82	616.803	2	0	0.0001	0	2	YLSR	SGGGGGGGLGSGGSIR	SSYS		0	12853	P35527	P35527{14-29}	0	0	0	P35527	109.83	21.6399	9.40894	170.935
35462@S_qEVs_exo_C1-Paz.cmpd.rclb.mgf	119.25	937.498	2	0	-0.0038	0	2	VVVK	LFDSDPITVTVPVEVSR	KNPK		0	18196	P10909	P10909{409-425}	0	0	0	H0YAS8;P10909;P10909-2;P10909-3;P10909-4;P10909-5	82.44	32.676	13.8861	170.87
34564@S_qEVs_exo_C3-Paz.cmpd.rclb.mgf	116.82	937.498	2	0	-0.0026	0	2	VVVK	LFDSDPITVTVPVEVSR	KNPK		0	18196	P10909	P10909{409-425}	0	0	0	H0YAS8;P10909;P10909-2;P10909-3;P10909-4;P10909-5	77.66	25.2048	11.585	170.87
41106@S_qEVs_exo_C4-Paz.cmpd.rclb.mgf	129.68	1139.65	3	0	0.0032	1	2	LTGR	TLADLTLLDSPIKVPLLLSEPINIIDALEMR	DAVE		0	14192	P04114	P04114{2013-2043}	0	0	0	P04114	130.72	33.6607	11.2596	170.937
25826@S_qEVs_exo_C4-Paz.cmpd.rclb.mgf	87.45	787.404	2	0	0.0024	0	2	VMQR	EGGPSQIGDALGFAVR	YLTS		0	8032	P04275	P04275{1764-1779}	0	0	0	P04275	119.94	24.2408	12.0655	170.928
20230@S_qEVs_exo_C4-Paz.cmpd.rclb.mgf	72.53	911.075	3	0	0.0019	1	2	QKDK	KGISTSAASPAVGTVGMDMDEDDDFSK	WNFY		0	14192	P04114	P04114{3995-4021}	0	0	0	P04114	124.5	32.3142	15	170.901
7095@S_qEVs_exo_C4-Paz.cmpd.rclb.mgf	38.23	809.407	2	0	-0.0014	0	2	REGK	QVGSGVTTDQVQAEAK	ESGP		0	10626	P01871	P01871{154-169}	0	0	0	A0A087WYJ9;A0A1B0GUU9;P01871;P01871-2	121.6	26.073	8.4437	170.871
19502@S_qEVs_exo_PE1-Paz.cmpd.rclb.mgf	73.55	824.405	2	0	0.0003	0	2	VQYR	GEVQAMLGQSTEELR	VRLA		0	19428	P02649	P02649{138-152}	0	0	0	E7ERP7;E9PEV4;H0Y7L5;P02649	110.26	29.7346	7.79588	170.933
18934@S_qEVs_exo_PE1-Paz.cmpd.rclb.mgf	71.78	800.42	2	0	-0.0026	1	2	KDAK	NKLNDLEDALQQAK	EDLA		0	27234	P04264	P04264{442-455}	0	0	0	P04264	88.71	26.1983	11.9586	170.866
39802@S_qEVs_exo_PE2-Paz.cmpd.rclb.mgf	126.68	962.503	3	0	-0.0042	1	2	HNAK	FSLDGKAALTELSLGSAYQAMILGVDSK	NIFN		0	14192	P04114	P04114{1697-1724}	0	0	0	P04114	125.9	37.3482	15	170.881
13736@S_qEVs_exo_C3-Paz.cmpd.rclb.mgf	56.9	749.405	2	0	-0.0004	0	2	GRVR	AATVGSLAGQPLQER	AQAW		0	19428	P02649	P02649{210-224}	0	0	0	H0Y7L5;P02649	107.45	26.0577	6.18709	170.813
13788@S_qEVs_exo_PE2-Paz.cmpd.rclb.mgf	55.38	657.837	2	0	0	0	2	LWGK	VNVDEVGGEALGR	LLVV		0	5082	P68871	P68871{19-31}	0	0	0	F8W6P5;P68871	68.88	28.86	9.92082	170.823
32101@S_qEVs_exo_C1-Paz.cmpd.rclb.mgf	110.42	829.443	2	0	0.0012	0	2	TLPK	SVSDGIAALDLNAVANK	IADF		0	14192	P04114	P04114{3830-3846}	0	0	0	P04114	110.96	22.353	12.6198	170.791
37923@S_qEVs_exo_C1-Paz.cmpd.rclb.mgf	125.78	988.772	3	1	-0.0106	0	2	LLEK	SHCIAEVENDEMPADLPSLAADFVESK	DVCK	MOD:00110 C3	0	12444	P02768	P02768{311-337}	0	0	0	A0A0C4DGB6;B7WNR0;C9JKR2;D6RHD5;H0YA55;P02768;P02768-2	114.51	45.4628	15	170.657
16331@S_qEVs_exo_C2-Paz.cmpd.rclb.mgf	65.75	770.94	2	0	0.0025	0	2	RPVK	LLSGGNTLHLVSTTK	TEVI		0	14192	P04114	P04114{935-949}	0	0	0	P04114	115.52	25.8193	6.45593	170.8
21408@S_qEVs_exo_C3-Paz.cmpd.rclb.mgf	78.3	693.896	2	0	0.0006	0	2	GKEK	IAELSATAQEIIK	SQAI		0	14192	P04114	P04114{4466-4478}	0	0	0	P04114	92.48	26.6239	6.284	170.734
14491@S_qEVs_exo_C3-Paz.cmpd.rclb.mgf	58.92	682.019	3	0	0.0034	1	2	SPAK	LLLQMDSSATAYGSTVSKR	VAWH	MOD:00719 M5	0	14192	P04114	P04114{1146-1164}	0	0	0	P04114	99.26	35.3168	13.0757	170.689
19779@S_qEVs_exo_C3-Paz.cmpd.rclb.mgf	73.62	824.405	2	0	0.0015	0	2	VQYR	GEVQAMLGQSTEELR	VRLA		0	19428	P02649	P02649{138-152}	0	0	0	E7ERP7;E9PEV4;H0Y7L5;P02649	110.02	28.4857	7.46852	170.672
32689@S_qEVs_exo_C4-Paz.cmpd.rclb.mgf	106.53	888.807	3	0	0.0058	1	2	MLMR	SPSQADINKIVQILPWEQNEQVK	NFVA		0	14192	P04114	P04114{568-590}	0	0	0	A8MUN2;P04114	83.09	30.7491	15	170.722
29506@S_qEVs_exo_PE2-Paz.cmpd.rclb.mgf	97.85	937.499	2	0	-0.0004	0	2	VVVK	LFDSDPITVTVPVEVSR	KNPK		0	18196	P10909	P10909{409-425}	0	0	0	H0YAS8;P10909;P10909-2;P10909-3;P10909-4;P10909-5	82.8	31.6549	14.6198	170.735
11686@S_qEVs_exo_PE2-Paz.cmpd.rclb.mgf	49.9	705.332	2	0	-0.0022	1	2	IDVK	KMTVTDQVNCPK		MOD:00110 C10	0	20947	P05090	P05090{176-187}	0	0	0	C9JF17;P05090	108.81	31.9209	7.65758	170.669
38181@S_qEVs_exo_PE3-Paz.cmpd.rclb.mgf	126.55	1091.85	3	0	-0.0008	0	2	FSHR	LNTDIAGLASAIDMSTNYNSDSLHFSNVFR	SVMA		0	14192	P04114	P04114{1868-1897}	0	0	0	P04114	97.21	31.1994	13.8861	170.754
13815@S_qEVs_exo_PE4-Paz.cmpd.rclb.mgf	57.15	657.836	2	0	-0.0013	0	2	LWGK	VNVDEVGGEALGR	LLVV		0	5082	P68871	P68871{19-31}	0	0	0	F8W6P5;P68871	68.93	25.3884	6.82391	170.716
28619@S_qEVs_exo_C1-Paz.cmpd.rclb.mgf	100.77	874.938	2	0	0.0031	0	2	ATGR	NMEQFQVSVSVAPNAK	ITFE		0	31811	Q14624	Q14624{124-139}	0	0	0	B7ZKJ8;Q14624;Q14624-2;Q14624-3;Q14624-4	85.43	25.6252	13.1871	170.604
37484@S_qEVs_exo_C2-Paz.cmpd.rclb.mgf	125.95	988.443	3	0	0.0019	0	2	LLEK	SHCIAEVENDEMPADLPSLAADFVESK	DVCK	MOD:00110 C3	0	12444	P02768	P02768{311-337}	0	0	0	A0A0C4DGB6;B7WNR0;C9JKR2;D6RHD5;H0YA55;P02768;P02768-2	130.08	32.4361	15	170.624
34063@S_qEVs_exo_C1-Paz.cmpd.rclb.mgf	115.57	944.979	2	0	-0.0009	0	2	LILR	VIGNMGQTMEQLTPELK	SSIL		0	14192	P04114	P04114{491-507}	0	0	0	A8MUN2;P04114	104.32	27.46	13.1024	170.437
31508@S_qEVs_exo_C1-Paz.cmpd.rclb.mgf	108.82	693.897	2	0	0.0011	0	2	GKEK	IAELSATAQEIIK	SQAI		0	14192	P04114	P04114{4466-4478}	0	0	0	P04114	86.33	28.4458	3.95861	170.43
35605@S_qEVs_exo_C2-Paz.cmpd.rclb.mgf	120.95	731.93	2	0	-0.0009	1	2	PWDR	VKDLATVYVDVLK	DSGR		0	5621	P02647	P02647{35-47}	0	0	0	P02647	81.59	28.3698	6.25181	170.587
3778@S_qEVs_exo_C2-Paz.cmpd.rclb.mgf	32.07	652.845	2	0	0.0009	1	2	VKTR	KGNVATEISTER	DLGQ		0	14192	P04114	P04114{196-207}	0	0	0	A8MUN2;P04114	80.37	27.0644	9.48149	170.558
19927@S_qEVs_exo_C3-Paz.cmpd.rclb.mgf	74.22	824.406	2	0	0.0024	0	2	VQYR	GEVQAMLGQSTEELR	VRLA		0	19428	P02649	P02649{138-152}	0	0	0	E7ERP7;E9PEV4;H0Y7L5;P02649	97.4	27.18	7.58503	170.416
37490@S_qEVs_exo_C4-Paz.cmpd.rclb.mgf	119.98	899.009	2	0	-0.0012	0	2	ELRR	NVQALEIELQSQLALK	QSLE		0	8839	P13645	P13645{371-386}	0	0	0	P13645	81.66	28.893	9.24413	170.557
8066@S_qEVs_exo_C4-Paz.cmpd.rclb.mgf	40.75	765.37	2	0	-0.0023	0	2	AWGK	VGAHAGEYGAEALER	MFLS		0	15375	P69905	P69905{18-32}	0	0	0	P69905	73.83	25.3102	6.74473	170.521
38842@S_qEVs_exo_C4-Paz.cmpd.rclb.mgf	123.72	797.4	3	0	0.0014	2	2	MEPK	DKDQEVLLQTFLDDASPGDKR	LAAY		0	14192	P04114	P04114{538-558}	0	0	0	A8MUN2;P04114	150.49	35.135	13.3468	170.492
30372@S_qEVs_exo_PE1-Paz.cmpd.rclb.mgf	105.6	829.442	2	0	0.0009	0	2	TLPK	SVSDGIAALDLNAVANK	IADF		0	14192	P04114	P04114{3830-3846}	0	0	0	P04114	98.65	23.184	11.6021	170.599
4082@S_qEVs_exo_PE1-Paz.cmpd.rclb.mgf	31.33	652.845	2	0	0.0006	1	2	VKTR	KGNVATEISTER	DLGQ		0	14192	P04114	P04114{196-207}	0	0	0	A8MUN2;P04114	80.41	27.3274	11.1135	170.547
11248@S_qEVs_exo_PE2-Paz.cmpd.rclb.mgf	48.78	753.395	2	0	0.0002	0	2	ATLR	IGQDGISTSATTNLK	CSLL		0	14192	P04114	P04114{1647-1661}	0	0	0	P04114	93.13	26.195	10.4949	170.533
4319@S_qEVs_exo_PE2-Paz.cmpd.rclb.mgf	30.83	652.845	2	0	0.0018	1	2	VKTR	KGNVATEISTER	DLGQ		0	14192	P04114	P04114{196-207}	0	0	0	A8MUN2;P04114	86.56	30.7598	10.3188	170.526
38022@S_qEVs_exo_PE3-Paz.cmpd.rclb.mgf	126.13	988.443	3	0	0.0011	0	2	LLEK	SHCIAEVENDEMPADLPSLAADFVESK	DVCK	MOD:00110 C3	0	12444	P02768	P02768{311-337}	0	0	0	A0A0C4DGB6;B7WNR0;C9JKR2;D6RHD5;H0YA55;P02768;P02768-2	123.5	35.8269	15	170.442
20077@S_qEVs_exo_PE4-Paz.cmpd.rclb.mgf	74.25	592.01	3	0	0.0025	0	2	SRPK	GVALHRPDVYLLPPAR	EQLN		0	10626	P01871;P04220	P01871{323-338};P04220{261-276}	0	0	0	A0A087WYJ9;A0A1B0GUU9;P01871;P01871-2;P04220	52.1	38.4646	12.9586	170.556
32677@S_qEVs_exo_PE4-Paz.cmpd.rclb.mgf	110.33	937.5	2	0	0.0011	0	2	VVVK	LFDSDPITVTVPVEVSR	KNPK		0	18196	P10909	P10909{409-425}	0	0	0	H0YAS8;P10909;P10909-2;P10909-3;P10909-4;P10909-5	99.3	30.5181	11.699	170.52
37607@S_qEVs_exo_PE4-Paz.cmpd.rclb.mgf	123.75	797.4	3	0	0.0008	2	2	MEPK	DKDQEVLLQTFLDDASPGDKR	LAAY		0	14192	P04114	P04114{538-558}	0	0	0	A8MUN2;P04114	92.07	30.3852	13.3098	170.462
19810@S_qEVs_exo_PE4-Paz.cmpd.rclb.mgf	73.38	824.405	2	0	0.0009	0	2	VQYR	GEVQAMLGQSTEELR	VRLA		0	19428	P02649	P02649{138-152}	0	0	0	E7ERP7;E9PEV4;H0Y7L5;P02649	106.19	29.6945	7.02228	170.45
10310@S_qEVs_exo_C1-Paz.cmpd.rclb.mgf	47.7	807.409	2	1	0.0177	0	2	IPER	FSGSNSGNTATLTISR	AQAG		0	13201	P80748	P80748{80-95}	0	0	0	A0A075B6K5;P80748	123.93	30.5122	15	170.356
13468@S_qEVs_exo_C3-Paz.cmpd.rclb.mgf	56.2	853.962	2	0	-0.0019	2	2	ELYR	QKVEPLRAELQEGAR	QKLH	MOD:00040 Q1	0	5621	P02647	P02647{141-155}	0	0	0	F8W696;P02647	64.41	27.8632	11.699	170.264
23874@S_qEVs_exo_C4-Paz.cmpd.rclb.mgf	82.32	1172.08	2	0	0.0016	1	2	ASSR	ATGIPDRFSGSGSGTDFTLTISR	LEPE		0	31419	A0A0C4DH25;P01619	A0A0C4DH25{76-98};P01619{76-98}	0	0	0	A0A0C4DH25;P01619	82.02	29.7223	15	170.226
20154@S_qEVs_exo_PE2-Paz.cmpd.rclb.mgf	72.23	824.405	2	0	0.0002	0	2	VQYR	GEVQAMLGQSTEELR	VRLA		0	19428	P02649	P02649{138-152}	0	0	0	E7ERP7;E9PEV4;H0Y7L5;P02649	104.83	29.7491	7.88606	170.236
16824@S_qEVs_exo_PE2-Paz.cmpd.rclb.mgf	63.25	865.926	2	0	-0.0013	0	2	KAYK	SELEEQLTPVAEETR	ARLS		0	19428	P02649	P02649{94-108}	0	0	0	E7ERP7;E9PEV4;H0Y7L5;P02649	106.27	30.9231	10.7447	170.228
10884@S_qEVs_exo_PE3-Paz.cmpd.rclb.mgf	49.9	753.395	2	0	0.0015	0	2	ATLR	IGQDGISTSATTNLK	CSLL		0	14192	P04114	P04114{1647-1661}	0	0	0	P04114	100.87	26.7107	10.5229	170.266
25869@S_qEVs_exo_PE4-Paz.cmpd.rclb.mgf	90.33	944.979	2	0	-0.0004	0	2	LILR	VIGNMGQTMEQLTPELK	SSIL		0	14192	P04114	P04114{491-507}	0	0	0	A8MUN2;P04114	113.97	30.4682	12.5686	170.235
26771@S_qEVs_exo_C4-Paz.cmpd.rclb.mgf	90.02	944.981	2	0	0.0021	0	2	LILR	VIGNMGQTMEQLTPELK	SSIL		0	14192	P04114	P04114{491-507}	0	0	0	A8MUN2;P04114	118.92	25.2612	14.8861	170.183
36992@S_qEVs_exo_C1-Paz.cmpd.rclb.mgf	123.33	899.009	2	0	-0.0019	0	2	ELRR	NVQALEIELQSQLALK	QSLE		0	8839	P13645	P13645{371-386}	0	0	0	P13645	89.06	33.481	9	170.166
18678@S_qEVs_exo_C1-Paz.cmpd.rclb.mgf	70.65	804.434	2	0	-0.0038	0	2	KAPK	SLIYAASSLQSGVPSK	FSGS		0	8408	P04430	P04430{68-83}	0	0	0	P04430	115.27	31.956	9.92082	170.152
13004@S_qEVs_exo_C1-Paz.cmpd.rclb.mgf	54.98	657.837	2	0	0.0003	0	2	LWGK	VNVDEVGGEALGR	LLVV		0	5082	P68871	P68871{19-31}	0	0	0	F8W6P5;P68871	71.49	27.9193	6	170.151
30979@S_qEVs_exo_C1-Paz.cmpd.rclb.mgf	107.43	693.897	2	0	0.0009	0	2	GKEK	IAELSATAQEIIK	SQAI		0	14192	P04114	P04114{4466-4478}	0	0	0	P04114	100.11	28.0384	6.55284	170.015
37983@S_qEVs_exo_C1-Paz.cmpd.rclb.mgf	125.93	988.443	3	0	0.0021	0	2	LLEK	SHCIAEVENDEMPADLPSLAADFVESK	DVCK	MOD:00110 C3	0	12444	P02768	P02768{311-337}	0	0	0	A0A0C4DGB6;B7WNR0;C9JKR2;D6RHD5;H0YA55;P02768;P02768-2	121.12	38.7539	15	170.008
19295@S_qEVs_exo_C2-Paz.cmpd.rclb.mgf	74.37	824.404	2	0	-0.0013	0	2	VQYR	GEVQAMLGQSTEELR	VRLA		0	19428	P02649	P02649{138-152}	0	0	0	E7ERP7;E9PEV4;H0Y7L5;P02649	106.13	28.7168	7.95861	170.136
16031@S_qEVs_exo_C2-Paz.cmpd.rclb.mgf	64.8	865.927	2	0	0.0011	0	2	KAYK	SELEEQLTPVAEETR	ARLS		0	19428	P02649	P02649{94-108}	0	0	0	E7ERP7;E9PEV4;H0Y7L5;P02649	95.59	33.0091	11.7447	170.133
27357@S_qEVs_exo_C2-Paz.cmpd.rclb.mgf	97.83	932.5	2	0	0.0003	0	2		EVQLVESGGGLVQPGGSLR	LSCA	MOD:00420 E1	0	30108	A0A0B4J2B5	A0A0B4J2B5{1-19}	0	0	0	A0A0B4J2B5;S4R460	104.23	23.9045	13.6021	170.079
28543@S_qEVs_exo_C2-Paz.cmpd.rclb.mgf	101.18	829.443	2	0	0.0012	0	2	TLPK	SVSDGIAALDLNAVANK	IADF		0	14192	P04114	P04114{3830-3846}	0	0	0	P04114	93.32	21.5714	13	170.012
10791@S_qEVs_exo_C3-Paz.cmpd.rclb.mgf	49.1	827.743	3	0	0.0022	1	2	REGK	QVGSGVTTDQVQAEAKESGPTTYK	VTST		0	10626	P01871	P01871{154-177}	0	0	0	A0A087WYJ9;A0A1B0GUU9;P01871;P01871-2	90.43	32.9918	12.7212	170.054
26728@S_qEVs_exo_C4-Paz.cmpd.rclb.mgf	89.85	944.981	2	0	0.0027	0	2	LILR	VIGNMGQTMEQLTPELK	SSIL		0	14192	P04114	P04114{491-507}	0	0	0	A8MUN2;P04114	100.85	28.2327	12.8239	170.021
39169@S_qEVs_exo_PE1-Paz.cmpd.rclb.mgf	129.6	1139.65	3	0	0.0027	1	2	LTGR	TLADLTLLDSPIKVPLLLSEPINIIDALEMR	DAVE		0	14192	P04114	P04114{2013-2043}	0	0	0	P04114	140.19	37.4684	13.6383	170.105
17035@S_qEVs_exo_PE1-Paz.cmpd.rclb.mgf	66.32	735.894	2	0	-0.0008	0	2	SLKR	IPIEDGSGEVVLSR	KVLL		0	20295	P01024	P01024{291-304}	0	0	0	P01024	105.47	31.7743	6.92082	170.012
18003@S_qEVs_exo_PE2-Paz.cmpd.rclb.mgf	66.53	723.053	3	0	0.0026	1	2	NEIK	HIYAISSAALSASYKADTVAK	VQGV		0	14192	P04114	P04114{1838-1858}	0	0	0	P04114	128.09	35.012	15	170.144
38563@S_qEVs_exo_PE2-Paz.cmpd.rclb.mgf	123.43	1075.9	3	0	0.0005	1	2	FPLR	LTGKIDFLNNYALFLSPSAQQASWQVSAR	FNQY		0	14192	P04114	P04114{3064-3092}	0	0	0	P04114	105.48	43.4619	15	170.034
24166@S_qEVs_exo_PE3-Paz.cmpd.rclb.mgf	86.7	829.443	2	0	0.0016	0	2	TLPK	SVSDGIAALDLNAVANK	IADF		0	14192	P04114	P04114{3830-3846}	0	0	0	P04114	90.82	21.2254	10.4685	170.119
27230@S_qEVs_exo_PE3-Paz.cmpd.rclb.mgf	95.62	936.474	2	0	-0.0018	0	2	SPAK	LLLQMDSSATAYGSTVSK	RVAW		0	14192	P04114	P04114{1146-1163}	0	0	0	P04114	121.76	31.9939	12.5229	170.111
34799@S_qEVs_exo_PE3-Paz.cmpd.rclb.mgf	117.47	694.338	3	0	-0.0088	0	2	IEVK	HSALSVELHSDMEVTVNGR	LVSV		0	8032	P04275	P04275{2009-2027}	0	0	0	P04275	65.48	29.7203	9.38722	169.995
30881@S_qEVs_exo_C1-Paz.cmpd.rclb.mgf	107.13	693.896	2	0	-0.0006	0	2	GKEK	IAELSATAQEIIK	SQAI		0	14192	P04114	P04114{4466-4478}	0	0	0	P04114	87.61	26.067	5.92082	169.968
17666@S_qEVs_exo_C3-Paz.cmpd.rclb.mgf	67.6	1015.48	2	0	-0.004	1	2	VSNR	DSGVPDRFSGSGSGTDFTLK	ISRV		0	4438	P06310	P06310{80-99}	0	0	0	P06310	56.8	23.4046	15	169.932
13843@S_qEVs_exo_C3-Paz.cmpd.rclb.mgf	57.2	749.405	2	0	-0.0004	0	2	GRVR	AATVGSLAGQPLQER	AQAW		0	19428	P02649	P02649{210-224}	0	0	0	H0Y7L5;P02649	104	25.8416	5.284	169.915
21475@S_qEVs_exo_C4-Paz.cmpd.rclb.mgf	75.77	941.505	2	0	-0.0016	0	2		EVQLVESGGGLVQPGGSLR	LSCA		0	30108	A0A0B4J2B5	A0A0B4J2B5{1-19}	0	0	0	A0A0B4J2B5;S4R460	97.38	32.3198	11.8539	169.871
28865@S_qEVs_exo_PE1-Paz.cmpd.rclb.mgf	101.28	936.477	2	0	0.0032	0	2	SPAK	LLLQMDSSATAYGSTVSK	RVAW		0	14192	P04114	P04114{1146-1163}	0	0	0	P04114	94.78	33.8834	12.3665	169.857
22745@S_qEVs_exo_PE2-Paz.cmpd.rclb.mgf	79.25	701.408	2	0	-0.0018	1	2	TDLR	IPSVQINFKDLK	NIKI		0	14192	P04114	P04114{2626-2637}	0	0	0	P04114	76.63	34.816	10.2676	169.823
16384@S_qEVs_exo_PE3-Paz.cmpd.rclb.mgf	64.57	865.926	2	0	0	0	2	KAYK	SELEEQLTPVAEETR	ARLS		0	19428	P02649	P02649{94-108}	0	0	0	E7ERP7;E9PEV4;H0Y7L5;P02649	112.18	29.8181	13.0706	169.917
36009@S_qEVs_exo_PE4-Paz.cmpd.rclb.mgf	119.35	1079.07	2	0	-0.0009	0	2	GASK	AVVILVTDVSVDSVDAAADAAR	SNRV		0	8032	P04275	P04275{1795-1816}	0	0	0	P04275	91.47	38.0276	13.7959	169.86
29936@S_qEVs_exo_C4-Paz.cmpd.rclb.mgf	98.72	937.5	2	0	0.0001	0	2	VVVK	LFDSDPITVTVPVEVSR	KNPK		0	18196	P10909	P10909{409-425}	0	0	0	H0YAS8;P10909;P10909-2;P10909-3;P10909-4;P10909-5	99.35	30.2967	15	169.768
13983@S_qEVs_exo_PE4-Paz.cmpd.rclb.mgf	57.62	569.646	3	0	0.0022	2	2	ELYR	QKVEPLRAELQEGAR	QKLH	MOD:00040 Q1	0	5621	P02647	P02647{141-155}	0	0	0	F8W696;P02647	44.02	27.8284	7.95861	169.771
10447@S_qEVs_exo_C1-Paz.cmpd.rclb.mgf	48.3	720.373	2	0	-0.001	0	2	SQVK	YAGSQVASTSEVLK	YTLF		0	8032	P04275	P04275{1349-1362}	0	0	0	P04275	98.79	29.1212	11.8539	169.615
10780@S_qEVs_exo_C2-Paz.cmpd.rclb.mgf	50.63	753.394	2	0	-0.0013	0	2	ATLR	IGQDGISTSATTNLK	CSLL		0	14192	P04114	P04114{1647-1661}	0	0	0	P04114	119.94	23.5532	12.0605	169.613
13192@S_qEVs_exo_C3-Paz.cmpd.rclb.mgf	55.48	771.411	2	0	-0.0025	0	2	FVLK	VLSLAQEQVGGSPEK	LQET		0	25164	A0A0G2JPR0;P0C0L5	A0A0G2JPR0{1085-1099};P0C0L5{1085-1099}	0	0	0	A0A0G2JL54;A0A0G2JPR0;A0A140TA29;A0A140TA32;A0A140TA44;A0A140TA49;F5GXS0;P0C0L4;P0C0L4-2;P0C0L5	100.43	27.8763	11.0315	169.625
13892@S_qEVs_exo_C3-Paz.cmpd.rclb.mgf	57.35	749.405	2	0	-0.0008	0	2	GRVR	AATVGSLAGQPLQER	AQAW		0	19428	P02649	P02649{210-224}	0	0	0	H0Y7L5;P02649	104	26.254	5.42022	169.606
39846@S_qEVs_exo_C4-Paz.cmpd.rclb.mgf	126.35	988.443	3	0	0.0025	0	2	LLEK	SHCIAEVENDEMPADLPSLAADFVESK	DVCK	MOD:00110 C3	0	12444	P02768	P02768{311-337}	0	0	0	A0A0C4DGB6;B7WNR0;C9JKR2;D6RHD5;H0YA55;P02768;P02768-2	126.52	42.6908	15	169.596
3282@S_qEVs_exo_PE3-Paz.cmpd.rclb.mgf	29.65	782.902	2	0	-0.0009	1	2	GIIK	EKAEAQAQYSAAVAK	GKSA		0	31811	Q14624	Q14624{97-111}	0	0	0	B7ZKJ8;Q14624;Q14624-2;Q14624-3;Q14624-4	92.02	27.34	14.4089	169.661
13864@S_qEVs_exo_PE4-Paz.cmpd.rclb.mgf	57.3	657.836	2	0	-0.0003	0	2	LWGK	VNVDEVGGEALGR	LLVV		0	5082	P68871	P68871{19-31}	0	0	0	F8W6P5;P68871	65.82	29.5156	9.48149	169.706
39688@S_qEVs_exo_PE4-Paz.cmpd.rclb.mgf	129.23	850.462	2	0	-0.0004	0	2	MKVK	HLIDSLIDFLNFPR	FQFP		0	14192	P04114	P04114{4188-4201}	0	0	0	P04114	62.93	29.8218	11.6576	169.656
20635@S_qEVs_exo_C1-Paz.cmpd.rclb.mgf	76.57	693.896	2	0	-0.0007	0	2	GKEK	IAELSATAQEIIK	SQAI		0	14192	P04114	P04114{4466-4478}	0	0	0	P04114	87.99	26.4829	6.30103	169.568
16420@S_qEVs_exo_C3-Paz.cmpd.rclb.mgf	64.17	865.925	2	0	-0.0034	0	2	KAYK	SELEEQLTPVAEETR	ARLS		0	19428	P02649	P02649{94-108}	0	0	0	E7ERP7;E9PEV4;H0Y7L5;P02649	100.93	31.2909	13.3665	169.578
34344@S_qEVs_exo_C1-Paz.cmpd.rclb.mgf	116.3	997.971	2	0	-0.0014	0	2	ALGK	LPQQANDYLNSFNWER	QVSH		0	14192	P04114	P04114{2118-2133}	0	0	0	P04114	93.66	29.5273	11.7212	169.515
36933@S_qEVs_exo_C1-Paz.cmpd.rclb.mgf	123.18	899.009	2	0	-0.002	0	2	ELRR	NVQALEIELQSQLALK	QSLE		0	8839	P13645	P13645{371-386}	0	0	0	P13645	93.42	33.8004	9.72125	169.397
27593@S_qEVs_exo_C2-Paz.cmpd.rclb.mgf	98.47	693.896	2	0	0.0005	0	2	GKEK	IAELSATAQEIIK	SQAI		0	14192	P04114	P04114{4466-4478}	0	0	0	P04114	91.15	25.0007	6.92082	169.527
35369@S_qEVs_exo_PE1-Paz.cmpd.rclb.mgf	119.37	1029.98	2	0	0.0009	0	2	WTQR	FFESFGDLSTPDAVMGNPK	VKAH		0	5082	P68871	P68871{42-60}	0	0	0	F8W6P5;P68871	100.77	32.5191	11.1135	169.525
16280@S_qEVs_exo_PE1-Paz.cmpd.rclb.mgf	64.08	865.926	2	0	-0.0009	0	2	KAYK	SELEEQLTPVAEETR	ARLS		0	19428	P02649	P02649{94-108}	0	0	0	E7ERP7;E9PEV4;H0Y7L5;P02649	103.28	32.2142	10.6198	169.429
8786@S_qEVs_exo_PE3-Paz.cmpd.rclb.mgf	44.08	810.902	2	0	-0.0017	0	2	LVEK	VQAAVGTSAAPVPSDNH			0	19428	P02649	P02649{301-317}	0	0	0	P02649	105.9	30.2814	13.2007	169.471
32559@S_qEVs_exo_PE4-Paz.cmpd.rclb.mgf	109.88	937.499	2	0	-0.0001	0	2	VVVK	LFDSDPITVTVPVEVSR	KNPK		0	18196	P10909	P10909{409-425}	0	0	0	H0YAS8;P10909;P10909-2;P10909-3;P10909-4;P10909-5	103.36	30.6877	12.2757	169.43
28283@S_qEVs_exo_C2-Paz.cmpd.rclb.mgf	100.5	1207.24	3	0	0.0026	1	2	VQWK	VDNALQSGNSQESVTEQDSKDSTYSLSSTLTLSK	ADYE		0	10483	P01834	P01834{43-76}	0	0	0	P01834	87.43	30.2755	11.2518	169.208
37884@S_qEVs_exo_C2-Paz.cmpd.rclb.mgf	127	1128.25	3	1	0.0137	1	2	WKDK	AQNLYQELLTQEGQASFQGLKDNVFDGLVR	VTQE		0	14192	P04114	P04114{4148-4177}	0	0	0	P04114	78.28	33.376	15	169.186
13679@S_qEVs_exo_C3-Paz.cmpd.rclb.mgf	56.75	749.405	2	0	-0.0007	0	2	GRVR	AATVGSLAGQPLQER	AQAW		0	19428	P02649	P02649{210-224}	0	0	0	H0Y7L5;P02649	104.04	23.8752	5.25964	169.248
16360@S_qEVs_exo_C3-Paz.cmpd.rclb.mgf	64.02	865.925	2	0	-0.0034	0	2	KAYK	SELEEQLTPVAEETR	ARLS		0	19428	P02649	P02649{94-108}	0	0	0	E7ERP7;E9PEV4;H0Y7L5;P02649	91.99	33.0245	13.1135	169.242
17435@S_qEVs_exo_C3-Paz.cmpd.rclb.mgf	66.95	818.419	2	0	-0.0032	1	2	NIPK	LDFSSQADLRNEIK	TLLK		0	14192	P04114	P04114{2898-2911}	0	0	0	P04114	98.81	25.4927	9.27572	169.196
21640@S_qEVs_exo_C4-Paz.cmpd.rclb.mgf	76.2	597.965	3	0	-0.0015	1	2	IQNK	KITEVALMGHLSCDTK	EERK	MOD:00110 C13	0	14192	P04114	P04114{1100-1115}	0	0	0	P04114	48.24	26.64	11.9208	169.346
19860@S_qEVs_exo_C4-Paz.cmpd.rclb.mgf	71.58	592.01	3	0	0.002	0	2	SRPK	GVALHRPDVYLLPPAR	EQLN		0	10626	P01871;P04220	P01871{323-338};P04220{261-276}	0	0	0	A0A087WYJ9;A0A1B0GUU9;P01871;P01871-2;P04220	68.04	38.5372	11.8861	169.231
16965@S_qEVs_exo_PE1-Paz.cmpd.rclb.mgf	66.13	834.423	3	0	-0.0004	2	2	IAQK	SKAEAESLYQSKYEELQITAGR	HGDS		0	27234	P04264	P04264{365-386}	0	0	0	P04264	97.98	33.1778	15	169.295
39089@S_qEVs_exo_PE1-Paz.cmpd.rclb.mgf	129.38	1145.53	2	0	0	0	2	YENK	ALMLCEGLFVADVTDFEGWK	AAIP	MOD:00110 C5	0	19632	Q08380	Q08380{522-541}	0	0	0	Q08380	105.45	35.162	11.8861	169.176
22161@S_qEVs_exo_PE2-Paz.cmpd.rclb.mgf	77.6	693.896	2	0	-0.0002	0	2	GKEK	IAELSATAQEIIK	SQAI		0	14192	P04114	P04114{4466-4478}	0	0	0	P04114	96.9	31.2918	6.85387	169.295
4379@S_qEVs_exo_PE2-Paz.cmpd.rclb.mgf	30.98	652.845	2	0	0.002	1	2	VKTR	KGNVATEISTER	DLGQ		0	14192	P04114	P04114{196-207}	0	0	0	A8MUN2;P04114	86.53	28.7603	11.4089	169.216
35991@S_qEVs_exo_PE3-Paz.cmpd.rclb.mgf	120.68	1079.07	2	0	-0.0029	0	2	GASK	AVVILVTDVSVDSVDAAADAAR	SNRV		0	8032	P04275	P04275{1795-1816}	0	0	0	P04275	103.61	41.5811	15	169.174
14546@S_qEVs_exo_PE1-Paz.cmpd.rclb.mgf	59.35	893.426	3	1	-0.0067	1	2	REAK	VQWKVDNALQSGNSQESVTEQDSK	DSTY		0	10483	P01834	P01834{39-62}	0	0	0	P01834	103.45	34.5551	15	169.161
21447@S_qEVs_exo_PE1-Paz.cmpd.rclb.mgf	79.42	693.897	2	0	0.001	0	2	GKEK	IAELSATAQEIIK	SQAI		0	14192	P04114	P04114{4466-4478}	0	0	0	P04114	97.52	27.8498	6.14874	169.14
23116@S_qEVs_exo_C3-Paz.cmpd.rclb.mgf	83.3	800.346	3	0	0.0045	0	2	FGGR	GGGFGGGSSFGGGSGFSGGGFGGGGFGGGR	FGGF		0	27234	P35908	P35908{93-122}	0	0	0	P35908	84.44	24.755	14.8539	169.106
14795@S_qEVs_exo_C3-Paz.cmpd.rclb.mgf	59.7	893.096	3	0	0.0031	1	2	REAK	VQWKVDNALQSGNSQESVTEQDSK	DSTY		0	10483	P01834	P01834{39-62}	0	0	0	P01834	114.9	36.0063	15	169.072
20931@S_qEVs_exo_C4-Paz.cmpd.rclb.mgf	74.38	905.684	4	0	0.0012	1	2	VQWK	VDNALQSGNSQESVTEQDSKDSTYSLSSTLTLSK	ADYE		0	10483	P01834	P01834{43-76}	0	0	0	P01834	78.1	28.1157		169.112
22983@S_qEVs_exo_C4-Paz.cmpd.rclb.mgf	79.98	922.448	3	0	-0.0026	1	2	RGGK	YAATSQVLLPSKDVMQGTDEHVVCK	VQHP	MOD:00110 C24	0	10626	P01871	P01871{65-89}	0	0	0	A0A087WYJ9;A0A1B0GUU9;P01871;P01871-2	74.8	34.1453	13.041	169.009
28501@S_qEVs_exo_PE1-Paz.cmpd.rclb.mgf	100.13	779.902	2	0	-0.0001	0	2	KKYR	ITENDIQIALDDAK	INFN		0	14192	P04114	P04114{2151-2164}	0	0	0	P04114	101.65	27.3767	10.4089	169.094
18597@S_qEVs_exo_PE1-Paz.cmpd.rclb.mgf	70.92	854.39	2	0	0	0	2	SSSK	GSLGGGFSSGGFSGGSFSR	GSSG		0	8839	P13645	P13645{41-59}	0	0	0	P13645	137.52	26.7249	12.9586	169.073
28470@S_qEVs_exo_PE1-Paz.cmpd.rclb.mgf	100.05	693.897	2	0	0.0008	0	2	GKEK	IAELSATAQEIIK	SQAI		0	14192	P04114	P04114{4466-4478}	0	0	0	P04114	90.89	26.1375	5.69897	169.012
14959@S_qEVs_exo_PE2-Paz.cmpd.rclb.mgf	58.37	893.095	3	0	-0.0014	1	2	REAK	VQWKVDNALQSGNSQESVTEQDSK	DSTY		0	10483	P01834	P01834{39-62}	0	0	0	P01834	93.86	31.5893	11.8239	169.069
19696@S_qEVs_exo_PE2-Paz.cmpd.rclb.mgf	71.02	592.011	3	0	0.0043	0	2	SRPK	GVALHRPDVYLLPPAR	EQLN		0	10626	P01871;P04220	P01871{323-338};P04220{261-276}	0	0	0	A0A087WYJ9;A0A1B0GUU9;P01871;P01871-2;P04220	45.93	41.7686	13.4202	169.014
11070@S_qEVs_exo_PE2-Paz.cmpd.rclb.mgf	48.33	753.395	2	0	0.0003	0	2	ATLR	IGQDGISTSATTNLK	CSLL		0	14192	P04114	P04114{1647-1661}	0	0	0	P04114	89.38	24.9496	11.9208	169.004
39751@S_qEVs_exo_PE2-Paz.cmpd.rclb.mgf	126.55	962.504	3	0	-0.002	1	2	HNAK	FSLDGKAALTELSLGSAYQAMILGVDSK	NIFN		0	14192	P04114	P04114{1697-1724}	0	0	0	P04114	132.1	33.6418	15	168.983
16266@S_qEVs_exo_PE3-Paz.cmpd.rclb.mgf	64.27	865.927	2	0	0.0011	0	2	KAYK	SELEEQLTPVAEETR	ARLS		0	19428	P02649	P02649{94-108}	0	0	0	E7ERP7;E9PEV4;H0Y7L5;P02649	97.8	30.9463	12.5229	169.086
26994@S_qEVs_exo_PE3-Paz.cmpd.rclb.mgf	94.95	693.896	2	0	-0.0004	0	2	GKEK	IAELSATAQEIIK	SQAI		0	14192	P04114	P04114{4466-4478}	0	0	0	P04114	87.88	26.213	6.284	168.955
36317@S_qEVs_exo_PE4-Paz.cmpd.rclb.mgf	120.2	592.01	3	0	0.0003	0	2	SRPK	GVALHRPDVYLLPPAR	EQLN		0	10626	P01871;P04220	P01871{323-338};P04220{261-276}	0	0	0	A0A087WYJ9;A0A1B0GUU9;P01871;P01871-2;P04220	61.44	36.6732	13	168.998
39014@S_qEVs_exo_C3-Paz.cmpd.rclb.mgf	128.8	1197.3	3	1	0.0113	0	2	AGVK	LEVANMQAELVAKPSVSVEFVTNMGIIIPDFAR	SGVQ		0	14192	P04114	P04114{864-896}	0	0	0	P04114	94.77	32.8401	12.3768	168.944
33473@S_qEVs_exo_C4-Paz.cmpd.rclb.mgf	108.78	975.93	2	0	-0.0023	0	2	SHSR	TPEYYPNAGLIMNYCR	NPDA	MOD:00110 C15	0	2913	P08519	P08519{177-192,291-306,405-420,519-534,633-648,747-762,861-876,975-990,1089-1104,1203-1218,1317-1332,1431-1446,1545-1560,1659-1674,1773-1788,1887-1902,2001-2016,2115-2130,2229-2244,2343-2358,2457-2472,2571-2586,2685-2700,2799-2814,2913-2928,3027-3042,3141-3156,3255-3270,3369-3384}	0	0	0	A0A087WWY0;P08519	81.47	32.2071	9.92082	168.944
32743@S_qEVs_exo_C1-Paz.cmpd.rclb.mgf	112.12	829.443	2	0	0.0015	0	2	TLPK	SVSDGIAALDLNAVANK	IADF		0	14192	P04114	P04114{3830-3846}	0	0	0	P04114	97.26	25.634	9.67778	168.78
15091@S_qEVs_exo_C2-Paz.cmpd.rclb.mgf	62.28	731.399	2	0	-0.0003	0	2	LQFR	VPGTSTSATLTGLTR	GATY		0	30292	P02751	P02751{2150-2164}	0	0	0	H0Y7Z1;P02751;P02751-10;P02751-11;P02751-12;P02751-13;P02751-14;P02751-15;P02751-17;P02751-3;P02751-5;P02751-7;P02751-8;P02751-9	87.72	26.091	6.56864	168.856
27353@S_qEVs_exo_C2-Paz.cmpd.rclb.mgf	97.83	693.896	2	0	0.0003	0	2	GKEK	IAELSATAQEIIK	SQAI		0	14192	P04114	P04114{4466-4478}	0	0	0	P04114	94.18	26.5858	6.34679	168.769
13207@S_qEVs_exo_C4-Paz.cmpd.rclb.mgf	54.08	771.413	2	0	0.0003	0	2	FVLK	VLSLAQEQVGGSPEK	LQET		0	25164	A0A0G2JPR0;P0C0L5	A0A0G2JPR0{1085-1099};P0C0L5{1085-1099}	0	0	0	A0A0G2JL54;A0A0G2JPR0;A0A140TA29;A0A140TA32;A0A140TA44;A0A140TA49;F5GXS0;P0C0L4;P0C0L4-2;P0C0L5	110.64	24.9439	5.24413	168.88
11073@S_qEVs_exo_C4-Paz.cmpd.rclb.mgf	48.6	753.395	2	0	0.0011	0	2	ATLR	IGQDGISTSATTNLK	CSLL		0	14192	P04114	P04114{1647-1661}	0	0	0	P04114	97.93	25.6448	11.699	168.844
38783@S_qEVs_exo_C4-Paz.cmpd.rclb.mgf	123.55	797.4	3	0	0.0014	2	2	MEPK	DKDQEVLLQTFLDDASPGDKR	LAAY		0	14192	P04114	P04114{538-558}	0	0	0	A8MUN2;P04114	132.8	29.922	15	168.805
22576@S_qEVs_exo_C4-Paz.cmpd.rclb.mgf	78.8	853.924	2	0	-0.0012	0	2	VVNR	ANTVQEATFQMELPK	KAFI		0	31811	Q14624	Q14624{61-75}	0	0	0	B7ZKJ8;Q14624;Q14624-2;Q14624-3;Q14624-4	94.98	26.4757	9.04576	168.757
30203@S_qEVs_exo_PE1-Paz.cmpd.rclb.mgf	105	829.443	2	0	0.0019	0	2	TLPK	SVSDGIAALDLNAVANK	IADF		0	14192	P04114	P04114{3830-3846}	0	0	0	P04114	92.71	20.8398	9.284	168.875
37066@S_qEVs_exo_PE3-Paz.cmpd.rclb.mgf	123.63	797.401	3	0	0.0036	2	2	MEPK	DKDQEVLLQTFLDDASPGDKR	LAAY		0	14192	P04114	P04114{538-558}	0	0	0	A8MUN2;P04114	118.74	31.7121	11.301	168.885
32619@S_qEVs_exo_PE3-Paz.cmpd.rclb.mgf	111.57	937.5	2	0	0.0004	0	2	VVVK	LFDSDPITVTVPVEVSR	KNPK		0	18196	P10909	P10909{409-425}	0	0	0	H0YAS8;P10909;P10909-2;P10909-3;P10909-4;P10909-5	99.09	29.9493	15	168.87
28834@S_qEVs_exo_PE4-Paz.cmpd.rclb.mgf	98.93	728.714	3	0	0.0009	2	2	KDAK	NKLNDLEDALQQAKEDLAR	LLRD		0	27234	P04264	P04264{442-460}	0	0	0	P04264	91.78	30.9262	12.0223	168.875
16151@S_qEVs_exo_C2-Paz.cmpd.rclb.mgf	65.1	865.927	2	0	0.0008	0	2	KAYK	SELEEQLTPVAEETR	ARLS		0	19428	P02649	P02649{94-108}	0	0	0	E7ERP7;E9PEV4;H0Y7L5;P02649	96.94	31.3176	10.699	168.662
30119@S_qEVs_exo_C2-Paz.cmpd.rclb.mgf	105.78	787.402	2	0	-0.0013	0	2	VMQR	EGGPSQIGDALGFAVR	YLTS		0	8032	P04275	P04275{1764-1779}	0	0	0	P04275	123.54	22.2579	9.05552	168.605
38122@S_qEVs_exo_C3-Paz.cmpd.rclb.mgf	126.43	893.935	2	0	-0.0008	0	2	EQLK	SGTASVVCLLNNFYPR	EAKV	MOD:00110 C8	0	10483	P01834	P01834{20-35}	0	0	0	P01834	118.88	27.6548	9.95861	168.693
21455@S_qEVs_exo_C3-Paz.cmpd.rclb.mgf	78.45	693.896	2	0	0.0006	0	2	GKEK	IAELSATAQEIIK	SQAI		0	14192	P04114	P04114{4466-4478}	0	0	0	P04114	101	27.1833	6.22185	168.653
25154@S_qEVs_exo_C3-Paz.cmpd.rclb.mgf	89.1	833.396	3	0	0.0032	0	2	YHMK	ADSVVDLLSYNVQGSGETTYDHK	NTFT		0	14192	P04114	P04114{1393-1415}	0	0	0	P04114	92.11	34.5774	15	168.64
28543@S_qEVs_exo_C3-Paz.cmpd.rclb.mgf	99.23	936.985	2	1	0.0205	0	2	SPAK	LLLQMDSSATAYGSTVSK	RVAW		0	14192	P04114	P04114{1146-1163}	0	0	0	P04114	99.71	29.0429	14.4202	168.556
28526@S_qEVs_exo_PE1-Paz.cmpd.rclb.mgf	100.2	693.897	2	0	0.001	0	2	GKEK	IAELSATAQEIIK	SQAI		0	14192	P04114	P04114{4466-4478}	0	0	0	P04114	88.45	25.7569	5.69897	168.637
11486@S_qEVs_exo_PE2-Paz.cmpd.rclb.mgf	49.4	753.395	2	0	0.0002	0	2	ATLR	IGQDGISTSATTNLK	CSLL		0	14192	P04114	P04114{1647-1661}	0	0	0	P04114	103.13	25.9321	10.5376	168.649
25089@S_qEVs_exo_PE3-Paz.cmpd.rclb.mgf	89.37	833.395	3	0	0.0006	0	2	YHMK	ADSVVDLLSYNVQGSGETTYDHK	NTFT		0	14192	P04114	P04114{1393-1415}	0	0	0	P04114	88.07	31.8872	14.5376	168.655
32950@S_qEVs_exo_PE3-Paz.cmpd.rclb.mgf	112.5	937.499	2	0	-0.0004	0	2	VVVK	LFDSDPITVTVPVEVSR	KNPK		0	18196	P10909	P10909{409-425}	0	0	0	H0YAS8;P10909;P10909-2;P10909-3;P10909-4;P10909-5	82.18	30.574	12.2441	168.543
16426@S_qEVs_exo_PE4-Paz.cmpd.rclb.mgf	64.22	865.927	2	0	0.0007	0	2	KAYK	SELEEQLTPVAEETR	ARLS		0	19428	P02649	P02649{94-108}	0	0	0	E7ERP7;E9PEV4;H0Y7L5;P02649	103.53	32.9883	11.8539	168.662
33373@S_qEVs_exo_PE4-Paz.cmpd.rclb.mgf	112.25	964.956	2	0	0.0012	0	2	LAAK	NLTDFAEQYSIQDWAK	RMKA		0	14192	P04114	P04114{2560-2575}	0	0	0	P04114	124.08	32.0764	13.585	168.567
36584@S_qEVs_exo_C1-Paz.cmpd.rclb.mgf	122.27	939.022	2	0	-0.0014	0	2	GFVR	LQEAAELEAVELPVPIR	FLFV		0	29027	P02730	P02730{247-263}	0	0	0	P02730;P02730-2	113.77	34.733	13.6021	168.429
28660@S_qEVs_exo_C1-Paz.cmpd.rclb.mgf	100.92	874.936	2	0	0.0005	0	2	ATGR	NMEQFQVSVSVAPNAK	ITFE		0	31811	Q14624	Q14624{124-139}	0	0	0	B7ZKJ8;Q14624;Q14624-2;Q14624-3;Q14624-4	80.25	26.194	13.6198	168.416
25704@S_qEVs_exo_C3-Paz.cmpd.rclb.mgf	90.53	944.981	2	0	0.0035	0	2	LILR	VIGNMGQTMEQLTPELK	SSIL		0	14192	P04114	P04114{491-507}	0	0	0	A8MUN2;P04114	110.22	27.1014	13.7212	168.5
8903@S_qEVs_exo_C3-Paz.cmpd.rclb.mgf	43.95	815.901	2	0	0.0011	0	2	SRPR	VTEPISAESGEQVER	VNEP		0	20005	O14791	O14791{306-320}	0	0	0	O14791;O14791-2;O14791-3	99.57	24.1769	10.5376	168.406
29885@S_qEVs_exo_C4-Paz.cmpd.rclb.mgf	98.57	937.499	2	0	-0.0001	0	2	VVVK	LFDSDPITVTVPVEVSR	KNPK		0	18196	P10909	P10909{409-425}	0	0	0	H0YAS8;P10909;P10909-2;P10909-3;P10909-4;P10909-5	74.68	30.0948	12.8539	168.375
39322@S_qEVs_exo_PE2-Paz.cmpd.rclb.mgf	125.38	1127.91	3	0	-0.0018	1	2	WKDK	AQNLYQELLTQEGQASFQGLKDNVFDGLVR	VTQE		0	14192	P04114	P04114{4148-4177}	0	0	0	P04114	99.84	38.0884	15	168.422
28785@S_qEVs_exo_PE2-Paz.cmpd.rclb.mgf	95.87	942.152	3	0	0.0042	0	2	GDTR	LELELRPTGEIEQYSVSATYELQR	EDRA		0	14192	P04114	P04114{1001-1024}	0	0	0	P04114	105.54	36.6716	15	168.401
32420@S_qEVs_exo_PE3-Paz.cmpd.rclb.mgf	111.03	937.499	2	0	-0.0001	0	2	VVVK	LFDSDPITVTVPVEVSR	KNPK		0	18196	P10909	P10909{409-425}	0	0	0	H0YAS8;P10909;P10909-2;P10909-3;P10909-4;P10909-5	78.66	31.7458	15	168.496
25711@S_qEVs_exo_PE3-Paz.cmpd.rclb.mgf	91.03	944.98	2	0	0.0009	0	2	LILR	VIGNMGQTMEQLTPELK	SSIL		0	14192	P04114	P04114{491-507}	0	0	0	A8MUN2;P04114	112.57	27.2717	12.9586	168.493
33012@S_qEVs_exo_PE3-Paz.cmpd.rclb.mgf	112.67	937.5	2	0	0.0002	0	2	VVVK	LFDSDPITVTVPVEVSR	KNPK		0	18196	P10909	P10909{409-425}	0	0	0	H0YAS8;P10909;P10909-2;P10909-3;P10909-4;P10909-5	78.9	30.1984	12.8239	168.459
39166@S_qEVs_exo_PE3-Paz.cmpd.rclb.mgf	129.17	850.463	2	0	0.0011	0	2	MKVK	HLIDSLIDFLNFPR	FQFP		0	14192	P04114	P04114{4188-4201}	0	0	0	P04114	66.2	27.3371	11.1135	168.346
35402@S_qEVs_exo_C1-Paz.cmpd.rclb.mgf	119.08	937.498	2	0	-0.0037	0	2	VVVK	LFDSDPITVTVPVEVSR	KNPK		0	18196	P10909	P10909{409-425}	0	0	0	H0YAS8;P10909;P10909-2;P10909-3;P10909-4;P10909-5	98.75	27.2849	11.3188	168.224
10612@S_qEVs_exo_C2-Paz.cmpd.rclb.mgf	50.18	753.394	2	0	-0.0007	0	2	ATLR	IGQDGISTSATTNLK	CSLL		0	14192	P04114	P04114{1647-1661}	0	0	0	P04114	89.46	25.8418	12.6576	168.136
17257@S_qEVs_exo_C3-Paz.cmpd.rclb.mgf	66.45	735.892	2	0	-0.0034	0	2	SLKR	IPIEDGSGEVVLSR	KVLL		0	20295	P01024	P01024{291-304}	0	0	0	P01024	111.5	30.7885	6.33724	168.19
13712@S_qEVs_exo_C4-Paz.cmpd.rclb.mgf	55.52	657.837	2	0	0.0006	0	2	LWGK	VNVDEVGGEALGR	LLVV		0	5082	P68871	P68871{19-31}	0	0	0	F8W6P5;P68871	71.86	30.1201	7.36653	168.158
30376@S_qEVs_exo_PE1-Paz.cmpd.rclb.mgf	105.6	1207.24	3	0	0.0055	1	2	VQWK	VDNALQSGNSQESVTEQDSKDSTYSLSSTLTLSK	ADYE		0	10483	P01834	P01834{43-76}	0	0	0	P01834	148	35.209	15	168.299
28014@S_qEVs_exo_PE1-Paz.cmpd.rclb.mgf	98.8	932.998	2	1	-0.0048	0	2		EVQLVESGGGLVQPGGSLR	LSCA	MOD:00420 E1	0	30108	A0A0B4J2B5	A0A0B4J2B5{1-19}	0	0	0	A0A0B4J2B5;S4R460	83.85	31.5351	15	168.223
21851@S_qEVs_exo_PE2-Paz.cmpd.rclb.mgf	76.7	693.897	2	0	0.001	0	2	GKEK	IAELSATAQEIIK	SQAI		0	14192	P04114	P04114{4466-4478}	0	0	0	P04114	94.95	32.4758	7.92082	168.155
13919@S_qEVs_exo_PE3-Paz.cmpd.rclb.mgf	57.9	822.068	3	0	0.0048	1	2	REGK	QVGSGVTTDQVQAEAKESGPTTYK	VTST	MOD:00040 Q1	0	10626	P01871	P01871{154-177}	0	0	0	A0A087WYJ9;A0A1B0GUU9;P01871;P01871-2	63.91	30.0163	13.5229	168.266
27477@S_qEVs_exo_PE3-Paz.cmpd.rclb.mgf	96.33	693.897	2	0	0.0014	0	2	GKEK	IAELSATAQEIIK	SQAI		0	14192	P04114	P04114{4466-4478}	0	0	0	P04114	92.47	24.799	6.21467	168.225
25929@S_qEVs_exo_PE4-Paz.cmpd.rclb.mgf	90.5	944.98	2	0	0.0004	0	2	LILR	VIGNMGQTMEQLTPELK	SSIL		0	14192	P04114	P04114{491-507}	0	0	0	A8MUN2;P04114	107.12	27.7144	12.585	168.297
32268@S_qEVs_exo_PE4-Paz.cmpd.rclb.mgf	109.08	937.501	2	0	0.0026	0	2	VVVK	LFDSDPITVTVPVEVSR	KNPK		0	18196	P10909	P10909{409-425}	0	0	0	H0YAS8;P10909;P10909-2;P10909-3;P10909-4;P10909-5	82.75	32.5942	11.7447	168.294
36771@S_qEVs_exo_C1-Paz.cmpd.rclb.mgf	122.77	723.053	3	0	0.0031	1	2	NEIK	HIYAISSAALSASYKADTVAK	VQGV		0	14192	P04114	P04114{1838-1858}	0	0	0	P04114	95.34	24.0564	15	167.931
31661@S_qEVs_exo_C1-Paz.cmpd.rclb.mgf	109.28	693.897	2	0	0.0009	0	2	GKEK	IAELSATAQEIIK	SQAI		0	14192	P04114	P04114{4466-4478}	0	0	0	P04114	91.2	25.8076	5.63827	167.927
30224@S_qEVs_exo_C2-Paz.cmpd.rclb.mgf	106.18	944.979	2	0	-0.0004	0	2	LILR	VIGNMGQTMEQLTPELK	SSIL		0	14192	P04114	P04114{491-507}	0	0	0	A8MUN2;P04114	113.69	25.7468	11.6383	168.066
38852@S_qEVs_exo_C2-Paz.cmpd.rclb.mgf	129.57	1144.98	3	0	0.0005	1	2	LTGR	TLADLTLLDSPIKVPLLLSEPINIIDALEMR	DAVE	MOD:00719 M30	0	14192	P04114	P04114{2013-2043}	0	0	0	P04114	91.17	26.2145	9.46852	168.003
14217@S_qEVs_exo_C2-Paz.cmpd.rclb.mgf	59.7	552.97	3	0	0.0016	1	2	VAGK	LQDRGPDVLTATVSGK	LPTQ		0	31811	Q14624	Q14624{497-512}	0	0	0	B7ZKJ8;H7C0L5;Q14624;Q14624-2;Q14624-3;Q14624-4	65.64	28.9123	9.18709	167.928
7023@S_qEVs_exo_C3-Paz.cmpd.rclb.mgf	38.85	809.409	2	0	0.0012	0	2	REGK	QVGSGVTTDQVQAEAK	ESGP		0	10626	P01871	P01871{154-169}	0	0	0	A0A087WYJ9;A0A1B0GUU9;P01871;P01871-2	104.76	23.3138	12.585	167.955
19774@S_qEVs_exo_C4-Paz.cmpd.rclb.mgf	71.37	804.435	2	0	-0.0015	0	2	KAPK	SLIYAASSLQSGVPSK	FSGS		0	8408	P04430	P04430{68-83}	0	0	0	P04430	97.87	28.7299	10.0706	168.055
20519@S_qEVs_exo_C4-Paz.cmpd.rclb.mgf	73.32	824.404	2	0	-0.0013	0	2	VQYR	GEVQAMLGQSTEELR	VRLA		0	19428	P02649	P02649{138-152}	0	0	0	E7ERP7;E9PEV4;H0Y7L5;P02649	108.65	29.4652	8.72125	167.976
8954@S_qEVs_exo_C4-Paz.cmpd.rclb.mgf	43.12	815.901	2	0	0.0009	0	2	SRPR	VTEPISAESGEQVER	VNEP		0	20005	O14791	O14791{306-320}	0	0	0	O14791;O14791-2;O14791-3	123.09	27.4942	10.8539	167.916
23928@S_qEVs_exo_PE3-Paz.cmpd.rclb.mgf	86.1	829.442	2	0	0.0005	0	2	TLPK	SVSDGIAALDLNAVANK	IADF		0	14192	P04114	P04114{3830-3846}	0	0	0	P04114	108.81	21.8341	11.4949	167.924
33261@S_qEVs_exo_PE4-Paz.cmpd.rclb.mgf	111.88	805.778	3	1	0.0144	0	2	EIKR	LPGDIQVVPIGVGPNANVQELER	IGWP		0	8032	P04275	P04275{1619-1641}	0	0	0	P04275	114.51	36.8228	15	167.998
8135@S_qEVs_exo_C1-Paz.cmpd.rclb.mgf	42.03	810.904	2	0	0.0025	0	2	LVEK	VQAAVGTSAAPVPSDNH			0	19428	P02649	P02649{301-317}	0	0	0	P02649	116.42	29.5921	14.3665	167.806
38664@S_qEVs_exo_C4-Paz.cmpd.rclb.mgf	123.25	797.401	3	0	0.0044	2	2	MEPK	DKDQEVLLQTFLDDASPGDKR	LAAY		0	14192	P04114	P04114{538-558}	0	0	0	A8MUN2;P04114	122.15	26.1234	12.9586	167.878
21997@S_qEVs_exo_C4-Paz.cmpd.rclb.mgf	77.15	693.897	2	0	0.001	0	2	GKEK	IAELSATAQEIIK	SQAI		0	14192	P04114	P04114{4466-4478}	0	0	0	P04114	88.43	29.643	5.67778	167.81
40105@S_qEVs_exo_C4-Paz.cmpd.rclb.mgf	127.03	1088.22	3	1	-0.0038	0	2	LSPR	DQFNLIVFSTEATQWRPSLVPASAENVNK	ARSF		0	31811	Q14624	Q14624{308-336}	0	0	0	B7ZKJ8;H7C0L5;Q14624;Q14624-2;Q14624-3;Q14624-4	58.5	26.6501	11.7959	167.764
40301@S_qEVs_exo_C4-Paz.cmpd.rclb.mgf	127.55	871.13	3	0	0.0001	1	2	EQVK	NFVASHIANILNSEELDIQDLKK	LVKE		0	14192	P04114	P04114{591-613}	0	0	0	A8MUN2;P04114	107.3	31.9349	14.3665	167.734
30140@S_qEVs_exo_PE1-Paz.cmpd.rclb.mgf	104.83	829.443	2	0	0.0024	0	2	TLPK	SVSDGIAALDLNAVANK	IADF		0	14192	P04114	P04114{3830-3846}	0	0	0	P04114	98.19	22.4814	9.4437	167.869
22034@S_qEVs_exo_PE1-Paz.cmpd.rclb.mgf	81.25	657.862	2	0	-0.0001	0	2	QDAR	LATVGELQAAWR	NGFD		0	25582	P13611	P13611{277-288}	0	0	0	D6RGZ6;E9PF17;P13611;P13611-2;P13611-3;P13611-4;P13611-5;Q86W61	103.76	27.0225	4.45593	167.793
19096@S_qEVs_exo_PE1-Paz.cmpd.rclb.mgf	72.22	766.391	2	0	-0.0007	0	2	IGWR	NDASHLLVFTTDAK	THIA		0	21714	P05106	P05106{266-279}	0	0	0	H3BM21;I3L4X8;P05106;P05106-2;P05106-3	81.77	27.5861	14.6021	167.756
25694@S_qEVs_exo_PE2-Paz.cmpd.rclb.mgf	87.18	833.395	3	0	0.001	0	2	YHMK	ADSVVDLLSYNVQGSGETTYDHK	NTFT		0	14192	P04114	P04114{1393-1415}	0	0	0	P04114	107.82	29.2774	13.284	167.783
29402@S_qEVs_exo_PE2-Paz.cmpd.rclb.mgf	97.57	937.499	2	0	-0.0009	0	2	VVVK	LFDSDPITVTVPVEVSR	KNPK		0	18196	P10909	P10909{409-425}	0	0	0	H0YAS8;P10909;P10909-2;P10909-3;P10909-4;P10909-5	103.72	31.4095	15	167.779
21467@S_qEVs_exo_PE2-Paz.cmpd.rclb.mgf	75.65	936.476	2	0	0.0019	0	2	SPAK	LLLQMDSSATAYGSTVSK	RVAW		0	14192	P04114	P04114{1146-1163}	0	0	0	P04114	124.5	32.6804	13.5086	167.763
22797@S_qEVs_exo_PE2-Paz.cmpd.rclb.mgf	79.38	922.449	3	0	-0.0013	1	2	RGGK	YAATSQVLLPSKDVMQGTDEHVVCK	VQHP	MOD:00110 C24	0	10626	P01871	P01871{65-89}	0	0	0	A0A087WYJ9;A0A1B0GUU9;P01871;P01871-2	45.76	29.0515	15	167.737
38001@S_qEVs_exo_PE3-Paz.cmpd.rclb.mgf	126.08	988.774	3	1	-0.0038	0	2	LLEK	SHCIAEVENDEMPADLPSLAADFVESK	DVCK	MOD:00110 C3	0	12444	P02768	P02768{311-337}	0	0	0	A0A0C4DGB6;B7WNR0;C9JKR2;D6RHD5;H0YA55;P02768;P02768-2	126.22	38.0602	15	167.866
39342@S_qEVs_exo_PE3-Paz.cmpd.rclb.mgf	129.62	1145.32	3	1	0.0128	1	2	LTGR	TLADLTLLDSPIKVPLLLSEPINIIDALEMR	DAVE	MOD:00719 M30	0	14192	P04114	P04114{2013-2043}	0	0	0	P04114	83.59	28.3778	8.67778	167.793
21906@S_qEVs_exo_PE4-Paz.cmpd.rclb.mgf	79.33	693.896	2	0	-0.0009	0	2	GKEK	IAELSATAQEIIK	SQAI		0	14192	P04114	P04114{4466-4478}	0	0	0	P04114	90.28	27.9249	5.30103	167.768
34003@S_qEVs_exo_C1-Paz.cmpd.rclb.mgf	115.42	944.979	2	0	-0.001	0	2	LILR	VIGNMGQTMEQLTPELK	SSIL		0	14192	P04114	P04114{491-507}	0	0	0	A8MUN2;P04114	100.77	30.4945	11.585	167.588
3573@S_qEVs_exo_C1-Paz.cmpd.rclb.mgf	30.02	654.334	2	0	0.0007	0	2	IKEK	AEAQAQYSAAVAK	GKSA		0	31811	Q14624	Q14624{99-111}	0	0	0	B7ZKJ8;Q14624;Q14624-2;Q14624-3;Q14624-4	78.2	27.3767	9.38722	167.582
38494@S_qEVs_exo_C3-Paz.cmpd.rclb.mgf	127.42	1127.91	3	0	0.0002	1	2	WKDK	AQNLYQELLTQEGQASFQGLKDNVFDGLVR	VTQE		0	14192	P04114	P04114{4148-4177}	0	0	0	P04114	56.97	31.6534	13.1487	167.552
25127@S_qEVs_exo_C4-Paz.cmpd.rclb.mgf	85.65	829.44	2	0	-0.0037	0	2	TLPK	SVSDGIAALDLNAVANK	IADF		0	14192	P04114	P04114{3830-3846}	0	0	0	P04114	98.86	25.2357	10.0969	167.538
29327@S_qEVs_exo_PE1-Paz.cmpd.rclb.mgf	102.52	693.896	2	0	0.0006	0	2	GKEK	IAELSATAQEIIK	SQAI		0	14192	P04114	P04114{4466-4478}	0	0	0	P04114	92.02	26.4316	6.38722	167.644
19997@S_qEVs_exo_PE2-Paz.cmpd.rclb.mgf	71.78	824.405	2	0	0.0003	0	2	VQYR	GEVQAMLGQSTEELR	VRLA		0	19428	P02649	P02649{138-152}	0	0	0	E7ERP7;E9PEV4;H0Y7L5;P02649	106.05	30.3611	8.4437	167.675
37273@S_qEVs_exo_PE2-Paz.cmpd.rclb.mgf	119.73	862.016	2	0	0.002	0	2	DAHK	VLSALQAVQGLLVAQGR	ADSQ		0	1536	P01019	P01019{180-196}	0	0	0	P01019	93.4	30.756	14.5229	167.668
24392@S_qEVs_exo_PE2-Paz.cmpd.rclb.mgf	83.65	829.442	2	0	0.001	0	2	TLPK	SVSDGIAALDLNAVANK	IADF		0	14192	P04114	P04114{3830-3846}	0	0	0	P04114	108.39	22.0658	9.56864	167.586
26431@S_qEVs_exo_PE2-Paz.cmpd.rclb.mgf	89.17	944.98	2	0	0.0004	0	2	LILR	VIGNMGQTMEQLTPELK	SSIL		0	14192	P04114	P04114{491-507}	0	0	0	A8MUN2;P04114	118.7	26.2737	12.4815	167.585
27308@S_qEVs_exo_PE3-Paz.cmpd.rclb.mgf	95.87	693.896	2	0	-0.0003	0	2	GKEK	IAELSATAQEIIK	SQAI		0	14192	P04114	P04114{4466-4478}	0	0	0	P04114	92.11	26.5787	6.24413	167.585
38722@S_qEVs_exo_PE4-Paz.cmpd.rclb.mgf	126.68	1087.89	3	0	-0.0015	0	2	LSPR	DQFNLIVFSTEATQWRPSLVPASAENVNK	ARSF		0	31811	Q14624	Q14624{308-336}	0	0	0	B7ZKJ8;H7C0L5;Q14624;Q14624-2;Q14624-3;Q14624-4	52.48	28.4376	10.1739	167.531
19872@S_qEVs_exo_C3-Paz.cmpd.rclb.mgf	74.07	824.406	2	0	0.002	0	2	VQYR	GEVQAMLGQSTEELR	VRLA		0	19428	P02649	P02649{138-152}	0	0	0	E7ERP7;E9PEV4;H0Y7L5;P02649	108.41	29.6697	7.0655	167.499
32881@S_qEVs_exo_C2-Paz.cmpd.rclb.mgf	113.62	937.499	2	0	-0.001	0	2	VVVK	LFDSDPITVTVPVEVSR	KNPK		0	18196	P10909	P10909{409-425}	0	0	0	H0YAS8;P10909;P10909-2;P10909-3;P10909-4;P10909-5	99.14	26.3128	15	167.476
16925@S_qEVs_exo_C2-Paz.cmpd.rclb.mgf	67.42	790.928	2	0	0.0018	1	2	FSYK	NKYGMVAQVTQTLK	LEDT		0	14192	P04114	P04114{274-287}	0	0	0	A8MUN2;P04114	84.44	25.8434	7.74473	167.385
26471@S_qEVs_exo_C2-Paz.cmpd.rclb.mgf	95.35	693.896	2	0	0.0002	0	2	GKEK	IAELSATAQEIIK	SQAI		0	14192	P04114	P04114{4466-4478}	0	0	0	P04114	87.76	25.0427	7.63827	167.307
37413@S_qEVs_exo_C3-Paz.cmpd.rclb.mgf	124.57	994.11	3	1	0.009	0	2	LLEK	SHCIAEVENDEMPADLPSLAADFVESK	DVCK	MOD:00110 C3;MOD:00719 M12	0	12444	P02768	P02768{311-337}	0	0	0	A0A0C4DGB6;B7WNR0;C9JKR2;D6RHD5;H0YA55;P02768;P02768-2	116.09	41.0305	15	167.378
36698@S_qEVs_exo_C3-Paz.cmpd.rclb.mgf	122.68	731.93	2	0	0.0006	1	2	PWDR	VKDLATVYVDVLK	DSGR		0	5621	P02647	P02647{35-47}	0	0	0	P02647	71.02	31.5368	7.11351	167.375
13726@S_qEVs_exo_C3-Paz.cmpd.rclb.mgf	56.88	657.836	2	0	-0.0015	0	2	LWGK	VNVDEVGGEALGR	LLVV		0	5082	P68871	P68871{19-31}	0	0	0	F8W6P5;P68871	71.98	27.8968	7.72125	167.374
25767@S_qEVs_exo_C4-Paz.cmpd.rclb.mgf	87.3	833.397	3	0	0.0054	0	2	YHMK	ADSVVDLLSYNVQGSGETTYDHK	NTFT		0	14192	P04114	P04114{1393-1415}	0	0	0	P04114	80.27	34.1187	15	167.366
23716@S_qEVs_exo_PE1-Paz.cmpd.rclb.mgf	86.03	731.93	2	0	-0.0003	1	2	PWDR	VKDLATVYVDVLK	DSGR		0	5621	P02647	P02647{35-47}	0	0	0	P02647	85.45	26.7966	5.16115	167.464
13306@S_qEVs_exo_PE2-Paz.cmpd.rclb.mgf	54.05	771.413	2	0	0.0016	0	2	FVLK	VLSLAQEQVGGSPEK	LQET		0	25164	A0A0G2JPR0;P0C0L5	A0A0G2JPR0{1085-1099};P0C0L5{1085-1099}	0	0	0	A0A0G2JL54;A0A0G2JPR0;A0A140TA29;A0A140TA32;A0A140TA44;A0A140TA49;F5GXS0;P0C0L4;P0C0L4-2;P0C0L5	107.68	24.8752	5.40894	167.445
13856@S_qEVs_exo_PE2-Paz.cmpd.rclb.mgf	55.55	569.645	3	0	0.0017	2	2	ELYR	QKVEPLRAELQEGAR	QKLH	MOD:00040 Q1	0	5621	P02647	P02647{141-155}	0	0	0	F8W696;P02647	39	29.197	8.4437	167.316
22333@S_qEVs_exo_PE2-Paz.cmpd.rclb.mgf	78.05	853.926	2	0	0.0017	0	2	VVNR	ANTVQEATFQMELPK	KAFI		0	31811	Q14624	Q14624{61-75}	0	0	0	B7ZKJ8;Q14624;Q14624-2;Q14624-3;Q14624-4	94.98	26.587	8.58503	167.308
32568@S_qEVs_exo_PE3-Paz.cmpd.rclb.mgf	111.43	937.5	2	0	0.0006	0	2	VVVK	LFDSDPITVTVPVEVSR	KNPK		0	18196	P10909	P10909{409-425}	0	0	0	H0YAS8;P10909;P10909-2;P10909-3;P10909-4;P10909-5	99.21	30.1702	14.0088	167.44
32207@S_qEVs_exo_PE4-Paz.cmpd.rclb.mgf	108.93	937.501	2	0	0.0024	0	2	VVVK	LFDSDPITVTVPVEVSR	KNPK		0	18196	P10909	P10909{409-425}	0	0	0	H0YAS8;P10909;P10909-2;P10909-3;P10909-4;P10909-5	91.92	27.8353	15	167.44
26493@S_qEVs_exo_PE4-Paz.cmpd.rclb.mgf	92.2	693.896	2	0	0	0	2	GKEK	IAELSATAQEIIK	SQAI		0	14192	P04114	P04114{4466-4478}	0	0	0	P04114	88.59	26.4981	5.67778	167.326
36981@S_qEVs_exo_C1-Paz.cmpd.rclb.mgf	123.32	731.929	2	0	-0.002	1	2	PWDR	VKDLATVYVDVLK	DSGR		0	5621	P02647	P02647{35-47}	0	0	0	P02647	72	32.8015	6.82391	167.292
31605@S_qEVs_exo_C1-Paz.cmpd.rclb.mgf	109.13	693.897	2	0	0.0011	0	2	GKEK	IAELSATAQEIIK	SQAI		0	14192	P04114	P04114{4466-4478}	0	0	0	P04114	85.96	26.7861	6.02687	167.277
38413@S_qEVs_exo_C1-Paz.cmpd.rclb.mgf	127.08	1018.21	3	0	-0.004	1	2	KYYK	TIDDLKNQILNLTTDNANILLQIDNAR	LAAD		0	8839	P13645	P13645{202-228}	0	0	0	P13645	122.65	39.3407	15	167.255
19587@S_qEVs_exo_C1-Paz.cmpd.rclb.mgf	73.2	807.43	2	0	0.0022	1	2	KDAR	NKLNDLEEALQQAK	EDLA		0	27234	P35908	P35908{440-453}	0	0	0	P35908	64.01	24.3298	11.7212	167.188
34054@S_qEVs_exo_C3-Paz.cmpd.rclb.mgf	115.45	937.498	2	0	-0.0038	0	2	VVVK	LFDSDPITVTVPVEVSR	KNPK		0	18196	P10909	P10909{409-425}	0	0	0	H0YAS8;P10909;P10909-2;P10909-3;P10909-4;P10909-5	94.41	31.3098	11.301	167.266
17512@S_qEVs_exo_C4-Paz.cmpd.rclb.mgf	65.5	511.285	4	0	0.0018	0	2	LLLK	HSHAGELEALGGVKPAVLTR	SGDP		0	29027	P02730	P02730{161-180}	0	0	0	A0A0A0MS98;P02730;P02730-2	90.26	26.5962		167.167
22412@S_qEVs_exo_C4-Paz.cmpd.rclb.mgf	78.37	693.896	2	0	-0.0009	0	2	GKEK	IAELSATAQEIIK	SQAI		0	14192	P04114	P04114{4466-4478}	0	0	0	P04114	88.07	29.0933	6.63827	167.096
20190@S_qEVs_exo_PE1-Paz.cmpd.rclb.mgf	75.53	816.897	2	0	-0.0012	0	2	IPDR	FSGSGSGTDFTLTISR	LEPE		0	31419	A0A0C4DH25;P01619	A0A0C4DH25{83-98};P01619{83-98}	0	0	0	A0A0C4DH25;P01619	148.41	33.6565	13.3188	167.093
25034@S_qEVs_exo_PE3-Paz.cmpd.rclb.mgf	89.22	833.395	3	0	0	0	2	YHMK	ADSVVDLLSYNVQGSGETTYDHK	NTFT		0	14192	P04114	P04114{1393-1415}	0	0	0	P04114	96.65	33.9341	15	167.256
15626@S_qEVs_exo_PE3-Paz.cmpd.rclb.mgf	62.6	859.948	2	0	0.0018	1	2	CVPR	KWIYHLTEGSTDLR	TEGR		0	26798	O95445	O95445{99-112}	0	0	0	O95445;O95445-2;Q5SRP5	75.03	26.9314	7.74473	167.167
19165@S_qEVs_exo_PE3-Paz.cmpd.rclb.mgf	72.52	766.392	2	0	0.0014	0	2	IGWR	NDASHLLVFTTDAK	THIA		0	21714	P05106	P05106{266-279}	0	0	0	H3BM21;I3L4X8;P05106;P05106-2;P05106-3	102.09	31.4244	15	167.144
19639@S_qEVs_exo_PE4-Paz.cmpd.rclb.mgf	72.92	824.405	2	0	0.0004	0	2	VQYR	GEVQAMLGQSTEELR	VRLA		0	19428	P02649	P02649{138-152}	0	0	0	E7ERP7;E9PEV4;H0Y7L5;P02649	105.86	27.8084	8.08092	167.122
4444@S_qEVs_exo_C4-Paz.cmpd.rclb.mgf	31.43	654.334	2	0	0.001	0	2	IKEK	AEAQAQYSAAVAK	GKSA		0	31811	Q14624	Q14624{99-111}	0	0	0	B7ZKJ8;Q14624;Q14624-2;Q14624-3;Q14624-4	85.33	24.9652	10.2518	167.064
38652@S_qEVs_exo_PE2-Paz.cmpd.rclb.mgf	123.65	1091.85	3	0	0.0002	0	2	FSHR	LNTDIAGLASAIDMSTNYNSDSLHFSNVFR	SVMA		0	14192	P04114	P04114{1868-1897}	0	0	0	P04114	101.42	31.4335	13.3768	167.083
38103@S_qEVs_exo_C1-Paz.cmpd.rclb.mgf	126.27	988.442	3	0	-0.0005	0	2	LLEK	SHCIAEVENDEMPADLPSLAADFVESK	DVCK	MOD:00110 C3	0	12444	P02768	P02768{311-337}	0	0	0	A0A0C4DGB6;B7WNR0;C9JKR2;D6RHD5;H0YA55;P02768;P02768-2	130.43	39.3618	15	167.025
31340@S_qEVs_exo_C1-Paz.cmpd.rclb.mgf	108.37	693.897	2	0	0.0008	0	2	GKEK	IAELSATAQEIIK	SQAI		0	14192	P04114	P04114{4466-4478}	0	0	0	P04114	101.46	29.5347	6.01323	166.95
34890@S_qEVs_exo_C1-Paz.cmpd.rclb.mgf	117.73	735.912	2	0	0.0002	0	2	EVYK	LSLEIEQLELQR	DSAR		0	8671	P04003	P04003{574-585}	0	0	0	P04003	99.51	28.0892	8.50864	166.944
14997@S_qEVs_exo_C2-Paz.cmpd.rclb.mgf	62.02	829.401	2	0	0.001	0	2	SGYR	SGGGFSSGSAGIINYQR	RTTS		0	27234	P04264	P04264{13-29}	0	0	0	P04264	110.14	24.5863	8.79588	166.959
38264@S_qEVs_exo_C3-Paz.cmpd.rclb.mgf	126.82	1091.86	3	0	0.0015	0	2	FSHR	LNTDIAGLASAIDMSTNYNSDSLHFSNVFR	SVMA		0	14192	P04114	P04114{1868-1897}	0	0	0	P04114	91.03	36.0542	15	167.062
36863@S_qEVs_exo_C3-Paz.cmpd.rclb.mgf	123.12	821.085	3	0	0.0026	1	2	GTSK	IDDIWNLEVKENFAGEATLQR	IYSL		0	14192	P04114	P04114{3538-3558}	0	0	0	P04114	102.07	38.0812	13.699	166.999
13610@S_qEVs_exo_C3-Paz.cmpd.rclb.mgf	56.58	657.836	2	0	-0.0009	0	2	LWGK	VNVDEVGGEALGR	LLVV		0	5082	P68871	P68871{19-31}	0	0	0	F8W6P5;P68871	83.96	30.3083	8.67778	166.961
18836@S_qEVs_exo_C3-Paz.cmpd.rclb.mgf	71	854.39	2	0	-0.0003	0	2	SSSK	GSLGGGFSSGGFSGGSFSR	GSSG		0	8839	P13645	P13645{41-59}	0	0	0	P13645	128.43	28.7186	11.4815	166.925
16845@S_qEVs_exo_C4-Paz.cmpd.rclb.mgf	63.58	865.926	2	0	-0.0001	0	2	KAYK	SELEEQLTPVAEETR	ARLS		0	19428	P02649	P02649{94-108}	0	0	0	E7ERP7;E9PEV4;H0Y7L5;P02649	92.92	31.6187	11.4318	166.989
35290@S_qEVs_exo_C4-Paz.cmpd.rclb.mgf	114.05	1036.49	2	0	-0.0045	0	2	TEWK	AGAFCLSEDAGLGISSTASLR	AFQP	MOD:00110 C5	0	23021	P01023;P20742	P01023{767-787};P20742{773-793}	0	0	0	P01023;P20742;P20742-2	99.63	31.9008	13.284	166.969
21313@S_qEVs_exo_C4-Paz.cmpd.rclb.mgf	75.37	796.403	3	0	-0.0035	0	2	WITK	QQNAQGGFSSTQDTVVALHALSK	YGAA		0	23021	P01023	P01023{1241-1263}	0	0	0	P01023	97.82	28.9859	15	166.921
11131@S_qEVs_exo_PE2-Paz.cmpd.rclb.mgf	48.48	753.395	2	0	0.0006	0	2	ATLR	IGQDGISTSATTNLK	CSLL		0	14192	P04114	P04114{1647-1661}	0	0	0	P04114	106.23	25.5344	11.3098	167.048
31978@S_qEVs_exo_PE2-Paz.cmpd.rclb.mgf	104.88	899.01	2	0	-0.0003	0	2	ELRR	NVQALEIELQSQLALK	QSLE		0	8839	P13645	P13645{371-386}	0	0	0	P13645	94.02	31.2139	10.8539	166.973
32729@S_qEVs_exo_PE3-Paz.cmpd.rclb.mgf	111.88	937.5	2	0	0.0009	0	2	VVVK	LFDSDPITVTVPVEVSR	KNPK		0	18196	P10909	P10909{409-425}	0	0	0	H0YAS8;P10909;P10909-2;P10909-3;P10909-4;P10909-5	99.07	32.0842	15	167.008
37100@S_qEVs_exo_C1-Paz.cmpd.rclb.mgf	123.62	731.929	2	0	-0.0016	1	2	PWDR	VKDLATVYVDVLK	DSGR		0	5621	P02647	P02647{35-47}	0	0	0	P02647	68.23	31.7222	6.00436	166.867
18349@S_qEVs_exo_PE1-Paz.cmpd.rclb.mgf	70.25	818.779	3	0	0.0021	1	2	IEGK	SNTVASLHTEKNTLELSNGVIVK	INNQ		0	14192	P04114	P04114{2854-2876}	0	0	0	P04114	92.51	36.9841	15	166.868
17397@S_qEVs_exo_PE2-Paz.cmpd.rclb.mgf	64.95	834.756	3	1	0.0015	2	2	IAQK	SKAEAESLYQSKYEELQITAGR	HGDS		0	27234	P04264	P04264{365-386}	0	0	0	P04264	82.59	33.0031	15	166.86
16018@S_qEVs_exo_PE2-Paz.cmpd.rclb.mgf	61.15	863.468	2	0	0.0007	1	2	AEAK	ESGPTTYKVTSTLTIK	ESDW		0	10626	P01871;P04220	P01871{170-185};P04220{108-123}	0	0	0	A0A087WYJ9;A0A1B0GUU9;P01871;P01871-2;P04220	69.55	25.0693	11.6198	166.857
37160@S_qEVs_exo_C1-Paz.cmpd.rclb.mgf	123.78	731.929	2	0	-0.0022	1	2	PWDR	VKDLATVYVDVLK	DSGR		0	5621	P02647	P02647{35-47}	0	0	0	P02647	84.74	33.4138	6.11351	166.737
19248@S_qEVs_exo_C2-Paz.cmpd.rclb.mgf	74.22	824.404	2	0	-0.0013	0	2	VQYR	GEVQAMLGQSTEELR	VRLA		0	19428	P02649	P02649{138-152}	0	0	0	E7ERP7;E9PEV4;H0Y7L5;P02649	116.71	28.6189	7.72125	166.738
25007@S_qEVs_exo_C4-Paz.cmpd.rclb.mgf	85.35	829.442	2	0	-0.0001	0	2	TLPK	SVSDGIAALDLNAVANK	IADF		0	14192	P04114	P04114{3830-3846}	0	0	0	P04114	95.58	23.4578	12.2366	166.794
20408@S_qEVs_exo_C4-Paz.cmpd.rclb.mgf	73.02	824.404	2	0	-0.001	0	2	VQYR	GEVQAMLGQSTEELR	VRLA		0	19428	P02649	P02649{138-152}	0	0	0	E7ERP7;E9PEV4;H0Y7L5;P02649	110.02	28.9738	7.85387	166.786
22569@S_qEVs_exo_PE2-Paz.cmpd.rclb.mgf	78.73	1106.55	2	1	-0.0131	0	2	IQVR	LGEHNIDVLEGNEQFINAAK	IITH		0	11892	P00761	P00761{58-77}	0	0	0	P00761	72.24	25.5609	14.301	166.84
30839@S_qEVs_exo_PE2-Paz.cmpd.rclb.mgf	101.53	1025.03	2	1	0.0009	0	2	GESK	LEVLNFDFQANAQLSNPK	INPL		0	14192	P04114	P04114{2801-2818}	0	0	0	P04114	117.17	30.4477	8.13668	166.709
19390@S_qEVs_exo_PE3-Paz.cmpd.rclb.mgf	73.2	824.405	2	0	0.0009	0	2	VQYR	GEVQAMLGQSTEELR	VRLA		0	19428	P02649	P02649{138-152}	0	0	0	E7ERP7;E9PEV4;H0Y7L5;P02649	106.37	28.6858	8.95861	166.738
19451@S_qEVs_exo_PE3-Paz.cmpd.rclb.mgf	73.35	824.405	2	0	0.0009	0	2	VQYR	GEVQAMLGQSTEELR	VRLA		0	19428	P02649	P02649{138-152}	0	0	0	E7ERP7;E9PEV4;H0Y7L5;P02649	104.44	31.2573	8.76955	166.738
19506@S_qEVs_exo_PE3-Paz.cmpd.rclb.mgf	73.5	824.405	2	0	0.001	0	2	VQYR	GEVQAMLGQSTEELR	VRLA		0	19428	P02649	P02649{138-152}	0	0	0	E7ERP7;E9PEV4;H0Y7L5;P02649	108.8	28.3963	7.46852	166.738
26004@S_qEVs_exo_PE4-Paz.cmpd.rclb.mgf	90.72	691.385	2	0	-0.0003	0	2	VPEK	AHLLSLVDVMQR	EGGP		0	8032	P04275	P04275{1752-1763}	0	0	0	P04275	66.94	32.292	4.61979	166.739
25984@S_qEVs_exo_PE4-Paz.cmpd.rclb.mgf	90.65	944.98	2	0	0.0007	0	2	LILR	VIGNMGQTMEQLTPELK	SSIL		0	14192	P04114	P04114{491-507}	0	0	0	A8MUN2;P04114	99.6	28.1812	9.69897	166.735
26990@S_qEVs_exo_PE4-Paz.cmpd.rclb.mgf	93.57	693.896	2	0	0.0003	0	2	GKEK	IAELSATAQEIIK	SQAI		0	14192	P04114	P04114{4466-4478}	0	0	0	P04114	88.59	26.7643	5.36653	166.728
16203@S_qEVs_exo_C2-Paz.cmpd.rclb.mgf	65.25	865.927	2	0	0.0006	0	2	KAYK	SELEEQLTPVAEETR	ARLS		0	19428	P02649	P02649{94-108}	0	0	0	E7ERP7;E9PEV4;H0Y7L5;P02649	103.44	33.4173	11.9208	166.649
12856@S_qEVs_exo_C1-Paz.cmpd.rclb.mgf	54.6	749.405	2	0	0.0001	0	2	GRVR	AATVGSLAGQPLQER	AQAW		0	19428	P02649	P02649{210-224}	0	0	0	H0Y7L5;P02649	100.78	22.5991	4.92082	166.533
38232@S_qEVs_exo_C2-Paz.cmpd.rclb.mgf	127.93	962.504	3	0	0.0003	1	2	HNAK	FSLDGKAALTELSLGSAYQAMILGVDSK	NIFN		0	14192	P04114	P04114{1697-1724}	0	0	0	P04114	109.36	32.9627	13.2007	166.592
21045@S_qEVs_exo_C3-Paz.cmpd.rclb.mgf	77.15	796.404	3	0	0.0014	0	2	WITK	QQNAQGGFSSTQDTVVALHALSK	YGAA		0	23021	P01023	P01023{1241-1263}	0	0	0	P01023	80.99	30.7191	15	166.641
24783@S_qEVs_exo_C4-Paz.cmpd.rclb.mgf	84.73	829.444	2	0	0.0033	0	2	TLPK	SVSDGIAALDLNAVANK	IADF		0	14192	P04114	P04114{3830-3846}	0	0	0	P04114	105.7	22.5682	9.67778	166.627
13830@S_qEVs_exo_C4-Paz.cmpd.rclb.mgf	55.82	657.837	2	0	0.0002	0	2	LWGK	VNVDEVGGEALGR	LLVV		0	5082	P68871	P68871{19-31}	0	0	0	F8W6P5;P68871	71.88	30.1236	7.79588	166.474
38318@S_qEVs_exo_PE1-Paz.cmpd.rclb.mgf	127.33	992.554	2	0	-0.002	0	2	FQKK	TLQALEFHTVPFQLLAR	YKGL		0	19632	Q08380	Q08380{377-393}	0	0	0	Q08380	66.14	27.9503	7.12494	166.604
38009@S_qEVs_exo_PE1-Paz.cmpd.rclb.mgf	126.52	1091.86	3	0	0.0008	0	2	FSHR	LNTDIAGLASAIDMSTNYNSDSLHFSNVFR	SVMA		0	14192	P04114	P04114{1868-1897}	0	0	0	P04114	117.32	34.7749	14.301	166.48
26499@S_qEVs_exo_PE2-Paz.cmpd.rclb.mgf	89.37	918.479	2	0	0.0001	0	2	WASR	QEPSQGTTTFAVTSILR	VAAE		0	16658	A0A0G2JMB2;P01876	A0A0G2JMB2{270-286};P01876{283-299}	0	0	0	A0A0G2JMB2;P01876	113.35	24.3836	15	166.639
20199@S_qEVs_exo_PE2-Paz.cmpd.rclb.mgf	72.38	824.405	2	0	0.0003	0	2	VQYR	GEVQAMLGQSTEELR	VRLA		0	19428	P02649	P02649{138-152}	0	0	0	E7ERP7;E9PEV4;H0Y7L5;P02649	106.49	32.7744	7.74473	166.549
32680@S_qEVs_exo_PE3-Paz.cmpd.rclb.mgf	111.73	937.499	2	0	-0.0001	0	2	VVVK	LFDSDPITVTVPVEVSR	KNPK		0	18196	P10909	P10909{409-425}	0	0	0	H0YAS8;P10909;P10909-2;P10909-3;P10909-4;P10909-5	82.51	33.033	15	166.477
38422@S_qEVs_exo_PE4-Paz.cmpd.rclb.mgf	125.88	1119.59	2	0	-0.001	0	2	LDGK	AALTELSLGSAYQAMILGVDSK	NIFN		0	14192	P04114	P04114{1703-1724}	0	0	0	P04114	112.82	26.0613	14.1938	166.528
16158@S_qEVs_exo_PE4-Paz.cmpd.rclb.mgf	63.5	944.472	2	0	-0.0004	0	2	SPAK	LLLQMDSSATAYGSTVSK	RVAW	MOD:00719 M5	0	14192	P04114	P04114{1146-1163}	0	0	0	P04114	117.11	30.0506	14.1739	166.452
17538@S_qEVs_exo_C1-Paz.cmpd.rclb.mgf	67.3	818.779	3	0	-0.0002	1	2	IEGK	SNTVASLHTEKNTLELSNGVIVK	INNQ		0	14192	P04114	P04114{2854-2876}	0	0	0	P04114	83.02	38.8366	15	166.44
12701@S_qEVs_exo_C1-Paz.cmpd.rclb.mgf	54.22	657.837	2	0	0.0002	0	2	LWGK	VNVDEVGGEALGR	LLVV		0	5082	P68871	P68871{19-31}	0	0	0	F8W6P5;P68871	85.62	31.5605	7.67778	166.413
30836@S_qEVs_exo_C1-Paz.cmpd.rclb.mgf	107.02	779.903	2	0	0.0019	0	2	KKYR	ITENDIQIALDDAK	INFN		0	14192	P04114	P04114{2151-2164}	0	0	0	P04114	111.13	24.5403	8.21467	166.403
31100@S_qEVs_exo_C1-Paz.cmpd.rclb.mgf	107.75	693.896	2	0	0.0006	0	2	GKEK	IAELSATAQEIIK	SQAI		0	14192	P04114	P04114{4466-4478}	0	0	0	P04114	97.03	30.6045	6.35655	166.401
9669@S_qEVs_exo_C1-Paz.cmpd.rclb.mgf	46.02	708.897	2	0	0.0052	0	2	SQEK	LAQAAQSSVATITR	LADV		0	31907	Q9Y490	Q9Y490{2044-2057}	0	0	0	Q9Y490	102.58	25.4208	10.2076	166.342
31042@S_qEVs_exo_C1-Paz.cmpd.rclb.mgf	107.6	693.897	2	0	0.001	0	2	GKEK	IAELSATAQEIIK	SQAI		0	14192	P04114	P04114{4466-4478}	0	0	0	P04114	94.26	27.9791	6.3098	166.267
27292@S_qEVs_exo_C2-Paz.cmpd.rclb.mgf	97.67	693.896	2	0	0.0003	0	2	GKEK	IAELSATAQEIIK	SQAI		0	14192	P04114	P04114{4466-4478}	0	0	0	P04114	102.5	28.2093	6.01773	166.433
24475@S_qEVs_exo_C3-Paz.cmpd.rclb.mgf	87.08	829.441	2	0	-0.0015	0	2	TLPK	SVSDGIAALDLNAVANK	IADF		0	14192	P04114	P04114{3830-3846}	0	0	0	P04114	103.14	23.1529	10.6198	166.439
38233@S_qEVs_exo_C3-Paz.cmpd.rclb.mgf	126.73	1087.89	3	0	0.0012	0	2	LSPR	DQFNLIVFSTEATQWRPSLVPASAENVNK	ARSF		0	31811	Q14624	Q14624{308-336}	0	0	0	B7ZKJ8;H7C0L5;Q14624;Q14624-2;Q14624-3;Q14624-4	59.89	25.7232	13.2076	166.376
13024@S_qEVs_exo_C3-Paz.cmpd.rclb.mgf	55.05	832.4	2	0	-0.004	0	2	VQYR	GEVQAMLGQSTEELR	VRLA	MOD:00719 M6	0	19428	P02649	P02649{138-152}	0	0	0	E7ERP7;E9PEV4;H0Y7L5;P02649	141.1	28.5601	9.67778	166.329
39471@S_qEVs_exo_PE2-Paz.cmpd.rclb.mgf	125.82	1018.21	3	0	-0.001	1	2	KYYK	TIDDLKNQILNLTTDNANILLQIDNAR	LAAD		0	8839	P13645	P13645{202-228}	0	0	0	P13645	130.12	37.9181	15	166.35
24226@S_qEVs_exo_PE3-Paz.cmpd.rclb.mgf	86.85	829.443	2	0	0.0019	0	2	TLPK	SVSDGIAALDLNAVANK	IADF		0	14192	P04114	P04114{3830-3846}	0	0	0	P04114	88.27	23.2676	9.05061	166.382
36476@S_qEVs_exo_PE4-Paz.cmpd.rclb.mgf	120.65	821.084	3	0	-0.0004	1	2	GTSK	IDDIWNLEVKENFAGEATLQR	IYSL		0	14192	P04114	P04114{3538-3558}	0	0	0	P04114	92.73	35.3929	14.5528	166.402
26870@S_qEVs_exo_PE4-Paz.cmpd.rclb.mgf	93.27	693.897	2	0	0.0009	0	2	GKEK	IAELSATAQEIIK	SQAI		0	14192	P04114	P04114{4466-4478}	0	0	0	P04114	91.56	26.6218	6.63827	166.345
38462@S_qEVs_exo_PE4-Paz.cmpd.rclb.mgf	125.98	988.441	3	0	-0.0026	0	2	LLEK	SHCIAEVENDEMPADLPSLAADFVESK	DVCK	MOD:00110 C3	0	12444	P02768	P02768{311-337}	0	0	0	A0A0C4DGB6;B7WNR0;C9JKR2;D6RHD5;H0YA55;P02768;P02768-2	126.56	41.0152	15	166.302
27017@S_qEVs_exo_C2-Paz.cmpd.rclb.mgf	96.9	693.896	2	0	0.0002	0	2	GKEK	IAELSATAQEIIK	SQAI		0	14192	P04114	P04114{4466-4478}	0	0	0	P04114	102.91	27.7967	6	166.24
36523@S_qEVs_exo_C1-Paz.cmpd.rclb.mgf	122.12	939.022	2	0	-0.0016	0	2	GFVR	LQEAAELEAVELPVPIR	FLFV		0	29027	P02730	P02730{247-263}	0	0	0	P02730;P02730-2	94.36	31.9381	9.82391	166.073
27216@S_qEVs_exo_C3-Paz.cmpd.rclb.mgf	95.25	721.015	3	0	0.004	0	2	KTPK	SPVGVQPILNEHTFCAGMSK	YQED	MOD:00110 C15	0	24781	P00738	P00738{326-345}	0	0	0	A0A087WU08;A0A0C4DGL8;H0Y300;J3QLC9;J3QR68;P00738;P00738-2	73.78	37.4111	15	166.074
13588@S_qEVs_exo_C4-Paz.cmpd.rclb.mgf	55.2	657.837	2	0	0.0008	0	2	LWGK	VNVDEVGGEALGR	LLVV		0	5082	P68871	P68871{19-31}	0	0	0	F8W6P5;P68871	77.07	27.9975	7.11919	166.214
26675@S_qEVs_exo_C4-Paz.cmpd.rclb.mgf	89.72	944.981	2	0	0.0027	0	2	LILR	VIGNMGQTMEQLTPELK	SSIL		0	14192	P04114	P04114{491-507}	0	0	0	A8MUN2;P04114	96.02	29.2343	12.9586	166.133
22471@S_qEVs_exo_C4-Paz.cmpd.rclb.mgf	78.52	693.896	2	0	-0.0009	0	2	GKEK	IAELSATAQEIIK	SQAI		0	14192	P04114	P04114{4466-4478}	0	0	0	P04114	103.77	30.1984	6.36653	166.059
30299@S_qEVs_exo_PE1-Paz.cmpd.rclb.mgf	105.3	829.442	2	0	0.0008	0	2	TLPK	SVSDGIAALDLNAVANK	IADF		0	14192	P04114	P04114{3830-3846}	0	0	0	P04114	87.69	22.8222	9.01773	166.102
36375@S_qEVs_exo_PE1-Paz.cmpd.rclb.mgf	122.2	731.93	2	0	-0.0001	1	2	PWDR	VKDLATVYVDVLK	DSGR		0	5621	P02647	P02647{35-47}	0	0	0	P02647	67.25	30.2148	6.1549	166.058
38771@S_qEVs_exo_PE2-Paz.cmpd.rclb.mgf	123.97	1091.85	3	0	0.0007	0	2	FSHR	LNTDIAGLASAIDMSTNYNSDSLHFSNVFR	SVMA		0	14192	P04114	P04114{1868-1897}	0	0	0	P04114	90.46	29.0321	11.1938	166.134
16326@S_qEVs_exo_PE3-Paz.cmpd.rclb.mgf	64.42	865.926	2	0	0.0002	0	2	KAYK	SELEEQLTPVAEETR	ARLS		0	19428	P02649	P02649{94-108}	0	0	0	E7ERP7;E9PEV4;H0Y7L5;P02649	106.1	30.4008	11.5229	166.229
20619@S_qEVs_exo_PE3-Paz.cmpd.rclb.mgf	76.65	917.463	2	0	-0.0045	0	2	GITK	VFSNGADLSGVTEEAPLK	LSKA		0	32912	A0A024R6I7;P01009	A0A024R6I7{335-352};P01009{335-352}	0	0	0	A0A024R6I7;A0A0G2JRN3;P01009;P01009-2	139.62	32.4757	11.7959	166.157
11278@S_qEVs_exo_PE4-Paz.cmpd.rclb.mgf	50.57	800.894	2	0	-0.0007	0	2	REGK	QVGSGVTTDQVQAEAK	ESGP	MOD:00040 Q1	0	10626	P01871	P01871{154-169}	0	0	0	A0A087WYJ9;A0A1B0GUU9;P01871;P01871-2	118.1	26.5096	10.301	166.055
19376@S_qEVs_exo_C2-Paz.cmpd.rclb.mgf	74.67	824.404	2	0	-0.0008	0	2	VQYR	GEVQAMLGQSTEELR	VRLA		0	19428	P02649	P02649{138-152}	0	0	0	E7ERP7;E9PEV4;H0Y7L5;P02649	113.9	28.5345	7.92082	166.045
7161@S_qEVs_exo_PE2-Paz.cmpd.rclb.mgf	38.12	809.408	2	0	-0.0005	0	2	REGK	QVGSGVTTDQVQAEAK	ESGP		0	10626	P01871	P01871{154-169}	0	0	0	A0A087WYJ9;A0A1B0GUU9;P01871;P01871-2	128.62	27.6348	11.1675	166.029
13417@S_qEVs_exo_C1-Paz.cmpd.rclb.mgf	56.03	822.067	3	0	-0.0001	1	2	REGK	QVGSGVTTDQVQAEAKESGPTTYK	VTST	MOD:00040 Q1	0	10626	P01871	P01871{154-177}	0	0	0	A0A087WYJ9;A0A1B0GUU9;P01871;P01871-2	80.86	37.0166	15	165.984
33942@S_qEVs_exo_C1-Paz.cmpd.rclb.mgf	115.25	944.979	2	0	-0.001	0	2	LILR	VIGNMGQTMEQLTPELK	SSIL		0	14192	P04114	P04114{491-507}	0	0	0	A8MUN2;P04114	118.9	28.6992	12.1249	165.98
37710@S_qEVs_exo_C2-Paz.cmpd.rclb.mgf	126.55	871.129	3	0	-0.002	1	2	EQVK	NFVASHIANILNSEELDIQDLKK	LVKE		0	14192	P04114	P04114{591-613}	0	0	0	A8MUN2;P04114	119.85	29.4514	14.6383	166.008
28641@S_qEVs_exo_C2-Paz.cmpd.rclb.mgf	101.48	829.442	2	0	0.0008	0	2	TLPK	SVSDGIAALDLNAVANK	IADF		0	14192	P04114	P04114{3830-3846}	0	0	0	P04114	93.25	22.7477	10.7696	165.893
10707@S_qEVs_exo_C3-Paz.cmpd.rclb.mgf	48.68	708.895	2	0	0.0013	0	2	SQEK	LAQAAQSSVATITR	LADV		0	31907	Q9Y490	Q9Y490{2044-2057}	0	0	0	Q9Y490	108.01	27.8944	8.69897	165.984
15399@S_qEVs_exo_C3-Paz.cmpd.rclb.mgf	61.52	790.881	2	0	-0.0015	0	2	DFNK	SGSSTASWIQNVDTK	YQIR		0	14192	P04114	P04114{2241-2255}	0	0	0	P04114	114.07	25.3692	7.46852	165.948
37161@S_qEVs_exo_C3-Paz.cmpd.rclb.mgf	123.9	821.084	3	0	0.0007	1	2	GTSK	IDDIWNLEVKENFAGEATLQR	IYSL		0	14192	P04114	P04114{3538-3558}	0	0	0	P04114	72.36	30.2009	12.1612	165.94
24279@S_qEVs_exo_C4-Paz.cmpd.rclb.mgf	83.38	731.93	2	0	0.0002	1	2	PWDR	VKDLATVYVDVLK	DSGR		0	5621	P02647	P02647{35-47}	0	0	0	P02647	81.35	29.0413	6.67778	166.017
20356@S_qEVs_exo_C4-Paz.cmpd.rclb.mgf	72.85	824.405	2	0	0.0001	0	2	VQYR	GEVQAMLGQSTEELR	VRLA		0	19428	P02649	P02649{138-152}	0	0	0	E7ERP7;E9PEV4;H0Y7L5;P02649	109.7	30.7442	7.65758	165.97
13240@S_qEVs_exo_PE1-Paz.cmpd.rclb.mgf	55.9	628.835	2	0	0.0018	0	2	LWGK	VNVDAVGGEALGR	LLVV		0	5082	P02042	P02042{19-31}	0	0	0	E9PEW8;E9PFT6;P02042	73.63	24.6743	8.4437	165.992
12973@S_qEVs_exo_PE1-Paz.cmpd.rclb.mgf	55.2	771.413	2	0	0.0008	0	2	FVLK	VLSLAQEQVGGSPEK	LQET		0	25164	A0A0G2JPR0;P0C0L5	A0A0G2JPR0{1085-1099};P0C0L5{1085-1099}	0	0	0	A0A0G2JL54;A0A0G2JPR0;A0A140TA29;A0A140TA32;A0A140TA44;A0A140TA49;F5GXS0;P0C0L4;P0C0L4-2;P0C0L5	121.08	26.2754	5.88606	165.931
28441@S_qEVs_exo_PE1-Paz.cmpd.rclb.mgf	99.97	779.903	2	0	0.0014	0	2	KKYR	ITENDIQIALDDAK	INFN		0	14192	P04114	P04114{2151-2164}	0	0	0	P04114	106.53	26.0176	8.25181	165.886
33395@S_qEVs_exo_PE1-Paz.cmpd.rclb.mgf	114.07	735.912	2	0	-0.0003	0	2	EVYK	LSLEIEQLELQR	DSAR		0	8671	P04003	P04003{574-585}	0	0	0	P04003	87.19	25.4416	7.30103	165.844
36275@S_qEVs_exo_PE2-Paz.cmpd.rclb.mgf	117.03	893.935	2	0	-0.0008	0	2	EQLK	SGTASVVCLLNNFYPR	EAKV	MOD:00110 C8	0	10483	P01834	P01834{20-35}	0	0	0	P01834	125.6	28.7246	9.74473	166.025
31937@S_qEVs_exo_PE2-Paz.cmpd.rclb.mgf	104.73	899.01	2	0	0.0006	0	2	ELRR	NVQALEIELQSQLALK	QSLE		0	8839	P13645	P13645{371-386}	0	0	0	P13645	98.12	34.3108	8.26761	165.981
18417@S_qEVs_exo_PE2-Paz.cmpd.rclb.mgf	67.58	965.507	2	0	0.006	0	2	VYYR	VQNATLAVANITNADSATR	LLAQ		0	18262	P27105	P27105{126-144}	0	0	0	F8VSL7;P27105	94.66	27.5236	14.2676	165.905
19267@S_qEVs_exo_PE2-Paz.cmpd.rclb.mgf	69.88	766.39	2	0	-0.0033	0	2	IGWR	NDASHLLVFTTDAK	THIA		0	21714	P05106	P05106{266-279}	0	0	0	H3BM21;I3L4X8;P05106;P05106-2;P05106-3	100.77	33.3245	15	165.902
3522@S_qEVs_exo_PE2-Paz.cmpd.rclb.mgf	28.77	782.903	2	0	0.0005	1	2	GIIK	EKAEAQAQYSAAVAK	GKSA		0	31811	Q14624	Q14624{97-111}	0	0	0	B7ZKJ8;Q14624;Q14624-2;Q14624-3;Q14624-4	80.24	25.621	13.9586	165.895
38303@S_qEVs_exo_PE2-Paz.cmpd.rclb.mgf	122.73	1075.9	3	0	0.0059	1	2	FPLR	LTGKIDFLNNYALFLSPSAQQASWQVSAR	FNQY		0	14192	P04114	P04114{3064-3092}	0	0	0	P04114	107.77	36.3836	15	165.892
29455@S_qEVs_exo_PE2-Paz.cmpd.rclb.mgf	97.72	937.499	2	0	-0.0006	0	2	VVVK	LFDSDPITVTVPVEVSR	KNPK		0	18196	P10909	P10909{409-425}	0	0	0	H0YAS8;P10909;P10909-2;P10909-3;P10909-4;P10909-5	86.68	31.812	15	165.892
38037@S_qEVs_exo_PE3-Paz.cmpd.rclb.mgf	126.18	795.946	2	0	-0.0007	0	2	PIFK	GFGGLTGQIVAALSTAK	YKNW		0	6187	Q92954	Q92954{1235-1251}	0	0	0	A0A0U1RR20;Q92954;Q92954-2;Q92954-3;Q92954-4;Q92954-5;Q92954-6	96.96	26.6287	9.09151	165.958
24046@S_qEVs_exo_PE3-Paz.cmpd.rclb.mgf	86.4	829.443	2	0	0.0012	0	2	TLPK	SVSDGIAALDLNAVANK	IADF		0	14192	P04114	P04114{3830-3846}	0	0	0	P04114	96.1	22.8571	11.4318	165.893
24107@S_qEVs_exo_PE3-Paz.cmpd.rclb.mgf	86.55	829.443	2	0	0.0016	0	2	TLPK	SVSDGIAALDLNAVANK	IADF		0	14192	P04114	P04114{3830-3846}	0	0	0	P04114	96.1	21.5333	10.1675	165.893
37810@S_qEVs_exo_PE3-Paz.cmpd.rclb.mgf	125.58	946.482	2	0	0.0015	0	2	VDHK	LSLESLTSYFSIESSTK	GDVK		0	14192	P04114	P04114{3481-3497}	0	0	0	P04114	133.07	30.713	11.9208	165.861
28789@S_qEVs_exo_PE4-Paz.cmpd.rclb.mgf	98.78	728.714	3	0	0.0009	2	2	KDAK	NKLNDLEDALQQAKEDLAR	LLRD		0	27234	P04264	P04264{442-460}	0	0	0	P04264	97.06	34.5641	13.1427	166.011
14012@S_qEVs_exo_PE4-Paz.cmpd.rclb.mgf	57.7	749.405	2	0	0.0002	0	2	GRVR	AATVGSLAGQPLQER	AQAW		0	19428	P02649	P02649{210-224}	0	0	0	H0Y7L5;P02649	107.44	27.0738	5.31876	166.005
38682@S_qEVs_exo_PE4-Paz.cmpd.rclb.mgf	126.57	1091.85	3	0	-0.0025	0	2	FSHR	LNTDIAGLASAIDMSTNYNSDSLHFSNVFR	SVMA		0	14192	P04114	P04114{1868-1897}	0	0	0	P04114	73.49	32.5869	12.8861	165.953
26078@S_qEVs_exo_C3-Paz.cmpd.rclb.mgf	91.75	944.981	2	0	0.0021	0	2	LILR	VIGNMGQTMEQLTPELK	SSIL		0	14192	P04114	P04114{491-507}	0	0	0	A8MUN2;P04114	142.17	25.8148	9.24413	165.833
28583@S_qEVs_exo_PE1-Paz.cmpd.rclb.mgf	100.35	693.897	2	0	0.0015	0	2	GKEK	IAELSATAQEIIK	SQAI		0	14192	P04114	P04114{4466-4478}	0	0	0	P04114	93.43	28.8447	7.50864	165.832
25363@S_qEVs_exo_PE2-Paz.cmpd.rclb.mgf	86.32	1064.54	2	0	0.0026	0	2	ITGR	YEDGTLSLTSTSDLQSGIIK	NTAS		0	14192	P04114	P04114{1537-1556}	0	0	0	P04114	142.06	27.5668	10.5686	165.831
9570@S_qEVs_exo_C3-Paz.cmpd.rclb.mgf	45.67	662.828	2	1	0.0008	1	2	AVVK	KDSGFQMNQLR	GKKS		0	13749	P02787	P02787{122-132}	0	0	0	P02787	87.62	26.5461	10.7696	165.786
26495@S_qEVs_exo_C4-Paz.cmpd.rclb.mgf	89.25	944.981	2	0	0.0029	0	2	LILR	VIGNMGQTMEQLTPELK	SSIL		0	14192	P04114	P04114{491-507}	0	0	0	A8MUN2;P04114	113.97	28.7542	15	165.741
40136@S_qEVs_exo_C4-Paz.cmpd.rclb.mgf	127.12	1091.86	3	0	0.0028	0	2	FSHR	LNTDIAGLASAIDMSTNYNSDSLHFSNVFR	SVMA		0	14192	P04114	P04114{1868-1897}	0	0	0	P04114	94.41	37.4563	14.6198	165.714
11246@S_qEVs_exo_C4-Paz.cmpd.rclb.mgf	49.05	753.394	2	0	-0.0002	0	2	ATLR	IGQDGISTSATTNLK	CSLL		0	14192	P04114	P04114{1647-1661}	0	0	0	P04114	97.97	26.1204	12.4815	165.675
29563@S_qEVs_exo_PE2-Paz.cmpd.rclb.mgf	98.02	937.499	2	0	-0.001	0	2	VVVK	LFDSDPITVTVPVEVSR	KNPK		0	18196	P10909	P10909{409-425}	0	0	0	H0YAS8;P10909;P10909-2;P10909-3;P10909-4;P10909-5	101.85	29.1877	15	165.784
39851@S_qEVs_exo_PE2-Paz.cmpd.rclb.mgf	126.82	962.503	3	0	-0.0042	1	2	HNAK	FSLDGKAALTELSLGSAYQAMILGVDSK	NIFN		0	14192	P04114	P04114{1697-1724}	0	0	0	P04114	139.3	31.7554	14.1675	165.78
20042@S_qEVs_exo_PE2-Paz.cmpd.rclb.mgf	71.93	824.405	2	0	0.0001	0	2	VQYR	GEVQAMLGQSTEELR	VRLA		0	19428	P02649	P02649{138-152}	0	0	0	E7ERP7;E9PEV4;H0Y7L5;P02649	106.05	30.1868	7.92082	165.752
13889@S_qEVs_exo_PE3-Paz.cmpd.rclb.mgf	57.82	749.406	2	0	0.0007	0	2	GRVR	AATVGSLAGQPLQER	AQAW		0	19428	P02649	P02649{210-224}	0	0	0	H0Y7L5;P02649	111.14	24.4808	5.31876	165.721
27390@S_qEVs_exo_PE3-Paz.cmpd.rclb.mgf	96.08	936.475	2	0	-0.0006	0	2	SPAK	LLLQMDSSATAYGSTVSK	RVAW		0	14192	P04114	P04114{1146-1163}	0	0	0	P04114	118.83	30.1119	8.39794	165.701
20183@S_qEVs_exo_PE4-Paz.cmpd.rclb.mgf	74.55	952.979	2	0	0.0031	0	2	LILR	VIGNMGQTMEQLTPELK	SSIL	MOD:00719 M5	0	14192	P04114	P04114{491-507}	0	0	0	A8MUN2;P04114	104.84	31.4685	13.8239	165.77
37752@S_qEVs_exo_C1-Paz.cmpd.rclb.mgf	125.33	797.4	3	0	-0.0001	2	2	MEPK	DKDQEVLLQTFLDDASPGDKR	LAAY		0	14192	P04114	P04114{538-558}	0	0	0	A8MUN2;P04114	138.52	30.7235	12.8239	165.596
31401@S_qEVs_exo_C1-Paz.cmpd.rclb.mgf	108.52	693.896	2	0	0.0007	0	2	GKEK	IAELSATAQEIIK	SQAI		0	14192	P04114	P04114{4466-4478}	0	0	0	P04114	101.03	28.1838	6	165.494
812@S_qEVs_exo_C1-Paz.cmpd.rclb.mgf	22.4	645.308	2	0	-0.001	0	2	QTIK	SGSDEVQVGQQR	TFIS		0	20295	P01024	P01024{1571-1582}	0	0	0	M0QXZ3;P01024	108.72	24.7499	7.30103	165.444
36722@S_qEVs_exo_C2-Paz.cmpd.rclb.mgf	123.97	797.401	3	0	0.003	2	2	MEPK	DKDQEVLLQTFLDDASPGDKR	LAAY		0	14192	P04114	P04114{538-558}	0	0	0	A8MUN2;P04114	132.7	33.2833	15	165.549
16091@S_qEVs_exo_C2-Paz.cmpd.rclb.mgf	64.95	865.927	2	0	0.001	0	2	KAYK	SELEEQLTPVAEETR	ARLS		0	19428	P02649	P02649{94-108}	0	0	0	E7ERP7;E9PEV4;H0Y7L5;P02649	119.99	26.3654	12.1938	165.444
34343@S_qEVs_exo_C3-Paz.cmpd.rclb.mgf	116.23	1029.98	2	0	-0.0017	0	2	WTQR	FFESFGDLSTPDAVMGNPK	VKAH		0	5082	P68871	P68871{42-60}	0	0	0	F8W6P5;P68871	106.4	29.4145	11.0655	165.542
39786@S_qEVs_exo_C4-Paz.cmpd.rclb.mgf	126.2	988.443	3	0	0.0024	0	2	LLEK	SHCIAEVENDEMPADLPSLAADFVESK	DVCK	MOD:00110 C3	0	12444	P02768	P02768{311-337}	0	0	0	A0A0C4DGB6;B7WNR0;C9JKR2;D6RHD5;H0YA55;P02768;P02768-2	112.2	36.8561	15	165.537
16726@S_qEVs_exo_C4-Paz.cmpd.rclb.mgf	63.28	865.926	2	0	-0.0006	0	2	KAYK	SELEEQLTPVAEETR	ARLS		0	19428	P02649	P02649{94-108}	0	0	0	E7ERP7;E9PEV4;H0Y7L5;P02649	103.4	28.4273	12.6576	165.526
28783@S_qEVs_exo_PE1-Paz.cmpd.rclb.mgf	100.95	693.896	2	0	0.0005	0	2	GKEK	IAELSATAQEIIK	SQAI		0	14192	P04114	P04114{4466-4478}	0	0	0	P04114	94.32	26.7149	6.10237	165.55
37837@S_qEVs_exo_PE1-Paz.cmpd.rclb.mgf	126.07	776.038	3	0	-0.0055	1	2	EDWK	KGDTFSCMVGHEALPLAFTQK	TIDR	MOD:00110 C7	0	16658	A0A0G2JMB2;P01876	A0A0G2JMB2{294-314};P01876{307-327}	0	0	0	A0A0G2JMB2;P01876	81.3	31.1978	15	165.468
21639@S_qEVs_exo_PE3-Paz.cmpd.rclb.mgf	79.58	693.897	2	0	0.001	0	2	GKEK	IAELSATAQEIIK	SQAI		0	14192	P04114	P04114{4466-4478}	0	0	0	P04114	93.44	24.9707	6.03621	165.584
11285@S_qEVs_exo_PE3-Paz.cmpd.rclb.mgf	51.02	720.374	2	0	0.0015	0	2	SQVK	YAGSQVASTSEVLK	YTLF		0	8032	P04275	P04275{1349-1362}	0	0	0	P04275	93.85	29.438	10.3098	165.577
21363@S_qEVs_exo_PE3-Paz.cmpd.rclb.mgf	78.83	693.896	2	0	0.0005	0	2	GKEK	IAELSATAQEIIK	SQAI		0	14192	P04114	P04114{4466-4478}	0	0	0	P04114	101.55	29.9263	6.37675	165.573
21530@S_qEVs_exo_PE3-Paz.cmpd.rclb.mgf	79.3	693.897	2	0	0.0012	0	2	GKEK	IAELSATAQEIIK	SQAI		0	14192	P04114	P04114{4466-4478}	0	0	0	P04114	88.08	26.0149	6.40894	165.449
27427@S_qEVs_exo_PE3-Paz.cmpd.rclb.mgf	96.18	693.897	2	0	0.0012	0	2	GKEK	IAELSATAQEIIK	SQAI		0	14192	P04114	P04114{4466-4478}	0	0	0	P04114	91.23	25.2752	6.08619	165.449
32854@S_qEVs_exo_PE4-Paz.cmpd.rclb.mgf	110.8	937.5	2	0	0.0008	0	2	VVVK	LFDSDPITVTVPVEVSR	KNPK		0	18196	P10909	P10909{409-425}	0	0	0	H0YAS8;P10909;P10909-2;P10909-3;P10909-4;P10909-5	83.63	31.3403	11.8861	165.478
17802@S_qEVs_exo_PE4-Paz.cmpd.rclb.mgf	67.87	758.298	2	0	-0.0029	0	2	EGKR	GDACEGDSGGPFVMK	SPFN	MOD:00110 C4	0	2413	P00734	P00734{561-575}	0	0	0	E9PIT3;P00734	113.12	27.9566	5.08092	165.439
26888@S_qEVs_exo_C2-Paz.cmpd.rclb.mgf	96.47	693.896	2	0	0	0	2	GKEK	IAELSATAQEIIK	SQAI		0	14192	P04114	P04114{4466-4478}	0	0	0	P04114	90.55	25.9801	4.85387	165.409
30610@S_qEVs_exo_PE1-Paz.cmpd.rclb.mgf	106.22	829.443	2	0	0.0021	0	2	TLPK	SVSDGIAALDLNAVANK	IADF		0	14192	P04114	P04114{3830-3846}	0	0	0	P04114	104.7	23.7303	9.29243	165.418
30439@S_qEVs_exo_C1-Paz.cmpd.rclb.mgf	105.92	779.903	2	0	0.001	0	2	KKYR	ITENDIQIALDDAK	INFN		0	14192	P04114	P04114{2151-2164}	0	0	0	P04114	132.55	29.3021	9.85387	165.357
28060@S_qEVs_exo_C2-Paz.cmpd.rclb.mgf	99.92	829.441	2	0	-0.0012	0	2	TLPK	SVSDGIAALDLNAVANK	IADF		0	14192	P04114	P04114{3830-3846}	0	0	0	P04114	91.89	25.8484	6.85387	165.394
26710@S_qEVs_exo_C2-Paz.cmpd.rclb.mgf	95.98	693.896	2	0	0.0002	0	2	GKEK	IAELSATAQEIIK	SQAI		0	14192	P04114	P04114{4466-4478}	0	0	0	P04114	95.73	26.734	6.48149	165.275
37673@S_qEVs_exo_C2-Paz.cmpd.rclb.mgf	126.45	1038.51	2	0	-0.0031	1	2	QQAR	GWVTDGFSSLKDYWSTVK	DKFS		0	17508	P02656	P02656{61-78}	0	0	0	B0YIW2;P02656	85.32	32.609	10.585	165.245
21790@S_qEVs_exo_C3-Paz.cmpd.rclb.mgf	79.42	693.896	2	0	0.0003	0	2	GKEK	IAELSATAQEIIK	SQAI		0	14192	P04114	P04114{4466-4478}	0	0	0	P04114	91.11	25.1306	6.14874	165.261
13379@S_qEVs_exo_C3-Paz.cmpd.rclb.mgf	55.97	657.837	2	0	0.0007	0	2	LWGK	VNVDEVGGEALGR	LLVV		0	5082	P68871	P68871{19-31}	0	0	0	F8W6P5;P68871	70.02	28.426	9.4318	165.251
20630@S_qEVs_exo_C4-Paz.cmpd.rclb.mgf	73.6	952.975	2	0	-0.0037	0	2	LILR	VIGNMGQTMEQLTPELK	SSIL	MOD:00719 M5	0	14192	P04114	P04114{491-507}	0	0	0	A8MUN2;P04114	96.62	28.7842	9.85387	165.344
24667@S_qEVs_exo_C4-Paz.cmpd.rclb.mgf	84.43	829.444	2	0	0.0045	0	2	TLPK	SVSDGIAALDLNAVANK	IADF		0	14192	P04114	P04114{3830-3846}	0	0	0	P04114	99.56	21.4336	11.0655	165.32
38367@S_qEVs_exo_C4-Paz.cmpd.rclb.mgf	122.47	592.009	3	0	-0.0012	0	2	SRPK	GVALHRPDVYLLPPAR	EQLN		0	10626	P01871;P04220	P01871{323-338};P04220{261-276}	0	0	0	A0A087WYJ9;A0A1B0GUU9;P01871;P01871-2;P04220	50.39	31.2855	11.6778	165.298
16165@S_qEVs_exo_PE1-Paz.cmpd.rclb.mgf	63.78	865.926	2	0	-0.0011	0	2	KAYK	SELEEQLTPVAEETR	ARLS		0	19428	P02649	P02649{94-108}	0	0	0	E7ERP7;E9PEV4;H0Y7L5;P02649	101.02	28.4505	11.9208	165.363
32178@S_qEVs_exo_PE1-Paz.cmpd.rclb.mgf	110.77	944.979	2	0	-0.0007	0	2	LILR	VIGNMGQTMEQLTPELK	SSIL		0	14192	P04114	P04114{491-507}	0	0	0	A8MUN2;P04114	78.35	27.2529	12.9208	165.345
29026@S_qEVs_exo_PE1-Paz.cmpd.rclb.mgf	101.72	693.897	2	0	0.0011	0	2	GKEK	IAELSATAQEIIK	SQAI		0	14192	P04114	P04114{4466-4478}	0	0	0	P04114	95.6	27.8576	6.284	165.302
11373@S_qEVs_exo_PE1-Paz.cmpd.rclb.mgf	50.87	720.373	2	0	0.0003	0	2	SQVK	YAGSQVASTSEVLK	YTLF		0	8032	P04275	P04275{1349-1362}	0	0	0	P04275	100.1	32.1113	9.67778	165.267
21965@S_qEVs_exo_PE2-Paz.cmpd.rclb.mgf	77.02	693.897	2	0	0.0009	0	2	GKEK	IAELSATAQEIIK	SQAI		0	14192	P04114	P04114{4466-4478}	0	0	0	P04114	95.27	34.1652	7.49485	165.403
13796@S_qEVs_exo_PE2-Paz.cmpd.rclb.mgf	55.4	569.646	3	0	0.002	2	2	ELYR	QKVEPLRAELQEGAR	QKLH	MOD:00040 Q1	0	5621	P02647	P02647{141-155}	0	0	0	F8W696;P02647	36.93	32.518	8.58503	165.346
21900@S_qEVs_exo_PE2-Paz.cmpd.rclb.mgf	76.85	693.896	2	0	0.0006	0	2	GKEK	IAELSATAQEIIK	SQAI		0	14192	P04114	P04114{4466-4478}	0	0	0	P04114	91.36	29.5181	6.65758	165.291
19991@S_qEVs_exo_PE2-Paz.cmpd.rclb.mgf	71.77	592.01	3	0	0.0023	0	2	SRPK	GVALHRPDVYLLPPAR	EQLN		0	10626	P01871;P04220	P01871{323-338};P04220{261-276}	0	0	0	A0A087WYJ9;A0A1B0GUU9;P01871;P01871-2;P04220	49.58	39.5111	10.699	165.283
32772@S_qEVs_exo_PE3-Paz.cmpd.rclb.mgf	112.03	937.5	2	0	0.001	0	2	VVVK	LFDSDPITVTVPVEVSR	KNPK		0	18196	P10909	P10909{409-425}	0	0	0	H0YAS8;P10909;P10909-2;P10909-3;P10909-4;P10909-5	82.47	28.2583	14.8239	165.385
15549@S_qEVs_exo_PE4-Paz.cmpd.rclb.mgf	61.88	731.399	2	0	-0.0006	0	2	LQFR	VPGTSTSATLTGLTR	GATY		0	30292	P02751	P02751{2150-2164}	0	0	0	H0Y7Z1;P02751;P02751-10;P02751-11;P02751-12;P02751-13;P02751-14;P02751-15;P02751-17;P02751-3;P02751-5;P02751-7;P02751-8;P02751-9	84.97	26.2381	5.92082	165.408
36401@S_qEVs_exo_PE4-Paz.cmpd.rclb.mgf	120.43	1079.58	2	1	0.0115	0	2	GASK	AVVILVTDVSVDSVDAAADAAR	SNRV		0	8032	P04275	P04275{1795-1816}	0	0	0	P04275	74.12	30.7652	9	165.325
35655@S_qEVs_exo_C2-Paz.cmpd.rclb.mgf	121.08	731.929	2	0	-0.0011	1	2	PWDR	VKDLATVYVDVLK	DSGR		0	5621	P02647	P02647{35-47}	0	0	0	P02647	65.21	27.8388	5.26761	165.21
13292@S_qEVs_exo_C3-Paz.cmpd.rclb.mgf	55.73	653.333	2	0	-0.0002	0	2	SSTR	HIVTFDGQNFK	LTGS		0	8032	P04275	P04275{1957-1967}	0	0	0	P04275	69.3	29.2434	11.3768	165.215
28697@S_qEVs_exo_PE1-Paz.cmpd.rclb.mgf	100.65	693.897	2	0	0.0014	0	2	GKEK	IAELSATAQEIIK	SQAI		0	14192	P04114	P04114{4466-4478}	0	0	0	P04114	88.48	25.5002	6.50864	165.22
39313@S_qEVs_exo_C1-Paz.cmpd.rclb.mgf	129.48	815.953	2	0	-0.0016	0	2		MSDLGAVISLLLWGR	QLFA		0	24781	P00739	P00739{1-15}	0	0	0	J3KTC3;P00739	105.79	33.1462	13.0655	165.158
37939@S_qEVs_exo_C1-Paz.cmpd.rclb.mgf	125.83	746.728	3	0	0.0001	0	2	LDGK	AALTELSLGSAYQAMILGVDSK	NIFN		0	14192	P04114	P04114{1703-1724}	0	0	0	P04114	96.67	27.7734	10.1938	165.127
31312@S_qEVs_exo_C1-Paz.cmpd.rclb.mgf	108.3	936.476	2	0	0.0023	0	2	SPAK	LLLQMDSSATAYGSTVSK	RVAW		0	14192	P04114	P04114{1146-1163}	0	0	0	P04114	118.09	31.2924	12.3098	165.11
31721@S_qEVs_exo_C1-Paz.cmpd.rclb.mgf	109.43	693.896	2	0	0.0004	0	2	GKEK	IAELSATAQEIIK	SQAI		0	14192	P04114	P04114{4466-4478}	0	0	0	P04114	91.56	26.3849	7.69897	165.097
35814@S_qEVs_exo_C1-Paz.cmpd.rclb.mgf	120.18	1029.98	2	0	-0.0002	0	2	WTQR	FFESFGDLSTPDAVMGNPK	VKAH		0	5082	P68871	P68871{42-60}	0	0	0	F8W6P5;P68871	121.5	28.3592	10.2291	165.093
39333@S_qEVs_exo_C1-Paz.cmpd.rclb.mgf	129.53	1085.21	3	0	-0.0084	0	2	NREK	MTQIMFETFNTPAMYVAIQAVLSLYASGR	TTGI		0	22233	P60709	P60709{119-147}	0	0	0	E7EVS6;I3L1U9;I3L3I0;I3L3R2;I3L4N8;P60709;P63261	121.67	42.1454	15	165.062
12825@S_qEVs_exo_C1-Paz.cmpd.rclb.mgf	54.53	657.837	2	0	0	0	2	LWGK	VNVDEVGGEALGR	LLVV		0	5082	P68871	P68871{19-31}	0	0	0	F8W6P5;P68871	80.97	30.2174	7.45593	165.055
19967@S_qEVs_exo_C1-Paz.cmpd.rclb.mgf	74.43	796.405	3	0	0.0037	0	2	WITK	QQNAQGGFSSTQDTVVALHALSK	YGAA		0	23021	P01023	P01023{1241-1263}	0	0	0	P01023	94.15	29.584	15	165.032
10143@S_qEVs_exo_C2-Paz.cmpd.rclb.mgf	48.88	708.892	2	0	-0.0048	0	2	SQEK	LAQAAQSSVATITR	LADV		0	31907	Q9Y490	Q9Y490{2044-2057}	0	0	0	Q9Y490	100.35	30.0148	12.3468	165.17
36901@S_qEVs_exo_C2-Paz.cmpd.rclb.mgf	124.43	797.401	3	0	0.0025	2	2	MEPK	DKDQEVLLQTFLDDASPGDKR	LAAY		0	14192	P04114	P04114{538-558}	0	0	0	A8MUN2;P04114	112.69	34.9876	15	165.14
11127@S_qEVs_exo_C2-Paz.cmpd.rclb.mgf	51.52	720.373	2	0	-0.0007	0	2	SQVK	YAGSQVASTSEVLK	YTLF		0	8032	P04275	P04275{1349-1362}	0	0	0	P04275	105.44	28.0392	10	165.074
30390@S_qEVs_exo_C2-Paz.cmpd.rclb.mgf	106.65	806.898	2	0	0.0014	0	2	DGLK	LLDNWDSVTSTFSK	LREQ		0	5621	P02647	P02647{70-83}	0	0	0	F8W696;P02647	101.98	29.3887	6.67778	165.031
35735@S_qEVs_exo_C4-Paz.cmpd.rclb.mgf	115.27	817.085	3	0	0.0027	1	2	ITAK	GESKLEVLNFDFQANAQLSNPK	INPL		0	14192	P04114	P04114{2797-2818}	0	0	0	P04114	94.77	32.203	13.284	165.194
25066@S_qEVs_exo_C4-Paz.cmpd.rclb.mgf	85.5	829.441	2	0	-0.0013	0	2	TLPK	SVSDGIAALDLNAVANK	IADF		0	14192	P04114	P04114{3830-3846}	0	0	0	P04114	105.83	22.1828	9.48149	165.126
22355@S_qEVs_exo_C4-Paz.cmpd.rclb.mgf	78.22	693.896	2	0	0.0002	0	2	GKEK	IAELSATAQEIIK	SQAI		0	14192	P04114	P04114{4466-4478}	0	0	0	P04114	88.12	29.326	6.14267	165.081
29806@S_qEVs_exo_C4-Paz.cmpd.rclb.mgf	98.33	884.489	2	1	-0.0095	0	2	PPDK	IAIIGAGIGGTSAAYYLR	QKFG		0	30590	Q9UHG3	Q9UHG3{37-54}	0	0	0	F8W8W4;Q9UHG3	112.19	31.731	11.2676	165.056
19940@S_qEVs_exo_PE2-Paz.cmpd.rclb.mgf	71.63	824.405	2	0	0.0002	0	2	VQYR	GEVQAMLGQSTEELR	VRLA		0	19428	P02649	P02649{138-152}	0	0	0	E7ERP7;E9PEV4;H0Y7L5;P02649	103.84	30.5507	7.79588	165.104
20177@S_qEVs_exo_PE2-Paz.cmpd.rclb.mgf	72.28	874.936	2	0	-0.0003	0	2	ATGR	NMEQFQVSVSVAPNAK	ITFE		0	31811	Q14624	Q14624{124-139}	0	0	0	B7ZKJ8;Q14624;Q14624-2;Q14624-3;Q14624-4	85.39	27.9038	13.4089	165.072
10861@S_qEVs_exo_PE2-Paz.cmpd.rclb.mgf	47.8	793.886	2	0	-0.0022	0	2	YLDK	VQALEEANNDLENK	IQDW		0	12853	P35527	P35527{171-184}	0	0	0	P35527	89.57	25.345	7.92082	165.054
35653@S_qEVs_exo_C1-Paz.cmpd.rclb.mgf	119.75	1029.98	2	0	0.0008	0	2	WTQR	FFESFGDLSTPDAVMGNPK	VKAH		0	5082	P68871	P68871{42-60}	0	0	0	F8W6P5;P68871	106.79	33.3311	12.0088	164.916
11965@S_qEVs_exo_C1-Paz.cmpd.rclb.mgf	52.2	653.332	2	0	-0.0023	0	2	SSTR	HIVTFDGQNFK	LTGS		0	8032	P04275	P04275{1957-1967}	0	0	0	P04275	56.08	28.2158	11.2924	164.915
12644@S_qEVs_exo_C1-Paz.cmpd.rclb.mgf	54.07	657.837	2	0	0.0005	0	2	LWGK	VNVDEVGGEALGR	LLVV		0	5082	P68871	P68871{19-31}	0	0	0	F8W6P5;P68871	76.2	31.3594	7.92082	164.893
28719@S_qEVs_exo_C1-Paz.cmpd.rclb.mgf	101.07	874.937	2	0	0.0019	0	2	ATGR	NMEQFQVSVSVAPNAK	ITFE		0	31811	Q14624	Q14624{124-139}	0	0	0	B7ZKJ8;Q14624;Q14624-2;Q14624-3;Q14624-4	87.57	30.0229	12.4685	164.884
31219@S_qEVs_exo_C1-Paz.cmpd.rclb.mgf	108.07	693.896	2	0	-0.0001	0	2	GKEK	IAELSATAQEIIK	SQAI		0	14192	P04114	P04114{4466-4478}	0	0	0	P04114	90.67	27.964	6.03621	164.829
10666@S_qEVs_exo_C2-Paz.cmpd.rclb.mgf	50.33	753.394	2	0	-0.0005	0	2	ATLR	IGQDGISTSATTNLK	CSLL		0	14192	P04114	P04114{1647-1661}	0	0	0	P04114	82.51	24.8425	12.2007	164.96
38434@S_qEVs_exo_C3-Paz.cmpd.rclb.mgf	127.27	1127.91	3	0	0.0001	1	2	WKDK	AQNLYQELLTQEGQASFQGLKDNVFDGLVR	VTQE		0	14192	P04114	P04114{4148-4177}	0	0	0	P04114	53.17	29.1276	15	164.957
28566@S_qEVs_exo_C3-Paz.cmpd.rclb.mgf	99.33	693.898	2	0	0.0032	0	2	GKEK	IAELSATAQEIIK	SQAI		0	14192	P04114	P04114{4466-4478}	0	0	0	P04114	82.79	27.1943	5.4318	164.916
13167@S_qEVs_exo_C4-Paz.cmpd.rclb.mgf	53.98	713.337	3	0	-0.0008	2	2	VKTR	KGNVATEISTERDLGQCDR	FKPI	MOD:00110 C17	0	14192	P04114	P04114{196-214}	0	0	0	A8MUN2;P04114	46.58	31.2243	10.5086	164.816
34988@S_qEVs_exo_PE1-Paz.cmpd.rclb.mgf	118.35	937.5	2	0	0.0014	0	2	VVVK	LFDSDPITVTVPVEVSR	KNPK		0	18196	P10909	P10909{409-425}	0	0	0	H0YAS8;P10909;P10909-2;P10909-3;P10909-4;P10909-5	78.43	29.5848	15	164.909
13549@S_qEVs_exo_PE1-Paz.cmpd.rclb.mgf	56.7	749.406	2	0	0.0008	0	2	GRVR	AATVGSLAGQPLQER	AQAW		0	19428	P02649	P02649{210-224}	0	0	0	H0Y7L5;P02649	107.39	23.3911	5.16749	164.887
34929@S_qEVs_exo_PE1-Paz.cmpd.rclb.mgf	118.2	937.5	2	0	0.001	0	2	VVVK	LFDSDPITVTVPVEVSR	KNPK		0	18196	P10909	P10909{409-425}	0	0	0	H0YAS8;P10909;P10909-2;P10909-3;P10909-4;P10909-5	82.45	32.7113	13.0915	164.873
30489@S_qEVs_exo_PE1-Paz.cmpd.rclb.mgf	105.9	829.443	2	0	0.0013	0	2	TLPK	SVSDGIAALDLNAVANK	IADF		0	14192	P04114	P04114{3830-3846}	0	0	0	P04114	87.74	22.2454	11.0757	164.869
9038@S_qEVs_exo_PE2-Paz.cmpd.rclb.mgf	43.13	810.904	2	0	0.0017	0	2	LVEK	VQAAVGTSAAPVPSDNH			0	19428	P02649	P02649{301-317}	0	0	0	P02649	87.76	28.0272	10.7447	164.948
11807@S_qEVs_exo_PE2-Paz.cmpd.rclb.mgf	50.22	788.426	2	0	-0.0047	1	2	QGSK	YVNKEIQNAVNGVK	QIKT		0	18196	P10909	P10909{41-54}	0	0	0	E5RG36;E5RGB0;E5RH61;E5RJZ5;E7ERK6;E7ETB4;H0YLK8;P10909;P10909-2;P10909-4;P10909-5	65.94	21.4775	13.585	164.821
32500@S_qEVs_exo_PE4-Paz.cmpd.rclb.mgf	109.72	937.5	2	0	0.0004	0	2	VVVK	LFDSDPITVTVPVEVSR	KNPK		0	18196	P10909	P10909{409-425}	0	0	0	H0YAS8;P10909;P10909-2;P10909-3;P10909-4;P10909-5	86.76	29.8799	13	164.896
2747@S_qEVs_exo_C2-Paz.cmpd.rclb.mgf	29.4	616.803	2	0	0.0006	0	2	YLSR	SGGGGGGGLGSGGSIR	SSYS		0	12853	P35527	P35527{14-29}	0	0	0	P35527	138.46	22.1697	9.67778	164.763
14321@S_qEVs_exo_C2-Paz.cmpd.rclb.mgf	59.98	623.356	2	0	-0.0014	1	2	NEER	KTLLSNLEEAK	KKKE		0	18196	P10909	P10909{68-78}	0	0	0	E5RG36;E5RGB0;E5RH61;E5RJZ5;E7ERK6;E7ETB4;H0YLK8;P10909;P10909-2;P10909-4;P10909-5	104.44	33.1574	6.92082	164.707
30570@S_qEVs_exo_C2-Paz.cmpd.rclb.mgf	107.12	944.98	2	0	0.0009	0	2	LILR	VIGNMGQTMEQLTPELK	SSIL		0	14192	P04114	P04114{491-507}	0	0	0	A8MUN2;P04114	101.3	27.0066	12.7447	164.673
13460@S_qEVs_exo_C2-Paz.cmpd.rclb.mgf	57.73	569.645	3	0	0.0013	2	2	ELYR	QKVEPLRAELQEGAR	QKLH	MOD:00040 Q1	0	5621	P02647	P02647{141-155}	0	0	0	F8W696;P02647	59.97	25.6612	8.48149	164.621
34414@S_qEVs_exo_C3-Paz.cmpd.rclb.mgf	116.42	937.499	2	0	-0.0009	0	2	VVVK	LFDSDPITVTVPVEVSR	KNPK		0	18196	P10909	P10909{409-425}	0	0	0	H0YAS8;P10909;P10909-2;P10909-3;P10909-4;P10909-5	82.27	29.264	11.5376	164.667
16111@S_qEVs_exo_C3-Paz.cmpd.rclb.mgf	63.38	944.471	2	0	-0.0041	0	2	SPAK	LLLQMDSSATAYGSTVSK	RVAW	MOD:00719 M5	0	14192	P04114	P04114{1146-1163}	0	0	0	P04114	134.4	29.6216	14.3468	164.633
21516@S_qEVs_exo_C4-Paz.cmpd.rclb.mgf	75.88	1207.57	3	1	-0.0012	1	2	VQWK	VDNALQSGNSQESVTEQDSKDSTYSLSSTLTLSK	ADYE		0	10483	P01834	P01834{43-76}	0	0	0	P01834	159.17	34.5738	10.9208	164.778
16786@S_qEVs_exo_C4-Paz.cmpd.rclb.mgf	63.43	865.926	2	0	-0.0004	0	2	KAYK	SELEEQLTPVAEETR	ARLS		0	19428	P02649	P02649{94-108}	0	0	0	E7ERP7;E9PEV4;H0Y7L5;P02649	103.38	29.4663	11.3872	164.681
5235@S_qEVs_exo_C4-Paz.cmpd.rclb.mgf	33.45	808.851	2	0	0.0002	2	2	KCCK	ADDKETCFAEEGKK	LVAA	MOD:00110 C7	0	12444	P02768	P02768{585-598}	0	0	0	A0A087WWT3;B7WNR0;C9JKR2;D6RHD5;H0YA55;P02768;P02768-2;P02768-3	79.17	28.5023	10.3279	164.68
40455@S_qEVs_exo_C4-Paz.cmpd.rclb.mgf	127.95	1018.21	3	0	-0.0001	1	2	KYYK	TIDDLKNQILNLTTDNANILLQIDNAR	LAAD		0	8839	P13645	P13645{202-228}	0	0	0	P13645	127.9	38.7408	15	164.615
29322@S_qEVs_exo_C4-Paz.cmpd.rclb.mgf	97.1	728.714	3	0	-0.0008	2	2	KDAK	NKLNDLEDALQQAKEDLAR	LLRD		0	27234	P04264	P04264{442-460}	0	0	0	P04264	113.85	33.4882	14.1805	164.613
14968@S_qEVs_exo_C4-Paz.cmpd.rclb.mgf	58.72	893.094	3	0	-0.0047	1	2	REAK	VQWKVDNALQSGNSQESVTEQDSK	DSTY		0	10483	P01834	P01834{39-62}	0	0	0	P01834	100.97	37.0213	15	164.609
30681@S_qEVs_exo_PE1-Paz.cmpd.rclb.mgf	106.42	1207.24	3	0	0.0085	1	2	VQWK	VDNALQSGNSQESVTEQDSKDSTYSLSSTLTLSK	ADYE		0	10483	P01834	P01834{43-76}	0	0	0	P01834	92.78	33.0327	9.07058	164.77
4023@S_qEVs_exo_PE1-Paz.cmpd.rclb.mgf	31.18	652.845	2	0	0.0006	1	2	VKTR	KGNVATEISTER	DLGQ		0	14192	P04114	P04114{196-207}	0	0	0	A8MUN2;P04114	77.54	27.1048	11.3188	164.746
31978@S_qEVs_exo_PE1-Paz.cmpd.rclb.mgf	110.23	787.403	2	0	0.0011	0	2	VMQR	EGGPSQIGDALGFAVR	YLTS		0	8032	P04275	P04275{1764-1779}	0	0	0	P04275	117.93	21.1993	11.4949	164.745
32549@S_qEVs_exo_PE1-Paz.cmpd.rclb.mgf	111.82	944.979	2	0	-0.0012	0	2	LILR	VIGNMGQTMEQLTPELK	SSIL		0	14192	P04114	P04114{491-507}	0	0	0	A8MUN2;P04114	103.8	28.4477	13.0706	164.638
30550@S_qEVs_exo_PE1-Paz.cmpd.rclb.mgf	106.07	829.443	2	0	0.0015	0	2	TLPK	SVSDGIAALDLNAVANK	IADF		0	14192	P04114	P04114{3830-3846}	0	0	0	P04114	85.14	22.8878	10.3665	164.633
24450@S_qEVs_exo_PE2-Paz.cmpd.rclb.mgf	83.8	829.442	2	0	0.0009	0	2	TLPK	SVSDGIAALDLNAVANK	IADF		0	14192	P04114	P04114{3830-3846}	0	0	0	P04114	105.6	22.2085	10.9208	164.733
24567@S_qEVs_exo_PE2-Paz.cmpd.rclb.mgf	84.1	829.443	2	0	0.0013	0	2	TLPK	SVSDGIAALDLNAVANK	IADF		0	14192	P04114	P04114{3830-3846}	0	0	0	P04114	95.89	21.9518	9.58503	164.733
24628@S_qEVs_exo_PE2-Paz.cmpd.rclb.mgf	84.25	829.442	2	0	0.0007	0	2	TLPK	SVSDGIAALDLNAVANK	IADF		0	14192	P04114	P04114{3830-3846}	0	0	0	P04114	93.13	22.7603	10.3372	164.733
24729@S_qEVs_exo_PE2-Paz.cmpd.rclb.mgf	84.55	829.442	2	0	0.0008	0	2	TLPK	SVSDGIAALDLNAVANK	IADF		0	14192	P04114	P04114{3830-3846}	0	0	0	P04114	90.41	25.504	9.55284	164.733
21719@S_qEVs_exo_PE3-Paz.cmpd.rclb.mgf	79.78	779.898	2	0	-0.008	0	2	KKYR	ITENDIQIALDDAK	INFN		0	14192	P04114	P04114{2151-2164}	0	0	0	P04114	124.33	26.8079	8.56864	164.718
19669@S_qEVs_exo_PE3-Paz.cmpd.rclb.mgf	74.1	824.405	2	0	0.0004	0	2	VQYR	GEVQAMLGQSTEELR	VRLA		0	19428	P02649	P02649{138-152}	0	0	0	E7ERP7;E9PEV4;H0Y7L5;P02649	105.8	30.1892	7.61979	164.624
10733@S_qEVs_exo_PE4-Paz.cmpd.rclb.mgf	49.07	708.896	2	0	0.0031	0	2	SQEK	LAQAAQSSVATITR	LADV		0	31907	Q9Y490	Q9Y490{2044-2057}	0	0	0	Q9Y490	104.01	28.1453	9.0655	164.752
20972@S_qEVs_exo_PE4-Paz.cmpd.rclb.mgf	76.6	796.404	3	0	0.0023	0	2	WITK	QQNAQGGFSSTQDTVVALHALSK	YGAA		0	23021	P01023	P01023{1241-1263}	0	0	0	P01023	110.6	25.3074	15	164.719
23986@S_qEVs_exo_PE4-Paz.cmpd.rclb.mgf	85.2	600.001	3	0	0.0011	1	2	AHGK	KVLGAFSDGLAHLDNLK	GTFS		0	5082	P02042;P68871	P02042{67-83};P68871{67-83}	0	0	0	E9PEW8;E9PFT6;F8W6P5;P02042;P68871	85.82	34.5087	11.6198	164.665
37744@S_qEVs_exo_C2-Paz.cmpd.rclb.mgf	126.65	1038.51	2	0	-0.003	1	2	QQAR	GWVTDGFSSLKDYWSTVK	DKFS		0	17508	P02656	P02656{61-78}	0	0	0	B0YIW2;P02656	96.15	35.2094	10.2676	164.593
21177@S_qEVs_exo_C2-Paz.cmpd.rclb.mgf	79.95	693.896	2	0	0.0002	0	2	GKEK	IAELSATAQEIIK	SQAI		0	14192	P04114	P04114{4466-4478}	0	0	0	P04114	103.01	28.7673	6.79588	164.589
32177@S_qEVs_exo_PE1-Paz.cmpd.rclb.mgf	110.77	787.403	2	0	0.001	0	2	VMQR	EGGPSQIGDALGFAVR	YLTS		0	8032	P04275	P04275{1764-1779}	0	0	0	P04275	126.7	21.9359	12.8239	164.59
31462@S_qEVs_exo_C1-Paz.cmpd.rclb.mgf	108.68	693.897	2	0	0.0012	0	2	GKEK	IAELSATAQEIIK	SQAI		0	14192	P04114	P04114{4466-4478}	0	0	0	P04114	99.19	28.9552	5.65758	164.576
37420@S_qEVs_exo_C1-Paz.cmpd.rclb.mgf	124.47	744.899	2	0	-0.0021	0	2	DQEK	AHLDIAGSLEGHLR	FLKN		0	14192	P04114	P04114{3657-3670}	0	0	0	P04114	64.06	32.3062	8.34679	164.51
39092@S_qEVs_exo_C1-Paz.cmpd.rclb.mgf	128.9	1089.17	3	0	-0.0114	2	2	LVRR	QAKEPCVESLVSQYFQTVTDYGKDLMEK	VKSP	MOD:00040 Q1;MOD:00110 C6	0	3715	P02652	P02652{24-51}	0	0	0	P02652;V9GYC1;V9GYG9;V9GYM3;V9GYS1	120.16	34.3393	15	164.488
10505@S_qEVs_exo_C1-Paz.cmpd.rclb.mgf	48.45	720.373	2	0	-0.001	0	2	SQVK	YAGSQVASTSEVLK	YTLF		0	8032	P04275	P04275{1349-1362}	0	0	0	P04275	100.31	28.8454	11.9208	164.455
32442@S_qEVs_exo_C1-Paz.cmpd.rclb.mgf	111.35	829.443	2	0	0.0026	0	2	TLPK	SVSDGIAALDLNAVANK	IADF		0	14192	P04114	P04114{3830-3846}	0	0	0	P04114	87	23.0663	11.5086	164.448
8195@S_qEVs_exo_C1-Paz.cmpd.rclb.mgf	42.18	810.904	2	0	0.0013	0	2	LVEK	VQAAVGTSAAPVPSDNH			0	19428	P02649	P02649{301-317}	0	0	0	P02649	94.77	24.9682	8.63827	164.439
33374@S_qEVs_exo_C1-Paz.cmpd.rclb.mgf	113.77	831.467	2	0	0.0026	0	2	KAPK	LLIYAASSLQSGVPSR	FSGS		0	31841	A0A0C4DH73;P01597	A0A0C4DH73{68-83};P01597{68-83}	0	0	0	A0A0C4DH72;A0A0C4DH73;P01597;P01611;P04432	83.33	28.0165	7.56864	164.423
38023@S_qEVs_exo_C2-Paz.cmpd.rclb.mgf	127.37	1018.21	3	0	-0.0019	1	2	KYYK	TIDDLKNQILNLTTDNANILLQIDNAR	LAAD		0	8839	P13645	P13645{202-228}	0	0	0	P13645	123.87	37.8073	15	164.526
26936@S_qEVs_exo_C2-Paz.cmpd.rclb.mgf	96.6	693.896	2	0	-0.0004	0	2	GKEK	IAELSATAQEIIK	SQAI		0	14192	P04114	P04114{4466-4478}	0	0	0	P04114	85.61	28.226	6.55284	164.502
38544@S_qEVs_exo_C3-Paz.cmpd.rclb.mgf	127.55	992.554	2	0	-0.0018	0	2	FQKK	TLQALEFHTVPFQLLAR	YKGL		0	19632	Q08380	Q08380{377-393}	0	0	0	Q08380	75.86	33.788	9.82391	164.54
23893@S_qEVs_exo_C3-Paz.cmpd.rclb.mgf	85.48	841.988	2	0	0.0086	0	2	GNEK	IHLISTQSAIPYALR	VELE		0	1999	P02679	P02679{259-273}	0	0	0	C9JC84;C9JEU5;P02679;P02679-2	79.73	30.2356	10.7447	164.534
30024@S_qEVs_exo_PE1-Paz.cmpd.rclb.mgf	104.52	829.443	2	0	0.0014	0	2	TLPK	SVSDGIAALDLNAVANK	IADF		0	14192	P04114	P04114{3830-3846}	0	0	0	P04114	104.26	24.2432	8.38722	164.549
32382@S_qEVs_exo_PE1-Paz.cmpd.rclb.mgf	111.35	944.979	2	0	-0.0006	0	2	LILR	VIGNMGQTMEQLTPELK	SSIL		0	14192	P04114	P04114{491-507}	0	0	0	A8MUN2;P04114	119.16	28.9186	11.4685	164.452
9288@S_qEVs_exo_PE3-Paz.cmpd.rclb.mgf	45.43	810.902	2	0	-0.0011	0	2	LVEK	VQAAVGTSAAPVPSDNH			0	19428	P02649	P02649{301-317}	0	0	0	P02649	100.04	28.6059	14.585	164.554
35830@S_qEVs_exo_PE3-Paz.cmpd.rclb.mgf	120.23	942.152	3	0	0.0039	0	2	GDTR	LELELRPTGEIEQYSVSATYELQR	EDRA		0	14192	P04114	P04114{1001-1024}	0	0	0	P04114	110.17	37.1736	14.5528	164.549
36347@S_qEVs_exo_PE3-Paz.cmpd.rclb.mgf	121.7	899.01	2	0	0.0006	0	2	ELRR	NVQALEIELQSQLALK	QSLE		0	8839	P13645	P13645{371-386}	0	0	0	P13645	75.63	24.9517	10.9208	164.533
36213@S_qEVs_exo_PE4-Paz.cmpd.rclb.mgf	119.92	592.01	3	0	0.0008	0	2	SRPK	GVALHRPDVYLLPPAR	EQLN		0	10626	P01871;P04220	P01871{323-338};P04220{261-276}	0	0	0	A0A087WYJ9;A0A1B0GUU9;P01871;P01871-2;P04220	54.21	35.1817	10.6021	164.522
16486@S_qEVs_exo_PE4-Paz.cmpd.rclb.mgf	64.37	865.926	2	0	0.0003	0	2	KAYK	SELEEQLTPVAEETR	ARLS		0	19428	P02649	P02649{94-108}	0	0	0	E7ERP7;E9PEV4;H0Y7L5;P02649	101.4	31.0737	11.7212	164.502
29602@S_qEVs_exo_PE4-Paz.cmpd.rclb.mgf	101.1	783.405	2	0	0.0015	0	2	VFPK	AVSMPSFSILGSDVR	VPSY		0	14192	P04114	P04114{3277-3291}	0	0	0	P04114	103.01	28.6219	8.92082	164.499
23574@S_qEVs_exo_PE4-Paz.cmpd.rclb.mgf	83.95	908.949	2	0	-0.0022	0	2	GLAR	SNLDEDIIAEENIVSR	SEFP		0	20295	P01024	P01024{749-764}	0	0	0	P01024	69.04	29.5454	8.38722	164.45
10528@S_qEVs_exo_C1-Paz.cmpd.rclb.mgf	48.5	800.895	2	0	0.0001	0	2	REGK	QVGSGVTTDQVQAEAK	ESGP	MOD:00040 Q1	0	10626	P01871	P01871{154-169}	0	0	0	A0A087WYJ9;A0A1B0GUU9;P01871;P01871-2	99.55	31.9191	9.5376	164.272
19652@S_qEVs_exo_C1-Paz.cmpd.rclb.mgf	73.45	978.037	2	1	0.0013	0	2	NELR	VAPEEHPVLLTEAPLNPK	ANRE		0	22233	P60709	P60709{96-113}	0	0	0	E7EVS6;G5E9R0;I3L1U9;I3L3I0;I3L3R2;I3L4N8;J3KT65;K7EM38;P60709;P63261	71.03	25.9099	13.5686	164.265
13374@S_qEVs_exo_C1-Paz.cmpd.rclb.mgf	55.93	682.018	3	0	0.0004	1	2	SPAK	LLLQMDSSATAYGSTVSKR	VAWH	MOD:00719 M5	0	14192	P04114	P04114{1146-1164}	0	0	0	P04114	104.07	33.4518	15	164.216
12763@S_qEVs_exo_C1-Paz.cmpd.rclb.mgf	54.37	657.837	2	0	0	0	2	LWGK	VNVDEVGGEALGR	LLVV		0	5082	P68871	P68871{19-31}	0	0	0	F8W6P5;P68871	77.27	30.3372	6.92082	164.211
12354@S_qEVs_exo_C1-Paz.cmpd.rclb.mgf	53.2	628.833	2	0	-0.001	0	2	LWGK	VNVDAVGGEALGR	LLVV		0	5082	P02042	P02042{19-31}	0	0	0	E9PEW8;E9PFT6;P02042	79.47	29.9889	10.2518	164.199
28181@S_qEVs_exo_C2-Paz.cmpd.rclb.mgf	100.23	829.442	2	0	0.0006	0	2	TLPK	SVSDGIAALDLNAVANK	IADF		0	14192	P04114	P04114{3830-3846}	0	0	0	P04114	100.65	23.3485	10.5376	164.259
28826@S_qEVs_exo_C2-Paz.cmpd.rclb.mgf	102.08	829.443	2	0	0.0013	0	2	TLPK	SVSDGIAALDLNAVANK	IADF		0	14192	P04114	P04114{3830-3846}	0	0	0	P04114	108.45	25.2377	10.2147	164.209
16051@S_qEVs_exo_C3-Paz.cmpd.rclb.mgf	63.23	944.471	2	0	-0.0041	0	2	SPAK	LLLQMDSSATAYGSTVSK	RVAW	MOD:00719 M5	0	14192	P04114	P04114{1146-1163}	0	0	0	P04114	117.68	32.9089	13.8861	164.309
38244@S_qEVs_exo_C3-Paz.cmpd.rclb.mgf	126.77	1038.51	2	0	-0.0011	1	2	QQAR	GWVTDGFSSLKDYWSTVK	DKFS		0	17508	P02656	P02656{61-78}	0	0	0	B0YIW2;P02656	85.83	29.0424	8.82391	164.292
21537@S_qEVs_exo_C3-Paz.cmpd.rclb.mgf	78.75	693.896	2	0	0.0006	0	2	GKEK	IAELSATAQEIIK	SQAI		0	14192	P04114	P04114{4466-4478}	0	0	0	P04114	92.4	28.588	5.65758	164.274
13232@S_qEVs_exo_C3-Paz.cmpd.rclb.mgf	55.58	653.333	2	0	-0.0011	0	2	SSTR	HIVTFDGQNFK	LTGS		0	8032	P04275	P04275{1957-1967}	0	0	0	P04275	69.21	31.0855	10.8539	164.237
14130@S_qEVs_exo_C4-Paz.cmpd.rclb.mgf	56.58	749.405	2	0	-0.0002	0	2	GRVR	AATVGSLAGQPLQER	AQAW		0	19428	P02649	P02649{210-224}	0	0	0	H0Y7L5;P02649	107.4	23.7205	5.36653	164.259
15622@S_qEVs_exo_PE2-Paz.cmpd.rclb.mgf	60.13	731.4	2	0	0.0014	0	2	LQFR	VPGTSTSATLTGLTR	GATY		0	30292	P02751	P02751{2150-2164}	0	0	0	H0Y7Z1;P02751;P02751-10;P02751-11;P02751-12;P02751-13;P02751-14;P02751-15;P02751-17;P02751-3;P02751-5;P02751-7;P02751-8;P02751-9	80.4	26.4111	7.42022	164.376
20032@S_qEVs_exo_PE4-Paz.cmpd.rclb.mgf	74.13	824.404	2	0	-0.0003	0	2	VQYR	GEVQAMLGQSTEELR	VRLA		0	19428	P02649	P02649{138-152}	0	0	0	E7ERP7;E9PEV4;H0Y7L5;P02649	111.34	32.1006	7.18709	164.275
24082@S_qEVs_exo_C4-Paz.cmpd.rclb.mgf	82.87	838.474	2	0	0.0016	0	2	KAPK	LLIYAASTLQSGVPSR	FSGS		0	18019	A0A075B6S5;A0A0C4DH69	A0A075B6S5{68-83};A0A0C4DH69{68-83}	0	0	0	A0A075B6S5;A0A0C4DH67;A0A0C4DH69	99.87	26.1732	9.60206	164.189
31159@S_qEVs_exo_C1-Paz.cmpd.rclb.mgf	107.9	693.896	2	0	-0.0002	0	2	GKEK	IAELSATAQEIIK	SQAI		0	14192	P04114	P04114{4466-4478}	0	0	0	P04114	98.76	29.6447	6.14874	164.05
27027@S_qEVs_exo_C2-Paz.cmpd.rclb.mgf	96.93	936.477	2	0	0.0041	0	2	SPAK	LLLQMDSSATAYGSTVSK	RVAW		0	14192	P04114	P04114{1146-1163}	0	0	0	P04114	128.6	28.197	13.9586	164
38484@S_qEVs_exo_C3-Paz.cmpd.rclb.mgf	127.38	992.554	2	0	-0.0013	0	2	FQKK	TLQALEFHTVPFQLLAR	YKGL		0	19632	Q08380	Q08380{377-393}	0	0	0	Q08380	55.32	28.5229	9.04096	164.068
21206@S_qEVs_exo_C3-Paz.cmpd.rclb.mgf	77.65	936.475	2	0	-0.0005	0	2	SPAK	LLLQMDSSATAYGSTVSK	RVAW		0	14192	P04114	P04114{1146-1163}	0	0	0	P04114	124.89	31.8237	14.3098	164.017
13379@S_qEVs_exo_PE1-Paz.cmpd.rclb.mgf	56.27	657.837	2	0	0.0014	0	2	LWGK	VNVDEVGGEALGR	LLVV		0	5082	P68871	P68871{19-31}	0	0	0	F8W6P5;P68871	83.98	30.4526	6.95861	164.088
39412@S_qEVs_exo_PE2-Paz.cmpd.rclb.mgf	125.65	1018.22	3	0	0.0021	1	2	KYYK	TIDDLKNQILNLTTDNANILLQIDNAR	LAAD		0	8839	P13645	P13645{202-228}	0	0	0	P13645	155.17	37.3226	15	164.059
23535@S_qEVs_exo_PE4-Paz.cmpd.rclb.mgf	83.85	906.479	2	0	-0.0007	0	2	QQQK	SPEQQETVLDGNLIIR	YDVD		0	31811	Q14624	Q14624{225-240}	0	0	0	B7ZKJ8;H7C0L5;Q14624;Q14624-2;Q14624-3;Q14624-4	74.05	32.1844	11.0969	164.041
33592@S_qEVs_exo_PE3-Paz.cmpd.rclb.mgf	114.23	964.955	2	0	-0.0005	0	2	LAAK	NLTDFAEQYSIQDWAK	RMKA		0	14192	P04114	P04114{2560-2575}	0	0	0	P04114	124.04	32.2718	14.4949	163.988
33884@S_qEVs_exo_C1-Paz.cmpd.rclb.mgf	115.1	944.979	2	0	-0.0012	0	2	LILR	VIGNMGQTMEQLTPELK	SSIL		0	14192	P04114	P04114{491-507}	0	0	0	A8MUN2;P04114	109.26	27.3939	11.9208	163.968
15161@S_qEVs_exo_C1-Paz.cmpd.rclb.mgf	60.92	756.852	2	0	-0.001	0	2	TGLR	DASGATFTWTPSSGK	SAVQ		0	16658	A0A0G2JMB2;P01877	A0A0G2JMB2{141-155};P01877{141-155}	0	0	0	A0A0G2JMB2;P01877	106.97	31.929	9.00877	163.961
26531@S_qEVs_exo_C2-Paz.cmpd.rclb.mgf	95.52	693.896	2	0	0.0004	0	2	GKEK	IAELSATAQEIIK	SQAI		0	14192	P04114	P04114{4466-4478}	0	0	0	P04114	87.91	25.0938	6.36653	163.845
34214@S_qEVs_exo_C3-Paz.cmpd.rclb.mgf	115.88	937.499	2	0	-0.0018	0	2	VVVK	LFDSDPITVTVPVEVSR	KNPK		0	18196	P10909	P10909{409-425}	0	0	0	H0YAS8;P10909;P10909-2;P10909-3;P10909-4;P10909-5	82.68	28.3538	13.4949	163.944
34463@S_qEVs_exo_C3-Paz.cmpd.rclb.mgf	116.55	937.499	2	0	-0.0019	0	2	VVVK	LFDSDPITVTVPVEVSR	KNPK		0	18196	P10909	P10909{409-425}	0	0	0	H0YAS8;P10909;P10909-2;P10909-3;P10909-4;P10909-5	82.06	31.7893	10.284	163.9
14010@S_qEVs_exo_C3-Paz.cmpd.rclb.mgf	57.67	749.405	2	0	-0.0011	0	2	GRVR	AATVGSLAGQPLQER	AQAW		0	19428	P02649	P02649{210-224}	0	0	0	H0Y7L5;P02649	107.42	23.5168	5.35655	163.839
13371@S_qEVs_exo_C3-Paz.cmpd.rclb.mgf	55.95	643.675	3	0	0.0025	0	2	SETK	HDTSLKPISVSYNPATAK	EIIN		0	22866	P00915	P00915{41-58}	0	0	0	E5RFL2;E5RG43;E5RGU8;E5RH81;E5RHP7;E5RIF9;E5RII2;P00915	52.69	25.0586	11.0915	163.801
37847@S_qEVs_exo_C4-Paz.cmpd.rclb.mgf	121	821.084	3	0	0.0009	1	2	GTSK	IDDIWNLEVKENFAGEATLQR	IYSL		0	14192	P04114	P04114{3538-3558}	0	0	0	P04114	88.21	33.6684	14.4685	163.959
21500@S_qEVs_exo_C4-Paz.cmpd.rclb.mgf	75.85	655.825	2	0	-0.003	0	2	PSSK	STSGGTAALGCLVK	DYFP	MOD:00110 C11	0	6298	P01857;P01860	P01857{17-30};P01860{17-30}	0	0	0	A0A0A0MS07;A0A0A0MS08;P01857;P01860	86.86	23.6756	7.56864	163.882
25707@S_qEVs_exo_C4-Paz.cmpd.rclb.mgf	87.15	833.397	3	0	0.0061	0	2	YHMK	ADSVVDLLSYNVQGSGETTYDHK	NTFT		0	14192	P04114	P04114{1393-1415}	0	0	0	P04114	84.75	33.7162	14.041	163.847
37492@S_qEVs_exo_PE1-Paz.cmpd.rclb.mgf	125.15	756.943	2	0	-0.0008	1	2	TLNK	NSLKIEIPLPFGGK	SSRD		0	14192	P04114	P04114{1292-1305}	0	0	0	P04114	81.76	33.6212	11.4559	163.903
13915@S_qEVs_exo_PE2-Paz.cmpd.rclb.mgf	55.7	569.646	3	0	0.0025	2	2	ELYR	QKVEPLRAELQEGAR	QKLH	MOD:00040 Q1	0	5621	P02647	P02647{141-155}	0	0	0	F8W696;P02647	40.1	28.073	8.82391	163.963
21590@S_qEVs_exo_PE2-Paz.cmpd.rclb.mgf	75.97	936.474	2	0	-0.0018	0	2	SPAK	LLLQMDSSATAYGSTVSK	RVAW		0	14192	P04114	P04114{1146-1163}	0	0	0	P04114	96.79	31.154	11.4685	163.936
28616@S_qEVs_exo_PE2-Paz.cmpd.rclb.mgf	95.33	821.084	3	0	0.0007	1	2	GTSK	IDDIWNLEVKENFAGEATLQR	IYSL		0	14192	P04114	P04114{3538-3558}	0	0	0	P04114	83.99	43.3482	15	163.883
25402@S_qEVs_exo_PE2-Paz.cmpd.rclb.mgf	86.42	787.403	2	0	0.0006	0	2	VMQR	EGGPSQIGDALGFAVR	YLTS		0	8032	P04275	P04275{1764-1779}	0	0	0	P04275	123.13	22.5539	11.8861	163.829
26371@S_qEVs_exo_PE2-Paz.cmpd.rclb.mgf	89.02	944.98	2	0	0.0005	0	2	LILR	VIGNMGQTMEQLTPELK	SSIL		0	14192	P04114	P04114{491-507}	0	0	0	A8MUN2;P04114	92.61	30.9505	10.7696	163.823
18914@S_qEVs_exo_PE2-Paz.cmpd.rclb.mgf	68.87	762.716	3	0	0.006	1	2	QKSK	AEAESLYQSKYEELQITAGR	HGDS		0	27234	P04264	P04264{367-386}	0	0	0	P04264	88.37	36.4989	15	163.809
21529@S_qEVs_exo_PE2-Paz.cmpd.rclb.mgf	75.82	936.476	2	0	0.001	0	2	SPAK	LLLQMDSSATAYGSTVSK	RVAW		0	14192	P04114	P04114{1146-1163}	0	0	0	P04114	112.8	30.9786	14.4437	163.793
15898@S_qEVs_exo_PE4-Paz.cmpd.rclb.mgf	62.82	755.435	2	0	-0.0016	0	2	EEIR	VLQAHISDTSVIVK	MDNS		0	27234	P78386	P78386{266-279}	0	0	0	F5GYI5;P78386	84.91	31.9387	11.6576	163.922
26343@S_qEVs_exo_PE4-Paz.cmpd.rclb.mgf	91.75	693.896	2	0	-0.0008	0	2	GKEK	IAELSATAQEIIK	SQAI		0	14192	P04114	P04114{4466-4478}	0	0	0	P04114	94.04	26.4428	5.88606	163.877
23634@S_qEVs_exo_PE4-Paz.cmpd.rclb.mgf	84.12	908.949	2	0	-0.0022	0	2	GLAR	SNLDEDIIAEENIVSR	SEFP		0	20295	P01024	P01024{749-764}	0	0	0	P01024	99.11	34.8889	12.8861	163.857
18857@S_qEVs_exo_C1-Paz.cmpd.rclb.mgf	71.1	824.908	2	1	0.007	0	2	VQYR	GEVQAMLGQSTEELR	VRLA		0	19428	P02649	P02649{138-152}	0	0	0	E7ERP7;E9PEV4;H0Y7L5;P02649	105.55	28.5738	8.35655	163.772
37902@S_qEVs_exo_PE3-Paz.cmpd.rclb.mgf	125.82	988.442	3	0	-0.0008	0	2	LLEK	SHCIAEVENDEMPADLPSLAADFVESK	DVCK	MOD:00110 C3	0	12444	P02768	P02768{311-337}	0	0	0	A0A0C4DGB6;B7WNR0;C9JKR2;D6RHD5;H0YA55;P02768;P02768-2	136.3	39.0465	15	163.78
13930@S_qEVs_exo_PE4-Paz.cmpd.rclb.mgf	57.47	569.645	3	0	0.0018	2	2	ELYR	QKVEPLRAELQEGAR	QKLH	MOD:00040 Q1	0	5621	P02647	P02647{141-155}	0	0	0	F8W696;P02647	40.85	29.8983	9.11351	163.766
12675@S_qEVs_exo_C1-Paz.cmpd.rclb.mgf	54.15	749.405	2	0	-0.0001	0	2	GRVR	AATVGSLAGQPLQER	AQAW		0	19428	P02649	P02649{210-224}	0	0	0	H0Y7L5;P02649	107.38	26.2005	5.31876	163.748
12882@S_qEVs_exo_C1-Paz.cmpd.rclb.mgf	54.67	657.837	2	0	0.0001	0	2	LWGK	VNVDEVGGEALGR	LLVV		0	5082	P68871	P68871{19-31}	0	0	0	F8W6P5;P68871	70.59	31.4453	7.85387	163.669
34333@S_qEVs_exo_C1-Paz.cmpd.rclb.mgf	116.27	796.403	3	0	-0.0007	0	2	WITK	QQNAQGGFSSTQDTVVALHALSK	YGAA		0	23021	P01023	P01023{1241-1263}	0	0	0	P01023	101.34	24.5038	15	163.656
30079@S_qEVs_exo_C2-Paz.cmpd.rclb.mgf	105.63	787.403	2	0	0.0003	0	2	VMQR	EGGPSQIGDALGFAVR	YLTS		0	8032	P04275	P04275{1764-1779}	0	0	0	P04275	126.03	20.4939	11.5686	163.661
38254@S_qEVs_exo_C3-Paz.cmpd.rclb.mgf	126.78	1075.89	3	0	-0.0025	1	2	FPLR	LTGKIDFLNNYALFLSPSAQQASWQVSAR	FNQY		0	14192	P04114	P04114{3064-3092}	0	0	0	P04114	92.15	33.9261	15	163.713
25898@S_qEVs_exo_C3-Paz.cmpd.rclb.mgf	91.15	944.982	2	0	0.0047	0	2	LILR	VIGNMGQTMEQLTPELK	SSIL		0	14192	P04114	P04114{491-507}	0	0	0	A8MUN2;P04114	119.23	27.7646	12.9586	163.621
14606@S_qEVs_exo_C4-Paz.cmpd.rclb.mgf	57.8	682.019	3	0	0.0016	1	2	SPAK	LLLQMDSSATAYGSTVSKR	VAWH	MOD:00719 M5	0	14192	P04114	P04114{1146-1164}	0	0	0	P04114	99.64	37.2693	12.6778	163.743
37867@S_qEVs_exo_C4-Paz.cmpd.rclb.mgf	121.05	592.01	3	0	0.0006	0	2	SRPK	GVALHRPDVYLLPPAR	EQLN		0	10626	P01871;P04220	P01871{323-338};P04220{261-276}	0	0	0	A0A087WYJ9;A0A1B0GUU9;P01871;P01871-2;P04220	43.68	32.4824	10.9586	163.721
23922@S_qEVs_exo_PE2-Paz.cmpd.rclb.mgf	82.33	731.93	2	0	-0.0003	1	2	PWDR	VKDLATVYVDVLK	DSGR		0	5621	P02647	P02647{35-47}	0	0	0	P02647	67.8	30.8801	5.3279	163.606
19884@S_qEVs_exo_PE3-Paz.cmpd.rclb.mgf	74.72	824.405	2	0	0.0009	0	2	VQYR	GEVQAMLGQSTEELR	VRLA		0	19428	P02649	P02649{138-152}	0	0	0	E7ERP7;E9PEV4;H0Y7L5;P02649	110.52	28.8397	9.67778	163.762
39689@S_qEVs_exo_PE3-Paz.cmpd.rclb.mgf	130.65	978.854	3	1	0.0015	0	2	YAER	VGAGAPVYMAAVLEYLTAEILELAGNAAR	DNKK		0	19349	Q6FI13	Q6FI13{44-72}	0	0	0	Q16777;Q6FI13	96.01	43.1078	15	163.662
27215@S_qEVs_exo_PE3-Paz.cmpd.rclb.mgf	95.57	693.896	2	0	-0.0001	0	2	GKEK	IAELSATAQEIIK	SQAI		0	14192	P04114	P04114{4466-4478}	0	0	0	P04114	86.49	29.6305	6.82391	163.648
36296@S_qEVs_exo_PE3-Paz.cmpd.rclb.mgf	121.55	899.009	2	0	-0.0011	0	2	ELRR	NVQALEIELQSQLALK	QSLE		0	8839	P13645	P13645{371-386}	0	0	0	P13645	89.67	29.433	10.7447	163.592
13755@S_qEVs_exo_PE4-Paz.cmpd.rclb.mgf	57	657.836	2	0	-0.0007	0	2	LWGK	VNVDEVGGEALGR	LLVV		0	5082	P68871	P68871{19-31}	0	0	0	F8W6P5;P68871	87.41	28.998	7.18046	163.659
21351@S_qEVs_exo_C1-Paz.cmpd.rclb.mgf	79	733.916	2	0	0.0015	0	2	ILEK	IPPDSEATLVLVGR	ADFL		0	29027	P02730	P02730{220-233}	0	0	0	A0A0A0MS98;P02730;P02730-2	101.75	26.6451	1.04576	163.575
26772@S_qEVs_exo_C2-Paz.cmpd.rclb.mgf	96.15	693.896	2	0	0	0	2	GKEK	IAELSATAQEIIK	SQAI		0	14192	P04114	P04114{4466-4478}	0	0	0	P04114	102.55	27.6176	6.08092	163.563
26555@S_qEVs_exo_C4-Paz.cmpd.rclb.mgf	89.4	944.981	2	0	0.0031	0	2	LILR	VIGNMGQTMEQLTPELK	SSIL		0	14192	P04114	P04114{491-507}	0	0	0	A8MUN2;P04114	110.08	28.252	13.7959	163.575
26616@S_qEVs_exo_C4-Paz.cmpd.rclb.mgf	89.55	944.981	2	0	0.0023	0	2	LILR	VIGNMGQTMEQLTPELK	SSIL		0	14192	P04114	P04114{491-507}	0	0	0	A8MUN2;P04114	123.63	28.2314	12.699	163.575
37212@S_qEVs_exo_C1-Paz.cmpd.rclb.mgf	123.92	910.803	3	0	-0.0012	0	2	DYLR	WVQTLSEQVQEELLSSQVTQELR	ALMD		0	19428	P02649	P02649{57-79}	0	0	0	E7ERP7;E9PEV4;H0Y7L5;P02649	151.97	38.9062	15	163.492
35524@S_qEVs_exo_C1-Paz.cmpd.rclb.mgf	119.42	937.497	2	0	-0.0048	0	2	VVVK	LFDSDPITVTVPVEVSR	KNPK		0	18196	P10909	P10909{409-425}	0	0	0	H0YAS8;P10909;P10909-2;P10909-3;P10909-4;P10909-5	63.34	28.8048	11.0969	163.472
30572@S_qEVs_exo_C1-Paz.cmpd.rclb.mgf	106.27	902.393	3	0	0.0025	0	2	VCGR	GGGGSFGYSYGGGSGGGFSASSLGGGFGGGSR	GFGG		0	12853	P35527	P35527{64-95}	0	0	0	P35527	81.86	25.7721	11.0223	163.468
33704@S_qEVs_exo_C2-Paz.cmpd.rclb.mgf	115.8	964.955	2	0	-0.0004	0	2	LAAK	NLTDFAEQYSIQDWAK	RMKA		0	14192	P04114	P04114{2560-2575}	0	0	0	P04114	118.3	25.6214	11.7696	163.536
28359@S_qEVs_exo_C2-Paz.cmpd.rclb.mgf	100.7	829.443	2	0	0.0014	0	2	TLPK	SVSDGIAALDLNAVANK	IADF		0	14192	P04114	P04114{3830-3846}	0	0	0	P04114	99.07	23.4426	9.67778	163.499
19999@S_qEVs_exo_C2-Paz.cmpd.rclb.mgf	76.38	816.897	2	0	0.0002	0	2	IPDR	FSGSGSGTDFTLTISR	LEPE		0	31419	A0A0C4DH25;P01619	A0A0C4DH25{83-98};P01619{83-98}	0	0	0	A0A0C4DH25;P01619	136.8	33.9204	12.0915	163.439
37984@S_qEVs_exo_C3-Paz.cmpd.rclb.mgf	126.07	988.444	3	0	0.0036	0	2	LLEK	SHCIAEVENDEMPADLPSLAADFVESK	DVCK	MOD:00110 C3	0	12444	P02768	P02768{311-337}	0	0	0	A0A0C4DGB6;B7WNR0;C9JKR2;D6RHD5;H0YA55;P02768;P02768-2	124.61	41.9983	15	163.542
38162@S_qEVs_exo_C3-Paz.cmpd.rclb.mgf	126.53	988.443	3	0	0.002	0	2	LLEK	SHCIAEVENDEMPADLPSLAADFVESK	DVCK	MOD:00110 C3	0	12444	P02768	P02768{311-337}	0	0	0	A0A0C4DGB6;B7WNR0;C9JKR2;D6RHD5;H0YA55;P02768;P02768-2	101.56	42.5752	15	163.44
39904@S_qEVs_exo_C4-Paz.cmpd.rclb.mgf	126.5	988.443	3	0	0.0025	0	2	LLEK	SHCIAEVENDEMPADLPSLAADFVESK	DVCK	MOD:00110 C3	0	12444	P02768	P02768{311-337}	0	0	0	A0A0C4DGB6;B7WNR0;C9JKR2;D6RHD5;H0YA55;P02768;P02768-2	112.57	44.6878	15	163.387
33296@S_qEVs_exo_PE1-Paz.cmpd.rclb.mgf	113.8	735.911	2	0	-0.0019	0	2	EVYK	LSLEIEQLELQR	DSAR		0	8671	P04003	P04003{574-585}	0	0	0	P04003	92.26	24.6066	7.42022	163.457
21869@S_qEVs_exo_PE2-Paz.cmpd.rclb.mgf	76.75	822.464	2	0	-0.0008	1	2	GKGK	EKIAELSATAQEIIK	SQAI		0	14192	P04114	P04114{4464-4478}	0	0	0	P04114	78.57	27.8578	11.1805	163.465
19336@S_qEVs_exo_PE2-Paz.cmpd.rclb.mgf	70.07	1014.53	2	0	0.004	1	2	SPAK	LLLQMDSSATAYGSTVSKR	VAWH		0	14192	P04114	P04114{1146-1164}	0	0	0	P04114	104.57	32.3465	14.041	163.454
32469@S_qEVs_exo_PE3-Paz.cmpd.rclb.mgf	111.17	937.5	2	0	0.0007	0	2	VVVK	LFDSDPITVTVPVEVSR	KNPK		0	18196	P10909	P10909{409-425}	0	0	0	H0YAS8;P10909;P10909-2;P10909-3;P10909-4;P10909-5	82.6	31.4534	15	163.487
13218@S_qEVs_exo_PE4-Paz.cmpd.rclb.mgf	55.62	771.412	2	0	-0.0008	0	2	FVLK	VLSLAQEQVGGSPEK	LQET		0	25164	A0A0G2JPR0;P0C0L5	A0A0G2JPR0{1085-1099};P0C0L5{1085-1099}	0	0	0	A0A0G2JL54;A0A0G2JPR0;A0A140TA29;A0A140TA32;A0A140TA44;A0A140TA49;F5GXS0;P0C0L4;P0C0L4-2;P0C0L5	110.71	26.1321	9.27572	163.554
26658@S_qEVs_exo_PE4-Paz.cmpd.rclb.mgf	92.67	693.896	2	0	-0.0001	0	2	GKEK	IAELSATAQEIIK	SQAI		0	14192	P04114	P04114{4466-4478}	0	0	0	P04114	89.95	27.7665	6.33724	163.394
16223@S_qEVs_exo_PE1-Paz.cmpd.rclb.mgf	63.93	865.926	2	0	-0.0012	0	2	KAYK	SELEEQLTPVAEETR	ARLS		0	19428	P02649	P02649{94-108}	0	0	0	E7ERP7;E9PEV4;H0Y7L5;P02649	103.01	31.9167	11.699	163.37
30560@S_qEVs_exo_C1-Paz.cmpd.rclb.mgf	106.23	779.903	2	0	0.001	0	2	KKYR	ITENDIQIALDDAK	INFN		0	14192	P04114	P04114{2151-2164}	0	0	0	P04114	126.48	28.128	10.1135	163.331
12598@S_qEVs_exo_C1-Paz.cmpd.rclb.mgf	53.92	657.837	2	0	0.0002	0	2	LWGK	VNVDEVGGEALGR	LLVV		0	5082	P68871	P68871{19-31}	0	0	0	F8W6P5;P68871	74.62	30.7367	7.65758	163.233
31281@S_qEVs_exo_C1-Paz.cmpd.rclb.mgf	108.22	693.896	2	0	0.0003	0	2	GKEK	IAELSATAQEIIK	SQAI		0	14192	P04114	P04114{4466-4478}	0	0	0	P04114	99.3	30.1247	5.92082	163.199
31553@S_qEVs_exo_C1-Paz.cmpd.rclb.mgf	108.98	693.896	2	0	0.0003	0	2	GKEK	IAELSATAQEIIK	SQAI		0	14192	P04114	P04114{4466-4478}	0	0	0	P04114	85.85	27.8701	6.284	163.169
27477@S_qEVs_exo_C2-Paz.cmpd.rclb.mgf	98.15	932.5	2	0	-0.0008	0	2		EVQLVESGGGLVQPGGSLR	LSCA	MOD:00420 E1	0	30108	A0A0B4J2B5	A0A0B4J2B5{1-19}	0	0	0	A0A0B4J2B5;S4R460	77.09	28.0097	11.7212	163.285
28946@S_qEVs_exo_C2-Paz.cmpd.rclb.mgf	102.4	829.443	2	0	0.0014	0	2	TLPK	SVSDGIAALDLNAVANK	IADF		0	14192	P04114	P04114{3830-3846}	0	0	0	P04114	114.48	23.2326	12.0757	163.171
32547@S_qEVs_exo_C4-Paz.cmpd.rclb.mgf	106.08	888.807	3	0	0.0051	1	2	MLMR	SPSQADINKIVQILPWEQNEQVK	NFVA		0	14192	P04114	P04114{568-590}	0	0	0	A8MUN2;P04114	76.09	31.9544	15	163.236
13318@S_qEVs_exo_PE1-Paz.cmpd.rclb.mgf	56.1	657.837	2	0	0.0014	0	2	LWGK	VNVDEVGGEALGR	LLVV		0	5082	P68871	P68871{19-31}	0	0	0	F8W6P5;P68871	82.59	31.0946	6.55284	163.294
30529@S_qEVs_exo_PE2-Paz.cmpd.rclb.mgf	100.63	942.528	2	0	0.0007	0	2	KCIR	VSVQLEASPAFLAVPVEK	EQAP		0	23021	P01023	P01023{824-841}	0	0	0	P01023	104.03	23.3413	6.35655	163.334
21252@S_qEVs_exo_PE2-Paz.cmpd.rclb.mgf	75.1	597.966	3	0	0.0003	1	2	IQNK	KITEVALMGHLSCDTK	EERK	MOD:00110 C13	0	14192	P04114	P04114{1100-1115}	0	0	0	P04114	58.09	34.0211	12.6021	163.297
20198@S_qEVs_exo_PE2-Paz.cmpd.rclb.mgf	72.38	592.011	3	0	0.0033	0	2	SRPK	GVALHRPDVYLLPPAR	EQLN		0	10626	P01871;P04220	P01871{323-338};P04220{261-276}	0	0	0	A0A087WYJ9;A0A1B0GUU9;P01871;P01871-2;P04220	46.4	36.8917	11.1249	163.278
39213@S_qEVs_exo_PE2-Paz.cmpd.rclb.mgf	125.1	1216.12	2	0	-0.0006	0	2	KIIR	TIDQMLNSELQWPVPDIYLR	DLKV		0	14192	P04114	P04114{2675-2694}	0	0	0	P04114	87.39	27.2912		163.18
25796@S_qEVs_exo_PE3-Paz.cmpd.rclb.mgf	91.33	944.979	2	0	-0.0009	0	2	LILR	VIGNMGQTMEQLTPELK	SSIL		0	14192	P04114	P04114{491-507}	0	0	0	A8MUN2;P04114	116.77	27.6983	11.7959	163.338
37838@S_qEVs_exo_PE3-Paz.cmpd.rclb.mgf	125.65	776.04	3	0	0.0022	1	2	EDWK	KGDTFSCMVGHEALPLAFTQK	TIDR	MOD:00110 C7	0	16658	A0A0G2JMB2;P01876	A0A0G2JMB2{294-314};P01876{307-327}	0	0	0	A0A0G2JMB2;P01876	72.27	27.5484	14.699	163.269
11519@S_qEVs_exo_PE4-Paz.cmpd.rclb.mgf	51.18	720.373	2	0	-0.0005	0	2	SQVK	YAGSQVASTSEVLK	YTLF		0	8032	P04275	P04275{1349-1362}	0	0	0	P04275	96.51	29.6473	10.6576	163.344
36526@S_qEVs_exo_PE4-Paz.cmpd.rclb.mgf	120.78	821.085	3	0	0.002	1	2	GTSK	IDDIWNLEVKENFAGEATLQR	IYSL		0	14192	P04114	P04114{3538-3558}	0	0	0	P04114	81.49	35.2472	13.4949	163.275
16546@S_qEVs_exo_PE4-Paz.cmpd.rclb.mgf	64.52	865.927	2	0	0.0006	0	2	KAYK	SELEEQLTPVAEETR	ARLS		0	19428	P02649	P02649{94-108}	0	0	0	E7ERP7;E9PEV4;H0Y7L5;P02649	106.21	33.0629	12.6778	163.234
7652@S_qEVs_exo_C2-Paz.cmpd.rclb.mgf	42.13	769.824	2	0	-0.0032	0	2	SSSR	SGGGGGGGGCGGGGGVSSLR	ISSS	MOD:00110 C10	0	8839	P13645	P13645{16-35}	0	0	0	P13645	160.68	25.2181	15	163.152
16105@S_qEVs_exo_PE1-Paz.cmpd.rclb.mgf	63.62	865.926	2	0	-0.0015	0	2	KAYK	SELEEQLTPVAEETR	ARLS		0	19428	P02649	P02649{94-108}	0	0	0	E7ERP7;E9PEV4;H0Y7L5;P02649	90.89	33.6347	10.9208	163.158
17184@S_qEVs_exo_PE3-Paz.cmpd.rclb.mgf	66.88	791.419	2	0	0.0023	0	2	NEIK	HIYAISSAALSASYK	ADTV		0	14192	P04114	P04114{1838-1852}	0	0	0	P04114	67.48	22.8042	11.2218	163.152
20766@S_qEVs_exo_C1-Paz.cmpd.rclb.mgf	77.13	706.841	2	0	-0.0015	0	2	PCSR	STSESTAALGCLVK	DYFP	MOD:00110 C11	0	6298	P01859;P01861	P01859{17-30};P01861{17-30}	0	0	0	P01859;P01861	84.45	23.4059	6.09691	163.087
30789@S_qEVs_exo_C1-Paz.cmpd.rclb.mgf	106.87	779.901	2	0	-0.0027	0	2	KKYR	ITENDIQIALDDAK	INFN		0	14192	P04114	P04114{2151-2164}	0	0	0	P04114	110.64	24.6547	7.49485	163.08
8156@S_qEVs_exo_C1-Paz.cmpd.rclb.mgf	42.08	815.902	2	0	0.0036	0	2	SRPR	VTEPISAESGEQVER	VNEP		0	20005	O14791	O14791{306-320}	0	0	0	O14791;O14791-2;O14791-3	105.98	24.2491	9.76955	163.037
19391@S_qEVs_exo_C1-Paz.cmpd.rclb.mgf	72.57	952.975	2	0	-0.0036	0	2	LILR	VIGNMGQTMEQLTPELK	SSIL	MOD:00719 M5	0	14192	P04114	P04114{491-507}	0	0	0	A8MUN2;P04114	75.92	27.0419	11	163.009
10588@S_qEVs_exo_C1-Paz.cmpd.rclb.mgf	48.67	800.895	2	0	-0.0002	0	2	REGK	QVGSGVTTDQVQAEAK	ESGP	MOD:00040 Q1	0	10626	P01871	P01871{154-169}	0	0	0	A0A087WYJ9;A0A1B0GUU9;P01871;P01871-2	94.3	25.7326	10.4559	162.998
38191@S_qEVs_exo_C1-Paz.cmpd.rclb.mgf	126.5	776.039	3	0	-0.0026	1	2	EDWK	KGDTFSCMVGHEALPLAFTQK	TIDR	MOD:00110 C7	0	16658	A0A0G2JMB2;P01876	A0A0G2JMB2{294-314};P01876{307-327}	0	0	0	A0A0G2JMB2;P01876	57.48	28.7616	15	162.983
32937@S_qEVs_exo_C2-Paz.cmpd.rclb.mgf	113.77	937.499	2	0	-0.0013	0	2	VVVK	LFDSDPITVTVPVEVSR	KNPK		0	18196	P10909	P10909{409-425}	0	0	0	H0YAS8;P10909;P10909-2;P10909-3;P10909-4;P10909-5	82.59	31.5589	13.2007	162.966
12626@S_qEVs_exo_C3-Paz.cmpd.rclb.mgf	53.95	704.359	2	0	-0.0024	0	2	FQDK	LGEVNTYAGDLQK	KLVP		0	24689	P06727	P06727{66-78}	0	0	0	P06727	98.2	25.3716	8.92082	163.127
27259@S_qEVs_exo_C3-Paz.cmpd.rclb.mgf	95.4	721.015	3	0	0.004	0	2	KTPK	SPVGVQPILNEHTFCAGMSK	YQED	MOD:00110 C15	0	24781	P00738	P00738{326-345}	0	0	0	A0A087WU08;A0A0C4DGL8;H0Y300;J3QLC9;J3QR68;P00738;P00738-2	74.02	36.3516	14.2924	163.119
28575@S_qEVs_exo_C3-Paz.cmpd.rclb.mgf	99.37	932.505	2	0	0.0098	0	2		EVQLVESGGGLVQPGGSLR	LSCA	MOD:00420 E1	0	30108	A0A0B4J2B5	A0A0B4J2B5{1-19}	0	0	0	A0A0B4J2B5;S4R460	79.82	32.006	12.5229	163.114
13520@S_qEVs_exo_C3-Paz.cmpd.rclb.mgf	56.35	569.646	3	0	0.0035	2	2	ELYR	QKVEPLRAELQEGAR	QKLH	MOD:00040 Q1	0	5621	P02647	P02647{141-155}	0	0	0	F8W696;P02647	55.46	30.697	8.58503	162.995
13576@S_qEVs_exo_C3-Paz.cmpd.rclb.mgf	56.5	569.646	3	0	0.0033	2	2	ELYR	QKVEPLRAELQEGAR	QKLH	MOD:00040 Q1	0	5621	P02647	P02647{141-155}	0	0	0	F8W696;P02647	44.46	29.3116	9.10791	162.981
29762@S_qEVs_exo_C4-Paz.cmpd.rclb.mgf	98.22	964.956	2	0	0.0008	0	2	LAAK	NLTDFAEQYSIQDWAK	RMKA		0	14192	P04114	P04114{2560-2575}	0	0	0	P04114	118.68	33.1474	13.9586	163.087
14667@S_qEVs_exo_C4-Paz.cmpd.rclb.mgf	57.95	682.018	3	0	0.0012	1	2	SPAK	LLLQMDSSATAYGSTVSKR	VAWH	MOD:00719 M5	0	14192	P04114	P04114{1146-1164}	0	0	0	P04114	104.1	36.9251	15	163.071
14544@S_qEVs_exo_C4-Paz.cmpd.rclb.mgf	57.63	682.019	3	0	0.0016	1	2	SPAK	LLLQMDSSATAYGSTVSKR	VAWH	MOD:00719 M5	0	14192	P04114	P04114{1146-1164}	0	0	0	P04114	106.52	33.8541	12.7959	163.07
38367@S_qEVs_exo_PE1-Paz.cmpd.rclb.mgf	127.47	1018.21	3	0	-0.0012	1	2	KYYK	TIDDLKNQILNLTTDNANILLQIDNAR	LAAD		0	8839	P13645	P13645{202-228}	0	0	0	P13645	146.06	39.1796	15	163.059
26481@S_qEVs_exo_PE2-Paz.cmpd.rclb.mgf	89.32	944.98	2	0	0	0	2	LILR	VIGNMGQTMEQLTPELK	SSIL		0	14192	P04114	P04114{491-507}	0	0	0	A8MUN2;P04114	110.39	25.9478	11.1024	163.083
12834@S_qEVs_exo_PE3-Paz.cmpd.rclb.mgf	55.1	800.893	2	0	-0.0013	0	2	SPEK	YVTSAPMPEPQAPGR	YFAH		0	10626	P01871;P04220	P01871{377-391};P04220{315-329}	0	0	0	A0A087WYJ9;A0A1B0GUU9;P01871;P01871-2;P04220	72.97	22.6683	9.60206	163.058
17283@S_qEVs_exo_PE4-Paz.cmpd.rclb.mgf	66.53	790.925	2	0	-0.0057	1	2	FSYK	NKYGMVAQVTQTLK	LEDT		0	14192	P04114	P04114{274-287}	0	0	0	A8MUN2;P04114	75.45	24.9042	9	163.081
37933@S_qEVs_exo_C1-Paz.cmpd.rclb.mgf	125.8	893.934	2	0	-0.001	0	2	EQLK	SGTASVVCLLNNFYPR	EAKV	MOD:00110 C8	0	10483	P01834	P01834{20-35}	0	0	0	P01834	125.31	26.1094	11.8539	162.962
38313@S_qEVs_exo_C3-Paz.cmpd.rclb.mgf	126.95	1075.89	3	0	-0.0024	1	2	FPLR	LTGKIDFLNNYALFLSPSAQQASWQVSAR	FNQY		0	14192	P04114	P04114{3064-3092}	0	0	0	P04114	87.15	32.7388	14.9208	162.961
14770@S_qEVs_exo_C3-Paz.cmpd.rclb.mgf	59.63	576.968	3	0	0.0021	1	2	YANR	LLDHRVPQTDMTFR	HVGS		0	14192	P04114	P04114{1211-1224}	0	0	0	P04114	47.49	27.9561	5.48149	162.954
29762@S_qEVs_exo_PE2-Paz.cmpd.rclb.mgf	98.52	821.085	3	0	0.0042	1	2	GTSK	IDDIWNLEVKENFAGEATLQR	IYSL		0	14192	P04114	P04114{3538-3558}	0	0	0	P04114	74.81	33.5334	15	162.951
28535@S_qEVs_exo_C1-Paz.cmpd.rclb.mgf	100.47	874.938	2	0	0.0039	0	2	ATGR	NMEQFQVSVSVAPNAK	ITFE		0	31811	Q14624	Q14624{124-139}	0	0	0	B7ZKJ8;Q14624;Q14624-2;Q14624-3;Q14624-4	87.97	27.8163	12.9208	162.87
39270@S_qEVs_exo_C1-Paz.cmpd.rclb.mgf	129.37	750.429	2	0	-0.0083	0	2		SDLGAVISLLLWGR	QLFA		0	24781	P00739	P00739{2-15}	0	0	0	J3KTC3;P00739	101.89	31.4106	8.07058	162.852
38112@S_qEVs_exo_C1-Paz.cmpd.rclb.mgf	126.28	893.935	2	0	-0.0003	0	2	EQLK	SGTASVVCLLNNFYPR	EAKV	MOD:00110 C8	0	10483	P01834	P01834{20-35}	0	0	0	P01834	107.01	31.6253	10.7959	162.839
28420@S_qEVs_exo_C2-Paz.cmpd.rclb.mgf	100.87	829.443	2	0	0.0017	0	2	TLPK	SVSDGIAALDLNAVANK	IADF		0	14192	P04114	P04114{3830-3846}	0	0	0	P04114	93.34	23.0916	10.6778	162.915
35849@S_qEVs_exo_C2-Paz.cmpd.rclb.mgf	121.63	910.994	2	0	0.0003	0	2	LEMR	DAVEKPQEFTIVAFVK	YDKN		0	14192	P04114	P04114{2044-2059}	0	0	0	P04114	56.07	20.1464	13.3872	162.827
30750@S_qEVs_exo_C2-Paz.cmpd.rclb.mgf	107.6	944.979	2	0	-0.0004	0	2	LILR	VIGNMGQTMEQLTPELK	SSIL		0	14192	P04114	P04114{491-507}	0	0	0	A8MUN2;P04114	100.38	26.1222	11	162.764
37923@S_qEVs_exo_C3-Paz.cmpd.rclb.mgf	125.9	988.443	3	0	0.0025	0	2	LLEK	SHCIAEVENDEMPADLPSLAADFVESK	DVCK	MOD:00110 C3	0	12444	P02768	P02768{311-337}	0	0	0	A0A0C4DGB6;B7WNR0;C9JKR2;D6RHD5;H0YA55;P02768;P02768-2	123.12	40.6782	15	162.921
18983@S_qEVs_exo_C3-Paz.cmpd.rclb.mgf	71.37	669.858	2	0	-0.0013	0	2	YKNK	YGMVAQVTQTLK	LEDT		0	14192	P04114	P04114{276-287}	0	0	0	A8MUN2;P04114	75.05	29.6546	8.88606	162.888
21025@S_qEVs_exo_C3-Paz.cmpd.rclb.mgf	77.1	905.686	4	0	0.0096	1	2	VQWK	VDNALQSGNSQESVTEQDSKDSTYSLSSTLTLSK	ADYE		0	10483	P01834	P01834{43-76}	0	0	0	P01834	132.87	27.7796		162.875
34264@S_qEVs_exo_C3-Paz.cmpd.rclb.mgf	116.02	937.499	2	0	-0.0013	0	2	VVVK	LFDSDPITVTVPVEVSR	KNPK		0	18196	P10909	P10909{409-425}	0	0	0	H0YAS8;P10909;P10909-2;P10909-3;P10909-4;P10909-5	99.12	28.3823	11.7447	162.871
10858@S_qEVs_exo_C3-Paz.cmpd.rclb.mgf	49.27	620.848	2	0	-0.001	0	2	AQLR	ILAGPAGDSNVVK	LQRI		0	8032	P04275	P04275{1838-1850}	0	0	0	P04275	77.45	27.4183	9.65758	162.829
32199@S_qEVs_exo_C3-Paz.cmpd.rclb.mgf	110.03	997.969	2	0	-0.0051	0	2	ALGK	LPQQANDYLNSFNWER	QVSH		0	14192	P04114	P04114{2118-2133}	0	0	0	P04114	100.23	29.7414	9.35655	162.789
39685@S_qEVs_exo_C4-Paz.cmpd.rclb.mgf	125.93	1097.19	3	0	0.0067	0	2	FSHR	LNTDIAGLASAIDMSTNYNSDSLHFSNVFR	SVMA	MOD:00719 M14	0	14192	P04114	P04114{1868-1897}	0	0	0	P04114	76.07	33.5307	15	162.933
38167@S_qEVs_exo_C4-Paz.cmpd.rclb.mgf	121.9	592.01	3	0	0.0018	0	2	SRPK	GVALHRPDVYLLPPAR	EQLN		0	10626	P01871;P04220	P01871{323-338};P04220{261-276}	0	0	0	A0A087WYJ9;A0A1B0GUU9;P01871;P01871-2;P04220	50.71	31.049	10.3279	162.871
30430@S_qEVs_exo_PE1-Paz.cmpd.rclb.mgf	105.75	829.443	2	0	0.0017	0	2	TLPK	SVSDGIAALDLNAVANK	IADF		0	14192	P04114	P04114{3830-3846}	0	0	0	P04114	87.61	25.1725	8.82391	162.893
31902@S_qEVs_exo_PE2-Paz.cmpd.rclb.mgf	104.58	899.01	2	0	0.0006	0	2	ELRR	NVQALEIELQSQLALK	QSLE		0	8839	P13645	P13645{371-386}	0	0	0	P13645	89.63	32.79	11.2757	162.823
22524@S_qEVs_exo_PE2-Paz.cmpd.rclb.mgf	78.57	922.449	3	0	0.001	1	2	RGGK	YAATSQVLLPSKDVMQGTDEHVVCK	VQHP	MOD:00110 C24	0	10626	P01871	P01871{65-89}	0	0	0	A0A087WYJ9;A0A1B0GUU9;P01871;P01871-2	68.26	29.6462	14.0655	162.776
37488@S_qEVs_exo_PE4-Paz.cmpd.rclb.mgf	123.43	797.401	3	0	0.0034	2	2	MEPK	DKDQEVLLQTFLDDASPGDKR	LAAY		0	14192	P04114	P04114{538-558}	0	0	0	A8MUN2;P04114	119.32	27.8327	15	162.881
13060@S_qEVs_exo_PE1-Paz.cmpd.rclb.mgf	55.43	653.334	2	0	0.0008	0	2	SSTR	HIVTFDGQNFK	LTGS		0	8032	P04275	P04275{1957-1967}	0	0	0	P04275	71.15	30.5425	9.17393	162.747
30827@S_qEVs_exo_C1-Paz.cmpd.rclb.mgf	106.98	693.896	2	0	-0.0008	0	2	GKEK	IAELSATAQEIIK	SQAI		0	14192	P04114	P04114{4466-4478}	0	0	0	P04114	86.22	26.2181	4.95861	162.686
12456@S_qEVs_exo_C1-Paz.cmpd.rclb.mgf	53.47	657.837	2	0	0.0013	0	2	LWGK	VNVDEVGGEALGR	LLVV		0	5082	P68871	P68871{19-31}	0	0	0	F8W6P5;P68871	71.81	30.4823	7.61979	162.592
37053@S_qEVs_exo_C1-Paz.cmpd.rclb.mgf	123.5	899.009	2	0	-0.0024	0	2	ELRR	NVQALEIELQSQLALK	QSLE		0	8839	P13645	P13645{371-386}	0	0	0	P13645	80.47	35.9528	9.85387	162.578
27058@S_qEVs_exo_C2-Paz.cmpd.rclb.mgf	97.05	693.896	2	0	0.0005	0	2	GKEK	IAELSATAQEIIK	SQAI		0	14192	P04114	P04114{4466-4478}	0	0	0	P04114	94.26	27.0346	6.74473	162.676
26982@S_qEVs_exo_C2-Paz.cmpd.rclb.mgf	96.75	693.896	2	0	0.0001	0	2	GKEK	IAELSATAQEIIK	SQAI		0	14192	P04114	P04114{4466-4478}	0	0	0	P04114	91.92	26.5237	6.76955	162.597
32310@S_qEVs_exo_C3-Paz.cmpd.rclb.mgf	110.4	806.895	2	0	-0.0033	0	2	DGLK	LLDNWDSVTSTFSK	LREQ		0	5621	P02647	P02647{70-83}	0	0	0	F8W696;P02647	112.09	31.7013	7.22915	162.719
39079@S_qEVs_exo_C3-Paz.cmpd.rclb.mgf	128.98	796.762	3	0	-0.0008	0	2	AQAR	AYIFIDEAHITQALIWLSQR	QKDN		0	23021	P01023	P01023{1054-1073}	0	0	0	P01023	77.45	29.7806	15	162.692
36592@S_qEVs_exo_C3-Paz.cmpd.rclb.mgf	122.4	942.151	3	0	0.002	0	2	GDTR	LELELRPTGEIEQYSVSATYELQR	EDRA		0	14192	P04114	P04114{1001-1024}	0	0	0	P04114	78.44	29.5542	15	162.657
23448@S_qEVs_exo_C3-Paz.cmpd.rclb.mgf	84.17	838.472	2	0	-0.0027	0	2	KAPK	LLIYAASTLQSGVPSR	FSGS		0	18019	A0A075B6S5;A0A0C4DH69	A0A075B6S5{68-83};A0A0C4DH69{68-83}	0	0	0	A0A075B6S5;A0A0C4DH67;A0A0C4DH69	96.41	27.802	9.56864	162.653
11202@S_qEVs_exo_C3-Paz.cmpd.rclb.mgf	50.25	800.894	2	0	-0.0014	0	2	REGK	QVGSGVTTDQVQAEAK	ESGP	MOD:00040 Q1	0	10626	P01871	P01871{154-169}	0	0	0	A0A087WYJ9;A0A1B0GUU9;P01871;P01871-2	97.53	30.6898	10	162.636
21749@S_qEVs_exo_C3-Paz.cmpd.rclb.mgf	79.3	779.903	2	0	0.0013	0	2	KKYR	ITENDIQIALDDAK	INFN		0	14192	P04114	P04114{2151-2164}	0	0	0	P04114	120.9	32.6152	10.4202	162.618
29826@S_qEVs_exo_C3-Paz.cmpd.rclb.mgf	102.97	905.685	4	0	0.0061	1	2	VQWK	VDNALQSGNSQESVTEQDSKDSTYSLSSTLTLSK	ADYE		0	10483	P01834	P01834{43-76}	0	0	0	P01834	93.39	26.9812		162.589
13953@S_qEVs_exo_C3-Paz.cmpd.rclb.mgf	57.52	749.405	2	0	-0.0008	0	2	GRVR	AATVGSLAGQPLQER	AQAW		0	19428	P02649	P02649{210-224}	0	0	0	H0Y7L5;P02649	107.43	24.1574	5.33724	162.588
36224@S_qEVs_exo_PE2-Paz.cmpd.rclb.mgf	116.9	946.481	2	0	0.0004	0	2	VDHK	LSLESLTSYFSIESSTK	GDVK		0	14192	P04114	P04114{3481-3497}	0	0	0	P04114	119.5	28.2168	11.6778	162.676
18110@S_qEVs_exo_PE3-Paz.cmpd.rclb.mgf	69.42	824.403	2	0	-0.004	0	2	VQYR	GEVQAMLGQSTEELR	VRLA		0	19428	P02649	P02649{138-152}	0	0	0	E7ERP7;E9PEV4;H0Y7L5;P02649	112.16	28.1177	10.3188	162.733
13015@S_qEVs_exo_PE3-Paz.cmpd.rclb.mgf	55.57	771.413	2	0	0.0016	0	2	FVLK	VLSLAQEQVGGSPEK	LQET		0	25164	A0A0G2JPR0;P0C0L5	A0A0G2JPR0{1085-1099};P0C0L5{1085-1099}	0	0	0	A0A0G2JL54;A0A0G2JPR0;A0A140TA29;A0A140TA32;A0A140TA44;A0A140TA49;F5GXS0;P0C0L4;P0C0L4-2;P0C0L5	100.26	24.027	8.85387	162.696
13457@S_qEVs_exo_PE4-Paz.cmpd.rclb.mgf	56.23	653.333	2	0	-0.0004	0	2	SSTR	HIVTFDGQNFK	LTGS		0	8032	P04275	P04275{1957-1967}	0	0	0	P04275	61.27	29.3052	11.2366	162.586
11219@S_qEVs_exo_PE4-Paz.cmpd.rclb.mgf	50.42	800.894	2	0	-0.0012	0	2	REGK	QVGSGVTTDQVQAEAK	ESGP	MOD:00040 Q1	0	10626	P01871	P01871{154-169}	0	0	0	A0A087WYJ9;A0A1B0GUU9;P01871;P01871-2	101.05	29.5944	8.50864	162.554
20711@S_qEVs_exo_C3-Paz.cmpd.rclb.mgf	76.28	649.639	3	0	0.0036	1	2	FILK	TSQCTLKEVYGFNPEGK	ALLK	MOD:00110 C4	0	14192	P04114	P04114{94-110}	0	0	0	A8MUN2;P04114	93.9	27.1497	13.2076	162.544
12604@S_qEVs_exo_C4-Paz.cmpd.rclb.mgf	52.55	533.269	4	0	0.0058	1	2	DYEK	HKVYACEVTHQGLSSPVTK	SFNR	MOD:00110 C6	0	10483	P01834	P01834{82-100}	0	0	0	P01834	59.21	37.2322		162.539
35354@S_qEVs_exo_C1-Paz.cmpd.rclb.mgf	118.97	1022.97	2	0	0	0	2	WTQR	FFESFGDLSSPDAVMGNPK	VKAH		0	5082	P02042	P02042{42-60}	0	0	0	E9PEW8;E9PFT6;P02042	94.38	33.4101	12.4202	162.5
164@S_qEVs_exo_C1-Paz.cmpd.rclb.mgf	18.15	870.86	2	0	0.0052	0	2	SGGR	GSSSGGGYSSGSSSYGSGGR	QSGS		0	27234	P35908	P35908{525-544}	0	0	0	P35908	156.53	29.1302	14.4437	162.363
33052@S_qEVs_exo_C2-Paz.cmpd.rclb.mgf	114.08	937.499	2	0	-0.0001	0	2	VVVK	LFDSDPITVTVPVEVSR	KNPK		0	18196	P10909	P10909{409-425}	0	0	0	H0YAS8;P10909;P10909-2;P10909-3;P10909-4;P10909-5	98.9	29.0906	12.0506	162.511
33174@S_qEVs_exo_C2-Paz.cmpd.rclb.mgf	114.4	937.5	2	0	0.0005	0	2	VVVK	LFDSDPITVTVPVEVSR	KNPK		0	18196	P10909	P10909{409-425}	0	0	0	H0YAS8;P10909;P10909-2;P10909-3;P10909-4;P10909-5	82.17	28.1998	14.3279	162.505
36973@S_qEVs_exo_C2-Paz.cmpd.rclb.mgf	124.62	1097.08	2	0	-0.0011	1	2	PEGK	QVFLYPEKDEPTYILNIK	RGII	MOD:00040 Q1	0	14192	P04114	P04114{140-157}	0	0	0	A8MUN2;P04114	77.3	28.8557	12.3372	162.485
16977@S_qEVs_exo_C2-Paz.cmpd.rclb.mgf	67.55	735.895	2	0	0.0013	0	2	SLKR	IPIEDGSGEVVLSR	KVLL		0	20295	P01024	P01024{291-304}	0	0	0	P01024	97.26	29.8195	8.63827	162.454
37423@S_qEVs_exo_C2-Paz.cmpd.rclb.mgf	125.8	988.443	3	0	0.0019	0	2	LLEK	SHCIAEVENDEMPADLPSLAADFVESK	DVCK	MOD:00110 C3	0	12444	P02768	P02768{311-337}	0	0	0	A0A0C4DGB6;B7WNR0;C9JKR2;D6RHD5;H0YA55;P02768;P02768-2	111.96	39.0957	15	162.441
10601@S_qEVs_exo_C2-Paz.cmpd.rclb.mgf	50.15	800.895	2	0	0.0001	0	2	REGK	QVGSGVTTDQVQAEAK	ESGP	MOD:00040 Q1	0	10626	P01871	P01871{154-169}	0	0	0	A0A087WYJ9;A0A1B0GUU9;P01871;P01871-2	105.88	27.8838	8.37675	162.427
23600@S_qEVs_exo_C3-Paz.cmpd.rclb.mgf	84.58	670.894	2	0	0.0019	0	2	LAEK	LGGSAVISLEGKPL			0	20819	P23528	P23528{153-166}	0	0	0	E9PK25;G3V1A4;P23528	60.97	26.3777	8.02228	162.387
26819@S_qEVs_exo_C4-Paz.cmpd.rclb.mgf	90.15	944.981	2	0	0.0023	0	2	LILR	VIGNMGQTMEQLTPELK	SSIL		0	14192	P04114	P04114{491-507}	0	0	0	A8MUN2;P04114	87.8	26.5831	11.1192	162.392
32760@S_qEVs_exo_PE1-Paz.cmpd.rclb.mgf	112.38	944.979	2	0	-0.0019	0	2	LILR	VIGNMGQTMEQLTPELK	SSIL		0	14192	P04114	P04114{491-507}	0	0	0	A8MUN2;P04114	109.8	32.1653	12.7696	162.51
30083@S_qEVs_exo_PE1-Paz.cmpd.rclb.mgf	104.68	829.443	2	0	0.0017	0	2	TLPK	SVSDGIAALDLNAVANK	IADF		0	14192	P04114	P04114{3830-3846}	0	0	0	P04114	108.3	21.7989	10.2147	162.352
19934@S_qEVs_exo_PE2-Paz.cmpd.rclb.mgf	71.62	592.011	3	0	0.0037	0	2	SRPK	GVALHRPDVYLLPPAR	EQLN		0	10626	P01871;P04220	P01871{323-338};P04220{261-276}	0	0	0	A0A087WYJ9;A0A1B0GUU9;P01871;P01871-2;P04220	57.94	40.275	12.6576	162.422
22990@S_qEVs_exo_PE3-Paz.cmpd.rclb.mgf	83.48	800.345	3	0	-0.0001	0	2	FGGR	GGGFGGGSSFGGGSGFSGGGFGGGGFGGGR	FGGF		0	27234	P35908	P35908{93-122}	0	0	0	P35908	88.94	22.7659	11.2218	162.52
23203@S_qEVs_exo_PE4-Paz.cmpd.rclb.mgf	83	800.344	3	0	-0.0023	0	2	FGGR	GGGFGGGSSFGGGSGFSGGGFGGGGFGGGR	FGGF		0	27234	P35908	P35908{93-122}	0	0	0	P35908	81.97	22.0924	9.67778	162.52
32388@S_qEVs_exo_PE4-Paz.cmpd.rclb.mgf	109.4	937.5	2	0	0.0016	0	2	VVVK	LFDSDPITVTVPVEVSR	KNPK		0	18196	P10909	P10909{409-425}	0	0	0	H0YAS8;P10909;P10909-2;P10909-3;P10909-4;P10909-5	72.71	28.3073	12.2924	162.505
13396@S_qEVs_exo_PE4-Paz.cmpd.rclb.mgf	56.07	653.334	2	0	0	0	2	SSTR	HIVTFDGQNFK	LTGS		0	8032	P04275	P04275{1957-1967}	0	0	0	P04275	61.62	29.8747	13.0177	162.443
15391@S_qEVs_exo_C1-Paz.cmpd.rclb.mgf	61.52	944.471	2	0	-0.0042	0	2	SPAK	LLLQMDSSATAYGSTVSK	RVAW	MOD:00719 M5	0	14192	P04114	P04114{1146-1163}	0	0	0	P04114	120.25	28.7183	15	162.346
26898@S_qEVs_exo_C2-Paz.cmpd.rclb.mgf	96.48	936.475	2	0	0.0004	0	2	SPAK	LLLQMDSSATAYGSTVSK	RVAW		0	14192	P04114	P04114{1146-1163}	0	0	0	P04114	102.45	35.0507	13.6383	162.333
36427@S_qEVs_exo_C3-Paz.cmpd.rclb.mgf	121.97	731.93	2	0	0.0003	1	2	PWDR	VKDLATVYVDVLK	DSGR		0	5621	P02647	P02647{35-47}	0	0	0	P02647	66.49	25.2652	7.25181	162.339
20061@S_qEVs_exo_C4-Paz.cmpd.rclb.mgf	72.1	824.404	2	0	-0.0009	0	2	VQYR	GEVQAMLGQSTEELR	VRLA		0	19428	P02649	P02649{138-152}	0	0	0	E7ERP7;E9PEV4;H0Y7L5;P02649	110.02	30.8166	7.61979	162.335
20616@S_qEVs_exo_PE2-Paz.cmpd.rclb.mgf	73.47	816.897	2	0	0.0001	0	2	IPDR	FSGSGSGTDFTLTISR	LEPE		0	31419	A0A0C4DH25;P01619	A0A0C4DH25{83-98};P01619{83-98}	0	0	0	A0A0C4DH25;P01619	142.45	35.0495	11.3665	162.346
31326@S_qEVs_exo_PE3-Paz.cmpd.rclb.mgf	107.78	806.895	2	0	-0.0028	0	2	DGLK	LLDNWDSVTSTFSK	LREQ		0	5621	P02647	P02647{70-83}	0	0	0	F8W696;P02647	117.37	31.1743	7.11351	162.349
34352@S_qEVs_exo_C1-Paz.cmpd.rclb.mgf	116.32	918.478	2	0	-0.0016	0	2	WASR	QEPSQGTTTFAVTSILR	VAAE		0	16658	A0A0G2JMB2;P01876	A0A0G2JMB2{270-286};P01876{283-299}	0	0	0	A0A0G2JMB2;P01876	95.25	26.66	10.8539	162.193
39169@S_qEVs_exo_C3-Paz.cmpd.rclb.mgf	129.23	850.459	2	0	-0.0068	0	2	MKVK	HLIDSLIDFLNFPR	FQFP		0	14192	P04114	P04114{4188-4201}	0	0	0	P04114	66.65	32.8587	11.041	162.282
15608@S_qEVs_exo_C4-Paz.cmpd.rclb.mgf	60.38	790.881	2	0	-0.0021	0	2	DFNK	SGSSTASWIQNVDTK	YQIR		0	14192	P04114	P04114{2241-2255}	0	0	0	P04114	110.69	26.9678	6.72125	162.273
21374@S_qEVs_exo_C4-Paz.cmpd.rclb.mgf	75.52	796.403	3	0	-0.0035	0	2	WITK	QQNAQGGFSSTQDTVVALHALSK	YGAA		0	23021	P01023	P01023{1241-1263}	0	0	0	P01023	92.25	29.4415	15	162.268
16517@S_qEVs_exo_C4-Paz.cmpd.rclb.mgf	62.75	919.102	3	0	-0.0005	1	2	RLGR	EGVQKEDIPPADLSDQVPDTESETR	ILLQ		0	20295	P01024	P01024{955-979}	0	0	0	P01024	71.18	23.154	8.20066	162.224
36124@S_qEVs_exo_PE1-Paz.cmpd.rclb.mgf	121.5	1036.49	2	0	-0.0022	0	2	TEWK	AGAFCLSEDAGLGISSTASLR	AFQP	MOD:00110 C5	0	23021	P01023;P20742	P01023{767-787};P20742{773-793}	0	0	0	P01023;P20742;P20742-2	111.75	35.7769	12.7447	162.237
19703@S_qEVs_exo_PE1-Paz.cmpd.rclb.mgf	74.17	824.405	2	0	0.0002	0	2	VQYR	GEVQAMLGQSTEELR	VRLA		0	19428	P02649	P02649{138-152}	0	0	0	E7ERP7;E9PEV4;H0Y7L5;P02649	98.56	29.4067	8.13077	162.221
19599@S_qEVs_exo_PE1-Paz.cmpd.rclb.mgf	73.87	824.405	2	0	0.0001	0	2	VQYR	GEVQAMLGQSTEELR	VRLA		0	19428	P02649	P02649{138-152}	0	0	0	E7ERP7;E9PEV4;H0Y7L5;P02649	116.48	26.4708	7.58503	162.155
38592@S_qEVs_exo_PE2-Paz.cmpd.rclb.mgf	123.5	1091.85	3	0	-0.0002	0	2	FSHR	LNTDIAGLASAIDMSTNYNSDSLHFSNVFR	SVMA		0	14192	P04114	P04114{1868-1897}	0	0	0	P04114	82.27	34.8546	14.3872	162.311
13846@S_qEVs_exo_PE2-Paz.cmpd.rclb.mgf	55.52	657.837	2	0	-0.0002	0	2	LWGK	VNVDEVGGEALGR	LLVV		0	5082	P68871	P68871{19-31}	0	0	0	F8W6P5;P68871	74.62	28.9713	10.7447	162.29
36211@S_qEVs_exo_PE2-Paz.cmpd.rclb.mgf	116.87	893.935	2	0	0.0006	0	2	EQLK	SGTASVVCLLNNFYPR	EAKV	MOD:00110 C8	0	10483	P01834	P01834{20-35}	0	0	0	P01834	130.12	28.5451	12.2218	162.268
22076@S_qEVs_exo_PE2-Paz.cmpd.rclb.mgf	77.32	779.903	2	0	0.002	0	2	KKYR	ITENDIQIALDDAK	INFN		0	14192	P04114	P04114{2151-2164}	0	0	0	P04114	126.36	30.3033	8.92082	162.188
37118@S_qEVs_exo_PE3-Paz.cmpd.rclb.mgf	123.78	797.401	3	0	0.0032	2	2	MEPK	DKDQEVLLQTFLDDASPGDKR	LAAY		0	14192	P04114	P04114{538-558}	0	0	0	A8MUN2;P04114	146.65	35.3799	14.1135	162.297
32891@S_qEVs_exo_PE3-Paz.cmpd.rclb.mgf	112.35	937.499	2	0	-0.0002	0	2	VVVK	LFDSDPITVTVPVEVSR	KNPK		0	18196	P10909	P10909{409-425}	0	0	0	H0YAS8;P10909;P10909-2;P10909-3;P10909-4;P10909-5	98.65	29.319	12.5376	162.297
22640@S_qEVs_exo_PE3-Paz.cmpd.rclb.mgf	82.57	831.464	2	0	-0.0032	0	2	KAPK	LLIYAASSLQSGVPSR	FSGS		0	31841	A0A0C4DH73;P01597	A0A0C4DH73{68-83};P01597{68-83}	0	0	0	A0A0C4DH72;A0A0C4DH73;P01597;P01611;P04432	95.21	30.3786	7.48149	162.183
33224@S_qEVs_exo_PE4-Paz.cmpd.rclb.mgf	111.78	964.957	2	0	0.0031	0	2	LAAK	NLTDFAEQYSIQDWAK	RMKA		0	14192	P04114	P04114{2560-2575}	0	0	0	P04114	110.17	31.6923	15	162.24
25198@S_qEVs_exo_PE4-Paz.cmpd.rclb.mgf	88.6	833.396	3	0	0.0039	0	2	YHMK	ADSVVDLLSYNVQGSGETTYDHK	NTFT		0	14192	P04114	P04114{1393-1415}	0	0	0	P04114	78.78	33.1073	15	162.185
13577@S_qEVs_exo_PE4-Paz.cmpd.rclb.mgf	56.55	657.836	2	0	-0.0012	0	2	LWGK	VNVDEVGGEALGR	LLVV		0	5082	P68871	P68871{19-31}	0	0	0	F8W6P5;P68871	83.85	31.5345	8.45593	162.179
25188@S_qEVs_exo_PE4-Paz.cmpd.rclb.mgf	88.57	787.403	2	0	0.0011	0	2	VMQR	EGGPSQIGDALGFAVR	YLTS		0	8032	P04275	P04275{1764-1779}	0	0	0	P04275	123.61	22.385	13.4202	162.158
30201@S_qEVs_exo_C1-Paz.cmpd.rclb.mgf	105.28	816.901	2	0	0.0069	0	2	IPDR	FSGSGSGTDFTLTISR	LEPE		0	31419	A0A0C4DH25;P01619	A0A0C4DH25{83-98};P01619{83-98}	0	0	0	A0A0C4DH25;P01619	123.57	29.4712	14.7212	162.142
36592@S_qEVs_exo_C1-Paz.cmpd.rclb.mgf	122.3	973.518	2	0	0.0013	0	2	R	TVAAPSVFIFPPSDEQLK	SGTA		0	10483	P01834	P01834{2-19}	0	0	0	P01834	72.63	27.2613	8	161.957
14553@S_qEVs_exo_C3-Paz.cmpd.rclb.mgf	59.07	682.019	3	0	0.0034	1	2	SPAK	LLLQMDSSATAYGSTVSKR	VAWH	MOD:00719 M5	0	14192	P04114	P04114{1146-1164}	0	0	0	P04114	95.84	33.5754	11.5528	162.119
14736@S_qEVs_exo_C3-Paz.cmpd.rclb.mgf	59.53	893.096	3	0	0.0031	1	2	REAK	VQWKVDNALQSGNSQESVTEQDSK	DSTY		0	10483	P01834	P01834{39-62}	0	0	0	P01834	98.95	33.9363	15	162.053
13495@S_qEVs_exo_C3-Paz.cmpd.rclb.mgf	56.27	657.837	2	0	0.0008	0	2	LWGK	VNVDEVGGEALGR	LLVV		0	5082	P68871	P68871{19-31}	0	0	0	F8W6P5;P68871	83.9	31.6474	8.03621	162.023
27691@S_qEVs_exo_C3-Paz.cmpd.rclb.mgf	96.75	674.712	3	0	0.006	0	2	LQPR	GPHALGAPSLLLTGTQLYGR	FGSA		0	24446	P08514	P08514{367-386}	0	0	0	P08514;P08514-2;P08514-3	83.3	31.5516	10.4815	162.007
15667@S_qEVs_exo_C4-Paz.cmpd.rclb.mgf	60.53	790.881	2	0	-0.0022	0	2	DFNK	SGSSTASWIQNVDTK	YQIR		0	14192	P04114	P04114{2241-2255}	0	0	0	P04114	104.78	22.5621	7.25964	162.088
29150@S_qEVs_exo_PE1-Paz.cmpd.rclb.mgf	102.03	693.896	2	0	0.0007	0	2	GKEK	IAELSATAQEIIK	SQAI		0	14192	P04114	P04114{4466-4478}	0	0	0	P04114	90.98	28.1312	6.4437	161.999
29088@S_qEVs_exo_PE1-Paz.cmpd.rclb.mgf	101.88	693.896	2	0	0.0006	0	2	GKEK	IAELSATAQEIIK	SQAI		0	14192	P04114	P04114{4466-4478}	0	0	0	P04114	107.71	29.7671	6.63827	161.946
30788@S_qEVs_exo_PE2-Paz.cmpd.rclb.mgf	101.35	997.498	2	0	-0.0032	0	2	PISR	NTFAEVTGLSPGVTYYFK	VFAV		0	30292	P02751	P02751{959-976}	0	0	0	P02751;P02751-10;P02751-11;P02751-12;P02751-13;P02751-14;P02751-15;P02751-17;P02751-3;P02751-4;P02751-5;P02751-6;P02751-7;P02751-8;P02751-9	138.5	28.5715	15	162.048
25304@S_qEVs_exo_PE2-Paz.cmpd.rclb.mgf	86.17	1064.54	2	0	0.0028	0	2	ITGR	YEDGTLSLTSTSDLQSGIIK	NTAS		0	14192	P04114	P04114{1537-1556}	0	0	0	P04114	109.66	26.1624	12.1871	162.009
34747@S_qEVs_exo_PE3-Paz.cmpd.rclb.mgf	117.33	694.339	3	0	-0.008	0	2	IEVK	HSALSVELHSDMEVTVNGR	LVSV		0	8032	P04275	P04275{2009-2027}	0	0	0	P04275	71.53	31.4323	15	162.114
13692@S_qEVs_exo_PE4-Paz.cmpd.rclb.mgf	56.83	657.836	2	0	-0.0008	0	2	LWGK	VNVDEVGGEALGR	LLVV		0	5082	P68871	P68871{19-31}	0	0	0	F8W6P5;P68871	83.97	31.7139	8.14874	161.985
36414@S_qEVs_exo_PE4-Paz.cmpd.rclb.mgf	120.47	592.01	3	0	0.0017	0	2	SRPK	GVALHRPDVYLLPPAR	EQLN		0	10626	P01871;P04220	P01871{323-338};P04220{261-276}	0	0	0	A0A087WYJ9;A0A1B0GUU9;P01871;P01871-2;P04220	53.8	32.6995	11.1612	161.976
18912@S_qEVs_exo_C3-Paz.cmpd.rclb.mgf	71.2	602.644	3	0	-0.0037	0	2	LRQK	LGPHAGDVEGHLSFLEK	DLRD		0	24689	P06727	P06727{329-345}	0	0	0	P06727	91	29.0514	11.8539	161.931
20621@S_qEVs_exo_C1-Paz.cmpd.rclb.mgf	76.53	634.883	2	0	-0.0001	0	2	VDEK	ALQDQLVLVAAK	LDTE		0	1536	P01019	P01019{83-94}	0	0	0	P01019	80.88	23.0855	6.55284	161.867
30620@S_qEVs_exo_C1-Paz.cmpd.rclb.mgf	106.4	779.903	2	0	0.0011	0	2	KKYR	ITENDIQIALDDAK	INFN		0	14192	P04114	P04114{2151-2164}	0	0	0	P04114	111.75	29.1709	9.5376	161.786
32724@S_qEVs_exo_C1-Paz.cmpd.rclb.mgf	112.07	905.686	4	0	0.0096	1	2	VQWK	VDNALQSGNSQESVTEQDSKDSTYSLSSTLTLSK	ADYE		0	10483	P01834	P01834{43-76}	0	0	0	P01834	135.49	28.8451		161.768
28626@S_qEVs_exo_C2-Paz.cmpd.rclb.mgf	101.43	1207.24	3	0	0.0016	1	2	VQWK	VDNALQSGNSQESVTEQDSKDSTYSLSSTLTLSK	ADYE		0	10483	P01834	P01834{43-76}	0	0	0	P01834	36.2	27.8715	15	161.754
28602@S_qEVs_exo_C3-Paz.cmpd.rclb.mgf	99.48	693.898	2	0	0.0044	0	2	GKEK	IAELSATAQEIIK	SQAI		0	14192	P04114	P04114{4466-4478}	0	0	0	P04114	78.99	28.3563	6.40894	161.895
27052@S_qEVs_exo_C4-Paz.cmpd.rclb.mgf	90.83	806.898	2	0	0.0024	0	2	DGLK	LLDNWDSVTSTFSK	LREQ		0	5621	P02647	P02647{70-83}	0	0	0	F8W696;P02647	121.16	28.2069	7.5376	161.877
25448@S_qEVs_exo_C4-Paz.cmpd.rclb.mgf	86.47	725.894	2	0	0	1	2	KNGR	KICLDLQAPLYK	KIIK	MOD:00110 C3	0	20062	P02776	P02776{81-92}	0	0	0	P02776	63.16	27.4273	8.14874	161.856
38902@S_qEVs_exo_C4-Paz.cmpd.rclb.mgf	123.87	797.4	3	0	0.0015	2	2	MEPK	DKDQEVLLQTFLDDASPGDKR	LAAY		0	14192	P04114	P04114{538-558}	0	0	0	A8MUN2;P04114	120.13	32.847	14.2007	161.851
21350@S_qEVs_exo_PE1-Paz.cmpd.rclb.mgf	79.17	779.902	2	0	0.0006	0	2	KKYR	ITENDIQIALDDAK	INFN		0	14192	P04114	P04114{2151-2164}	0	0	0	P04114	132.43	29.552	9.27572	161.918
21086@S_qEVs_exo_PE1-Paz.cmpd.rclb.mgf	78.25	760.872	2	0	0.0011	0	2	CRMK	GLIDEVNQDFTNR	INKL		0	26754	P02671	P02671{72-84}	0	0	0	A0A087WUA0;P02671;P02671-2	84.15	31.2667	8.07058	161.914
15161@S_qEVs_exo_PE1-Paz.cmpd.rclb.mgf	61.18	731.4	2	0	0.0008	0	2	LQFR	VPGTSTSATLTGLTR	GATY		0	30292	P02751	P02751{2150-2164}	0	0	0	H0Y7Z1;P02751;P02751-10;P02751-11;P02751-12;P02751-13;P02751-14;P02751-15;P02751-17;P02751-3;P02751-5;P02751-7;P02751-8;P02751-9	79.92	24.1176	7.65758	161.868
36533@S_qEVs_exo_PE1-Paz.cmpd.rclb.mgf	122.63	731.93	2	0	0.0005	1	2	PWDR	VKDLATVYVDVLK	DSGR		0	5621	P02647	P02647{35-47}	0	0	0	P02647	86.8	31.1604	6.3279	161.815
35687@S_qEVs_exo_PE2-Paz.cmpd.rclb.mgf	115.45	1097.19	3	0	0.0054	0	2	FSHR	LNTDIAGLASAIDMSTNYNSDSLHFSNVFR	SVMA	MOD:00719 M14	0	14192	P04114	P04114{1868-1897}	0	0	0	P04114	81.89	35.0375	15	161.788
18645@S_qEVs_exo_PE3-Paz.cmpd.rclb.mgf	71.13	854.39	2	0	-0.0004	0	2	SSSK	GSLGGGFSSGGFSGGSFSR	GSSG		0	8839	P13645	P13645{41-59}	0	0	0	P13645	118.54	30.9245	11.9208	161.784
32865@S_qEVs_exo_PE4-Paz.cmpd.rclb.mgf	110.83	1029.98	2	0	0.0013	0	2	WTQR	FFESFGDLSTPDAVMGNPK	VKAH		0	5082	P68871	P68871{42-60}	0	0	0	F8W6P5;P68871	100.03	31.9763	9.74473	161.862
19432@S_qEVs_exo_C2-Paz.cmpd.rclb.mgf	74.82	824.404	2	0	-0.0008	0	2	VQYR	GEVQAMLGQSTEELR	VRLA		0	19428	P02649	P02649{138-152}	0	0	0	E7ERP7;E9PEV4;H0Y7L5;P02649	116.44	25.7841	7.63827	161.726
13106@S_qEVs_exo_C4-Paz.cmpd.rclb.mgf	53.83	713.337	3	0	-0.0012	2	2	VKTR	KGNVATEISTERDLGQCDR	FKPI	MOD:00110 C17	0	14192	P04114	P04114{196-214}	0	0	0	A8MUN2;P04114	51.42	30.4083	12.2596	161.73
33486@S_qEVs_exo_PE1-Paz.cmpd.rclb.mgf	114.3	806.897	2	0	-0.0004	0	2	DGLK	LLDNWDSVTSTFSK	LREQ		0	5621	P02647	P02647{70-83}	0	0	0	F8W696;P02647	121.06	27.1819	7.55284	161.735
27451@S_qEVs_exo_PE3-Paz.cmpd.rclb.mgf	96.25	910.994	2	0	0.0013	0	2	LEMR	DAVEKPQEFTIVAFVK	YDKN		0	14192	P04114	P04114{2044-2059}	0	0	0	P04114	64.21	24.1398	15	161.727
33929@S_qEVs_exo_C1-Paz.cmpd.rclb.mgf	115.22	756.415	2	0	-0.0001	0	2	PSFR	LVAYYTLIGASGQR	EVVA		0	20295	P01024	P01024{531-544}	0	0	0	P01024	106.22	24.4346	7.23657	161.629
20512@S_qEVs_exo_C1-Paz.cmpd.rclb.mgf	76.1	816.924	2	0	0.001	0	2	SVNK	ALYWVNGQVPDGVSK	VLVD		0	14192	P04114	P04114{718-732}	0	0	0	A8MUN2;P04114	64.18	26.3712	8.27572	161.554
21019@S_qEVs_exo_C2-Paz.cmpd.rclb.mgf	79.48	693.897	2	0	0.0008	0	2	GKEK	IAELSATAQEIIK	SQAI		0	14192	P04114	P04114{4466-4478}	0	0	0	P04114	95.25	27.9976	6.14267	161.649
19623@S_qEVs_exo_C2-Paz.cmpd.rclb.mgf	75.3	952.975	2	0	-0.0035	0	2	LILR	VIGNMGQTMEQLTPELK	SSIL	MOD:00719 M5	0	14192	P04114	P04114{491-507}	0	0	0	A8MUN2;P04114	108.93	29.4043	12.3768	161.624
21592@S_qEVs_exo_C3-Paz.cmpd.rclb.mgf	78.9	693.896	2	0	0.0005	0	2	GKEK	IAELSATAQEIIK	SQAI		0	14192	P04114	P04114{4466-4478}	0	0	0	P04114	103.4	28.6694	5.79588	161.71
13438@S_qEVs_exo_C3-Paz.cmpd.rclb.mgf	56.12	657.837	2	0	0.0008	0	2	LWGK	VNVDEVGGEALGR	LLVV		0	5082	P68871	P68871{19-31}	0	0	0	F8W6P5;P68871	83.72	31.9236	9.69897	161.681
32834@S_qEVs_exo_C3-Paz.cmpd.rclb.mgf	111.93	806.895	2	0	-0.0032	0	2	DGLK	LLDNWDSVTSTFSK	LREQ		0	5621	P02647	P02647{70-83}	0	0	0	F8W696;P02647	121.24	29.2139	6.63827	161.632
11028@S_qEVs_exo_C3-Paz.cmpd.rclb.mgf	49.73	620.849	2	0	0.0002	0	2	AQLR	ILAGPAGDSNVVK	LQRI		0	8032	P04275	P04275{1838-1850}	0	0	0	P04275	78.75	28.3895	11.0362	161.583
38724@S_qEVs_exo_C4-Paz.cmpd.rclb.mgf	123.4	797.4	3	0	0.0012	2	2	MEPK	DKDQEVLLQTFLDDASPGDKR	LAAY		0	14192	P04114	P04114{538-558}	0	0	0	A8MUN2;P04114	142.27	28.2946	15	161.71
14369@S_qEVs_exo_C4-Paz.cmpd.rclb.mgf	57.2	749.404	2	0	-0.0025	0	2	GRVR	AATVGSLAGQPLQER	AQAW		0	19428	P02649	P02649{210-224}	0	0	0	H0Y7L5;P02649	91.18	20.5222	5.21467	161.671
39778@S_qEVs_exo_C4-Paz.cmpd.rclb.mgf	126.18	728.715	3	0	0.0027	2	2	KDAK	NKLNDLEDALQQAKEDLAR	LLRD		0	27234	P04264	P04264{442-460}	0	0	0	P04264	115.4	31.7592	14.2518	161.632
30786@S_qEVs_exo_PE1-Paz.cmpd.rclb.mgf	106.7	829.442	2	0	0.001	0	2	TLPK	SVSDGIAALDLNAVANK	IADF		0	14192	P04114	P04114{3830-3846}	0	0	0	P04114	94.35	22.2356	13.0223	161.64
35738@S_qEVs_exo_PE2-Paz.cmpd.rclb.mgf	115.58	988.443	3	0	0.0015	0	2	LLEK	SHCIAEVENDEMPADLPSLAADFVESK	DVCK	MOD:00110 C3	0	12444	P02768	P02768{311-337}	0	0	0	A0A0C4DGB6;B7WNR0;C9JKR2;D6RHD5;H0YA55;P02768;P02768-2	111.48	37.513	15	161.636
23685@S_qEVs_exo_PE2-Paz.cmpd.rclb.mgf	81.72	906.48	2	0	0.0011	0	2	QQQK	SPEQQETVLDGNLIIR	YDVD		0	31811	Q14624	Q14624{225-240}	0	0	0	B7ZKJ8;H7C0L5;Q14624;Q14624-2;Q14624-3;Q14624-4	104.9	30.2645	11.3768	161.586
27258@S_qEVs_exo_PE3-Paz.cmpd.rclb.mgf	95.72	693.896	2	0	-0.0001	0	2	GKEK	IAELSATAQEIIK	SQAI		0	14192	P04114	P04114{4466-4478}	0	0	0	P04114	102.99	28.3011	5.72125	161.697
34472@S_qEVs_exo_PE3-Paz.cmpd.rclb.mgf	116.6	1127.58	2	0	-0.002	0	2	LDGK	AALTELSLGSAYQAMILGVDSK	NIFN	MOD:00719 M15	0	14192	P04114	P04114{1703-1724}	0	0	0	P04114	96.42	28.1723	12.7696	161.608
11638@S_qEVs_exo_PE4-Paz.cmpd.rclb.mgf	51.48	720.373	2	0	-0.0001	0	2	SQVK	YAGSQVASTSEVLK	YTLF		0	8032	P04275	P04275{1349-1362}	0	0	0	P04275	99.23	30.697	9.74473	161.552
21411@S_qEVs_exo_C1-Paz.cmpd.rclb.mgf	79.15	733.915	2	0	0.0013	0	2	ILEK	IPPDSEATLVLVGR	ADFL		0	29027	P02730	P02730{220-233}	0	0	0	A0A0A0MS98;P02730;P02730-2	116.12	26.5357	5.21467	161.516
13276@S_qEVs_exo_PE4-Paz.cmpd.rclb.mgf	55.77	653.333	2	0	-0.0005	0	2	SSTR	HIVTFDGQNFK	LTGS		0	8032	P04275	P04275{1957-1967}	0	0	0	P04275	63.86	29.8501	10.4437	161.519
13435@S_qEVs_exo_C1-Paz.cmpd.rclb.mgf	56.08	682.018	3	0	0.0006	1	2	SPAK	LLLQMDSSATAYGSTVSKR	VAWH	MOD:00719 M5	0	14192	P04114	P04114{1146-1164}	0	0	0	P04114	103.36	32.7942	12.6576	161.51
20036@S_qEVs_exo_C1-Paz.cmpd.rclb.mgf	74.73	796.405	3	0	0.0046	0	2	WITK	QQNAQGGFSSTQDTVVALHALSK	YGAA		0	23021	P01023	P01023{1241-1263}	0	0	0	P01023	94.44	26.3292	14.8239	161.369
28592@S_qEVs_exo_C2-Paz.cmpd.rclb.mgf	101.33	829.442	2	0	0.0008	0	2	TLPK	SVSDGIAALDLNAVANK	IADF		0	14192	P04114	P04114{3830-3846}	0	0	0	P04114	90.38	21.0503	11.1079	161.468
27983@S_qEVs_exo_C2-Paz.cmpd.rclb.mgf	99.72	1207.24	3	0	-0.0022	1	2	VQWK	VDNALQSGNSQESVTEQDSKDSTYSLSSTLTLSK	ADYE		0	10483	P01834	P01834{43-76}	0	0	0	P01834	87.77	27.6067	9.50864	161.445
17455@S_qEVs_exo_C2-Paz.cmpd.rclb.mgf	68.78	758.299	2	0	-0.0014	0	2	EGKR	GDACEGDSGGPFVMK	SPFN	MOD:00110 C4	0	2413	P00734	P00734{561-575}	0	0	0	E9PIT3;P00734	106.92	30.9971	5.09691	161.439
13670@S_qEVs_exo_C3-Paz.cmpd.rclb.mgf	56.73	657.836	2	0	-0.0009	0	2	LWGK	VNVDEVGGEALGR	LLVV		0	5082	P68871	P68871{19-31}	0	0	0	F8W6P5;P68871	75.98	29.0773	7.16749	161.479
24675@S_qEVs_exo_C3-Paz.cmpd.rclb.mgf	87.6	806.897	2	0	0.0006	0	2	DGLK	LLDNWDSVTSTFSK	LREQ		0	5621	P02647	P02647{70-83}	0	0	0	F8W696;P02647	126.68	28.2801	7.3098	161.477
14530@S_qEVs_exo_C3-Paz.cmpd.rclb.mgf	59.02	552.97	3	0	0.0021	1	2	VAGK	LQDRGPDVLTATVSGK	LPTQ		0	31811	Q14624	Q14624{497-512}	0	0	0	B7ZKJ8;H7C0L5;Q14624;Q14624-2;Q14624-3;Q14624-4	48.26	34.5141	10.6383	161.435
11462@S_qEVs_exo_C3-Paz.cmpd.rclb.mgf	50.92	720.372	2	0	-0.0011	0	2	SQVK	YAGSQVASTSEVLK	YTLF		0	8032	P04275	P04275{1349-1362}	0	0	0	P04275	90.76	28.9152	12.2007	161.388
13638@S_qEVs_exo_C3-Paz.cmpd.rclb.mgf	56.65	569.646	3	0	0.0035	2	2	ELYR	QKVEPLRAELQEGAR	QKLH	MOD:00040 Q1	0	5621	P02647	P02647{141-155}	0	0	0	F8W696;P02647	43.3	27.6471	9.95861	161.365
28642@S_qEVs_exo_C3-Paz.cmpd.rclb.mgf	99.63	693.901	2	0	0.0103	0	2	GKEK	IAELSATAQEIIK	SQAI		0	14192	P04114	P04114{4466-4478}	0	0	0	P04114	76.42	26.0171	6.26761	161.356
16372@S_qEVs_exo_C4-Paz.cmpd.rclb.mgf	62.38	610.336	2	0	0	0	2	SGSK	SGTSASLAISGLR	SEDE		0	30144	P01700	P01700{87-99}	0	0	0	P01700	89.4	22.388	6.38722	161.418
20352@S_qEVs_exo_PE2-Paz.cmpd.rclb.mgf	72.78	952.975	2	0	-0.0034	0	2	LILR	VIGNMGQTMEQLTPELK	SSIL	MOD:00719 M5	0	14192	P04114	P04114{491-507}	0	0	0	A8MUN2;P04114	100.28	25.8993	10.699	161.381
12714@S_qEVs_exo_PE3-Paz.cmpd.rclb.mgf	54.78	533.268	4	0	0.0008	1	2	DYEK	HKVYACEVTHQGLSSPVTK	SFNR	MOD:00110 C6	0	10483	P01834	P01834{82-100}	0	0	0	P01834	68.37	36.6536		161.454
37242@S_qEVs_exo_PE3-Paz.cmpd.rclb.mgf	124.1	994.107	3	1	-0.0011	0	2	LLEK	SHCIAEVENDEMPADLPSLAADFVESK	DVCK	MOD:00110 C3;MOD:00719 M12	0	12444	P02768	P02768{311-337}	0	0	0	A0A0C4DGB6;B7WNR0;C9JKR2;D6RHD5;H0YA55;P02768;P02768-2	86.98	43.8967	13.9586	161.406
21431@S_qEVs_exo_PE3-Paz.cmpd.rclb.mgf	79.02	779.903	2	0	0.0018	0	2	KKYR	ITENDIQIALDDAK	INFN		0	14192	P04114	P04114{2151-2164}	0	0	0	P04114	132.37	29.6409	8.04096	161.382
35400@S_qEVs_exo_PE3-Paz.cmpd.rclb.mgf	119.07	873.957	2	0	-0.0003	0	2	ASAK	IEGNLIFDPNNYLPK	ESML		0	14192	P04114	P04114{655-669}	0	0	0	A8MUN2;P04114	57.18	18.6061	7.3279	161.336
18536@S_qEVs_exo_PE4-Paz.cmpd.rclb.mgf	69.95	944.4	2	0	-0.0077	0	2	WHQR	TPENYPNAGLTENYCR	NPDS	MOD:00110 C15	0	2913	P08519	P08519{4045-4060}	0	0	0	P08519	70.75	32.0625	14.9586	161.373
15481@S_qEVs_exo_PE4-Paz.cmpd.rclb.mgf	61.7	790.881	2	0	-0.0007	0	2	DFNK	SGSSTASWIQNVDTK	YQIR		0	14192	P04114	P04114{2241-2255}	0	0	0	P04114	117.19	25.3107	7.29243	161.359
18963@S_qEVs_exo_C1-Paz.cmpd.rclb.mgf	71.4	824.404	2	0	-0.0016	0	2	VQYR	GEVQAMLGQSTEELR	VRLA		0	19428	P02649	P02649{138-152}	0	0	0	E7ERP7;E9PEV4;H0Y7L5;P02649	108.3	30.7313	7.82391	161.31
32278@S_qEVs_exo_PE3-Paz.cmpd.rclb.mgf	110.67	833.397	3	0	0.0055	0	2	YHMK	ADSVVDLLSYNVQGSGETTYDHK	NTFT		0	14192	P04114	P04114{1393-1415}	0	0	0	P04114	89.25	32.3619	15	161.321
26528@S_qEVs_exo_PE3-Paz.cmpd.rclb.mgf	93.42	824.906	2	1	0.0033	0	2	VQYR	GEVQAMLGQSTEELR	VRLA		0	19428	P02649	P02649{138-152}	0	0	0	E7ERP7;E9PEV4;H0Y7L5;P02649	110.65	30.72	8.69897	161.31
21580@S_qEVs_exo_PE4-Paz.cmpd.rclb.mgf	78.4	693.896	2	0	0.0007	0	2	GKEK	IAELSATAQEIIK	SQAI		0	14192	P04114	P04114{4466-4478}	0	0	0	P04114	103.24	28.6845	5.82391	161.324
39792@S_qEVs_exo_C1-Paz.cmpd.rclb.mgf	130.9	1145.53	2	0	-0.0009	0	2	YENK	ALMLCEGLFVADVTDFEGWK	AAIP	MOD:00110 C5	0	19632	Q08380	Q08380{522-541}	0	0	0	Q08380	78.85	29.7728	15	161.223
36890@S_qEVs_exo_C1-Paz.cmpd.rclb.mgf	123.07	723.053	3	0	0.0038	1	2	NEIK	HIYAISSAALSASYKADTVAK	VQGV		0	14192	P04114	P04114{1838-1858}	0	0	0	P04114	87.32	33.6191	15	161.218
36603@S_qEVs_exo_C1-Paz.cmpd.rclb.mgf	122.33	997.501	2	0	0.0035	0	2	PISR	NTFAEVTGLSPGVTYYFK	VFAV		0	30292	P02751	P02751{959-976}	0	0	0	P02751;P02751-10;P02751-11;P02751-12;P02751-13;P02751-14;P02751-15;P02751-17;P02751-3;P02751-4;P02751-5;P02751-6;P02751-7;P02751-8;P02751-9	138.64	31.9775	12.5229	161.196
12549@S_qEVs_exo_C1-Paz.cmpd.rclb.mgf	53.77	657.837	2	0	0.0005	0	2	LWGK	VNVDEVGGEALGR	LLVV		0	5082	P68871	P68871{19-31}	0	0	0	F8W6P5;P68871	76.14	31.7702	8.4437	161.192
13067@S_qEVs_exo_C1-Paz.cmpd.rclb.mgf	55.15	657.836	2	0	-0.0005	0	2	LWGK	VNVDEVGGEALGR	LLVV		0	5082	P68871	P68871{19-31}	0	0	0	F8W6P5;P68871	67.77	28.8902	8.56864	161.153
13229@S_qEVs_exo_C2-Paz.cmpd.rclb.mgf	57.13	657.836	2	0	-0.0007	0	2	LWGK	VNVDEVGGEALGR	LLVV		0	5082	P68871	P68871{19-31}	0	0	0	F8W6P5;P68871	84.02	30.4265	7.284	161.281
33802@S_qEVs_exo_C2-Paz.cmpd.rclb.mgf	116.07	964.956	2	0	0.0003	0	2	LAAK	NLTDFAEQYSIQDWAK	RMKA		0	14192	P04114	P04114{2560-2575}	0	0	0	P04114	112.98	33.0042	14.1135	161.254
32822@S_qEVs_exo_C2-Paz.cmpd.rclb.mgf	113.47	937.498	2	0	-0.0026	0	2	VVVK	LFDSDPITVTVPVEVSR	KNPK		0	18196	P10909	P10909{409-425}	0	0	0	H0YAS8;P10909;P10909-2;P10909-3;P10909-4;P10909-5	99.1	27.8005	10.0362	161.168
33754@S_qEVs_exo_C2-Paz.cmpd.rclb.mgf	115.93	964.955	2	0	-0.0006	0	2	LAAK	NLTDFAEQYSIQDWAK	RMKA		0	14192	P04114	P04114{2560-2575}	0	0	0	P04114	107.71	32.8026	14.7447	161.125
20985@S_qEVs_exo_C3-Paz.cmpd.rclb.mgf	77	796.404	3	0	0.0015	0	2	WITK	QQNAQGGFSSTQDTVVALHALSK	YGAA		0	23021	P01023	P01023{1241-1263}	0	0	0	P01023	96.72	30.2077	15	161.135
13670@S_qEVs_exo_C4-Paz.cmpd.rclb.mgf	55.4	569.646	3	0	0.0038	2	2	ELYR	QKVEPLRAELQEGAR	QKLH	MOD:00040 Q1	0	5621	P02647	P02647{141-155}	0	0	0	F8W696;P02647	42.85	28.4938	8.48149	161.295
14399@S_qEVs_exo_C4-Paz.cmpd.rclb.mgf	57.27	858.925	2	0	-0.0105	0	2	KTAK	DALSSVQESQVAQQAR	GWVT		0	17508	P02656	P02656{45-60}	0	0	0	B0YIW2;P02656	115.69	27.5445	10.9208	161.201
22144@S_qEVs_exo_C4-Paz.cmpd.rclb.mgf	77.6	693.896	2	0	0.0007	0	2	GKEK	IAELSATAQEIIK	SQAI		0	14192	P04114	P04114{4466-4478}	0	0	0	P04114	90.54	29.3774	6.3279	161.178
29386@S_qEVs_exo_PE1-Paz.cmpd.rclb.mgf	102.67	693.896	2	0	0.0006	0	2	GKEK	IAELSATAQEIIK	SQAI		0	14192	P04114	P04114{4466-4478}	0	0	0	P04114	94.22	27.3266	6.42022	161.262
17109@S_qEVs_exo_PE2-Paz.cmpd.rclb.mgf	64.02	966.134	3	1	-0.0033	1	2	ALKK	NHKEEMSQLTGQNSGDVNVEINVAPGK	DLTK		0	12853	P35527	P35527{291-317}	0	0	0	K7EQQ3;P35527	87.25	30.8802	15	161.202
22252@S_qEVs_exo_PE2-Paz.cmpd.rclb.mgf	77.83	906.48	2	0	0.0018	0	2	QQQK	SPEQQETVLDGNLIIR	YDVD		0	31811	Q14624	Q14624{225-240}	0	0	0	B7ZKJ8;H7C0L5;Q14624;Q14624-2;Q14624-3;Q14624-4	81.93	29.7457	11.0655	161.169
38082@S_qEVs_exo_PE3-Paz.cmpd.rclb.mgf	126.3	988.443	3	0	0.0006	0	2	LLEK	SHCIAEVENDEMPADLPSLAADFVESK	DVCK	MOD:00110 C3	0	12444	P02768	P02768{311-337}	0	0	0	A0A0C4DGB6;B7WNR0;C9JKR2;D6RHD5;H0YA55;P02768;P02768-2	96.8	43.1456	15	161.296
21698@S_qEVs_exo_PE3-Paz.cmpd.rclb.mgf	79.73	693.897	2	0	0.0012	0	2	GKEK	IAELSATAQEIIK	SQAI		0	14192	P04114	P04114{4466-4478}	0	0	0	P04114	92.01	26.7651	5.35655	161.264
16206@S_qEVs_exo_PE3-Paz.cmpd.rclb.mgf	64.12	865.927	2	0	0.0011	0	2	KAYK	SELEEQLTPVAEETR	ARLS		0	19428	P02649	P02649{94-108}	0	0	0	E7ERP7;E9PEV4;H0Y7L5;P02649	87.41	31.5091	12.1367	161.255
13334@S_qEVs_exo_PE4-Paz.cmpd.rclb.mgf	55.92	653.333	2	0	0	0	2	SSTR	HIVTFDGQNFK	LTGS		0	8032	P04275	P04275{1957-1967}	0	0	0	P04275	64.35	29.6927	10.7447	161.228
12612@S_qEVs_exo_PE3-Paz.cmpd.rclb.mgf	54.48	800.894	2	0	0.0003	0	2	SPEK	YVTSAPMPEPQAPGR	YFAH		0	10626	P01871;P04220	P01871{377-391};P04220{315-329}	0	0	0	A0A087WYJ9;A0A1B0GUU9;P01871;P01871-2;P04220	77.88	22.5932	8.88606	161.122
21580@S_qEVs_exo_PE3-Paz.cmpd.rclb.mgf	79.43	693.897	2	0	0.0009	0	2	GKEK	IAELSATAQEIIK	SQAI		0	14192	P04114	P04114{4466-4478}	0	0	0	P04114	107.28	27.9443	6.20066	161.104
28899@S_qEVs_exo_C1-Paz.cmpd.rclb.mgf	101.53	874.936	2	0	0.0008	0	2	ATGR	NMEQFQVSVSVAPNAK	ITFE		0	31811	Q14624	Q14624{124-139}	0	0	0	B7ZKJ8;Q14624;Q14624-2;Q14624-3;Q14624-4	87.65	29.0634	12.6021	161.091
14556@S_qEVs_exo_C1-Paz.cmpd.rclb.mgf	59.1	790.881	2	0	-0.0007	0	2	DFNK	SGSSTASWIQNVDTK	YQIR		0	14192	P04114	P04114{2241-2255}	0	0	0	P04114	94.22	23.624	7.49485	161.09
12286@S_qEVs_exo_C2-Paz.cmpd.rclb.mgf	54.52	704.359	2	0	-0.0013	0	2	FQDK	LGEVNTYAGDLQK	KLVP		0	24689	P06727	P06727{66-78}	0	0	0	P06727	86.08	27.7007	7.14874	161.084
19213@S_qEVs_exo_C2-Paz.cmpd.rclb.mgf	74.07	824.404	2	0	-0.0016	0	2	VQYR	GEVQAMLGQSTEELR	VRLA		0	19428	P02649	P02649{138-152}	0	0	0	E7ERP7;E9PEV4;H0Y7L5;P02649	116.37	30.959	8.20066	161.03
15092@S_qEVs_exo_C2-Paz.cmpd.rclb.mgf	62.28	790.882	2	0	0.0004	0	2	DFNK	SGSSTASWIQNVDTK	YQIR		0	14192	P04114	P04114{2241-2255}	0	0	0	P04114	115.65	21.5347	6.72125	161.005
27410@S_qEVs_exo_C2-Paz.cmpd.rclb.mgf	97.98	693.896	2	0	0	0	2	GKEK	IAELSATAQEIIK	SQAI		0	14192	P04114	P04114{4466-4478}	0	0	0	P04114	90.76	29.9284	5.82391	160.963
21491@S_qEVs_exo_C3-Paz.cmpd.rclb.mgf	78.6	693.896	2	0	0.0006	0	2	GKEK	IAELSATAQEIIK	SQAI		0	14192	P04114	P04114{4466-4478}	0	0	0	P04114	88.14	29.5699	6.36653	161.087
13226@S_qEVs_exo_C4-Paz.cmpd.rclb.mgf	54.13	713.338	3	0	0.0003	2	2	VKTR	KGNVATEISTERDLGQCDR	FKPI	MOD:00110 C17	0	14192	P04114	P04114{196-214}	0	0	0	A8MUN2;P04114	57.88	30.7311	11.8539	161.063
14188@S_qEVs_exo_C4-Paz.cmpd.rclb.mgf	56.73	749.405	2	0	-0.0001	0	2	GRVR	AATVGSLAGQPLQER	AQAW		0	19428	P02649	P02649{210-224}	0	0	0	H0Y7L5;P02649	107.44	24.4146	5.42022	161.055
19793@S_qEVs_exo_C4-Paz.cmpd.rclb.mgf	71.42	770.868	2	0	-0.0005	0	2	TGLR	DASGVTFTWTPSSGK	SAVQ		0	16658	P01876	P01876{154-168}	0	0	0	P01876	90.46	31.9157	7.0655	160.957
13652@S_qEVs_exo_C4-Paz.cmpd.rclb.mgf	55.37	657.837	2	0	0.0008	0	2	LWGK	VNVDEVGGEALGR	LLVV		0	5082	P68871	P68871{19-31}	0	0	0	F8W6P5;P68871	72	29.6642	6.76955	160.944
29445@S_qEVs_exo_PE1-Paz.cmpd.rclb.mgf	102.82	693.896	2	0	-0.0007	0	2	GKEK	IAELSATAQEIIK	SQAI		0	14192	P04114	P04114{4466-4478}	0	0	0	P04114	88.33	27.1053	6.12494	161.092
6887@S_qEVs_exo_PE1-Paz.cmpd.rclb.mgf	38.62	768.366	2	0	-0.0004	0	2	DKVK	AHYGGFTVQNEANK	YQIS		0	4277	P02675	P02675{354-367}	0	0	0	D6REL8;P02675	93.98	25.2637	12.5229	161.021
24767@S_qEVs_exo_PE2-Paz.cmpd.rclb.mgf	84.7	829.442	2	0	0.0003	0	2	TLPK	SVSDGIAALDLNAVANK	IADF		0	14192	P04114	P04114{3830-3846}	0	0	0	P04114	96.05	25.1715	10.1871	161.082
26749@S_qEVs_exo_PE2-Paz.cmpd.rclb.mgf	90.07	944.979	2	0	-0.0006	0	2	LILR	VIGNMGQTMEQLTPELK	SSIL		0	14192	P04114	P04114{491-507}	0	0	0	A8MUN2;P04114	107.98	26.9954	10.3768	160.953
21116@S_qEVs_exo_PE3-Paz.cmpd.rclb.mgf	78.18	936.475	2	0	0.0004	0	2	SPAK	LLLQMDSSATAYGSTVSK	RVAW		0	14192	P04114	P04114{1146-1163}	0	0	0	P04114	110.8	33.7267	13.0506	161.022
38442@S_qEVs_exo_PE3-Paz.cmpd.rclb.mgf	127.23	1127.91	3	0	-0.0002	1	2	WKDK	AQNLYQELLTQEGQASFQGLKDNVFDGLVR	VTQE		0	14192	P04114	P04114{4148-4177}	0	0	0	P04114	85.64	38.7309	15	161
37006@S_qEVs_exo_PE3-Paz.cmpd.rclb.mgf	123.48	797.4	3	0	0.0018	2	2	MEPK	DKDQEVLLQTFLDDASPGDKR	LAAY		0	14192	P04114	P04114{538-558}	0	0	0	A8MUN2;P04114	106.86	32.703	15	160.974
32478@S_qEVs_exo_PE4-Paz.cmpd.rclb.mgf	109.65	1029.98	2	0	0.0015	0	2	WTQR	FFESFGDLSTPDAVMGNPK	VKAH		0	5082	P68871	P68871{42-60}	0	0	0	F8W6P5;P68871	98.43	32.8428	8.11919	161.056
38781@S_qEVs_exo_PE4-Paz.cmpd.rclb.mgf	126.83	1075.89	3	0	-0.0022	1	2	FPLR	LTGKIDFLNNYALFLSPSAQQASWQVSAR	FNQY		0	14192	P04114	P04114{3064-3092}	0	0	0	P04114	113.33	39.3542	15	161.03
14134@S_qEVs_exo_PE4-Paz.cmpd.rclb.mgf	58	749.405	2	0	-0.0006	0	2	GRVR	AATVGSLAGQPLQER	AQAW		0	19428	P02649	P02649{210-224}	0	0	0	H0Y7L5;P02649	107.49	22.8229	5.61979	161.019
27012@S_qEVs_exo_PE4-Paz.cmpd.rclb.mgf	93.62	932.501	2	0	0.001	0	2		EVQLVESGGGLVQPGGSLR	LSCA	MOD:00420 E1	0	30108	A0A0B4J2B5	A0A0B4J2B5{1-19}	0	0	0	A0A0B4J2B5;S4R460	83.44	34.6865	10.3768	160.959
21726@S_qEVs_exo_PE4-Paz.cmpd.rclb.mgf	78.87	693.896	2	0	0.0005	0	2	GKEK	IAELSATAQEIIK	SQAI		0	14192	P04114	P04114{4466-4478}	0	0	0	P04114	83.53	30.0997	5.95861	160.952
4331@S_qEVs_exo_PE4-Paz.cmpd.rclb.mgf	32.33	654.335	2	0	0.0023	0	2	IKEK	AEAQAQYSAAVAK	GKSA		0	31811	Q14624	Q14624{99-111}	0	0	0	B7ZKJ8;Q14624;Q14624-2;Q14624-3;Q14624-4	77.61	28.0317	8.82391	160.926
30887@S_qEVs_exo_C1-Paz.cmpd.rclb.mgf	107.17	779.905	2	0	0.0055	0	2	KKYR	ITENDIQIALDDAK	INFN		0	14192	P04114	P04114{2151-2164}	0	0	0	P04114	132.17	27	8.74473	160.902
33382@S_qEVs_exo_C1-Paz.cmpd.rclb.mgf	113.78	785.843	2	0	-0.0006	0	2	ETSR	FSAICQGDGTWSPR	TPSC	MOD:00110 C5	0	8671	P04003	P04003{405-418}	0	0	0	P04003	89.9	31.988	7.48149	160.74
12208@S_qEVs_exo_C1-Paz.cmpd.rclb.mgf	52.82	771.412	2	0	-0.0011	0	2	FVLK	VLSLAQEQVGGSPEK	LQET		0	25164	A0A0G2JPR0;P0C0L5	A0A0G2JPR0{1085-1099};P0C0L5{1085-1099}	0	0	0	A0A0G2JL54;A0A0G2JPR0;A0A140TA29;A0A140TA32;A0A140TA44;A0A140TA49;F5GXS0;P0C0L4;P0C0L4-2;P0C0L5	125.01	27.6245	7.69897	160.727
20586@S_qEVs_exo_C2-Paz.cmpd.rclb.mgf	77.93	796.405	3	0	0.0024	0	2	WITK	QQNAQGGFSSTQDTVVALHALSK	YGAA		0	23021	P01023	P01023{1241-1263}	0	0	0	P01023	93.73	24.5506	15	160.848
36771@S_qEVs_exo_C3-Paz.cmpd.rclb.mgf	122.88	841.49	2	0	0.0008	1	2	YFER	NRQTIIVVLENVQR	NLKH		0	14192	P04114	P04114{2084-2097}	0	0	0	P04114	55.29	26.983	10.4437	160.758
32719@S_qEVs_exo_C3-Paz.cmpd.rclb.mgf	111.48	806.896	2	0	-0.0008	0	2	DGLK	LLDNWDSVTSTFSK	LREQ		0	5621	P02647	P02647{70-83}	0	0	0	F8W696;P02647	111.97	28.1123	7.58503	160.729
33447@S_qEVs_exo_PE1-Paz.cmpd.rclb.mgf	114.2	735.912	2	0	-0.0003	0	2	EVYK	LSLEIEQLELQR	DSAR		0	8671	P04003	P04003{574-585}	0	0	0	P04003	82.7	27.8564	7.69897	160.857
19547@S_qEVs_exo_PE1-Paz.cmpd.rclb.mgf	73.7	824.405	2	0	0	0	2	VQYR	GEVQAMLGQSTEELR	VRLA		0	19428	P02649	P02649{138-152}	0	0	0	E7ERP7;E9PEV4;H0Y7L5;P02649	104.75	31.4632	8.06048	160.745
20730@S_qEVs_exo_PE2-Paz.cmpd.rclb.mgf	73.75	973.954	2	0	0.0019	1	2	FILK	TSQCTLKEVYGFNPEGK	ALLK	MOD:00110 C4	0	14192	P04114	P04114{94-110}	0	0	0	A8MUN2;P04114	59.06	20.8693	8.76955	160.8
27176@S_qEVs_exo_PE3-Paz.cmpd.rclb.mgf	95.42	693.896	2	0	-0.0005	0	2	GKEK	IAELSATAQEIIK	SQAI		0	14192	P04114	P04114{4466-4478}	0	0	0	P04114	95.3	27.1318	6.4437	160.841
15372@S_qEVs_exo_PE4-Paz.cmpd.rclb.mgf	61.4	790.881	2	0	-0.002	0	2	DFNK	SGSSTASWIQNVDTK	YQIR		0	14192	P04114	P04114{2241-2255}	0	0	0	P04114	102.97	23.0765	6.82391	160.771
21066@S_qEVs_exo_C2-Paz.cmpd.rclb.mgf	79.63	693.896	2	0	0.0005	0	2	GKEK	IAELSATAQEIIK	SQAI		0	14192	P04114	P04114{4466-4478}	0	0	0	P04114	101.09	28.3176	5.74473	160.705
21365@S_qEVs_exo_C4-Paz.cmpd.rclb.mgf	75.5	888.444	2	0	-0.0032	0	2	KLRR	NLQNNAEWVYQGAIR	QIDD		0	14192	P04114	P04114{4107-4121}	0	0	0	P04114	86.1	29.7874	9.03152	160.702
16883@S_qEVs_exo_C1-Paz.cmpd.rclb.mgf	65.57	877.853	2	0	-0.0036	0	2	GGGR	FSSCGGGGGSFGAGGGFGSR	SLVN	MOD:00110 C4	0	27234	P04264	P04264{46-65}	0	0	0	P04264	134.75	34.4191	13.585	160.679
38860@S_qEVs_exo_C1-Paz.cmpd.rclb.mgf	128.28	844.134	3	0	-0.0032	1	2	LVAR	ITDKGLQYAAQEGLLALQSELLR	ITLP		0	1142	P18428	P18428{34-56}	0	0	0	P18428	114.91	41.9904	15	160.593
34132@S_qEVs_exo_C1-Paz.cmpd.rclb.mgf	115.75	802.925	2	0	-0.0008	0	2	KGNR	IAQWQSFQLEGGLK	QFSF		0	23021	P01023	P01023{175-188}	0	0	0	P01023	68.47	22.8606	7.88606	160.547
32469@S_qEVs_exo_C3-Paz.cmpd.rclb.mgf	110.82	806.896	2	0	-0.0015	0	2	DGLK	LLDNWDSVTSTFSK	LREQ		0	5621	P02647	P02647{70-83}	0	0	0	F8W696;P02647	121.24	31.0289	7.88606	160.655
6673@S_qEVs_exo_C3-Paz.cmpd.rclb.mgf	37.97	658.999	3	0	0.0033	1	2	AFVK	HQTVPQNTGGKNPDPWAK	NLNE		0	13749	P02787	P02787{554-571}	0	0	0	P02787	73.06	23.3594	15	160.65
17477@S_qEVs_exo_C3-Paz.cmpd.rclb.mgf	67.07	697.814	2	0	-0.0032	0	2	VFRK	AADDTWEPFASGK	TSES		0	31815	P02766	P02766{56-68}	0	0	0	A0A087WT59;A0A087WV45;P02766	100.38	28.7085	7.82391	160.618
37144@S_qEVs_exo_C3-Paz.cmpd.rclb.mgf	123.87	975.931	2	0	-0.0003	0	2	SHSR	TPEYYPNAGLIMNYCR	NPDA	MOD:00110 C15	0	2913	P08519	P08519{177-192,291-306,405-420,519-534,633-648,747-762,861-876,975-990,1089-1104,1203-1218,1317-1332,1431-1446,1545-1560,1659-1674,1773-1788,1887-1902,2001-2016,2115-2130,2229-2244,2343-2358,2457-2472,2571-2586,2685-2700,2799-2814,2913-2928,3027-3042,3141-3156,3255-3270,3369-3384}	0	0	0	A0A087WWY0;P08519	79.56	33.6009	7.18709	160.584
22293@S_qEVs_exo_C4-Paz.cmpd.rclb.mgf	78.05	693.896	2	0	0.0005	0	2	GKEK	IAELSATAQEIIK	SQAI		0	14192	P04114	P04114{4466-4478}	0	0	0	P04114	93.77	28.9831	6.24413	160.664
22306@S_qEVs_exo_C4-Paz.cmpd.rclb.mgf	78.08	860.079	3	0	0.0037	1	2	VLCR	ELGCGAASGTPSGILYEPPAEKEQK	VLIQ	MOD:00110 C4	0	1197	O43866	O43866{64-88}	0	0	0	O43866	67.37	27.9943	13.585	160.585
15548@S_qEVs_exo_C4-Paz.cmpd.rclb.mgf	60.23	790.881	2	0	-0.002	0	2	DFNK	SGSSTASWIQNVDTK	YQIR		0	14192	P04114	P04114{2241-2255}	0	0	0	P04114	113.72	24.1811	7.4437	160.554
37156@S_qEVs_exo_C4-Paz.cmpd.rclb.mgf	119.05	821.083	3	0	-0.0027	1	2	GTSK	IDDIWNLEVKENFAGEATLQR	IYSL		0	14192	P04114	P04114{3538-3558}	0	0	0	P04114	87.95	37.0272	15	160.552
36359@S_qEVs_exo_PE1-Paz.cmpd.rclb.mgf	122.15	939.023	2	0	0.0002	0	2	GFVR	LQEAAELEAVELPVPIR	FLFV		0	29027	P02730	P02730{247-263}	0	0	0	P02730;P02730-2	90.01	32.4748	15	160.692
32428@S_qEVs_exo_PE1-Paz.cmpd.rclb.mgf	111.5	787.403	2	0	0.0006	0	2	VMQR	EGGPSQIGDALGFAVR	YLTS		0	8032	P04275	P04275{1764-1779}	0	0	0	P04275	123.62	20.0767	12.2076	160.61
10616@S_qEVs_exo_PE1-Paz.cmpd.rclb.mgf	48.93	620.85	2	0	0.0019	0	2	AQLR	ILAGPAGDSNVVK	LQRI		0	8032	P04275	P04275{1838-1850}	0	0	0	P04275	80.09	26.2271	10.5229	160.574
30458@S_qEVs_exo_PE2-Paz.cmpd.rclb.mgf	100.45	1024.53	2	0	-0.0013	0	2	GESK	LEVLNFDFQANAQLSNPK	INPL		0	14192	P04114	P04114{2801-2818}	0	0	0	P04114	93.6	29.2255	9.10791	160.695
4261@S_qEVs_exo_PE2-Paz.cmpd.rclb.mgf	30.68	652.845	2	0	0.0007	1	2	VKTR	KGNVATEISTER	DLGQ		0	14192	P04114	P04114{196-207}	0	0	0	A8MUN2;P04114	80.33	29.3605	9.85387	160.67
38482@S_qEVs_exo_PE2-Paz.cmpd.rclb.mgf	123.22	1091.85	3	0	-0.0018	0	2	FSHR	LNTDIAGLASAIDMSTNYNSDSLHFSNVFR	SVMA		0	14192	P04114	P04114{1868-1897}	0	0	0	P04114	80.58	35.6595	13.0605	160.664
38712@S_qEVs_exo_PE2-Paz.cmpd.rclb.mgf	123.82	1091.85	3	0	0.0005	0	2	FSHR	LNTDIAGLASAIDMSTNYNSDSLHFSNVFR	SVMA		0	14192	P04114	P04114{1868-1897}	0	0	0	P04114	117.05	31.9548	12.6778	160.517
25753@S_qEVs_exo_PE3-Paz.cmpd.rclb.mgf	91.18	944.979	2	0	-0.0009	0	2	LILR	VIGNMGQTMEQLTPELK	SSIL		0	14192	P04114	P04114{491-507}	0	0	0	A8MUN2;P04114	96.13	30.6523	11.3098	160.649
20569@S_qEVs_exo_PE3-Paz.cmpd.rclb.mgf	76.5	917.968	2	1	0.0049	0	2	GITK	VFSNGADLSGVTEEAPLK	LSKA		0	32912	A0A024R6I7;P01009	A0A024R6I7{335-352};P01009{335-352}	0	0	0	A0A024R6I7;A0A0G2JRN3;P01009;P01009-2	109.34	26.7322	11.7696	160.591
35257@S_qEVs_exo_PE3-Paz.cmpd.rclb.mgf	118.7	694.337	3	0	-0.0125	0	2	IEVK	HSALSVELHSDMEVTVNGR	LVSV		0	8032	P04275	P04275{2009-2027}	0	0	0	P04275	47.19	25.6071	6.18046	160.556
26396@S_qEVs_exo_PE4-Paz.cmpd.rclb.mgf	91.88	806.897	2	0	0.0007	0	2	DGLK	LLDNWDSVTSTFSK	LREQ		0	5621	P02647	P02647{70-83}	0	0	0	F8W696;P02647	111.62	26.2294	6.82391	160.635
35430@S_qEVs_exo_PE4-Paz.cmpd.rclb.mgf	117.82	817.084	3	0	0.0012	1	2	ITAK	GESKLEVLNFDFQANAQLSNPK	INPL		0	14192	P04114	P04114{2797-2818}	0	0	0	P04114	96.54	29.3409	13.8539	160.622
26758@S_qEVs_exo_PE4-Paz.cmpd.rclb.mgf	92.95	693.895	2	0	-0.0014	0	2	GKEK	IAELSATAQEIIK	SQAI		0	14192	P04114	P04114{4466-4478}	0	0	0	P04114	80.07	26.8292	6	160.527
13236@S_qEVs_exo_C4-Paz.cmpd.rclb.mgf	54.15	653.333	2	0	-0.0003	0	2	SSTR	HIVTFDGQNFK	LTGS		0	8032	P04275	P04275{1957-1967}	0	0	0	P04275	66.94	28.1851	9.85387	160.493
21340@S_qEVs_exo_PE2-Paz.cmpd.rclb.mgf	75.32	1207.24	3	0	0.0044	1	2	VQWK	VDNALQSGNSQESVTEQDSKDSTYSLSSTLTLSK	ADYE		0	10483	P01834	P01834{43-76}	0	0	0	P01834	101.27	38.6715	14.9586	160.504
32518@S_qEVs_exo_PE3-Paz.cmpd.rclb.mgf	111.3	937.5	2	0	0.0011	0	2	VVVK	LFDSDPITVTVPVEVSR	KNPK		0	18196	P10909	P10909{409-425}	0	0	0	H0YAS8;P10909;P10909-2;P10909-3;P10909-4;P10909-5	82.66	32.87	12.4089	160.506
32801@S_qEVs_exo_C1-Paz.cmpd.rclb.mgf	112.27	829.443	2	0	0.0016	0	2	TLPK	SVSDGIAALDLNAVANK	IADF		0	14192	P04114	P04114{3830-3846}	0	0	0	P04114	96.48	27.8193	12.2076	160.438
33083@S_qEVs_exo_C1-Paz.cmpd.rclb.mgf	113	785.842	2	0	-0.0015	0	2	ETSR	FSAICQGDGTWSPR	TPSC	MOD:00110 C5	0	8671	P04003	P04003{405-418}	0	0	0	P04003	95.5	31.9311	8.16749	160.397
37273@S_qEVs_exo_C1-Paz.cmpd.rclb.mgf	124.07	910.803	3	0	-0.0005	0	2	DYLR	WVQTLSEQVQEELLSSQVTQELR	ALMD		0	19428	P02649	P02649{57-79}	0	0	0	E7ERP7;E9PEV4;H0Y7L5;P02649	127.04	38.665	15	160.342
14521@S_qEVs_exo_C1-Paz.cmpd.rclb.mgf	58.95	790.881	2	0	-0.0007	0	2	DFNK	SGSSTASWIQNVDTK	YQIR		0	14192	P04114	P04114{2241-2255}	0	0	0	P04114	110.82	22.7198	7.52288	160.33
18787@S_qEVs_exo_C1-Paz.cmpd.rclb.mgf	70.92	756.425	2	0	-0.0013	0	2	YTKK	VPQVSTPTLVEVSR	NLGK		0	12444	P02768	P02768{439-452}	0	0	0	A0A087WWT3;A0A0C4DGB6;B7WNR0;C9JKR2;D6RHD5;H0YA55;P02768;P02768-2;P02768-3	98.83	23.5454	10.1871	160.309
14152@S_qEVs_exo_C2-Paz.cmpd.rclb.mgf	59.53	682.019	3	0	0.004	1	2	SPAK	LLLQMDSSATAYGSTVSKR	VAWH	MOD:00719 M5	0	14192	P04114	P04114{1146-1164}	0	0	0	P04114	105.67	33.3978	13.8239	160.457
21119@S_qEVs_exo_C2-Paz.cmpd.rclb.mgf	79.8	693.896	2	0	0	0	2	GKEK	IAELSATAQEIIK	SQAI		0	14192	P04114	P04114{4466-4478}	0	0	0	P04114	101.54	29.4833	6.36653	160.328
28630@S_qEVs_exo_C3-Paz.cmpd.rclb.mgf	99.58	720.888	2	0	-0.0064	0	2	DCPR	TAEAVNFATLLYK	ELTA		0	10897	P16157	P16157{1219-1231}	0	0	0	H0YBS0;P16157;P16157-10;P16157-11;P16157-12;P16157-13;P16157-14;P16157-15;P16157-16;P16157-2;P16157-21;P16157-3;P16157-4;P16157-5;P16157-6;P16157-7;P16157-8;P16157-9	76.24	27.6372	8.17393	160.484
10990@S_qEVs_exo_C3-Paz.cmpd.rclb.mgf	49.63	753.893	2	1	-0.0028	0	2	ATLR	IGQDGISTSATTNLK	CSLL		0	14192	P04114	P04114{1647-1661}	0	0	0	P04114	91.19	27.2016	10.8861	160.352
13550@S_qEVs_exo_C4-Paz.cmpd.rclb.mgf	55.1	628.834	2	0	0.0006	0	2	LWGK	VNVDAVGGEALGR	LLVV		0	5082	P02042	P02042{19-31}	0	0	0	E9PEW8;E9PFT6;P02042	70.05	26.4647	10.0605	160.458
14190@S_qEVs_exo_C4-Paz.cmpd.rclb.mgf	56.73	807.736	3	0	0.0063	2	2	DTLK	FVTQAEGAKQTEATMTFKYNR	QSMT		0	14192	P04114	P04114{1035-1055}	0	0	0	P04114	90.73	24.9283	13.4685	160.42
29771@S_qEVs_exo_C4-Paz.cmpd.rclb.mgf	98.25	1029.98	2	0	-0.0006	0	2	WTQR	FFESFGDLSTPDAVMGNPK	VKAH		0	5082	P68871	P68871{42-60}	0	0	0	F8W6P5;P68871	87.04	33.2385	11.1135	160.353
16667@S_qEVs_exo_C4-Paz.cmpd.rclb.mgf	63.13	865.926	2	0	-0.0008	0	2	KAYK	SELEEQLTPVAEETR	ARLS		0	19428	P02649	P02649{94-108}	0	0	0	E7ERP7;E9PEV4;H0Y7L5;P02649	105.51	33.4353	10.0915	160.343
21290@S_qEVs_exo_PE1-Paz.cmpd.rclb.mgf	78.98	805.74	3	0	0.0018	0	2	WIMK	QQNAQGGFSSTQDTVVALHALSR	YGAA		0	23021	P20742	P20742{1247-1269}	0	0	0	P20742;P20742-2	143.27	25.8191	15	160.48
13260@S_qEVs_exo_PE1-Paz.cmpd.rclb.mgf	55.95	657.837	2	0	0.0012	0	2	LWGK	VNVDEVGGEALGR	LLVV		0	5082	P68871	P68871{19-31}	0	0	0	F8W6P5;P68871	72.02	28.2788	7.5376	160.457
15667@S_qEVs_exo_PE1-Paz.cmpd.rclb.mgf	62.48	730.384	2	0	-0.0044	1	2	GLGK	LGKDAVEDLESVGK	GGEE		0	18035	P81605	P81605{83-96}	0	0	0	P81605;P81605-2	76.72	27.7484	12.4815	160.392
18646@S_qEVs_exo_PE1-Paz.cmpd.rclb.mgf	71.05	677.854	2	0	-0.0043	0	2	YKNK	YGMVAQVTQTLK	LEDT	MOD:00719 M3	0	14192	P04114	P04114{276-287}	0	0	0	A8MUN2;P04114	68.79	22.8849	8.19382	160.377
10823@S_qEVs_exo_PE1-Paz.cmpd.rclb.mgf	49.47	753.395	2	0	0.0007	0	2	ATLR	IGQDGISTSATTNLK	CSLL		0	14192	P04114	P04114{1647-1661}	0	0	0	P04114	96.97	24.7907	12.5528	160.329
29332@S_qEVs_exo_PE2-Paz.cmpd.rclb.mgf	97.35	883.995	2	0	0.0009	0	2	PPDK	IAIIGAGIGGTSAAYYLR	QKFG		0	30590	Q9UHG3	Q9UHG3{37-54}	0	0	0	F8W8W4;Q9UHG3	109.61	29.1765	9.37675	160.338
13666@S_qEVs_exo_PE2-Paz.cmpd.rclb.mgf	55.07	657.837	2	0	0.0006	0	2	LWGK	VNVDEVGGEALGR	LLVV		0	5082	P68871	P68871{19-31}	0	0	0	F8W6P5;P68871	82.26	29.3132	9.85387	160.337
13322@S_qEVs_exo_PE3-Paz.cmpd.rclb.mgf	56.35	569.646	3	0	0.0021	2	2	ELYR	QKVEPLRAELQEGAR	QKLH	MOD:00040 Q1	0	5621	P02647	P02647{141-155}	0	0	0	F8W696;P02647	35.71	29.0155	8.52288	160.483
19700@S_qEVs_exo_PE4-Paz.cmpd.rclb.mgf	73.08	824.405	2	0	0.0004	0	2	VQYR	GEVQAMLGQSTEELR	VRLA		0	19428	P02649	P02649{138-152}	0	0	0	E7ERP7;E9PEV4;H0Y7L5;P02649	108.6	30.4713	7.61979	160.386
33483@S_qEVs_exo_PE4-Paz.cmpd.rclb.mgf	112.53	964.957	2	0	0.0023	0	2	LAAK	NLTDFAEQYSIQDWAK	RMKA		0	14192	P04114	P04114{2560-2575}	0	0	0	P04114	104.46	29.6611	15	160.367
21667@S_qEVs_exo_PE4-Paz.cmpd.rclb.mgf	78.7	693.897	2	0	0.001	0	2	GKEK	IAELSATAQEIIK	SQAI		0	14192	P04114	P04114{4466-4478}	0	0	0	P04114	101.46	30.4261	5.74473	160.309
19018@S_qEVs_exo_C1-Paz.cmpd.rclb.mgf	71.55	824.404	2	0	-0.0016	0	2	VQYR	GEVQAMLGQSTEELR	VRLA		0	19428	P02649	P02649{138-152}	0	0	0	E7ERP7;E9PEV4;H0Y7L5;P02649	118.84	27.6111	7.69897	160.284
37471@S_qEVs_exo_C1-Paz.cmpd.rclb.mgf	124.6	783.42	2	0	-0.0001	0	2	VYTK	ALLAYAFALAGNQDK	RKEV		0	23021	P01023	P01023{1148-1162}	0	0	0	P01023	89.45	28.9991	7.3279	160.159
14434@S_qEVs_exo_C3-Paz.cmpd.rclb.mgf	58.77	682.019	3	0	0.0034	1	2	SPAK	LLLQMDSSATAYGSTVSKR	VAWH	MOD:00719 M5	0	14192	P04114	P04114{1146-1164}	0	0	0	P04114	111.13	37.4203	12.3768	160.247
28623@S_qEVs_exo_C3-Paz.cmpd.rclb.mgf	99.57	932.501	2	0	0.0008	0	2		EVQLVESGGGLVQPGGSLR	LSCA	MOD:00420 E1	0	30108	A0A0B4J2B5	A0A0B4J2B5{1-19}	0	0	0	A0A0B4J2B5;S4R460	76.08	27.9303	11.0605	160.155
32942@S_qEVs_exo_C3-Paz.cmpd.rclb.mgf	112.23	806.896	2	0	-0.0021	0	2	DGLK	LLDNWDSVTSTFSK	LREQ		0	5621	P02647	P02647{70-83}	0	0	0	F8W696;P02647	114	29.6164	8	160.149
4395@S_qEVs_exo_C3-Paz.cmpd.rclb.mgf	32.1	654.334	2	0	0.001	0	2	IKEK	AEAQAQYSAAVAK	GKSA		0	31811	Q14624	Q14624{99-111}	0	0	0	B7ZKJ8;Q14624;Q14624-2;Q14624-3;Q14624-4	89.85	27.1297	10.4202	160.131
24121@S_qEVs_exo_C4-Paz.cmpd.rclb.mgf	82.97	670.893	2	0	-0.0006	0	2	LAEK	LGGSAVISLEGKPL			0	20819	P23528	P23528{153-166}	0	0	0	E9PK25;G3V1A4;P23528	87.11	32.2867	6.16115	160.265
24722@S_qEVs_exo_C4-Paz.cmpd.rclb.mgf	84.58	829.444	2	0	0.0039	0	2	TLPK	SVSDGIAALDLNAVANK	IADF		0	14192	P04114	P04114{3830-3846}	0	0	0	P04114	93.11	21.575	10.0706	160.228
24835@S_qEVs_exo_C4-Paz.cmpd.rclb.mgf	84.9	829.443	2	0	0.0025	0	2	TLPK	SVSDGIAALDLNAVANK	IADF		0	14192	P04114	P04114{3830-3846}	0	0	0	P04114	95.98	23.1082	9.82391	160.228
24888@S_qEVs_exo_C4-Paz.cmpd.rclb.mgf	85.03	829.443	2	0	0.0019	0	2	TLPK	SVSDGIAALDLNAVANK	IADF		0	14192	P04114	P04114{3830-3846}	0	0	0	P04114	101.1	21.729	9.95861	160.228
22356@S_qEVs_exo_C4-Paz.cmpd.rclb.mgf	78.22	779.901	2	0	-0.0014	0	2	KKYR	ITENDIQIALDDAK	INFN		0	14192	P04114	P04114{2151-2164}	0	0	0	P04114	132.2	30.4937	8.50864	160.226
37717@S_qEVs_exo_C4-Paz.cmpd.rclb.mgf	120.62	592.009	3	0	-0.0017	0	2	SRPK	GVALHRPDVYLLPPAR	EQLN		0	10626	P01871;P04220	P01871{323-338};P04220{261-276}	0	0	0	A0A087WYJ9;A0A1B0GUU9;P01871;P01871-2;P04220	47.85	31.6605	11.7447	160.12
29654@S_qEVs_exo_C4-Paz.cmpd.rclb.mgf	97.95	1029.98	2	0	0.0005	0	2	WTQR	FFESFGDLSTPDAVMGNPK	VKAH		0	5082	P68871	P68871{42-60}	0	0	0	F8W6P5;P68871	104.65	34.1386	12.2676	160.106
11311@S_qEVs_exo_PE1-Paz.cmpd.rclb.mgf	50.72	720.373	2	0	0.0004	0	2	SQVK	YAGSQVASTSEVLK	YTLF		0	8032	P04275	P04275{1349-1362}	0	0	0	P04275	99.26	30.1758	9.55284	160.197
36797@S_qEVs_exo_PE1-Paz.cmpd.rclb.mgf	123.32	899.009	2	0	-0.0015	0	2	ELRR	NVQALEIELQSQLALK	QSLE		0	8839	P13645	P13645{371-386}	0	0	0	P13645	88.77	36.9216	12.8539	160.152
38048@S_qEVs_exo_PE1-Paz.cmpd.rclb.mgf	126.62	1088.23	3	1	0.0066	0	2	LSPR	DQFNLIVFSTEATQWRPSLVPASAENVNK	ARSF		0	31811	Q14624	Q14624{308-336}	0	0	0	B7ZKJ8;H7C0L5;Q14624;Q14624-2;Q14624-3;Q14624-4	58.59	26.9241	9.4437	160.104
38832@S_qEVs_exo_PE2-Paz.cmpd.rclb.mgf	124.12	1091.85	3	0	0.0005	0	2	FSHR	LNTDIAGLASAIDMSTNYNSDSLHFSNVFR	SVMA		0	14192	P04114	P04114{1868-1897}	0	0	0	P04114	74.72	35.5024	14.3098	160.242
21747@S_qEVs_exo_PE2-Paz.cmpd.rclb.mgf	76.4	693.897	2	0	0.0009	0	2	GKEK	IAELSATAQEIIK	SQAI		0	14192	P04114	P04114{4466-4478}	0	0	0	P04114	92.45	29.5042	5.61979	160.188
40903@S_qEVs_exo_PE2-Paz.cmpd.rclb.mgf	129.6	1144.98	3	0	0.0017	1	2	LTGR	TLADLTLLDSPIKVPLLLSEPINIIDALEMR	DAVE	MOD:00719 M30	0	14192	P04114	P04114{2013-2043}	0	0	0	P04114	89.98	28.4891	6.76955	160.176
29254@S_qEVs_exo_PE2-Paz.cmpd.rclb.mgf	97.15	964.956	2	0	0.0002	0	2	LAAK	NLTDFAEQYSIQDWAK	RMKA		0	14192	P04114	P04114{2560-2575}	0	0	0	P04114	124.08	33.4939	14.7447	160.149
15716@S_qEVs_exo_PE3-Paz.cmpd.rclb.mgf	62.83	756.852	2	0	0	0	2	TGLR	DASGATFTWTPSSGK	SAVQ		0	16658	A0A0G2JMB2;P01877	A0A0G2JMB2{141-155};P01877{141-155}	0	0	0	A0A0G2JMB2;P01877	100.15	30.6372	7.88606	160.283
25200@S_qEVs_exo_PE3-Paz.cmpd.rclb.mgf	89.65	954.484	2	0	-0.0006	0	2	VVHK	AVLDVFEEGTEASAATAVK	ITLL		0	10819	P01011	P01011{361-379}	0	0	0	G3V3A0;P01011	83.48	35.3048	15	160.217
21524@S_qEVs_exo_PE3-Paz.cmpd.rclb.mgf	79.28	693.897	2	0	0.0012	0	2	GKEK	IAELSATAQEIIK	SQAI		0	14192	P04114	P04114{4466-4478}	0	0	0	P04114	85.91	28.4769	6.42022	160.16
38521@S_qEVs_exo_PE4-Paz.cmpd.rclb.mgf	126.15	988.442	3	0	-0.0015	0	2	LLEK	SHCIAEVENDEMPADLPSLAADFVESK	DVCK	MOD:00110 C3	0	12444	P02768	P02768{311-337}	0	0	0	A0A0C4DGB6;B7WNR0;C9JKR2;D6RHD5;H0YA55;P02768;P02768-2	124.37	38.4496	15	160.129
35171@S_qEVs_exo_C1-Paz.cmpd.rclb.mgf	118.47	796.9	2	0	-0.0004	0	2	DLSR	ELSEALGQIFDSQR	GCDL		0	19632	Q08380	Q08380{138-151}	0	0	0	K7EJY8;K7EKQ5;K7EP36;K7ESM3;Q08380	80.9	26.2461	9.56864	160.039
32227@S_qEVs_exo_C1-Paz.cmpd.rclb.mgf	110.77	919.957	2	0	-0.0097	0	2	GGTK	SISISVAGGGGGFGAAGGFGGR	GGGF		0	27234	P35908	P35908{71-92}	0	0	0	P35908	129.55	32.3393	15	159.924
26650@S_qEVs_exo_C2-Paz.cmpd.rclb.mgf	95.83	693.896	2	0	0	0	2	GKEK	IAELSATAQEIIK	SQAI		0	14192	P04114	P04114{4466-4478}	0	0	0	P04114	93.92	26.5209	7.05552	160.068
36092@S_qEVs_exo_C2-Paz.cmpd.rclb.mgf	122.3	821.084	3	0	-0.0001	1	2	GTSK	IDDIWNLEVKENFAGEATLQR	IYSL		0	14192	P04114	P04114{3538-3558}	0	0	0	P04114	105.08	38.636	13.7696	160.066
12559@S_qEVs_exo_C2-Paz.cmpd.rclb.mgf	55.4	832.401	2	0	-0.0013	0	2	VQYR	GEVQAMLGQSTEELR	VRLA	MOD:00719 M6	0	19428	P02649	P02649{138-152}	0	0	0	E7ERP7;E9PEV4;H0Y7L5;P02649	114.28	27.4274	10.3872	160.039
35719@S_qEVs_exo_C2-Paz.cmpd.rclb.mgf	121.27	873.957	2	0	0.0005	0	2	ASAK	IEGNLIFDPNNYLPK	ESML		0	14192	P04114	P04114{655-669}	0	0	0	A8MUN2;P04114	63.34	21.6029	5.30103	160.031
13173@S_qEVs_exo_C2-Paz.cmpd.rclb.mgf	56.98	657.836	2	0	-0.0006	0	2	LWGK	VNVDEVGGEALGR	LLVV		0	5082	P68871	P68871{19-31}	0	0	0	F8W6P5;P68871	74.58	31.1311	7.85387	159.986
23811@S_qEVs_exo_C2-Paz.cmpd.rclb.mgf	87.58	753.36	2	0	-0.0008	0	2	QNFK	LTGSCSYVLFQNK	EQDL	MOD:00110 C5	0	8032	P04275	P04275{1968-1980}	0	0	0	P04275	102.31	27.0962	7.69897	159.934
37034@S_qEVs_exo_C3-Paz.cmpd.rclb.mgf	123.57	825.94	2	0	0.0022	1	2	DRVK	DLATVYVDVLKDSGR	DYVS		0	5621	P02647	P02647{37-51}	0	0	0	P02647	81.8	32.8447	7.46852	159.936
33043@S_qEVs_exo_C3-Paz.cmpd.rclb.mgf	112.5	806.895	2	0	-0.0038	0	2	DGLK	LLDNWDSVTSTFSK	LREQ		0	5621	P02647	P02647{70-83}	0	0	0	F8W696;P02647	117.25	26.8235	6.50864	159.936
34363@S_qEVs_exo_C3-Paz.cmpd.rclb.mgf	116.28	937.499	2	0	-0.0006	0	2	VVVK	LFDSDPITVTVPVEVSR	KNPK		0	18196	P10909	P10909{409-425}	0	0	0	H0YAS8;P10909;P10909-2;P10909-3;P10909-4;P10909-5	98.87	28.3062	12	159.918
13549@S_qEVs_exo_C3-Paz.cmpd.rclb.mgf	56.43	657.836	2	0	-0.0006	0	2	LWGK	VNVDEVGGEALGR	LLVV		0	5082	P68871	P68871{19-31}	0	0	0	F8W6P5;P68871	76.15	32.5533	8.10791	159.906
20416@S_qEVs_exo_C4-Paz.cmpd.rclb.mgf	73.03	874.934	2	0	-0.004	0	2	ATGR	NMEQFQVSVSVAPNAK	ITFE		0	31811	Q14624	Q14624{124-139}	0	0	0	B7ZKJ8;Q14624;Q14624-2;Q14624-3;Q14624-4	85.14	28.9906	14.2676	160.063
8007@S_qEVs_exo_C4-Paz.cmpd.rclb.mgf	40.6	769.826	2	0	0.0009	0	2	SSSR	SGGGGGGGGCGGGGGVSSLR	ISSS	MOD:00110 C10	0	8839	P13645	P13645{16-35}	0	0	0	P13645	125.15	22.5266	15	159.98
30939@S_qEVs_exo_C4-Paz.cmpd.rclb.mgf	101.57	942.528	2	0	0.0001	0	2	KCIR	VSVQLEASPAFLAVPVEK	EQAP		0	23021	P01023	P01023{824-841}	0	0	0	P01023	118.57	24.7729	7.79588	159.964
32392@S_qEVs_exo_C4-Paz.cmpd.rclb.mgf	105.65	939.023	2	0	-0.0008	0	2	GFVR	LQEAAELEAVELPVPIR	FLFV		0	29027	P02730	P02730{247-263}	0	0	0	P02730;P02730-2	98.79	35.4408	9.74473	159.958
22187@S_qEVs_exo_C4-Paz.cmpd.rclb.mgf	77.75	693.897	2	0	0.0011	0	2	GKEK	IAELSATAQEIIK	SQAI		0	14192	P04114	P04114{4466-4478}	0	0	0	P04114	89.64	29.782	7	159.917
13603@S_qEVs_exo_PE1-Paz.cmpd.rclb.mgf	56.83	569.646	3	0	0.0021	2	2	ELYR	QKVEPLRAELQEGAR	QKLH	MOD:00040 Q1	0	5621	P02647	P02647{141-155}	0	0	0	F8W696;P02647	42.71	27.6671	8.60206	160.083
32279@S_qEVs_exo_PE1-Paz.cmpd.rclb.mgf	111.03	944.979	2	0	-0.0011	0	2	LILR	VIGNMGQTMEQLTPELK	SSIL		0	14192	P04114	P04114{491-507}	0	0	0	A8MUN2;P04114	113.83	31.5405	11.699	159.94
38186@S_qEVs_exo_PE1-Paz.cmpd.rclb.mgf	126.98	871.13	3	0	0.0004	1	2	EQVK	NFVASHIANILNSEELDIQDLKK	LVKE		0	14192	P04114	P04114{591-613}	0	0	0	A8MUN2;P04114	72.25	23.455	14.4437	159.936
13440@S_qEVs_exo_PE1-Paz.cmpd.rclb.mgf	56.42	657.837	2	0	0.0016	0	2	LWGK	VNVDEVGGEALGR	LLVV		0	5082	P68871	P68871{19-31}	0	0	0	F8W6P5;P68871	75.33	28.7702	8.01773	159.933
28744@S_qEVs_exo_PE1-Paz.cmpd.rclb.mgf	100.8	693.896	2	0	-0.0004	0	2	GKEK	IAELSATAQEIIK	SQAI		0	14192	P04114	P04114{4466-4478}	0	0	0	P04114	93.7	27.0079	6.18046	159.93
32860@S_qEVs_exo_PE1-Paz.cmpd.rclb.mgf	112.65	944.979	2	0	-0.0013	0	2	LILR	VIGNMGQTMEQLTPELK	SSIL		0	14192	P04114	P04114{491-507}	0	0	0	A8MUN2;P04114	100.37	27.4533	12.0177	159.93
13606@S_qEVs_exo_PE1-Paz.cmpd.rclb.mgf	56.83	749.405	2	0	0.0006	0	2	GRVR	AATVGSLAGQPLQER	AQAW		0	19428	P02649	P02649{210-224}	0	0	0	H0Y7L5;P02649	104	23.8948	5.50864	159.915
26195@S_qEVs_exo_PE2-Paz.cmpd.rclb.mgf	88.57	944.98	2	0	0.001	0	2	LILR	VIGNMGQTMEQLTPELK	SSIL		0	14192	P04114	P04114{491-507}	0	0	0	A8MUN2;P04114	113.83	28.0946	11.3872	160.075
26254@S_qEVs_exo_PE2-Paz.cmpd.rclb.mgf	88.72	944.98	2	0	0.0011	0	2	LILR	VIGNMGQTMEQLTPELK	SSIL		0	14192	P04114	P04114{491-507}	0	0	0	A8MUN2;P04114	112.65	28.963	10.6576	160.075
26311@S_qEVs_exo_PE2-Paz.cmpd.rclb.mgf	88.87	944.98	2	0	0.0006	0	2	LILR	VIGNMGQTMEQLTPELK	SSIL		0	14192	P04114	P04114{491-507}	0	0	0	A8MUN2;P04114	108.24	29.114	13.041	160.075
26873@S_qEVs_exo_PE3-Paz.cmpd.rclb.mgf	94.63	693.896	2	0	-0.0012	0	2	GKEK	IAELSATAQEIIK	SQAI		0	14192	P04114	P04114{4466-4478}	0	0	0	P04114	76.72	27.472	5.5376	160.077
26811@S_qEVs_exo_PE4-Paz.cmpd.rclb.mgf	93.12	693.896	2	0	0.0002	0	2	GKEK	IAELSATAQEIIK	SQAI		0	14192	P04114	P04114{4466-4478}	0	0	0	P04114	90.31	26.0756	6.38722	160.029
35210@S_qEVs_exo_PE4-Paz.cmpd.rclb.mgf	117.23	808.95	2	0	0.0014	0	2	KKLR	TSSFALNLPTLPEVK	FPEV		0	14192	P04114	P04114{3776-3790}	0	0	0	P04114	90.83	23.6107	8.13668	159.941
30234@S_qEVs_exo_C2-Paz.cmpd.rclb.mgf	106.23	787.401	2	0	-0.0028	0	2	VMQR	EGGPSQIGDALGFAVR	YLTS		0	8032	P04275	P04275{1764-1779}	0	0	0	P04275	121.78	22.5765	9.29243	159.887
22496@S_qEVs_exo_C4-Paz.cmpd.rclb.mgf	78.58	906.478	2	0	-0.0028	0	2	QQQK	SPEQQETVLDGNLIIR	YDVD		0	31811	Q14624	Q14624{225-240}	0	0	0	B7ZKJ8;H7C0L5;Q14624;Q14624-2;Q14624-3;Q14624-4	67.59	26.9572	10.9586	159.893
22251@S_qEVs_exo_PE1-Paz.cmpd.rclb.mgf	81.83	780.9	2	0	0.0008	0	2	GLHR	FAVLQENVAWGNGR	VSVT		0	14915	Q9Y6R7	Q9Y6R7{1291-1304,2492-2505,3693-3706}	0	0	0	A0A087WUZ2;A0A087WXI2;Q9Y6R7	85.91	26.5687	9.03152	159.9
28905@S_qEVs_exo_PE1-Paz.cmpd.rclb.mgf	101.4	693.897	2	0	0.001	0	2	GKEK	IAELSATAQEIIK	SQAI		0	14192	P04114	P04114{4466-4478}	0	0	0	P04114	88.93	27.6859	6.3279	159.882
38111@S_qEVs_exo_PE3-Paz.cmpd.rclb.mgf	126.37	893.934	2	0	-0.0021	0	2	EQLK	SGTASVVCLLNNFYPR	EAKV	MOD:00110 C8	0	10483	P01834	P01834{20-35}	0	0	0	P01834	125.47	30.658	11.3665	159.897
12067@S_qEVs_exo_C1-Paz.cmpd.rclb.mgf	52.47	800.893	2	0	-0.0008	0	2	SPEK	YVTSAPMPEPQAPGR	YFAH		0	10626	P01871;P04220	P01871{377-391};P04220{315-329}	0	0	0	A0A087WYJ9;A0A1B0GUU9;P01871;P01871-2;P04220	76.71	22.6921	9.69897	159.878
34284@S_qEVs_exo_C1-Paz.cmpd.rclb.mgf	116.15	872.433	2	0	-0.001	0	2	SNNK	YAASSYLSLTPEQWK	SHRS		0	15756	A0M8Q6;B9A064;P0DOY2	A0M8Q6{66-80};B9A064{174-188};P0DOY2{66-80}	0	0	0	A0A0B4J231;A0M8Q6;B9A064;P0CF74;P0CG04;P0DOY2;P0DOY3	112.73	28.6177	11.2218	159.833
12737@S_qEVs_exo_C1-Paz.cmpd.rclb.mgf	54.3	749.405	2	0	-0.0002	0	2	GRVR	AATVGSLAGQPLQER	AQAW		0	19428	P02649	P02649{210-224}	0	0	0	H0Y7L5;P02649	100.74	24.6927	5.17393	159.739
6932@S_qEVs_exo_C1-Paz.cmpd.rclb.mgf	38.77	665.378	2	0	-0.0002	1	2	QELK	KLTISEQNIQR	ANLF		0	14192	P04114	P04114{334-344}	0	0	0	A8MUN2;P04114	87.31	27.8587	5.20066	159.735
36904@S_qEVs_exo_C1-Paz.cmpd.rclb.mgf	123.1	1081.51	2	0	0.0019	0	2	YKPR	IYTSPTWSAFVTDSSWSAR	KSQL		0	19632	Q08380	Q08380{408-426}	0	0	0	Q08380	105.85	34.5584	15	159.734
33442@S_qEVs_exo_C1-Paz.cmpd.rclb.mgf	113.95	772.38	2	0	0.0012	0	2	YSMK	VTGEGCVYLQTSLK	YNIL	MOD:00110 C6	0	23021	P01023	P01023{1316-1329}	0	0	0	P01023	109.02	29.4797	6.74473	159.731
28885@S_qEVs_exo_C2-Paz.cmpd.rclb.mgf	102.23	829.443	2	0	0.0014	0	2	TLPK	SVSDGIAALDLNAVANK	IADF		0	14192	P04114	P04114{3830-3846}	0	0	0	P04114	109.81	20.0278	12.5686	159.857
13474@S_qEVs_exo_C2-Paz.cmpd.rclb.mgf	57.77	749.405	2	0	-0.0002	0	2	GRVR	AATVGSLAGQPLQER	AQAW		0	19428	P02649	P02649{210-224}	0	0	0	H0Y7L5;P02649	107.43	24.8232	5.42022	159.698
20720@S_qEVs_exo_C3-Paz.cmpd.rclb.mgf	76.32	917.467	2	0	0.0037	0	2	GITK	VFSNGADLSGVTEEAPLK	LSKA		0	32912	A0A024R6I7;P01009	A0A024R6I7{335-352};P01009{335-352}	0	0	0	A0A024R6I7;A0A0G2JRN3;P01009;P01009-2	133.46	31.9311	15	159.798
22828@S_qEVs_exo_C3-Paz.cmpd.rclb.mgf	82.55	957.5	2	1	-0.0064	0	2	DNAR	SSPVVIDASTAIDAPSNLR	FLAT		0	30292	P02751	P02751{1892-1910}	0	0	0	H0Y4K8;H0Y7Z1;P02751;P02751-10;P02751-11;P02751-12;P02751-13;P02751-14;P02751-15;P02751-17;P02751-3;P02751-4;P02751-5;P02751-6;P02751-7;P02751-8;P02751-9	91.61	29.5542	12.0506	159.706
11323@S_qEVs_exo_C4-Paz.cmpd.rclb.mgf	49.25	800.895	2	0	0.0008	0	2	REGK	QVGSGVTTDQVQAEAK	ESGP	MOD:00040 Q1	0	10626	P01871	P01871{154-169}	0	0	0	A0A087WYJ9;A0A1B0GUU9;P01871;P01871-2	101.71	28.6153	8.04576	159.865
21296@S_qEVs_exo_C4-Paz.cmpd.rclb.mgf	75.32	1207.24	3	0	-0.0008	1	2	VQWK	VDNALQSGNSQESVTEQDSKDSTYSLSSTLTLSK	ADYE		0	10483	P01834	P01834{43-76}	0	0	0	P01834	58.59	32.8458	15	159.854
33297@S_qEVs_exo_C4-Paz.cmpd.rclb.mgf	108.18	710.004	3	0	0.002	0	2	MISR	TPEVTCVVVDVSHEDPEVK	FNWY	MOD:00110 C6	0	6298	P01857	P01857{139-157}	0	0	0	A0A0A0MS07;A0A0A0MS08;P01857	73.79	27.6292	15	159.848
13771@S_qEVs_exo_C4-Paz.cmpd.rclb.mgf	55.67	657.837	2	0	0.0003	0	2	LWGK	VNVDEVGGEALGR	LLVV		0	5082	P68871	P68871{19-31}	0	0	0	F8W6P5;P68871	71.83	27.8934	7.50864	159.834
10058@S_qEVs_exo_C4-Paz.cmpd.rclb.mgf	45.95	808.889	2	0	-0.0035	0	2	SPEK	YVTSAPMPEPQAPGR	YFAH	MOD:00719 M7	0	10626	P01871;P04220	P01871{377-391};P04220{315-329}	0	0	0	A0A087WYJ9;A0A1B0GUU9;P01871;P01871-2;P04220	63.68	22.3531	8.00436	159.832
13490@S_qEVs_exo_PE1-Paz.cmpd.rclb.mgf	56.55	749.406	2	0	0.001	0	2	GRVR	AATVGSLAGQPLQER	AQAW		0	19428	P02649	P02649{210-224}	0	0	0	H0Y7L5;P02649	103.96	23.8278	5.09691	159.795
30257@S_qEVs_exo_PE1-Paz.cmpd.rclb.mgf	105.15	829.443	2	0	0.0013	0	2	TLPK	SVSDGIAALDLNAVANK	IADF		0	14192	P04114	P04114{3830-3846}	0	0	0	P04114	99.34	23.4544	11.5528	159.724
30337@S_qEVs_exo_PE1-Paz.cmpd.rclb.mgf	105.45	829.442	2	0	0.0005	0	2	TLPK	SVSDGIAALDLNAVANK	IADF		0	14192	P04114	P04114{3830-3846}	0	0	0	P04114	87.78	22.441	9.20066	159.724
28824@S_qEVs_exo_PE1-Paz.cmpd.rclb.mgf	101.12	693.896	2	0	0.0006	0	2	GKEK	IAELSATAQEIIK	SQAI		0	14192	P04114	P04114{4466-4478}	0	0	0	P04114	91.51	28.257	6.42022	159.707
16981@S_qEVs_exo_PE2-Paz.cmpd.rclb.mgf	63.68	776.842	2	0	-0.0023	0	2	GSCK	SEVEVDIHYCQGK	CASK	MOD:00110 C10	0	8032	P04275	P04275{2741-2753}	0	0	0	P04275;P04275-2	73.08	32.0758	10.8861	159.835
29664@S_qEVs_exo_PE2-Paz.cmpd.rclb.mgf	98.27	1033.18	3	0	0.0025	0	2	SPEK	LQETSNWLLSQQQADGSFQDLSPVIHR	SMQG		0	25164	P0C0L5	P0C0L5{1100-1126}	0	0	0	A0A0G2JL54;A0A140TA29;F5GXS0;P0C0L5	126.86	37.6481	15	159.829
13367@S_qEVs_exo_PE2-Paz.cmpd.rclb.mgf	54.2	771.414	2	0	0.0022	0	2	FVLK	VLSLAQEQVGGSPEK	LQET		0	25164	A0A0G2JPR0;P0C0L5	A0A0G2JPR0{1085-1099};P0C0L5{1085-1099}	0	0	0	A0A0G2JL54;A0A0G2JPR0;A0A140TA29;A0A140TA32;A0A140TA44;A0A140TA49;F5GXS0;P0C0L4;P0C0L4-2;P0C0L5	116.97	22.3027	10.2596	159.814
25340@S_qEVs_exo_PE2-Paz.cmpd.rclb.mgf	86.25	787.403	2	0	0.0007	0	2	VMQR	EGGPSQIGDALGFAVR	YLTS		0	8032	P04275	P04275{1764-1779}	0	0	0	P04275	120.04	24.922	11.9208	159.803
39684@S_qEVs_exo_PE3-Paz.cmpd.rclb.mgf	130.63	978.854	3	1	0.0014	0	2	YAER	VGAGAPVYMAAVLEYLTAEILELAGNAAR	DNKK		0	19349	Q6FI13	Q6FI13{44-72}	0	0	0	Q16777;Q6FI13	103.89	39.7151	15	159.874
13381@S_qEVs_exo_PE3-Paz.cmpd.rclb.mgf	56.5	569.646	3	0	0.0022	2	2	ELYR	QKVEPLRAELQEGAR	QKLH	MOD:00040 Q1	0	5621	P02647	P02647{141-155}	0	0	0	F8W696;P02647	59.33	27.3133	8.79588	159.817
36139@S_qEVs_exo_PE3-Paz.cmpd.rclb.mgf	121.12	821.084	3	0	0.0008	1	2	GTSK	IDDIWNLEVKENFAGEATLQR	IYSL		0	14192	P04114	P04114{3538-3558}	0	0	0	P04114	82.75	33.3811	14.5686	159.77
27040@S_qEVs_exo_PE4-Paz.cmpd.rclb.mgf	93.72	693.896	2	0	0.0001	0	2	GKEK	IAELSATAQEIIK	SQAI		0	14192	P04114	P04114{4466-4478}	0	0	0	P04114	91.36	24.7989	6.29243	159.743
13957@S_qEVs_exo_PE4-Paz.cmpd.rclb.mgf	57.55	749.405	2	0	0.0002	0	2	GRVR	AATVGSLAGQPLQER	AQAW		0	19428	P02649	P02649{210-224}	0	0	0	H0Y7L5;P02649	104.02	25.6942	6.02228	159.734
13901@S_qEVs_exo_PE4-Paz.cmpd.rclb.mgf	57.4	749.405	2	0	-0.0001	0	2	GRVR	AATVGSLAGQPLQER	AQAW		0	19428	P02649	P02649{210-224}	0	0	0	H0Y7L5;P02649	104.04	25.776	5.63827	159.722
15040@S_qEVs_exo_C2-Paz.cmpd.rclb.mgf	62.13	790.882	2	0	0.0004	0	2	DFNK	SGSSTASWIQNVDTK	YQIR		0	14192	P04114	P04114{2241-2255}	0	0	0	P04114	117.4	23.7849	6.82391	159.682
22497@S_qEVs_exo_C3-Paz.cmpd.rclb.mgf	81.62	733.917	2	0	0.0036	0	2	ILEK	IPPDSEATLVLVGR	ADFL		0	29027	P02730	P02730{220-233}	0	0	0	A0A0A0MS98;P02730;P02730-2	122	28.1901	0.958607	159.691
22341@S_qEVs_exo_C3-Paz.cmpd.rclb.mgf	81	922.45	3	0	0.0043	1	2	RGGK	YAATSQVLLPSKDVMQGTDEHVVCK	VQHP	MOD:00110 C24	0	10626	P01871	P01871{65-89}	0	0	0	A0A087WYJ9;A0A1B0GUU9;P01871;P01871-2	63.77	26.3927	14.0177	159.68
13245@S_qEVs_exo_C1-Paz.cmpd.rclb.mgf	55.6	657.835	2	0	-0.0025	0	2	LWGK	VNVDEVGGEALGR	LLVV		0	5082	P68871	P68871{19-31}	0	0	0	F8W6P5;P68871	60.04	21.6423	7.0655	159.561
36532@S_qEVs_exo_C1-Paz.cmpd.rclb.mgf	122.13	1041.01	4	0	0.0042	2	2	REAK	VQWKVDNALQSGNSQESVTEQDSKDSTYSLSSTLTLSK	ADYE		0	10483	P01834	P01834{39-76}	0	0	0	P01834	120.05	34.4355		159.531
32365@S_qEVs_exo_C1-Paz.cmpd.rclb.mgf	111.15	1207.25	3	0	0.013	1	2	VQWK	VDNALQSGNSQESVTEQDSKDSTYSLSSTLTLSK	ADYE		0	10483	P01834	P01834{43-76}	0	0	0	P01834	67.56	31.038	15	159.522
33323@S_qEVs_exo_C1-Paz.cmpd.rclb.mgf	113.63	785.843	2	0	-0.0008	0	2	ETSR	FSAICQGDGTWSPR	TPSC	MOD:00110 C5	0	8671	P04003	P04003{405-418}	0	0	0	P04003	107.83	30.9856	9.26761	159.499
37297@S_qEVs_exo_C3-Paz.cmpd.rclb.mgf	124.27	755.404	3	0	-0.0009	2	2	FSYK	NKYGMVAQVTQTLKLEDTPK	INSR		0	14192	P04114	P04114{274-293}	0	0	0	A8MUN2;P04114	77.22	34.4322	15	159.613
38214@S_qEVs_exo_C3-Paz.cmpd.rclb.mgf	126.68	1091.86	3	0	0.0015	0	2	FSHR	LNTDIAGLASAIDMSTNYNSDSLHFSNVFR	SVMA		0	14192	P04114	P04114{1868-1897}	0	0	0	P04114	97.17	34.7608	15	159.581
22045@S_qEVs_exo_C4-Paz.cmpd.rclb.mgf	77.28	693.897	2	0	0.001	0	2	GKEK	IAELSATAQEIIK	SQAI		0	14192	P04114	P04114{4466-4478}	0	0	0	P04114	90.07	29.2865	6.38722	159.649
21330@S_qEVs_exo_PE1-Paz.cmpd.rclb.mgf	79.12	693.896	2	0	0.0005	0	2	GKEK	IAELSATAQEIIK	SQAI		0	14192	P04114	P04114{4466-4478}	0	0	0	P04114	101.07	30.1136	6.19382	159.648
19659@S_qEVs_exo_PE1-Paz.cmpd.rclb.mgf	74.02	824.405	2	0	0.0013	0	2	VQYR	GEVQAMLGQSTEELR	VRLA		0	19428	P02649	P02649{138-152}	0	0	0	E7ERP7;E9PEV4;H0Y7L5;P02649	104.67	31.2132	7.4437	159.628
20249@S_qEVs_exo_PE1-Paz.cmpd.rclb.mgf	75.68	816.897	2	0	-0.0012	0	2	IPDR	FSGSGSGTDFTLTISR	LEPE		0	31419	A0A0C4DH25;P01619	A0A0C4DH25{83-98};P01619{83-98}	0	0	0	A0A0C4DH25;P01619	129.53	34.1104	9.45593	159.605
37047@S_qEVs_exo_PE1-Paz.cmpd.rclb.mgf	123.98	910.804	3	0	0.0014	0	2	DYLR	WVQTLSEQVQEELLSSQVTQELR	ALMD		0	19428	P02649	P02649{57-79}	0	0	0	E7ERP7;E9PEV4;H0Y7L5;P02649	138.67	39.2301	15	159.516
17447@S_qEVs_exo_PE2-Paz.cmpd.rclb.mgf	65.1	818.42	2	0	-0.0012	1	2	NIPK	LDFSSQADLRNEIK	TLLK		0	14192	P04114	P04114{2898-2911}	0	0	0	P04114	101.92	28.8837	9.56864	159.628
31747@S_qEVs_exo_PE2-Paz.cmpd.rclb.mgf	104.18	888.806	3	0	0.0013	1	2	MLMR	SPSQADINKIVQILPWEQNEQVK	NFVA		0	14192	P04114	P04114{568-590}	0	0	0	A8MUN2;P04114	95.71	34.9166	10.6198	159.603
26175@S_qEVs_exo_PE2-Paz.cmpd.rclb.mgf	88.52	997.972	2	0	0.0009	0	2	ALGK	LPQQANDYLNSFNWER	QVSH		0	14192	P04114	P04114{2118-2133}	0	0	0	P04114	100.91	36.1421	11.3768	159.598
23368@S_qEVs_exo_PE2-Paz.cmpd.rclb.mgf	80.88	957.003	2	0	0.0012	0	2	DNAR	SSPVVIDASTAIDAPSNLR	FLAT		0	30292	P02751	P02751{1892-1910}	0	0	0	H0Y4K8;H0Y7Z1;P02751;P02751-10;P02751-11;P02751-12;P02751-13;P02751-14;P02751-15;P02751-17;P02751-3;P02751-4;P02751-5;P02751-6;P02751-7;P02751-8;P02751-9	95.31	25.1072	9.284	159.518
37356@S_qEVs_exo_PE3-Paz.cmpd.rclb.mgf	124.4	797.402	3	0	0.0052	2	2	MEPK	DKDQEVLLQTFLDDASPGDKR	LAAY		0	14192	P04114	P04114{538-558}	0	0	0	A8MUN2;P04114	102.81	31.7982	12.3565	159.517
23375@S_qEVs_exo_PE4-Paz.cmpd.rclb.mgf	83.43	895.95	2	0	0.0001	0	2	SLEK	SYELPDGQVITIGNER	FRCP		0	22233	P60709;P68032	P60709{239-254};P68032{241-256}	0	0	0	A5A3E0;P60709;P62736;P63261;P63267;P63267-2;P68032;P68133;Q562R1;Q6S8J3;Q9BYX7	96.19	31.4965	13.0269	159.667
38527@S_qEVs_exo_PE4-Paz.cmpd.rclb.mgf	126.17	812.651	4	0	0.0031	2	2	GVSK	VLVDHFGYTKDDKHEQDMVNGIMLSVEK	LIKD		0	14192	P04114	P04114{733-760}	0	0	0	A8MUN2;P04114	36.21	27.2577		159.667
13763@S_qEVs_exo_PE4-Paz.cmpd.rclb.mgf	57.02	569.646	3	0	0.002	2	2	ELYR	QKVEPLRAELQEGAR	QKLH	MOD:00040 Q1	0	5621	P02647	P02647{141-155}	0	0	0	F8W696;P02647	57.63	27.9415	9.14874	159.583
24359@S_qEVs_exo_PE4-Paz.cmpd.rclb.mgf	86.22	829.442	2	0	0	0	2	TLPK	SVSDGIAALDLNAVANK	IADF		0	14192	P04114	P04114{3830-3846}	0	0	0	P04114	96.12	23.8119	11.3188	159.523
30951@S_qEVs_exo_C1-Paz.cmpd.rclb.mgf	107.37	669.858	2	0	-0.0002	0	2	YKNK	YGMVAQVTQTLK	LEDT		0	14192	P04114	P04114{276-287}	0	0	0	A8MUN2;P04114	80.89	25.2703	9.31876	159.472
35591@S_qEVs_exo_C1-Paz.cmpd.rclb.mgf	119.6	1029.98	2	0	0.0012	0	2	WTQR	FFESFGDLSTPDAVMGNPK	VKAH		0	5082	P68871	P68871{42-60}	0	0	0	F8W6P5;P68871	113.17	31.93	11.1675	159.379
35713@S_qEVs_exo_C1-Paz.cmpd.rclb.mgf	119.92	1029.98	2	0	0.0005	0	2	WTQR	FFESFGDLSTPDAVMGNPK	VKAH		0	5082	P68871	P68871{42-60}	0	0	0	F8W6P5;P68871	95.69	27.6664	11.7447	159.379
35862@S_qEVs_exo_C1-Paz.cmpd.rclb.mgf	120.32	1029.98	2	0	-0.0004	0	2	WTQR	FFESFGDLSTPDAVMGNPK	VKAH		0	5082	P68871	P68871{42-60}	0	0	0	F8W6P5;P68871	122	32.8158	12.4685	159.379
14682@S_qEVs_exo_C1-Paz.cmpd.rclb.mgf	59.62	738.812	2	0	-0.0007	0	2	EGLK	LSNDMMGSYAEMK	FDHT		0	14192	P04114	P04114{1738-1750}	0	0	0	P04114	80.5	30.5462	5.63827	159.353
4954@S_qEVs_exo_C2-Paz.cmpd.rclb.mgf	35.1	1075.1	3	0	0.0011	0	2	SGSR	GGSGGSHGGGSGFGGESGGSYGGGEEASGSGGGYGGGSGK	SSHS		0	12853	P35527	P35527{580-619}	0	0	0	K7EQQ3;P35527	91.3	32.4729	14.3565	159.381
28121@S_qEVs_exo_C2-Paz.cmpd.rclb.mgf	100.07	829.442	2	0	0.0004	0	2	TLPK	SVSDGIAALDLNAVANK	IADF		0	14192	P04114	P04114{3830-3846}	0	0	0	P04114	99.05	22.989	10.5528	159.377
3846@S_qEVs_exo_C2-Paz.cmpd.rclb.mgf	32.23	654.335	2	0	0.0025	0	2	IKEK	AEAQAQYSAAVAK	GKSA		0	31811	Q14624	Q14624{99-111}	0	0	0	B7ZKJ8;Q14624;Q14624-2;Q14624-3;Q14624-4	64.56	25.2206	10.4559	159.306
14355@S_qEVs_exo_C4-Paz.cmpd.rclb.mgf	57.17	623.355	2	0	-0.0028	1	2	NEER	KTLLSNLEEAK	KKKE		0	18196	P10909	P10909{68-78}	0	0	0	E5RG36;E5RGB0;E5RH61;E5RJZ5;E7ERK6;E7ETB4;H0YLK8;P10909;P10909-2;P10909-4;P10909-5	82.29	29.1721	7.37675	159.468
13038@S_qEVs_exo_C4-Paz.cmpd.rclb.mgf	53.65	832.401	2	0	-0.0018	0	2	VQYR	GEVQAMLGQSTEELR	VRLA	MOD:00719 M6	0	19428	P02649	P02649{138-152}	0	0	0	E7ERP7;E9PEV4;H0Y7L5;P02649	118.08	26.8084	9.69897	159.464
10686@S_qEVs_exo_C4-Paz.cmpd.rclb.mgf	47.55	708.894	2	0	-0.0002	0	2	SQEK	LAQAAQSSVATITR	LADV		0	31907	Q9Y490	Q9Y490{2044-2057}	0	0	0	Q9Y490	103.59	28.8941	10.2924	159.453
32283@S_qEVs_exo_C4-Paz.cmpd.rclb.mgf	105.37	873.958	2	0	0.0016	0	2	ASAK	IEGNLIFDPNNYLPK	ESML		0	14192	P04114	P04114{655-669}	0	0	0	A8MUN2;P04114	65.77	24.355	7.82391	159.425
29825@S_qEVs_exo_C4-Paz.cmpd.rclb.mgf	98.4	791.416	2	0	-0.0035	0	2	NEIK	HIYAISSAALSASYK	ADTV		0	14192	P04114	P04114{1838-1852}	0	0	0	P04114	64.81	25.7981	12.1192	159.353
13668@S_qEVs_exo_PE1-Paz.cmpd.rclb.mgf	57	749.405	2	0	0.0006	0	2	GRVR	AATVGSLAGQPLQER	AQAW		0	19428	P02649	P02649{210-224}	0	0	0	H0Y7L5;P02649	107.45	24.1857	5.27572	159.455
13119@S_qEVs_exo_PE1-Paz.cmpd.rclb.mgf	55.58	653.334	2	0	0.0008	0	2	SSTR	HIVTFDGQNFK	LTGS		0	8032	P04275	P04275{1957-1967}	0	0	0	P04275	72.2	30.329	8.39794	159.428
26504@S_qEVs_exo_PE1-Paz.cmpd.rclb.mgf	94.45	874.937	2	0	0.0012	0	2	ATGR	NMEQFQVSVSVAPNAK	ITFE		0	31811	Q14624	Q14624{124-139}	0	0	0	B7ZKJ8;Q14624;Q14624-2;Q14624-3;Q14624-4	90.21	28.2391	11.9208	159.348
33176@S_qEVs_exo_PE1-Paz.cmpd.rclb.mgf	113.48	735.912	2	0	-0.0003	0	2	EVYK	LSLEIEQLELQR	DSAR		0	8671	P04003	P04003{574-585}	0	0	0	P04003	73.83	25.98	6.45593	159.305
39699@S_qEVs_exo_PE2-Paz.cmpd.rclb.mgf	126.42	962.504	3	0	-0.0002	1	2	HNAK	FSLDGKAALTELSLGSAYQAMILGVDSK	NIFN		0	14192	P04114	P04114{1697-1724}	0	0	0	P04114	101.55	36.1784	15	159.427
23357@S_qEVs_exo_PE2-Paz.cmpd.rclb.mgf	80.85	902.393	3	0	0.0028	0	2	VCGR	GGGGSFGYSYGGGSGGGFSASSLGGGFGGGSR	GFGG		0	12853	P35527	P35527{64-95}	0	0	0	P35527	85.06	24.447	14.8861	159.386
34528@S_qEVs_exo_PE2-Paz.cmpd.rclb.mgf	112.25	910.803	3	0	-0.0013	0	2	DYLR	WVQTLSEQVQEELLSSQVTQELR	ALMD		0	19428	P02649	P02649{57-79}	0	0	0	E7ERP7;E9PEV4;H0Y7L5;P02649	138.73	38.0904	15	159.299
16444@S_qEVs_exo_PE3-Paz.cmpd.rclb.mgf	64.73	882.933	2	0	-0.0008	0	2	ATGR	NMEQFQVSVSVAPNAK	ITFE	MOD:00719 M2	0	31811	Q14624	Q14624{124-139}	0	0	0	B7ZKJ8;Q14624;Q14624-2;Q14624-3;Q14624-4	84.79	30.746	14	159.463
13487@S_qEVs_exo_PE3-Paz.cmpd.rclb.mgf	56.78	637.331	2	0	0.0002	0	2	AFVK	HSTIFENLANK	ADRD		0	13749	P02787	P02787{226-236}	0	0	0	C9JVG0;P02787	74.86	29.96	9.74473	159.44
35510@S_qEVs_exo_PE3-Paz.cmpd.rclb.mgf	119.37	873.957	2	0	0.0001	0	2	ASAK	IEGNLIFDPNNYLPK	ESML		0	14192	P04114	P04114{655-669}	0	0	0	A8MUN2;P04114	67.27	22.3206	7.95861	159.307
38495@S_qEVs_exo_PE3-Paz.cmpd.rclb.mgf	127.38	641.006	3	0	-0.0031	1	2	NCDK	SLHTLFGDKLCTVATLR	ETYG	MOD:00110 C11	0	12444	P02768	P02768{89-105}	0	0	0	A0A087WWT3;A0A0C4DGB6;H7C013;P02768;P02768-3	64.41	30.339	13.1612	159.305
21626@S_qEVs_exo_PE4-Paz.cmpd.rclb.mgf	78.57	693.897	2	0	0.0012	0	2	GKEK	IAELSATAQEIIK	SQAI		0	14192	P04114	P04114{4466-4478}	0	0	0	P04114	101.44	30.0458	6.38722	159.34
31851@S_qEVs_exo_C1-Paz.cmpd.rclb.mgf	109.77	800.346	3	0	0.0031	0	2	FGGR	GGGFGGGSSFGGGSGFSGGGFGGGGFGGGR	FGGF		0	27234	P35908	P35908{93-122}	0	0	0	P35908	71.57	23.9041	12.2757	159.288
38552@S_qEVs_exo_C2-Paz.cmpd.rclb.mgf	128.78	1113.88	3	1	0.0119	1	2	KNEK	VIEHIMEDLDTNADKQLSFEEFIMLMAR	LTWA		0	5942	P06702	P06702{58-85}	0	0	0	P06702	70.92	26.6906	13.9586	159.289
36594@S_qEVs_exo_C1-Paz.cmpd.rclb.mgf	122.3	1041.01	4	0	0.0042	2	2	REAK	VQWKVDNALQSGNSQESVTEQDSKDSTYSLSSTLTLSK	ADYE		0	10483	P01834	P01834{39-76}	0	0.0002	0.0004	P01834	105.65	40.754		159.241
2531@S_qEVs_exo_C1-Paz.cmpd.rclb.mgf	27.33	782.903	2	0	0.0009	1	2	GIIK	EKAEAQAQYSAAVAK	GKSA		0	31811	Q14624	Q14624{97-111}	0	0.0002	0.0004	B7ZKJ8;Q14624;Q14624-2;Q14624-3;Q14624-4	85.73	27.0013	14.1192	159.203
35383@S_qEVs_exo_C1-Paz.cmpd.rclb.mgf	119.03	796.9	2	0	0.0001	0	2	DLSR	ELSEALGQIFDSQR	GCDL		0	19632	Q08380	Q08380{138-151}	0	0.0002	0.0004	K7EJY8;K7EKQ5;K7EP36;K7ESM3;Q08380	91.97	28.188	9.27572	159.201
28980@S_qEVs_exo_C1-Paz.cmpd.rclb.mgf	101.75	877.855	2	0	0.0016	0	2	GGGR	FSSCGGGGGSFGAGGGFGSR	SLVN	MOD:00110 C4	0	27234	P04264	P04264{46-65}	0	0.0002	0.0004	P04264	148.38	34.3354	15	159.139
30571@S_qEVs_exo_C1-Paz.cmpd.rclb.mgf	106.27	824.404	2	0	-0.0014	0	2	VQYR	GEVQAMLGQSTEELR	VRLA		0	19428	P02649	P02649{138-152}	0	0.0002	0.0004	E7ERP7;E9PEV4;H0Y7L5;P02649	88.79	28.0514	8.56864	159.112
16665@S_qEVs_exo_C1-Paz.cmpd.rclb.mgf	65	697.814	2	0	-0.0033	0	2	VFRK	AADDTWEPFASGK	TSES		0	31815	P02766	P02766{56-68}	0	0.0002	0.0004	A0A087WT59;A0A087WV45;P02766	80.22	29.9133	10.0706	159.103
19939@S_qEVs_exo_C2-Paz.cmpd.rclb.mgf	76.23	592.011	3	0	0.0032	0	2	SRPK	GVALHRPDVYLLPPAR	EQLN		0	10626	P01871;P04220	P01871{323-338};P04220{261-276}	0	0.0002	0.0004	A0A087WYJ9;A0A1B0GUU9;P01871;P01871-2;P04220	43.57	36.299	11.4685	159.253
12424@S_qEVs_exo_C2-Paz.cmpd.rclb.mgf	55.03	678.354	2	1	-0.0039	0	2	YKNK	YGMVAQVTQTLK	LEDT	MOD:00719 M3	0	14192	P04114	P04114{276-287}	0	0.0002	0.0004	A8MUN2;P04114	82.34	20.8897	9.21467	159.238
21105@S_qEVs_exo_C2-Paz.cmpd.rclb.mgf	79.75	779.902	2	0	0.0005	0	2	KKYR	ITENDIQIALDDAK	INFN		0	14192	P04114	P04114{2151-2164}	0	0.0002	0.0004	P04114	132.39	31.718	9.52288	159.1
30509@S_qEVs_exo_C2-Paz.cmpd.rclb.mgf	106.97	806.897	2	0	0.0012	0	2	DGLK	LLDNWDSVTSTFSK	LREQ		0	5621	P02647	P02647{70-83}	0	0.0002	0.0004	F8W696;P02647	117.47	27.9735	6.56864	159.095
36041@S_qEVs_exo_C2-Paz.cmpd.rclb.mgf	122.17	821.084	3	0	-0.0002	1	2	GTSK	IDDIWNLEVKENFAGEATLQR	IYSL		0	14192	P04114	P04114{3538-3558}	0	0.0002	0.0004	P04114	105.52	39.7386	14.2441	159.09
13173@S_qEVs_exo_C3-Paz.cmpd.rclb.mgf	55.43	653.333	2	0	-0.0011	0	2	SSTR	HIVTFDGQNFK	LTGS		0	8032	P04275	P04275{1957-1967}	0	0.0002	0.0004	P04275	67.88	30.2453	11.2147	159.268
23207@S_qEVs_exo_C3-Paz.cmpd.rclb.mgf	83.53	807.381	2	0	0.0029	0	2	DTKK	MTSNFPVDLSDYPK	SLHM		0	14192	P04114	P04114{1189-1202}	0	0.0002	0.0004	P04114	107.05	27.1169	11.6778	159.247
38103@S_qEVs_exo_C3-Paz.cmpd.rclb.mgf	126.38	988.444	3	0	0.004	0	2	LLEK	SHCIAEVENDEMPADLPSLAADFVESK	DVCK	MOD:00110 C3	0	12444	P02768	P02768{311-337}	0	0.0002	0.0004	A0A0C4DGB6;B7WNR0;C9JKR2;D6RHD5;H0YA55;P02768;P02768-2	121.1	44.6954	15	159.089
23704@S_qEVs_exo_C4-Paz.cmpd.rclb.mgf	81.88	889.919	2	0	-0.0011	0	2	QEAK	DICEEQVNSLPGSITK	AGDF	MOD:00110 C3	0	20295	P01024	P01024{1156-1171}	0	0.0002	0.0004	M0R0Q9;P01024	75.75	27.7338	13.2218	159.149
11303@S_qEVs_exo_C4-Paz.cmpd.rclb.mgf	49.2	753.394	2	0	-0.0003	0	2	ATLR	IGQDGISTSATTNLK	CSLL		0	14192	P04114	P04114{1647-1661}	0	0.0002	0.0004	P04114	99.59	26.3576	11.1938	159.143
39725@S_qEVs_exo_C4-Paz.cmpd.rclb.mgf	126.03	988.443	3	0	0.002	0	2	LLEK	SHCIAEVENDEMPADLPSLAADFVESK	DVCK	MOD:00110 C3	0	12444	P02768	P02768{311-337}	0	0.0002	0.0004	A0A0C4DGB6;B7WNR0;C9JKR2;D6RHD5;H0YA55;P02768;P02768-2	109.19	38.4843	15	159.137
40615@S_qEVs_exo_C4-Paz.cmpd.rclb.mgf	128.37	962.502	3	0	-0.0062	1	2	HNAK	FSLDGKAALTELSLGSAYQAMILGVDSK	NIFN		0	14192	P04114	P04114{1697-1724}	0	0.0002	0.0004	P04114	104.86	38.0174	14.2676	159.099
28921@S_qEVs_exo_PE1-Paz.cmpd.rclb.mgf	101.43	936.477	2	0	0.0035	0	2	SPAK	LLLQMDSSATAYGSTVSK	RVAW		0	14192	P04114	P04114{1146-1163}	0	0.0002	0.0004	P04114	101.72	32.5786	11.6383	159.252
28965@S_qEVs_exo_PE1-Paz.cmpd.rclb.mgf	101.57	693.897	2	0	0.0009	0	2	GKEK	IAELSATAQEIIK	SQAI		0	14192	P04114	P04114{4466-4478}	0	0.0002	0.0004	P04114	91.61	28.0053	6.60206	159.183
36736@S_qEVs_exo_PE1-Paz.cmpd.rclb.mgf	123.17	899.009	2	0	-0.0013	0	2	ELRR	NVQALEIELQSQLALK	QSLE		0	8839	P13645	P13645{371-386}	0	0.0002	0.0004	P13645	88.16	33.2254	12.3098	159.118
26070@S_qEVs_exo_PE2-Paz.cmpd.rclb.mgf	88.25	706.417	2	0	-0.0004	0	2	ERNR	QTIIVVLENVQR	NLKH		0	14192	P04114	P04114{2086-2097}	0	0.0002	0.0004	P04114	80.19	27.9922	6.45593	159.12
17135@S_qEVs_exo_PE3-Paz.cmpd.rclb.mgf	66.75	772.363	2	0	0.0006	0	2	EVGR	VGYVSGWGQSDNFK	LTDH		0	24781	P00739	P00739{220-233}	0	0.0002	0.0004	A0A0A0MRD9;P00739;P00739-2	92.13	27.1894	10.9586	159.188
23701@S_qEVs_exo_PE4-Paz.cmpd.rclb.mgf	84.3	670.892	2	0	-0.0026	0	2	LAEK	LGGSAVISLEGKPL			0	20819	P23528	P23528{153-166}	0	0.0002	0.0004	E9PK25;G3V1A4;P23528	81.23	28.6881	9.72125	159.269
38601@S_qEVs_exo_PE4-Paz.cmpd.rclb.mgf	126.35	893.934	2	0	-0.0021	0	2	EQLK	SGTASVVCLLNNFYPR	EAKV	MOD:00110 C8	0	10483	P01834	P01834{20-35}	0	0.0002	0.0004	P01834	125.55	29.5352	9.74473	159.201
30872@S_qEVs_exo_PE4-Paz.cmpd.rclb.mgf	104.87	806.897	2	0	0.0005	0	2	DGLK	LLDNWDSVTSTFSK	LREQ		0	5621	P02647	P02647{70-83}	0	0.0002	0.0004	F8W696;P02647	114.18	32.0615	7.40894	159.133
36143@S_qEVs_exo_C2-Paz.cmpd.rclb.mgf	122.43	821.084	3	0	0	1	2	GTSK	IDDIWNLEVKENFAGEATLQR	IYSL		0	14192	P04114	P04114{3538-3558}	0	0.0002	0.0004	P04114	93.89	38.0097	13.1675	159.086
38181@S_qEVs_exo_C3-Paz.cmpd.rclb.mgf	126.6	893.935	2	0	-0.0007	0	2	EQLK	SGTASVVCLLNNFYPR	EAKV	MOD:00110 C8	0	10483	P01834	P01834{20-35}	0	0.0002	0.0004	P01834	107.04	31.2092	11.9208	159.081
15559@S_qEVs_exo_C1-Paz.cmpd.rclb.mgf	61.95	697.844	2	0	-0.0007	0	2	VMVK	NEDSLVFVQTDK	SIYK		0	23021	P01023	P01023{124-135}	0	0.0002	0.0004	F8W7L3;P01023	75.15	26.0933	6.82391	159.052
38813@S_qEVs_exo_C1-Paz.cmpd.rclb.mgf	128.15	844.133	3	0	-0.0033	1	2	LVAR	ITDKGLQYAAQEGLLALQSELLR	ITLP		0	1142	P18428	P18428{34-56}	0	0.0002	0.0004	P18428	128.36	40.4339	14.7447	159.05
12006@S_qEVs_exo_C1-Paz.cmpd.rclb.mgf	52.3	800.893	2	0	-0.0008	0	2	SPEK	YVTSAPMPEPQAPGR	YFAH		0	10626	P01871;P04220	P01871{377-391};P04220{315-329}	0	0.0002	0.0004	A0A087WYJ9;A0A1B0GUU9;P01871;P01871-2;P04220	76.61	23.8827	9.26761	159.01
16500@S_qEVs_exo_C1-Paz.cmpd.rclb.mgf	64.45	820.472	2	0	-0.0019	1	2	RYTK	KVPQVSTPTLVEVSR	NLGK		0	12444	P02768	P02768{438-452}	0	0.0002	0.0004	A0A087WWT3;A0A0C4DGB6;B7WNR0;C9JKR2;D6RHD5;H0YA55;P02768;P02768-2;P02768-3	97.85	25.1446	8.05061	158.962
34191@S_qEVs_exo_C1-Paz.cmpd.rclb.mgf	115.9	802.925	2	0	-0.0012	0	2	KGNR	IAQWQSFQLEGGLK	QFSF		0	23021	P01023	P01023{175-188}	0	0.0002	0.0004	P01023	70.31	20.1886	8.52288	158.951
9895@S_qEVs_exo_C1-Paz.cmpd.rclb.mgf	46.63	620.849	2	0	-0.0003	0	2	AQLR	ILAGPAGDSNVVK	LQRI		0	8032	P04275	P04275{1838-1850}	0	0.0002	0.0004	P04275	77.76	28.3623	10.5229	158.908
18736@S_qEVs_exo_C1-Paz.cmpd.rclb.mgf	70.8	804.434	2	0	-0.0037	0	2	KAPK	SLIYAASSLQSGVPSK	FSGS		0	8408	P04430	P04430{68-83}	0	0.0002	0.0004	P04430	109.87	29.1136	7.88606	158.894
8414@S_qEVs_exo_C2-Paz.cmpd.rclb.mgf	44.3	815.9	2	0	0.0006	0	2	SRPR	VTEPISAESGEQVER	VNEP		0	20005	O14791	O14791{306-320}	0	0.0002	0.0004	O14791;O14791-2;O14791-3	103.91	24.6058	10.4202	159.053
23617@S_qEVs_exo_C2-Paz.cmpd.rclb.mgf	87.05	829.443	2	0	0.0026	0	2	TLPK	SVSDGIAALDLNAVANK	IADF		0	14192	P04114	P04114{3830-3846}	0	0.0002	0.0004	P04114	92.37	22.6342	9.10237	159.036
13582@S_qEVs_exo_C2-Paz.cmpd.rclb.mgf	58.07	749.405	2	0	0.0006	0	2	GRVR	AATVGSLAGQPLQER	AQAW		0	19428	P02649	P02649{210-224}	0	0.0002	0.0004	H0Y7L5;P02649	107.43	24.608	5.21467	158.891
13370@S_qEVs_exo_C3-Paz.cmpd.rclb.mgf	55.95	628.833	2	0	-0.0018	0	2	LWGK	VNVDAVGGEALGR	LLVV		0	5082	P02042	P02042{19-31}	0	0.0002	0.0004	E9PEW8;E9PFT6;P02042	73.04	25.7708	8.85387	158.932
11537@S_qEVs_exo_C4-Paz.cmpd.rclb.mgf	49.78	720.373	2	0	0.0008	0	2	SQVK	YAGSQVASTSEVLK	YTLF		0	8032	P04275	P04275{1349-1362}	0	0.0002	0.0004	P04275	90.96	30.7274	10.0862	159.066
25678@S_qEVs_exo_C4-Paz.cmpd.rclb.mgf	87.07	1064.54	2	0	0.0056	0	2	ITGR	YEDGTLSLTSTSDLQSGIIK	NTAS		0	14192	P04114	P04114{1537-1556}	0	0.0002	0.0004	P04114	127.83	26.8937	13.1367	159.061
14010@S_qEVs_exo_C4-Paz.cmpd.rclb.mgf	56.27	749.405	2	0	0.0005	0	2	GRVR	AATVGSLAGQPLQER	AQAW		0	19428	P02649	P02649{210-224}	0	0.0002	0.0004	H0Y7L5;P02649	107.39	25.9607	5.63827	159.026
21725@S_qEVs_exo_C4-Paz.cmpd.rclb.mgf	76.42	936.474	2	0	-0.0032	0	2	SPAK	LLLQMDSSATAYGSTVSK	RVAW		0	14192	P04114	P04114{1146-1163}	0	0.0002	0.0004	P04114	111.22	33.4951	13.0605	158.967
20250@S_qEVs_exo_C4-Paz.cmpd.rclb.mgf	72.58	874.935	2	0	-0.0019	0	2	ATGR	NMEQFQVSVSVAPNAK	ITFE		0	31811	Q14624	Q14624{124-139}	0	0.0002	0.0004	B7ZKJ8;Q14624;Q14624-2;Q14624-3;Q14624-4	87.43	27.7931	12.0269	158.886
38535@S_qEVs_exo_PE1-Paz.cmpd.rclb.mgf	127.92	962.503	3	0	-0.0043	1	2	HNAK	FSLDGKAALTELSLGSAYQAMILGVDSK	NIFN		0	14192	P04114	P04114{1697-1724}	0	0.0002	0.0004	P04114	97.52	34.9887	13.699	159.05
15675@S_qEVs_exo_PE1-Paz.cmpd.rclb.mgf	62.52	756.852	2	0	0	0	2	TGLR	DASGATFTWTPSSGK	SAVQ		0	16658	A0A0G2JMB2;P01877	A0A0G2JMB2{141-155};P01877{141-155}	0	0.0002	0.0004	A0A0G2JMB2;P01877	100.65	32.2586	8.05061	158.979
21899@S_qEVs_exo_PE2-Paz.cmpd.rclb.mgf	76.83	693.896	2	0	0.0006	0	2	GKEK	IAELSATAQEIIK	SQAI		0	14192	P04114	P04114{4466-4478}	0	0.0002	0.0004	P04114	101.59	28.9486	6.4437	158.988
13730@S_qEVs_exo_PE2-Paz.cmpd.rclb.mgf	55.23	657.837	2	0	0.0006	0	2	LWGK	VNVDEVGGEALGR	LLVV		0	5082	P68871	P68871{19-31}	0	0.0002	0.0004	F8W6P5;P68871	82.17	29.5511	9.79588	158.978
22026@S_qEVs_exo_PE2-Paz.cmpd.rclb.mgf	77.17	779.903	2	0	0.0015	0	2	KKYR	ITENDIQIALDDAK	INFN		0	14192	P04114	P04114{2151-2164}	0	0.0002	0.0004	P04114	126.32	29.5073	8.85387	158.933
16146@S_qEVs_exo_PE3-Paz.cmpd.rclb.mgf	63.97	865.927	2	0	0.0011	0	2	KAYK	SELEEQLTPVAEETR	ARLS		0	19428	P02649	P02649{94-108}	0	0.0002	0.0004	E7ERP7;E9PEV4;H0Y7L5;P02649	101.04	31.4934	12.1938	159.024
26603@S_qEVs_exo_PE4-Paz.cmpd.rclb.mgf	92.5	693.896	2	0	-0.0004	0	2	GKEK	IAELSATAQEIIK	SQAI		0	14192	P04114	P04114{4466-4478}	0	0.0002	0.0004	P04114	90.77	28.3131	6.42022	158.985
16606@S_qEVs_exo_PE4-Paz.cmpd.rclb.mgf	64.67	865.926	2	0	-0.0002	0	2	KAYK	SELEEQLTPVAEETR	ARLS		0	19428	P02649	P02649{94-108}	0	0.0002	0.0004	E7ERP7;E9PEV4;H0Y7L5;P02649	79.24	32.1257	9.82391	158.969
13631@S_qEVs_exo_PE4-Paz.cmpd.rclb.mgf	56.68	657.836	2	0	-0.0013	0	2	LWGK	VNVDEVGGEALGR	LLVV		0	5082	P68871	P68871{19-31}	0	0.0002	0.0004	F8W6P5;P68871	83.89	31.096	8.17393	158.967
31293@S_qEVs_exo_PE4-Paz.cmpd.rclb.mgf	106.08	730.904	2	0	0.0008	0	2	LQSK	VDLLNQEIEFLK	VLYD		0	27234	P35908	P35908{303-314}	0	0.0002	0.0004	P35908	97.79	25.4652	9.88606	158.949
26471@S_qEVs_exo_PE4-Paz.cmpd.rclb.mgf	92.12	936.475	2	0	0.0003	0	2	SPAK	LLLQMDSSATAYGSTVSK	RVAW		0	14192	P04114	P04114{1146-1163}	0	0.0002	0.0004	P04114	108.2	36.4239	13.041	158.92
23374@S_qEVs_exo_PE4-Paz.cmpd.rclb.mgf	83.43	781.725	3	0	-0.0001	1	2	ASSR	ATGIPDRFSGSGSGTDFTLTISR	LEPE		0	31419	A0A0C4DH25;P01619	A0A0C4DH25{76-98};P01619{76-98}	0	0.0002	0.0004	A0A0C4DH25;P01619	62.39	31.8418	15	158.887
37992@S_qEVs_exo_C1-Paz.cmpd.rclb.mgf	125.97	893.934	2	0	-0.001	0	2	EQLK	SGTASVVCLLNNFYPR	EAKV	MOD:00110 C8	0	10483	P01834	P01834{20-35}	0	0.0002	0.0004	P01834	111.5	27.4623	10.2076	158.869
21495@S_qEVs_exo_PE4-Paz.cmpd.rclb.mgf	78.1	693.896	2	0	-0.001	0	2	GKEK	IAELSATAQEIIK	SQAI		0	14192	P04114	P04114{4466-4478}	0	0.0002	0.0004	P04114	91.34	27.3228	5.33724	158.87
15100@S_qEVs_exo_C1-Paz.cmpd.rclb.mgf	60.77	756.852	2	0	-0.001	0	2	TGLR	DASGATFTWTPSSGK	SAVQ		0	16658	A0A0G2JMB2;P01877	A0A0G2JMB2{141-155};P01877{141-155}	0	0.0002	0.0004	A0A0G2JMB2;P01877	87	29.6124	7.45593	158.782
33201@S_qEVs_exo_C1-Paz.cmpd.rclb.mgf	113.3	785.843	2	0	-0.0009	0	2	ETSR	FSAICQGDGTWSPR	TPSC	MOD:00110 C5	0	8671	P04003	P04003{405-418}	0	0.0002	0.0004	P04003	99.28	28.181	7.85387	158.77
36842@S_qEVs_exo_C1-Paz.cmpd.rclb.mgf	122.95	873.958	2	0	0.002	0	2	ASAK	IEGNLIFDPNNYLPK	ESML		0	14192	P04114	P04114{655-669}	0	0.0002	0.0004	A8MUN2;P04114	63.09	22.4581	6.12494	158.743
38596@S_qEVs_exo_C2-Paz.cmpd.rclb.mgf	128.9	796.762	3	0	-0.0021	0	2	AQAR	AYIFIDEAHITQALIWLSQR	QKDN		0	23021	P01023	P01023{1054-1073}	0	0.0002	0.0004	P01023	86.59	34.5094	13.7212	158.864
37063@S_qEVs_exo_C2-Paz.cmpd.rclb.mgf	124.85	976.802	3	0	0.0012	0	2	ACPR	FSDEGTHESQISFTIEGPLTSFGLSNK	INSK		0	14192	P04114	P04114{2936-2962}	0	0.0002	0.0004	P04114	83.97	30.3031	15	158.78
23663@S_qEVs_exo_C2-Paz.cmpd.rclb.mgf	87.2	829.443	2	0	0.0024	0	2	TLPK	SVSDGIAALDLNAVANK	IADF		0	14192	P04114	P04114{3830-3846}	0	0.0002	0.0004	P04114	104.93	23.103	10.8239	158.765
27233@S_qEVs_exo_C2-Paz.cmpd.rclb.mgf	97.52	693.897	2	0	0.0009	0	2	GKEK	IAELSATAQEIIK	SQAI		0	14192	P04114	P04114{4466-4478}	0	0.0002	0.0004	P04114	95.32	26.8666	6.37675	158.724
16417@S_qEVs_exo_C2-Paz.cmpd.rclb.mgf	66	882.936	2	0	0.0044	0	2	ATGR	NMEQFQVSVSVAPNAK	ITFE	MOD:00719 M2	0	31811	Q14624	Q14624{124-139}	0	0.0002	0.0004	B7ZKJ8;Q14624;Q14624-2;Q14624-3;Q14624-4	91.05	30.0417	15	158.719
32041@S_qEVs_exo_C3-Paz.cmpd.rclb.mgf	109.52	944.975	2	0	-0.009	0	2	LILR	VIGNMGQTMEQLTPELK	SSIL		0	14192	P04114	P04114{491-507}	0	0.0002	0.0004	A8MUN2;P04114	96.25	30.9577	12.2441	158.86
11145@S_qEVs_exo_C3-Paz.cmpd.rclb.mgf	50.1	801.4	2	1	0.0106	0	2	REGK	QVGSGVTTDQVQAEAK	ESGP	MOD:00040 Q1	0	10626	P01871	P01871{154-169}	0	0.0002	0.0004	A0A087WYJ9;A0A1B0GUU9;P01871;P01871-2	117.01	25.1091	8.16115	158.856
32247@S_qEVs_exo_C3-Paz.cmpd.rclb.mgf	110.23	806.895	2	0	-0.0038	0	2	DGLK	LLDNWDSVTSTFSK	LREQ		0	5621	P02647	P02647{70-83}	0	0.0002	0.0004	F8W696;P02647	121.05	30.1454	9.20761	158.832
24972@S_qEVs_exo_C3-Paz.cmpd.rclb.mgf	88.65	787.404	2	0	0.0029	0	2	VMQR	EGGPSQIGDALGFAVR	YLTS		0	8032	P04275	P04275{1764-1779}	0	0.0002	0.0004	P04275	130.23	24.6942	11.8861	158.814
26612@S_qEVs_exo_C3-Paz.cmpd.rclb.mgf	93.45	735.912	2	0	-0.0001	0	2	EVYK	LSLEIEQLELQR	DSAR		0	8671	P04003	P04003{574-585}	0	0.0002	0.0004	P04003	102.88	30.5502	7.95861	158.705
40770@S_qEVs_exo_C4-Paz.cmpd.rclb.mgf	128.8	844.137	3	0	0.0059	1	2	LVAR	ITDKGLQYAAQEGLLALQSELLR	ITLP		0	1142	P18428	P18428{34-56}	0	0.0002	0.0004	P18428	134.08	32.9083	14.6383	158.821
22231@S_qEVs_exo_C4-Paz.cmpd.rclb.mgf	77.9	693.897	2	0	0.0009	0	2	GKEK	IAELSATAQEIIK	SQAI		0	14192	P04114	P04114{4466-4478}	0	0.0002	0.0004	P04114	89.26	28.9683	6.37675	158.806
19833@S_qEVs_exo_C4-Paz.cmpd.rclb.mgf	71.52	714.846	2	0	-0.0028	0	2	VHTK	MLQITNTGFEMK	LRVE	MOD:00719 M1	0	23021	P20742	P20742{304-315}	0	0.0002	0.0004	P20742;P20742-2	78.39	34.2646	9.55284	158.801
33967@S_qEVs_exo_C4-Paz.cmpd.rclb.mgf	110.28	853.436	2	0	-0.0005	0	2	FLHR	NIQEYLSILTDPDGK	GKEK		0	14192	P04114	P04114{4447-4461}	0	0.0002	0.0004	P04114	87.2	31.3966	10.9208	158.767
39763@S_qEVs_exo_C4-Paz.cmpd.rclb.mgf	126.13	893.935	2	0	0.0002	0	2	EQLK	SGTASVVCLLNNFYPR	EAKV	MOD:00110 C8	0	10483	P01834	P01834{20-35}	0	0.0002	0.0004	P01834	125.48	27.5307	9.01323	158.736
32485@S_qEVs_exo_C4-Paz.cmpd.rclb.mgf	105.9	808.95	2	0	0.0017	0	2	KKLR	TSSFALNLPTLPEVK	FPEV		0	14192	P04114	P04114{3776-3790}	0	0.0002	0.0004	P04114	78.66	21.8693	7.92082	158.711
30803@S_qEVs_exo_C4-Paz.cmpd.rclb.mgf	101.17	909.966	2	0	0.0011	0	2	WASR	QEPSQGTTTFAVTSILR	VAAE	MOD:00040 Q1	0	16658	A0A0G2JMB2;P01876	A0A0G2JMB2{270-286};P01876{283-299}	0	0.0002	0.0004	A0A0G2JMB2;P01876	100.32	32.8207	15	158.703
41103@S_qEVs_exo_C4-Paz.cmpd.rclb.mgf	129.68	750.436	2	0	0.0057	0	2		SDLGAVISLLLWGR	QLFA		0	24781	P00739	P00739{2-15}	0	0.0002	0.0004	J3KTC3;P00739	105.05	29.1171	11.1549	158.688
10842@S_qEVs_exo_PE1-Paz.cmpd.rclb.mgf	49.52	800.895	2	0	0.0002	0	2	REGK	QVGSGVTTDQVQAEAK	ESGP	MOD:00040 Q1	0	10626	P01871	P01871{154-169}	0	0.0002	0.0004	A0A087WYJ9;A0A1B0GUU9;P01871;P01871-2	95.13	28.1649	9.06048	158.822
33435@S_qEVs_exo_PE1-Paz.cmpd.rclb.mgf	114.17	806.897	2	0	0.0006	0	2	DGLK	LLDNWDSVTSTFSK	LREQ		0	5621	P02647	P02647{70-83}	0	0.0002	0.0004	F8W696;P02647	111.9	28.5122	7.5376	158.785
37168@S_qEVs_exo_PE1-Paz.cmpd.rclb.mgf	124.28	910.804	3	0	0.0005	0	2	DYLR	WVQTLSEQVQEELLSSQVTQELR	ALMD		0	19428	P02649	P02649{57-79}	0	0.0002	0.0004	E7ERP7;E9PEV4;H0Y7L5;P02649	138.07	36.6555	15	158.773
39512@S_qEVs_exo_PE2-Paz.cmpd.rclb.mgf	125.92	1027.07	2	0	-0.001	0	2	AYLR	ILGEELGFASLHDLQLLGK	LLLM		0	14192	P04114	P04114{779-797}	0	0.0002	0.0004	A8MUN2;P04114	90.47	29.691	15	158.833
38452@S_qEVs_exo_PE2-Paz.cmpd.rclb.mgf	123.13	1075.9	3	0	0.0029	1	2	FPLR	LTGKIDFLNNYALFLSPSAQQASWQVSAR	FNQY		0	14192	P04114	P04114{3064-3092}	0	0.0002	0.0004	P04114	81.37	32.7477	15	158.772
22216@S_qEVs_exo_PE2-Paz.cmpd.rclb.mgf	77.75	693.896	2	0	-0.0004	0	2	GKEK	IAELSATAQEIIK	SQAI		0	14192	P04114	P04114{4466-4478}	0	0.0002	0.0004	P04114	88.42	30.7014	6.79588	158.73
27132@S_qEVs_exo_PE4-Paz.cmpd.rclb.mgf	94.02	693.895	2	0	-0.0016	0	2	GKEK	IAELSATAQEIIK	SQAI		0	14192	P04114	P04114{4466-4478}	0	0.0002	0.0004	P04114	83.18	28.4168	5.21467	158.808
26931@S_qEVs_exo_PE4-Paz.cmpd.rclb.mgf	93.42	693.897	2	0	0.0012	0	2	GKEK	IAELSATAQEIIK	SQAI		0	14192	P04114	P04114{4466-4478}	0	0.0002	0.0004	P04114	88.98	26.3968	5.58503	158.776
34294@S_qEVs_exo_C3-Paz.cmpd.rclb.mgf	116.1	1029.98	2	0	-0.002	0	2	WTQR	FFESFGDLSTPDAVMGNPK	VKAH		0	5082	P68871	P68871{42-60}	0	0.0002	0.0004	F8W6P5;P68871	92.23	33.0767	11.4685	158.673
14125@S_qEVs_exo_C3-Paz.cmpd.rclb.mgf	57.97	822.066	3	0	-0.0014	1	2	REGK	QVGSGVTTDQVQAEAKESGPTTYK	VTST	MOD:00040 Q1	0	10626	P01871	P01871{154-177}	0	0.0002	0.0004	A0A087WYJ9;A0A1B0GUU9;P01871;P01871-2	66.39	36.0062	15	158.671
33199@S_qEVs_exo_C1-Paz.cmpd.rclb.mgf	113.3	772.378	2	0	-0.0027	0	2	YSMK	VTGEGCVYLQTSLK	YNIL	MOD:00110 C6	0	23021	P01023	P01023{1316-1329}	0	0.0002	0.0004	P01023	109.35	28.2099	7.36653	158.634
28839@S_qEVs_exo_C1-Paz.cmpd.rclb.mgf	101.38	874.937	2	0	0.002	0	2	ATGR	NMEQFQVSVSVAPNAK	ITFE		0	31811	Q14624	Q14624{124-139}	0	0.0002	0.0004	B7ZKJ8;Q14624;Q14624-2;Q14624-3;Q14624-4	89.79	29.4679	12.0655	158.624
16461@S_qEVs_exo_C2-Paz.cmpd.rclb.mgf	66.13	776.843	2	0	0.0006	0	2	GSCK	SEVEVDIHYCQGK	CASK	MOD:00110 C10	0	8032	P04275	P04275{2741-2753}	0	0.0002	0.0004	P04275;P04275-2	62.65	29.0241	10.8861	158.609
39274@S_qEVs_exo_C2-Paz.cmpd.rclb.mgf	130.85	972.533	3	0	-0.0047	0	2	YAER	VGAGAPVYLAAVLEYLTAEILELAGNAAR	DNKK		0	19349	P04908;P16104	P04908{44-72};P16104{44-72}	0	0.0002	0.0004	A0A0U1RR32;A0A0U1RRH7;H0YFX9;P04908;P0C0S8;P16104;P20671;Q7L7L0;Q8IUE6;Q93077;Q96KK5;Q99878;Q9BTM1;Q9BTM1-2	100.76	33.0816	11.6198	158.596
20676@S_qEVs_exo_C2-Paz.cmpd.rclb.mgf	78.43	936.474	2	0	-0.0025	0	2	SPAK	LLLQMDSSATAYGSTVSK	RVAW		0	14192	P04114	P04114{1146-1163}	0	0.0002	0.0004	P04114	111.2	30.5419	12.5528	158.572
36834@S_qEVs_exo_C2-Paz.cmpd.rclb.mgf	124.25	910.804	3	0	0.0023	0	2	DYLR	WVQTLSEQVQEELLSSQVTQELR	ALMD		0	19428	P02649	P02649{57-79}	0	0.0002	0.0004	E7ERP7;E9PEV4;H0Y7L5;P02649	139.39	36.8849	15	158.572
34811@S_qEVs_exo_C2-Paz.cmpd.rclb.mgf	118.77	783.405	2	0	0.0016	0	2	VFPK	AVSMPSFSILGSDVR	VPSY		0	14192	P04114	P04114{3277-3291}	0	0.0002	0.0004	P04114	102.7	25.672	9.85387	158.514
15810@S_qEVs_exo_C3-Paz.cmpd.rclb.mgf	62.62	756.852	2	0	-0.0009	0	2	TGLR	DASGATFTWTPSSGK	SAVQ		0	16658	A0A0G2JMB2;P01877	A0A0G2JMB2{141-155};P01877{141-155}	0	0.0002	0.0004	A0A0G2JMB2;P01877	111.15	30.272	9.88606	158.577
19959@S_qEVs_exo_C3-Paz.cmpd.rclb.mgf	74.3	875.896	2	0	0.002	0	2	FRYK	LQDFSDQLSDYYEK	FIAE		0	14192	P04114	P04114{4499-4512}	0	0.0002	0.0004	P04114	86.91	26.0658	7.69897	158.573
23325@S_qEVs_exo_C3-Paz.cmpd.rclb.mgf	83.85	781.725	3	0	0.0023	1	2	ASSR	ATGIPDRFSGSGSGTDFTLTISR	LEPE		0	31419	A0A0C4DH25;P01619	A0A0C4DH25{76-98};P01619{76-98}	0	0.0002	0.0004	A0A0C4DH25;P01619	86.36	32.33	14.0706	158.48
20300@S_qEVs_exo_C4-Paz.cmpd.rclb.mgf	72.72	824.405	2	0	0.0002	0	2	VQYR	GEVQAMLGQSTEELR	VRLA		0	19428	P02649	P02649{138-152}	0	0.0002	0.0004	E7ERP7;E9PEV4;H0Y7L5;P02649	104.44	33.3455	7.88606	158.556
14728@S_qEVs_exo_C4-Paz.cmpd.rclb.mgf	58.1	682.018	3	0	0.0002	1	2	SPAK	LLLQMDSSATAYGSTVSKR	VAWH	MOD:00719 M5	0	14192	P04114	P04114{1146-1164}	0	0.0002	0.0004	P04114	109.07	28.5416	14.1675	158.482
26443@S_qEVs_exo_PE1-Paz.cmpd.rclb.mgf	94.3	874.936	2	0	0	0	2	ATGR	NMEQFQVSVSVAPNAK	ITFE		0	31811	Q14624	Q14624{124-139}	0	0.0002	0.0004	B7ZKJ8;Q14624;Q14624-2;Q14624-3;Q14624-4	85.16	33.9477	12.2076	158.571
37118@S_qEVs_exo_PE1-Paz.cmpd.rclb.mgf	124.17	853.436	2	0	-0.0005	0	2	FLHR	NIQEYLSILTDPDGK	GKEK		0	14192	P04114	P04114{4447-4461}	0	0.0002	0.0004	P04114	82.83	31.8968	10.4202	158.556
31302@S_qEVs_exo_PE1-Paz.cmpd.rclb.mgf	108.23	653.333	2	0	0	0	2	SSTR	HIVTFDGQNFK	LTGS		0	8032	P04275	P04275{1957-1967}	0	0.0002	0.0004	P04275	64.33	28.0874	11.9586	158.539
14437@S_qEVs_exo_PE1-Paz.cmpd.rclb.mgf	59	811.371	2	0	-0.0012	1	2	GKYK	NFATSNKMDMTFSK	QNAL		0	14192	P04114	P04114{1580-1593}	0	0.0002	0.0004	P04114	80.79	27.7518	14.3979	158.481
13247@S_qEVs_exo_PE2-Paz.cmpd.rclb.mgf	53.9	832.402	2	0	0.0003	0	2	VQYR	GEVQAMLGQSTEELR	VRLA	MOD:00719 M6	0	19428	P02649	P02649{138-152}	0	0.0002	0.0004	E7ERP7;E9PEV4;H0Y7L5;P02649	108.56	27.2925	9.65758	158.655
8197@S_qEVs_exo_PE2-Paz.cmpd.rclb.mgf	40.78	765.371	2	0	-0.0006	0	2	AWGK	VGAHAGEYGAEALER	MFLS		0	15375	P69905	P69905{18-32}	0	0.0002	0.0004	P69905	81.46	22.5944	12.0915	158.58
13974@S_qEVs_exo_PE2-Paz.cmpd.rclb.mgf	55.85	569.646	3	0	0.0026	2	2	ELYR	QKVEPLRAELQEGAR	QKLH	MOD:00040 Q1	0	5621	P02647	P02647{141-155}	0	0.0002	0.0004	F8W696;P02647	39.86	30.4791	8.50864	158.536
25572@S_qEVs_exo_PE2-Paz.cmpd.rclb.mgf	86.87	787.403	2	0	0.0004	0	2	VMQR	EGGPSQIGDALGFAVR	YLTS		0	8032	P04275	P04275{1764-1779}	0	0.0002	0.0004	P04275	119.08	22.8037	12.1427	158.497
37190@S_qEVs_exo_PE3-Paz.cmpd.rclb.mgf	123.97	910.805	3	0	0.0046	0	2	DYLR	WVQTLSEQVQEELLSSQVTQELR	ALMD		0	19428	P02649	P02649{57-79}	0	0.0002	0.0004	E7ERP7;E9PEV4;H0Y7L5;P02649	138.65	39.1674	15	158.572
10934@S_qEVs_exo_PE3-Paz.cmpd.rclb.mgf	50.07	800.896	2	0	0.0014	0	2	REGK	QVGSGVTTDQVQAEAK	ESGP	MOD:00040 Q1	0	10626	P01871	P01871{154-169}	0	0.0002	0.0004	A0A087WYJ9;A0A1B0GUU9;P01871;P01871-2	95.48	28.6294	9.74473	158.519
23641@S_qEVs_exo_PE4-Paz.cmpd.rclb.mgf	84.13	670.892	2	0	-0.0026	0	2	LAEK	LGGSAVISLEGKPL			0	20819	P23528	P23528{153-166}	0	0.0002	0.0004	E9PK25;G3V1A4;P23528	71.71	26.3571	7.39794	158.542
24179@S_qEVs_exo_C3-Paz.cmpd.rclb.mgf	86.28	679.819	2	0	0.0004	0	2	EQLK	AVMDDFAAFVEK	CCKA	MOD:00719 M3	0	12444	P02768	P02768{570-581}	0	0.0002	0.0004	A0A087WWT3;A0A0C4DGB6;B7WNR0;C9JKR2;D6RHD5;H0YA55;P02768;P02768-2;P02768-3	79.48	24.3555	9.36653	158.472
34986@S_qEVs_exo_PE2-Paz.cmpd.rclb.mgf	113.45	1079.07	2	0	0.0002	0	2	GASK	AVVILVTDVSVDSVDAAADAAR	SNRV		0	8032	P04275	P04275{1795-1816}	0	0.0002	0.0004	P04275	99.43	35.0608	15	158.467
8551@S_qEVs_exo_C1-Paz.cmpd.rclb.mgf	43.1	575.341	2	0	-0.0007	0	2	AYQK	VVAGVANALAHK	YH		0	5082	P02042;P68871	P02042{134-145};P68871{134-145}	0	0.0002	0.0004	P02042;P68871	86.41	22.7902	7.3098	158.406
15331@S_qEVs_exo_C1-Paz.cmpd.rclb.mgf	61.35	944.47	2	0	-0.0042	0	2	SPAK	LLLQMDSSATAYGSTVSK	RVAW	MOD:00719 M5	0	14192	P04114	P04114{1146-1163}	0	0.0002	0.0004	P04114	101.4	31.2137	14.2076	158.397
29160@S_qEVs_exo_C1-Paz.cmpd.rclb.mgf	102.22	877.857	2	0	0.004	0	2	GGGR	FSSCGGGGGSFGAGGGFGSR	SLVN	MOD:00110 C4	0	27234	P04264	P04264{46-65}	0	0.0002	0.0004	P04264	124.26	31.3273	14.4685	158.317
37602@S_qEVs_exo_C2-Paz.cmpd.rclb.mgf	126.27	893.934	2	0	-0.0012	0	2	EQLK	SGTASVVCLLNNFYPR	EAKV	MOD:00110 C8	0	10483	P01834	P01834{20-35}	0	0.0002	0.0004	P01834	107.08	31.0923	11.0655	158.443
34099@S_qEVs_exo_C2-Paz.cmpd.rclb.mgf	116.87	723.052	3	0	0.0004	1	2	NEIK	HIYAISSAALSASYKADTVAK	VQGV		0	14192	P04114	P04114{1838-1858}	0	0.0002	0.0004	P04114	102.94	31.9388	15	158.435
36904@S_qEVs_exo_C2-Paz.cmpd.rclb.mgf	124.43	1014.87	3	0	0.0012	0	2	IVNK	VVTPLSPPTNLHLEANPDTGVLTVSWER	STTP		0	30292	P02751	P02751{1170-1197}	0	0.0002	0.0004	P02751;P02751-10;P02751-11;P02751-12;P02751-13;P02751-14;P02751-15;P02751-17;P02751-3;P02751-4;P02751-5;P02751-6;P02751-7;P02751-8;P02751-9	89.89	31.6779	11.1079	158.377
35538@S_qEVs_exo_C2-Paz.cmpd.rclb.mgf	120.75	808.95	2	0	0.0013	0	2	KKLR	TSSFALNLPTLPEVK	FPEV		0	14192	P04114	P04114{3776-3790}	0	0.0002	0.0004	P04114	83.35	23.4843	7.85387	158.34
26076@S_qEVs_exo_C3-Paz.cmpd.rclb.mgf	91.75	918.481	2	0	0.0031	0	2	WASR	QEPSQGTTTFAVTSILR	VAAE		0	16658	A0A0G2JMB2;P01876	A0A0G2JMB2{270-286};P01876{283-299}	0	0.0002	0.0004	A0A0G2JMB2;P01876	113.54	25.3221	10.4318	158.426
4505@S_qEVs_exo_C4-Paz.cmpd.rclb.mgf	31.58	654.334	2	0	0.0012	0	2	IKEK	AEAQAQYSAAVAK	GKSA		0	31811	Q14624	Q14624{99-111}	0	0.0002	0.0004	B7ZKJ8;Q14624;Q14624-2;Q14624-3;Q14624-4	80.77	28.4278	10.1135	158.437
39822@S_qEVs_exo_C4-Paz.cmpd.rclb.mgf	126.3	893.935	2	0	-0.0002	0	2	EQLK	SGTASVVCLLNNFYPR	EAKV	MOD:00110 C8	0	10483	P01834	P01834{20-35}	0	0.0002	0.0004	P01834	107.08	29.6499	9.20066	158.434
17898@S_qEVs_exo_C4-Paz.cmpd.rclb.mgf	66.48	944.927	2	0	-0.0009	0	2	FCEK	FSGQLNSHGCFYQQVK	TKVF	MOD:00110 C10	0	23021	P01023	P01023{290-305}	0	0.0002	0.0004	P01023	65.76	32.8945	15	158.405
39702@S_qEVs_exo_C4-Paz.cmpd.rclb.mgf	125.98	893.935	2	0	0.0001	0	2	EQLK	SGTASVVCLLNNFYPR	EAKV	MOD:00110 C8	0	10483	P01834	P01834{20-35}	0	0.0002	0.0004	P01834	125.49	24.9094	11.4559	158.374
24170@S_qEVs_exo_C4-Paz.cmpd.rclb.mgf	83.1	790.729	3	0	0.0027	0	2	WITK	QQNAQGGFSSTQDTVVALHALSK	YGAA	MOD:00040 Q1	0	23021	P01023	P01023{1241-1263}	0	0.0002	0.0004	P01023	108.88	38.6161	15	158.351
11787@S_qEVs_exo_PE1-Paz.cmpd.rclb.mgf	51.95	799.857	2	0	0.0004	0	2	VVCR	ELGCGGPQQPDPAAGR	FGWG	MOD:00110 C4	0	8076	A1L4H1	A1L4H1{507-522}	0	0.0002	0.0004	A1L4H1;A1L4H1-2	97.84	22.8861	12.4437	158.387
37717@S_qEVs_exo_PE1-Paz.cmpd.rclb.mgf	125.75	776.038	3	0	-0.0036	1	2	EDWK	KGDTFSCMVGHEALPLAFTQK	TIDR	MOD:00110 C7	0	16658	A0A0G2JMB2;P01876	A0A0G2JMB2{294-314};P01876{307-327}	0	0.0002	0.0004	A0A0G2JMB2;P01876	48.49	26.8856	14.301	158.334
24689@S_qEVs_exo_PE2-Paz.cmpd.rclb.mgf	84.4	829.442	2	0	0.0006	0	2	TLPK	SVSDGIAALDLNAVANK	IADF		0	14192	P04114	P04114{3830-3846}	0	0.0002	0.0004	P04114	93.15	22.3819	10.7696	158.408
22069@S_qEVs_exo_PE2-Paz.cmpd.rclb.mgf	77.3	693.897	2	0	0.0013	0	2	GKEK	IAELSATAQEIIK	SQAI		0	14192	P04114	P04114{4466-4478}	0	0.0002	0.0004	P04114	101.32	31.8798	6.02228	158.359
11367@S_qEVs_exo_PE2-Paz.cmpd.rclb.mgf	49.1	806.9	2	0	-0.0013	0	2	IPER	FSGSNSGNTATLTISR	AQAG		0	13201	P80748	P80748{80-95}	0	0.0002	0.0004	A0A075B6K5;P80748	138.67	25.2923	10.6198	158.33
34847@S_qEVs_exo_PE3-Paz.cmpd.rclb.mgf	117.6	694.339	3	0	-0.0077	0	2	IEVK	HSALSVELHSDMEVTVNGR	LVSV		0	8032	P04275	P04275{2009-2027}	0	0.0002	0.0004	P04275	91.06	27.7454	15	158.455
13713@S_qEVs_exo_PE3-Paz.cmpd.rclb.mgf	57.37	749.406	2	0	0.0015	0	2	GRVR	AATVGSLAGQPLQER	AQAW		0	19428	P02649	P02649{210-224}	0	0.0002	0.0004	H0Y7L5;P02649	111.17	24.2274	5.56864	158.337
23785@S_qEVs_exo_PE4-Paz.cmpd.rclb.mgf	84.5	731.929	2	0	-0.0014	1	2	PWDR	VKDLATVYVDVLK	DSGR		0	5621	P02647	P02647{35-47}	0	0.0002	0.0004	P02647	63.86	32.9996	7.06048	158.353
16418@S_qEVs_exo_PE2-Paz.cmpd.rclb.mgf	62.2	821.407	3	0	-0.0033	0	2	INYR	TEIDKPSQMQVTDVQDNSISVK	WLPS		0	30292	P02751	P02751{1540-1561}	0	0.0002	0.0004	H0Y7Z1;P02751;P02751-10;P02751-11;P02751-12;P02751-13;P02751-14;P02751-15;P02751-17;P02751-3;P02751-4;P02751-5;P02751-6;P02751-7;P02751-8;P02751-9	91.77	32.3435	15	158.267
19065@S_qEVs_exo_C1-Paz.cmpd.rclb.mgf	71.68	700.839	2	0	-0.0006	0	2	DSGR	DYVSQFEGSALGK	QLNL		0	5621	P02647	P02647{52-64}	0	0.0002	0.0004	P02647	79.69	24.773	8.22915	158.17
37122@S_qEVs_exo_C1-Paz.cmpd.rclb.mgf	123.68	821.084	3	0	-0.0002	1	2	GTSK	IDDIWNLEVKENFAGEATLQR	IYSL		0	14192	P04114	P04114{3538-3558}	0	0.0002	0.0004	P04114	115.3	39.9364	15	158.098
32992@S_qEVs_exo_C2-Paz.cmpd.rclb.mgf	113.92	937.499	2	0	-0.0016	0	2	VVVK	LFDSDPITVTVPVEVSR	KNPK		0	18196	P10909	P10909{409-425}	0	0.0002	0.0004	H0YAS8;P10909;P10909-2;P10909-3;P10909-4;P10909-5	82.55	31.9812	13.4815	158.243
20615@S_qEVs_exo_C2-Paz.cmpd.rclb.mgf	78.08	796.405	3	0	0.0024	0	2	WITK	QQNAQGGFSSTQDTVVALHALSK	YGAA		0	23021	P01023	P01023{1241-1263}	0	0.0002	0.0004	P01023	120.07	25.694	15	158.201
13359@S_qEVs_exo_C2-Paz.cmpd.rclb.mgf	57.47	749.405	2	0	0.0006	0	2	GRVR	AATVGSLAGQPLQER	AQAW		0	19428	P02649	P02649{210-224}	0	0.0002	0.0004	H0Y7L5;P02649	104.02	23.6108	5.22915	158.161
12995@S_qEVs_exo_C2-Paz.cmpd.rclb.mgf	56.52	653.333	2	0	-0.0012	0	2	SSTR	HIVTFDGQNFK	LTGS		0	8032	P04275	P04275{1957-1967}	0	0.0002	0.0004	P04275	71.65	30.1148	9.29243	158.151
37264@S_qEVs_exo_C3-Paz.cmpd.rclb.mgf	124.17	975.932	2	0	0.0001	0	2	SHSR	TPEYYPNAGLIMNYCR	NPDA	MOD:00110 C15	0	2913	P08519	P08519{177-192,291-306,405-420,519-534,633-648,747-762,861-876,975-990,1089-1104,1203-1218,1317-1332,1431-1446,1545-1560,1659-1674,1773-1788,1887-1902,2001-2016,2115-2130,2229-2244,2343-2358,2457-2472,2571-2586,2685-2700,2799-2814,2913-2928,3027-3042,3141-3156,3255-3270,3369-3384}	0	0.0002	0.0004	A0A087WWY0;P08519	69.58	32.6293	6.39794	158.243
20671@S_qEVs_exo_C3-Paz.cmpd.rclb.mgf	76.17	917.467	2	0	0.0022	0	2	GITK	VFSNGADLSGVTEEAPLK	LSKA		0	32912	A0A024R6I7;P01009	A0A024R6I7{335-352};P01009{335-352}	0	0.0002	0.0004	A0A024R6I7;A0A0G2JRN3;P01009;P01009-2	133.46	29.3729	14.3565	158.091
23362@S_qEVs_exo_C4-Paz.cmpd.rclb.mgf	80.97	772.378	2	0	-0.0013	0	2	YSMK	VTGEGCVYLQTSLK	YNIL	MOD:00110 C6	0	23021	P01023	P01023{1316-1329}	0	0.0002	0.0004	P01023	108.68	28.2096	7.27572	158.258
20908@S_qEVs_exo_C4-Paz.cmpd.rclb.mgf	74.33	816.897	2	0	-0.0007	0	2	IPDR	FSGSGSGTDFTLTISR	LEPE		0	31419	A0A0C4DH25;P01619	A0A0C4DH25{83-98};P01619{83-98}	0	0.0002	0.0004	A0A0C4DH25;P01619	146.02	32.6392	12.5229	158.238
15648@S_qEVs_exo_C4-Paz.cmpd.rclb.mgf	60.48	731.398	2	0	-0.0025	0	2	LQFR	VPGTSTSATLTGLTR	GATY		0	30292	P02751	P02751{2150-2164}	0	0.0002	0.0004	H0Y7Z1;P02751;P02751-10;P02751-11;P02751-12;P02751-13;P02751-14;P02751-15;P02751-17;P02751-3;P02751-5;P02751-7;P02751-8;P02751-9	87.26	28.6583	9.95861	158.234
37174@S_qEVs_exo_C4-Paz.cmpd.rclb.mgf	119.1	942.151	3	0	-0.0004	0	2	GDTR	LELELRPTGEIEQYSVSATYELQR	EDRA		0	14192	P04114	P04114{1001-1024}	0	0.0002	0.0004	P04114	95.96	34.0416	15	158.206
20190@S_qEVs_exo_C4-Paz.cmpd.rclb.mgf	72.43	874.935	2	0	-0.0018	0	2	ATGR	NMEQFQVSVSVAPNAK	ITFE		0	31811	Q14624	Q14624{124-139}	0	0.0002	0.0004	B7ZKJ8;Q14624;Q14624-2;Q14624-3;Q14624-4	87.62	28.2828	13.2676	158.134
22033@S_qEVs_exo_C4-Paz.cmpd.rclb.mgf	77.25	1207.57	3	1	-0.0078	1	2	VQWK	VDNALQSGNSQESVTEQDSKDSTYSLSSTLTLSK	ADYE		0	10483	P01834	P01834{43-76}	0	0.0002	0.0004	P01834	112.48	34.3184	8.58503	158.117
18397@S_qEVs_exo_C4-Paz.cmpd.rclb.mgf	67.77	809.427	2	0	-0.0034	0	2	HVSR	TEVSSNHVLIYLDK	VSNQ		0	23021	P01023	P01023{1408-1421}	0	0.0002	0.0004	P01023	92.96	31.6101	13.1249	158.097
21411@S_qEVs_exo_C4-Paz.cmpd.rclb.mgf	75.62	905.684	4	0	0.0025	1	2	VQWK	VDNALQSGNSQESVTEQDSKDSTYSLSSTLTLSK	ADYE		0	10483	P01834	P01834{43-76}	0	0.0002	0.0004	P01834	124.1	28.6967		158.078
28857@S_qEVs_exo_PE1-Paz.cmpd.rclb.mgf	101.25	693.896	2	0	0.0006	0	2	GKEK	IAELSATAQEIIK	SQAI		0	14192	P04114	P04114{4466-4478}	0	0.0002	0.0004	P04114	101.09	29.8539	6.61979	158.242
31914@S_qEVs_exo_PE1-Paz.cmpd.rclb.mgf	110.07	787.404	2	0	0.0019	0	2	VMQR	EGGPSQIGDALGFAVR	YLTS		0	8032	P04275	P04275{1764-1779}	0	0.0002	0.0004	P04275	113.71	23.8538	13.2596	158.232
13727@S_qEVs_exo_PE1-Paz.cmpd.rclb.mgf	57.15	749.406	2	0	0.0012	0	2	GRVR	AATVGSLAGQPLQER	AQAW		0	19428	P02649	P02649{210-224}	0	0.0002	0.0004	H0Y7L5;P02649	103.98	21.2054	5.08092	158.133
110@S_qEVs_exo_PE1-Paz.cmpd.rclb.mgf	18.2	597.915	3	0	0.0025	0	2	RGSR	GGSGGSYGGGGSGGGYGGGSGSR	GGSG		0	12853	P35527	P35527{491-513}	0	0.0002	0.0004	K7EQQ3;P35527	107.02	26.2428	13.1249	158.121
25513@S_qEVs_exo_PE2-Paz.cmpd.rclb.mgf	86.72	833.395	3	0	0.0018	0	2	YHMK	ADSVVDLLSYNVQGSGETTYDHK	NTFT		0	14192	P04114	P04114{1393-1415}	0	0.0002	0.0004	P04114	91.7	35.4223	14.699	158.211
32849@S_qEVs_exo_PE2-Paz.cmpd.rclb.mgf	107.43	975.931	2	0	-0.0005	0	2	SHSR	TPEYYPNAGLIMNYCR	NPDA	MOD:00110 C15	0	2913	P08519	P08519{177-192,291-306,405-420,519-534,633-648,747-762,861-876,975-990,1089-1104,1203-1218,1317-1332,1431-1446,1545-1560,1659-1674,1773-1788,1887-1902,2001-2016,2115-2130,2229-2244,2343-2358,2457-2472,2571-2586,2685-2700,2799-2814,2913-2928,3027-3042,3141-3156,3255-3270,3369-3384}	0	0.0002	0.0004	A0A087WWY0;P08519	77.7	29.2688	8.74473	158.208
13739@S_qEVs_exo_PE2-Paz.cmpd.rclb.mgf	55.25	569.646	3	0	0.002	2	2	ELYR	QKVEPLRAELQEGAR	QKLH	MOD:00040 Q1	0	5621	P02647	P02647{141-155}	0	0.0002	0.0004	F8W696;P02647	40.27	30.3753	8.27572	158.157
14607@S_qEVs_exo_PE2-Paz.cmpd.rclb.mgf	57.47	682.017	3	0	-0.0031	1	2	SPAK	LLLQMDSSATAYGSTVSKR	VAWH	MOD:00719 M5	0	14192	P04114	P04114{1146-1164}	0	0.0002	0.0004	P04114	112.66	35.1931	13.6198	158.148
13144@S_qEVs_exo_PE3-Paz.cmpd.rclb.mgf	55.88	653.334	2	0	0.0009	0	2	SSTR	HIVTFDGQNFK	LTGS		0	8032	P04275	P04275{1957-1967}	0	0.0002	0.0004	P04275	61.87	31.3708	7.35655	158.241
15654@S_qEVs_exo_PE3-Paz.cmpd.rclb.mgf	62.67	756.852	2	0	-0.0001	0	2	TGLR	DASGATFTWTPSSGK	SAVQ		0	16658	A0A0G2JMB2;P01877	A0A0G2JMB2{141-155};P01877{141-155}	0	0.0002	0.0004	A0A0G2JMB2;P01877	101.22	31.1849	10.4202	158.19
27890@S_qEVs_exo_PE3-Paz.cmpd.rclb.mgf	97.62	932.5	2	0	-0.0007	0	2		EVQLVESGGGLVQPGGSLR	LSCA	MOD:00420 E1	0	30108	A0A0B4J2B5	A0A0B4J2B5{1-19}	0	0.0002	0.0004	A0A0B4J2B5;S4R460	79.68	33.3702	9.4318	158.189
32328@S_qEVs_exo_PE4-Paz.cmpd.rclb.mgf	109.25	937.501	2	0	0.0023	0	2	VVVK	LFDSDPITVTVPVEVSR	KNPK		0	18196	P10909	P10909{409-425}	0	0.0002	0.0004	H0YAS8;P10909;P10909-2;P10909-3;P10909-4;P10909-5	67.53	32.0024	14.2676	158.236
39649@S_qEVs_exo_PE4-Paz.cmpd.rclb.mgf	129.13	985.79	3	0	0.0066	1	2	RQAK	EPCVESLVSQYFQTVTDYGKDLMEK	VKSP	MOD:00110 C3	0	3715	P02652	P02652{27-51}	0	0.0002	0.0004	P02652;V9GYC1;V9GYG9;V9GYM3;V9GYS1	69.98	28.0683	14.5086	158.23
19188@S_qEVs_exo_PE4-Paz.cmpd.rclb.mgf	71.68	800.421	2	0	0.0001	1	2	KDAK	NKLNDLEDALQQAK	EDLA		0	27234	P04264	P04264{442-455}	0	0.0002	0.0004	P04264	61.44	25.4408	12.2518	158.174
18094@S_qEVs_exo_C2-Paz.cmpd.rclb.mgf	70.85	944.402	2	0	-0.0042	0	2	WHQR	TPENYPNAGLTENYCR	NPDS	MOD:00110 C15	0	2913	P08519	P08519{4045-4060}	0	0.0002	0.0004	P08519	70.92	31.7274	12.9208	158.074
32462@S_qEVs_exo_C4-Paz.cmpd.rclb.mgf	105.83	873.959	2	0	0.0029	0	2	ASAK	IEGNLIFDPNNYLPK	ESML		0	14192	P04114	P04114{655-669}	0	0.0002	0.0004	A8MUN2;P04114	62.6	20.663	6.88606	158.063
36452@S_qEVs_exo_PE2-Paz.cmpd.rclb.mgf	117.5	893.935	2	0	-0.0008	0	2	EQLK	SGTASVVCLLNNFYPR	EAKV	MOD:00110 C8	0	10483	P01834	P01834{20-35}	0	0.0002	0.0004	P01834	112.57	28.042	9.49485	158.067
15739@S_qEVs_exo_C1-Paz.cmpd.rclb.mgf	62.4	865.926	2	0	-0.0015	0	2	KAYK	SELEEQLTPVAEETR	ARLS		0	19428	P02649	P02649{94-108}	0	0.0002	0.0004	E7ERP7;E9PEV4;H0Y7L5;P02649	75.79	33.616	10.0915	158.047
31132@S_qEVs_exo_C1-Paz.cmpd.rclb.mgf	107.83	936.476	2	0	0.0014	0	2	SPAK	LLLQMDSSATAYGSTVSK	RVAW		0	14192	P04114	P04114{1146-1163}	0	0.0002	0.0004	P04114	102.19	34.9927	12.2147	158.038
38904@S_qEVs_exo_C1-Paz.cmpd.rclb.mgf	128.38	1169.08	2	0	-0.0022	0	2	TNLK	CSLLVLENELNAELGLSGASMK	LTTN	MOD:00110 C1	0	14192	P04114	P04114{1662-1683}	0	0.0002	0.0004	P04114	92.88	34.6385	15	158.01
31488@S_qEVs_exo_C1-Paz.cmpd.rclb.mgf	108.75	936.982	2	1	0.0144	0	2	SPAK	LLLQMDSSATAYGSTVSK	RVAW		0	14192	P04114	P04114{1146-1163}	0	0.0002	0.0004	P04114	112.55	34.84	9.85387	157.931
34011@S_qEVs_exo_C1-Paz.cmpd.rclb.mgf	115.43	802.926	2	0	0.0004	0	2	KGNR	IAQWQSFQLEGGLK	QFSF		0	23021	P01023	P01023{175-188}	0	0.0002	0.0004	P01023	64.04	28.4319	7.55284	157.91
39098@S_qEVs_exo_C1-Paz.cmpd.rclb.mgf	128.92	912.466	3	0	-0.0039	0	2	TEGR	YCVQLSQIQAQISALEEQLQQIR	AETE	MOD:00110 C2	0	8839	P13645	P13645{400-422}	0	0.0002	0.0004	P13645	149.12	35.1002	14.5376	157.889
35258@S_qEVs_exo_C2-Paz.cmpd.rclb.mgf	119.97	731.93	2	0	0.0001	1	2	PWDR	VKDLATVYVDVLK	DSGR		0	5621	P02647	P02647{35-47}	0	0.0002	0.0004	P02647	85.36	29.6008	4.03152	157.94
32804@S_qEVs_exo_C3-Paz.cmpd.rclb.mgf	111.78	806.896	2	0	-0.0023	0	2	DGLK	LLDNWDSVTSTFSK	LREQ		0	5621	P02647	P02647{70-83}	0	0.0002	0.0004	F8W696;P02647	121.21	31.3478	7.82391	158.012
39254@S_qEVs_exo_C3-Paz.cmpd.rclb.mgf	129.45	1145.54	2	0	0.0059	0	2	YENK	ALMLCEGLFVADVTDFEGWK	AAIP	MOD:00110 C5	0	19632	Q08380	Q08380{522-541}	0	0.0002	0.0004	Q08380	94.4	32.024	12.301	157.96
36864@S_qEVs_exo_C3-Paz.cmpd.rclb.mgf	123.13	899.01	2	0	-0.0001	0	2	ELRR	NVQALEIELQSQLALK	QSLE		0	8839	P13645	P13645{371-386}	0	0.0002	0.0004	P13645	66.55	27.0539	8.49485	157.956
34314@S_qEVs_exo_C3-Paz.cmpd.rclb.mgf	116.15	937.499	2	0	-0.001	0	2	VVVK	LFDSDPITVTVPVEVSR	KNPK		0	18196	P10909	P10909{409-425}	0	0.0002	0.0004	H0YAS8;P10909;P10909-2;P10909-3;P10909-4;P10909-5	67.27	30.4605	11.585	157.874
2615@S_qEVs_exo_C4-Paz.cmpd.rclb.mgf	26.72	670.838	2	0	-0.0011	1	2	IAQK	SKAEAESLYQSK	YEEL		0	27234	P04264	P04264{365-376}	0	0.0002	0.0004	P04264	90.12	30.1746	10.0706	158.054
21255@S_qEVs_exo_C4-Paz.cmpd.rclb.mgf	75.22	796.403	3	0	-0.0034	0	2	WITK	QQNAQGGFSSTQDTVVALHALSK	YGAA		0	23021	P01023	P01023{1241-1263}	0	0.0002	0.0004	P01023	99.41	27.1848	15	157.973
28654@S_qEVs_exo_PE1-Paz.cmpd.rclb.mgf	100.53	936.475	2	0	0.0004	0	2	SPAK	LLLQMDSSATAYGSTVSK	RVAW		0	14192	P04114	P04114{1146-1163}	0	0.0002	0.0004	P04114	132.47	32.1562	12.1427	157.968
20818@S_qEVs_exo_PE1-Paz.cmpd.rclb.mgf	77.5	796.405	3	0	0.0029	0	2	WITK	QQNAQGGFSSTQDTVVALHALSK	YGAA		0	23021	P01023	P01023{1241-1263}	0	0.0002	0.0004	P01023	115.38	27.979	15	157.93
32827@S_qEVs_exo_PE1-Paz.cmpd.rclb.mgf	112.57	806.897	2	0	0	0	2	DGLK	LLDNWDSVTSTFSK	LREQ		0	5621	P02647	P02647{70-83}	0	0.0002	0.0004	F8W696;P02647	111.93	29.9425	6.85387	157.902
32439@S_qEVs_exo_PE1-Paz.cmpd.rclb.mgf	111.52	802.926	2	0	0.0004	0	2	KGNR	IAQWQSFQLEGGLK	QFSF		0	23021	P01023	P01023{175-188}	0	0.0002	0.0004	P01023	63.13	23.4007	7.92082	157.891
37946@S_qEVs_exo_PE1-Paz.cmpd.rclb.mgf	126.35	893.934	2	0	-0.0014	0	2	EQLK	SGTASVVCLLNNFYPR	EAKV	MOD:00110 C8	0	10483	P01834	P01834{20-35}	0	0.0002	0.0004	P01834	130.01	27.3364	11.5086	157.89
13769@S_qEVs_exo_PE3-Paz.cmpd.rclb.mgf	57.52	749.406	2	0	0.001	0	2	GRVR	AATVGSLAGQPLQER	AQAW		0	19428	P02649	P02649{210-224}	0	0.0002	0.0004	H0Y7L5;P02649	104.07	25.6223	5.20066	157.986
13537@S_qEVs_exo_PE3-Paz.cmpd.rclb.mgf	56.92	749.405	2	0	0.0004	0	2	GRVR	AATVGSLAGQPLQER	AQAW		0	19428	P02649	P02649{210-224}	0	0.0002	0.0004	H0Y7L5;P02649	104.03	26.2331	5.1549	157.968
13597@S_qEVs_exo_PE3-Paz.cmpd.rclb.mgf	57.07	749.406	2	0	0.001	0	2	GRVR	AATVGSLAGQPLQER	AQAW		0	19428	P02649	P02649{210-224}	0	0.0002	0.0004	H0Y7L5;P02649	104.02	25.2789	5.58503	157.968
18635@S_qEVs_exo_PE3-Paz.cmpd.rclb.mgf	71.12	927.781	3	0	0.0007	1	2	RGGK	YAATSQVLLPSKDVMQGTDEHVVCK	VQHP	MOD:00719 M15;MOD:00110 C24	0	10626	P01871	P01871{65-89}	0	0.0002	0.0004	A0A087WYJ9;A0A1B0GUU9;P01871;P01871-2	74.88	31.3391	15	157.924
21414@S_qEVs_exo_PE3-Paz.cmpd.rclb.mgf	78.97	693.897	2	0	0.0009	0	2	GKEK	IAELSATAQEIIK	SQAI		0	14192	P04114	P04114{4466-4478}	0	0.0002	0.0004	P04114	96.94	30.6891	5.92082	157.899
26702@S_qEVs_exo_PE4-Paz.cmpd.rclb.mgf	92.8	693.896	2	0	-0.0002	0	2	GKEK	IAELSATAQEIIK	SQAI		0	14192	P04114	P04114{4466-4478}	0	0.0002	0.0004	P04114	102.4	30.4584	6.18046	158.027
32914@S_qEVs_exo_PE4-Paz.cmpd.rclb.mgf	110.95	937.5	2	0	0.0008	0	2	VVVK	LFDSDPITVTVPVEVSR	KNPK		0	18196	P10909	P10909{409-425}	0	0.0002	0.0004	H0YAS8;P10909;P10909-2;P10909-3;P10909-4;P10909-5	67.36	30.064	14.9208	158.018
32305@S_qEVs_exo_C1-Paz.cmpd.rclb.mgf	110.98	1207.25	3	0	0.0282	1	2	VQWK	VDNALQSGNSQESVTEQDSKDSTYSLSSTLTLSK	ADYE		0	10483	P01834	P01834{43-76}	0	0.0002	0.0004	P01834	74.49	29.6247	15	157.86
27532@S_qEVs_exo_C2-Paz.cmpd.rclb.mgf	98.3	693.896	2	0	0.0004	0	2	GKEK	IAELSATAQEIIK	SQAI		0	14192	P04114	P04114{4466-4478}	0	0.0002	0.0004	P04114	83.45	27.1637	5.88606	157.872
13058@S_qEVs_exo_C4-Paz.cmpd.rclb.mgf	53.7	653.334	2	0	0.0002	0	2	SSTR	HIVTFDGQNFK	LTGS		0	8032	P04275	P04275{1957-1967}	0	0.0002	0.0004	P04275	70.51	28.06	9.95861	157.862
21976@S_qEVs_exo_C4-Paz.cmpd.rclb.mgf	77.07	760.872	2	0	0.0008	0	2	CRMK	GLIDEVNQDFTNR	INKL		0	26754	P02671	P02671{72-84}	0	0.0002	0.0004	A0A087WUA0;P02671;P02671-2	82.48	31.2374	7.95861	157.858
28055@S_qEVs_exo_PE1-Paz.cmpd.rclb.mgf	98.95	933.001	2	1	0.0022	0	2		EVQLVESGGGLVQPGGSLR	LSCA	MOD:00420 E1	0	30108	A0A0B4J2B5	A0A0B4J2B5{1-19}	0	0.0002	0.0004	A0A0B4J2B5;S4R460	79.7	32.0768	14.0862	157.871
33262@S_qEVs_exo_C1-Paz.cmpd.rclb.mgf	113.47	785.843	2	0	-0.0007	0	2	ETSR	FSAICQGDGTWSPR	TPSC	MOD:00110 C5	0	8671	P04003	P04003{405-418}	0	0.0002	0.0004	P04003	98	28.2437	9.21467	157.82
36863@S_qEVs_exo_C1-Paz.cmpd.rclb.mgf	123	964.417	3	0	-0.0032	0	2	ALGR	AAFGQGSGPIMLDEVQCTGTEASLADCK	SLGW	MOD:00110 C17;MOD:00110 C27	0	19632	Q08380	Q08380{77-104}	0	0.0002	0.0004	K7EJD3;K7EKQ5;K7EP36;K7ERZ6;K7ESM3;Q08380	101.84	35.4539	15	157.793
15859@S_qEVs_exo_C1-Paz.cmpd.rclb.mgf	62.72	865.926	2	0	-0.0011	0	2	KAYK	SELEEQLTPVAEETR	ARLS		0	19428	P02649	P02649{94-108}	0	0.0002	0.0004	E7ERP7;E9PEV4;H0Y7L5;P02649	71.63	33.6369	11.585	157.734
36873@S_qEVs_exo_C1-Paz.cmpd.rclb.mgf	123.02	899.01	2	0	-0.001	0	2	ELRR	NVQALEIELQSQLALK	QSLE		0	8839	P13645	P13645{371-386}	0	0.0002	0.0004	P13645	79.8	33.3471	7.18709	157.724
37560@S_qEVs_exo_C1-Paz.cmpd.rclb.mgf	124.83	755.739	3	1	0.0068	2	2	FSYK	NKYGMVAQVTQTLKLEDTPK	INSR		0	14192	P04114	P04114{274-293}	0	0.0002	0.0004	A8MUN2;P04114	87.02	37.9146	12.5686	157.704
33981@S_qEVs_exo_C1-Paz.cmpd.rclb.mgf	115.35	653.333	2	0	-0.002	0	2	SSTR	HIVTFDGQNFK	LTGS		0	8032	P04275	P04275{1957-1967}	0	0.0002	0.0004	P04275	49.78	23.5469	10.9208	157.688
33643@S_qEVs_exo_C2-Paz.cmpd.rclb.mgf	115.63	964.955	2	0	-0.0001	0	2	LAAK	NLTDFAEQYSIQDWAK	RMKA		0	14192	P04114	P04114{2560-2575}	0	0.0002	0.0004	P04114	116.48	34.6387	15	157.836
15147@S_qEVs_exo_C2-Paz.cmpd.rclb.mgf	62.43	731.399	2	0	-0.0003	0	2	LQFR	VPGTSTSATLTGLTR	GATY		0	30292	P02751	P02751{2150-2164}	0	0.0002	0.0004	H0Y7Z1;P02751;P02751-10;P02751-11;P02751-12;P02751-13;P02751-14;P02751-15;P02751-17;P02751-3;P02751-5;P02751-7;P02751-8;P02751-9	94.36	25.6827	7.72125	157.827
25374@S_qEVs_exo_C3-Paz.cmpd.rclb.mgf	89.67	872.435	2	0	0.0022	0	2	SNNK	YAASSYLSLTPEQWK	SHRS		0	15756	A0M8Q6;B9A064;P0DOY2	A0M8Q6{66-80};B9A064{174-188};P0DOY2{66-80}	0	0.0002	0.0004	A0A0B4J231;A0M8Q6;B9A064;P0CF74;P0CG04;P0DOY2;P0DOY3	122.22	26.5427	11	157.807
14831@S_qEVs_exo_C3-Paz.cmpd.rclb.mgf	59.8	576.968	3	0	0.0022	1	2	YANR	LLDHRVPQTDMTFR	HVGS		0	14192	P04114	P04114{1211-1224}	0	0.0002	0.0004	P04114	40.7	27.9542	5.61979	157.76
36802@S_qEVs_exo_C3-Paz.cmpd.rclb.mgf	122.97	821.085	3	0	0.0025	1	2	GTSK	IDDIWNLEVKENFAGEATLQR	IYSL		0	14192	P04114	P04114{3538-3558}	0	0.0002	0.0004	P04114	103.5	40.2448	15	157.697
29985@S_qEVs_exo_C4-Paz.cmpd.rclb.mgf	98.87	937.5	2	0	0.0003	0	2	VVVK	LFDSDPITVTVPVEVSR	KNPK		0	18196	P10909	P10909{409-425}	0	0.0002	0.0004	H0YAS8;P10909;P10909-2;P10909-3;P10909-4;P10909-5	77.92	28.2343	11.0132	157.847
29926@S_qEVs_exo_C4-Paz.cmpd.rclb.mgf	98.7	791.42	2	0	0.005	0	2	NEIK	HIYAISSAALSASYK	ADTV		0	14192	P04114	P04114{1838-1852}	0	0.0002	0.0004	P04114	68.56	27.1701	13.9586	157.807
39880@S_qEVs_exo_C4-Paz.cmpd.rclb.mgf	126.45	893.935	2	0	-0.0005	0	2	EQLK	SGTASVVCLLNNFYPR	EAKV	MOD:00110 C8	0	10483	P01834	P01834{20-35}	0	0.0002	0.0004	P01834	125.4	28.3462	9.82391	157.702
17868@S_qEVs_exo_PE1-Paz.cmpd.rclb.mgf	68.5	731.917	2	1	-0.0054	1	2	KTIK	KQVVLEEGTIAFK	NWVK		0	32358	P16671	P16671{40-52}	0	0.0002	0.0004	E7ERZ9;E7EU05;E7EVU1;E7EWI4;E7EX47;E9PC45;E9PJX8;P16671;P16671-2;P16671-3;P16671-4	63.62	24.9567	10.8539	157.827
32079@S_qEVs_exo_PE1-Paz.cmpd.rclb.mgf	110.5	787.403	2	0	0.0016	0	2	VMQR	EGGPSQIGDALGFAVR	YLTS		0	8032	P04275	P04275{1764-1779}	0	0.0002	0.0004	P04275	123.59	22.722	11.0555	157.737
18995@S_qEVs_exo_PE1-Paz.cmpd.rclb.mgf	71.93	850.719	3	0	-0.0041	2	2	SSDR	KGGSYSQAASSDSAQGSDVSLTACKV		MOD:00110 C24	0	6151	P01892;P30447	P01892{340-365};P30447{340-365}	0	0.0002	0.0004	A0A140T913;A0A140T9I0;A0A140T9X5;P01891;P01892;P05534;P10316;P30447;Q09160	111.37	31.1189	15	157.725
32229@S_qEVs_exo_PE1-Paz.cmpd.rclb.mgf	110.9	787.403	2	0	0.0004	0	2	VMQR	EGGPSQIGDALGFAVR	YLTS		0	8032	P04275	P04275{1764-1779}	0	0.0002	0.0004	P04275	123.23	22.1909	12.5376	157.682
33900@S_qEVs_exo_PE2-Paz.cmpd.rclb.mgf	110.48	964.418	3	0	-0.0004	0	2	ALGR	AAFGQGSGPIMLDEVQCTGTEASLADCK	SLGW	MOD:00110 C17;MOD:00110 C27	0	19632	Q08380	Q08380{77-104}	0	0.0002	0.0004	K7EJD3;K7EKQ5;K7EP36;K7ERZ6;K7ESM3;Q08380	96.34	34.639	15	157.853
21465@S_qEVs_exo_PE3-Paz.cmpd.rclb.mgf	79.12	693.897	2	0	0.0012	0	2	GKEK	IAELSATAQEIIK	SQAI		0	14192	P04114	P04114{4466-4478}	0	0.0002	0.0004	P04114	92.8	29.5158	6.58503	157.839
18970@S_qEVs_exo_PE3-Paz.cmpd.rclb.mgf	71.97	800.421	2	0	-0.0003	1	2	KDAK	NKLNDLEDALQQAK	EDLA		0	27234	P04264	P04264{442-455}	0	0.0002	0.0004	P04264	48.72	18.5356	8.92082	157.826
3142@S_qEVs_exo_PE3-Paz.cmpd.rclb.mgf	29.28	616.802	2	0	-0.0016	0	2	YLSR	SGGGGGGGLGSGGSIR	SSYS		0	12853	P35527	P35527{14-29}	0	0.0002	0.0004	P35527	104.1	21.4093	12.3468	157.79
38050@S_qEVs_exo_PE3-Paz.cmpd.rclb.mgf	126.22	893.934	2	0	-0.0021	0	2	EQLK	SGTASVVCLLNNFYPR	EAKV	MOD:00110 C8	0	10483	P01834	P01834{20-35}	0	0.0002	0.0004	P01834	107.05	29.5446	12.2676	157.788
36721@S_qEVs_exo_PE3-Paz.cmpd.rclb.mgf	122.72	888.806	3	0	0.0014	1	2	MLMR	SPSQADINKIVQILPWEQNEQVK	NFVA		0	14192	P04114	P04114{568-590}	0	0.0002	0.0004	A8MUN2;P04114	66.01	24.7843	14.8239	157.716
17322@S_qEVs_exo_PE4-Paz.cmpd.rclb.mgf	66.63	729.401	2	0	-0.0017	0	2	AMQK	AQQVSQGLDVLTAK	VENA		0	29334	P18206	P18206{353-366}	0	0.0002	0.0004	P18206;P18206-2;Q5JQ13	78.47	24.8371	8.02228	157.836
27258@S_qEVs_exo_PE4-Paz.cmpd.rclb.mgf	94.45	936.474	2	0	-0.0013	0	2	SPAK	LLLQMDSSATAYGSTVSK	RVAW		0	14192	P04114	P04114{1146-1163}	0	0.0002	0.0004	P04114	84.57	30.7728	12.3468	157.767
37427@S_qEVs_exo_PE4-Paz.cmpd.rclb.mgf	123.28	797.401	3	0	0.0028	2	2	MEPK	DKDQEVLLQTFLDDASPGDKR	LAAY		0	14192	P04114	P04114{538-558}	0	0.0002	0.0004	A8MUN2;P04114	152.6	31.2921	15	157.763
23105@S_qEVs_exo_PE4-Paz.cmpd.rclb.mgf	82.73	889.919	2	0	-0.001	0	2	QEAK	DICEEQVNSLPGSITK	AGDF	MOD:00110 C3	0	20295	P01024	P01024{1156-1171}	0	0.0002	0.0004	M0R0Q9;P01024	71.6	26.9234	13.0862	157.691
36046@S_qEVs_exo_C3-Paz.cmpd.rclb.mgf	120.9	723.053	3	0	0.0039	1	2	NEIK	HIYAISSAALSASYKADTVAK	VQGV		0	14192	P04114	P04114{1838-1858}	0	0.0002	0.0004	P04114	71.34	30.4617	15	157.654
12504@S_qEVs_exo_PE3-Paz.cmpd.rclb.mgf	54.22	704.36	2	0	-0.0002	0	2	FQDK	LGEVNTYAGDLQK	KLVP		0	24689	P06727	P06727{66-78}	0	0.0002	0.0004	P06727	101.9	28.2401	9.85387	157.67
20474@S_qEVs_exo_C1-Paz.cmpd.rclb.mgf	75.95	816.924	2	0	0.001	0	2	SVNK	ALYWVNGQVPDGVSK	VLVD		0	14192	P04114	P04114{718-732}	0	0.0002	0.0004	A8MUN2;P04114	68.16	27.8025	8.39794	157.63
35881@S_qEVs_exo_C1-Paz.cmpd.rclb.mgf	120.37	964.955	2	0	0	0	2	LAAK	NLTDFAEQYSIQDWAK	RMKA		0	14192	P04114	P04114{2560-2575}	0	0.0002	0.0004	P04114	99.52	32.5983	15	157.624
33454@S_qEVs_exo_C1-Paz.cmpd.rclb.mgf	113.97	1037.98	2	0	0.0018	0	2	WTQR	FFESFGDLSTPDAVMGNPK	VKAH	MOD:00719 M15	0	5082	P68871	P68871{42-60}	0	0.0002	0.0004	F8W6P5;P68871	99.84	27.0189	15	157.603
34587@S_qEVs_exo_C1-Paz.cmpd.rclb.mgf	116.95	735.912	2	0	-0.0014	0	2	EVYK	LSLEIEQLELQR	DSAR		0	8671	P04003	P04003{574-585}	0	0.0002	0.0004	P04003	100.38	27.6456	6.11919	157.541
35022@S_qEVs_exo_C1-Paz.cmpd.rclb.mgf	118.08	809.423	2	0	-0.0112	0	2	HVSR	TEVSSNHVLIYLDK	VSNQ		0	23021	P01023	P01023{1408-1421}	0	0.0002	0.0004	P01023	59.11	27.3271	15	157.53
13782@S_qEVs_exo_C1-Paz.cmpd.rclb.mgf	56.98	893.095	3	0	0.0001	1	2	REAK	VQWKVDNALQSGNSQESVTEQDSK	DSTY		0	10483	P01834	P01834{39-62}	0	0.0002	0.0004	P01834	103.5	36.9146	15	157.469
18958@S_qEVs_exo_C2-Paz.cmpd.rclb.mgf	73.28	770.868	2	0	-0.0011	0	2	TGLR	DASGVTFTWTPSSGK	SAVQ		0	16658	P01876	P01876{154-168}	0	0.0002	0.0004	P01876	90.74	27.6046	10.5376	157.648
6460@S_qEVs_exo_C2-Paz.cmpd.rclb.mgf	38.98	809.408	2	0	0.0003	0	2	REGK	QVGSGVTTDQVQAEAK	ESGP		0	10626	P01871	P01871{154-169}	0	0.0002	0.0004	A0A087WYJ9;A0A1B0GUU9;P01871;P01871-2	107.7	27.2916	11.1739	157.585
35706@S_qEVs_exo_C2-Paz.cmpd.rclb.mgf	121.23	731.929	2	0	-0.0011	1	2	PWDR	VKDLATVYVDVLK	DSGR		0	5621	P02647	P02647{35-47}	0	0.0002	0.0004	P02647	55.18	30.0134	6.3098	157.566
12618@S_qEVs_exo_C2-Paz.cmpd.rclb.mgf	55.55	832.401	2	0	-0.0028	0	2	VQYR	GEVQAMLGQSTEELR	VRLA	MOD:00719 M6	0	19428	P02649	P02649{138-152}	0	0.0002	0.0004	E7ERP7;E9PEV4;H0Y7L5;P02649	92.77	29.4312	9.85387	157.543
26592@S_qEVs_exo_C2-Paz.cmpd.rclb.mgf	95.67	693.896	2	0	0.0007	0	2	GKEK	IAELSATAQEIIK	SQAI		0	14192	P04114	P04114{4466-4478}	0	0.0002	0.0004	P04114	92.18	26.3546	5.46852	157.474
26846@S_qEVs_exo_C3-Paz.cmpd.rclb.mgf	94.23	796.901	2	0	0.0028	0	2	DLSR	ELSEALGQIFDSQR	GCDL		0	19632	Q08380	Q08380{138-151}	0	0.0002	0.0004	K7EJY8;K7EKQ5;K7EP36;K7ESM3;Q08380	93.88	27.801	9.63827	157.484
37019@S_qEVs_exo_PE1-Paz.cmpd.rclb.mgf	123.9	975.931	2	0	-0.0013	0	2	SHSR	TPEYYPNAGLIMNYCR	NPDA	MOD:00110 C15	0	2913	P08519	P08519{177-192,291-306,405-420,519-534,633-648,747-762,861-876,975-990,1089-1104,1203-1218,1317-1332,1431-1446,1545-1560,1659-1674,1773-1788,1887-1902,2001-2016,2115-2130,2229-2244,2343-2358,2457-2472,2571-2586,2685-2700,2799-2814,2913-2928,3027-3042,3141-3156,3255-3270,3369-3384}	0	0.0002	0.0004	A0A087WWY0;P08519	93.56	34.2448	8.49485	157.646
29267@S_qEVs_exo_PE1-Paz.cmpd.rclb.mgf	102.35	693.896	2	0	0.0006	0	2	GKEK	IAELSATAQEIIK	SQAI		0	14192	P04114	P04114{4466-4478}	0	0.0002	0.0004	P04114	87.84	24.398	7.48149	157.574
18687@S_qEVs_exo_PE2-Paz.cmpd.rclb.mgf	68.28	944.405	2	0	0.0019	0	2	WHQR	TPENYPNAGLTENYCR	NPDS	MOD:00110 C15	0	2913	P08519	P08519{4045-4060}	0	0.0002	0.0004	P08519	70.29	31.5384	13.5528	157.629
21110@S_qEVs_exo_PE2-Paz.cmpd.rclb.mgf	74.73	1207.24	3	0	0.0055	1	2	VQWK	VDNALQSGNSQESVTEQDSKDSTYSLSSTLTLSK	ADYE		0	10483	P01834	P01834{43-76}	0	0.0002	0.0004	P01834	140.72	34.2361	15	157.574
22118@S_qEVs_exo_PE2-Paz.cmpd.rclb.mgf	77.47	779.903	2	0	0.0026	0	2	KKYR	ITENDIQIALDDAK	INFN		0	14192	P04114	P04114{2151-2164}	0	0.0002	0.0004	P04114	101.06	24.4888	8.24413	157.561
13077@S_qEVs_exo_PE2-Paz.cmpd.rclb.mgf	53.47	653.333	2	0	-0.0012	0	2	SSTR	HIVTFDGQNFK	LTGS		0	8032	P04275	P04275{1957-1967}	0	0.0002	0.0004	P04275	65.6	28.8016	9	157.536
13137@S_qEVs_exo_PE2-Paz.cmpd.rclb.mgf	53.62	653.332	2	0	-0.002	0	2	SSTR	HIVTFDGQNFK	LTGS		0	8032	P04275	P04275{1957-1967}	0	0.0002	0.0004	P04275	65	26.7695	11.4202	157.515
29214@S_qEVs_exo_PE2-Paz.cmpd.rclb.mgf	97.05	1029.98	2	0	-0.0003	0	2	WTQR	FFESFGDLSTPDAVMGNPK	VKAH		0	5082	P68871	P68871{42-60}	0	0.0002	0.0004	F8W6P5;P68871	106.73	32.594	11.5376	157.482
19398@S_qEVs_exo_PE4-Paz.cmpd.rclb.mgf	72.27	791.872	2	0	0.0009	0	2	TRDR	MYQMDIQQELQR	YLSL		0	14192	P04114	P04114{2523-2534}	0	0.0002	0.0004	P04114	86.45	27.2738	9.55284	157.646
36429@S_qEVs_exo_PE4-Paz.cmpd.rclb.mgf	120.5	821.084	3	0	-0.0004	1	2	GTSK	IDDIWNLEVKENFAGEATLQR	IYSL		0	14192	P04114	P04114{3538-3558}	0	0.0002	0.0004	P04114	85.29	36.296	12.9208	157.52
34464@S_qEVs_exo_C1-Paz.cmpd.rclb.mgf	116.62	872.432	2	0	-0.0026	0	2	SNNK	YAASSYLSLTPEQWK	SHRS		0	15756	A0M8Q6;B9A064;P0DOY2	A0M8Q6{66-80};B9A064{174-188};P0DOY2{66-80}	0	0.0002	0.0004	A0A0B4J231;A0M8Q6;B9A064;P0CF74;P0CG04;P0DOY2;P0DOY3	101.68	27.3176	9.49485	157.467
35404@S_qEVs_exo_C1-Paz.cmpd.rclb.mgf	119.1	1022.97	2	0	0	0	2	WTQR	FFESFGDLSSPDAVMGNPK	VKAH		0	5082	P02042	P02042{42-60}	0	0.0002	0.0004	E9PEW8;E9PFT6;P02042	95.14	31.8808	12.6383	157.464
25464@S_qEVs_exo_PE2-Paz.cmpd.rclb.mgf	86.57	833.395	3	0	0.0018	0	2	YHMK	ADSVVDLLSYNVQGSGETTYDHK	NTFT		0	14192	P04114	P04114{1393-1415}	0	0.0002	0.0004	P04114	97.01	35.8547	12.2291	157.465
22169@S_qEVs_exo_PE2-Paz.cmpd.rclb.mgf	77.62	779.901	2	0	-0.0031	0	2	KKYR	ITENDIQIALDDAK	INFN		0	14192	P04114	P04114{2151-2164}	0	0.0002	0.0004	P04114	104.02	29.3965	7.65758	157.463
33930@S_qEVs_exo_C1-Paz.cmpd.rclb.mgf	115.22	787.402	2	0	-0.0018	0	2	VMQR	EGGPSQIGDALGFAVR	YLTS		0	8032	P04275	P04275{1764-1779}	0	0.0002	0.0004	P04275	106.06	24.5832	10.7212	157.448
33514@S_qEVs_exo_C1-Paz.cmpd.rclb.mgf	114.13	1037.98	2	0	0.0018	0	2	WTQR	FFESFGDLSTPDAVMGNPK	VKAH	MOD:00719 M15	0	5082	P68871	P68871{42-60}	0	0.0002	0.0004	F8W6P5;P68871	86.74	26.7509	15	157.267
33494@S_qEVs_exo_C2-Paz.cmpd.rclb.mgf	115.25	1029.98	2	0	0.0008	0	2	WTQR	FFESFGDLSTPDAVMGNPK	VKAH		0	5082	P68871	P68871{42-60}	0	0.0002	0.0004	F8W6P5;P68871	96.52	33.47	11.9586	157.27
18011@S_qEVs_exo_C3-Paz.cmpd.rclb.mgf	68.52	723.052	3	0	-0.0007	1	2	NEIK	HIYAISSAALSASYKADTVAK	VQGV		0	14192	P04114	P04114{1838-1858}	0	0.0002	0.0004	P04114	84.2	29.2168	15	157.426
36481@S_qEVs_exo_C3-Paz.cmpd.rclb.mgf	122.12	939.023	2	0	-0.0008	0	2	GFVR	LQEAAELEAVELPVPIR	FLFV		0	29027	P02730	P02730{247-263}	0	0.0002	0.0004	P02730;P02730-2	102.89	28.9475	10.0177	157.361
37197@S_qEVs_exo_C3-Paz.cmpd.rclb.mgf	124	592.009	3	0	-0.0002	0	2	SRPK	GVALHRPDVYLLPPAR	EQLN		0	10626	P01871;P04220	P01871{323-338};P04220{261-276}	0	0.0002	0.0004	A0A087WYJ9;A0A1B0GUU9;P01871;P01871-2;P04220	55.89	38.6655	11.1805	157.291
37887@S_qEVs_exo_PE1-Paz.cmpd.rclb.mgf	126.2	893.934	2	0	-0.0014	0	2	EQLK	SGTASVVCLLNNFYPR	EAKV	MOD:00110 C8	0	10483	P01834	P01834{20-35}	0	0.0002	0.0004	P01834	130.39	28.4191	9.74473	157.414
18984@S_qEVs_exo_PE1-Paz.cmpd.rclb.mgf	71.92	770.868	2	0	-0.0008	0	2	TGLR	DASGVTFTWTPSSGK	SAVQ		0	16658	P01876	P01876{154-168}	0	0.0002	0.0004	P01876	88.53	28.235	8.40894	157.331
11466@S_qEVs_exo_PE2-Paz.cmpd.rclb.mgf	49.35	800.895	2	0	0.0006	0	2	REGK	QVGSGVTTDQVQAEAK	ESGP	MOD:00040 Q1	0	10626	P01871	P01871{154-169}	0	0.0002	0.0004	A0A087WYJ9;A0A1B0GUU9;P01871;P01871-2	101.06	27.9175	9.50864	157.448
34470@S_qEVs_exo_PE2-Paz.cmpd.rclb.mgf	112.1	910.803	3	0	-0.0017	0	2	DYLR	WVQTLSEQVQEELLSSQVTQELR	ALMD		0	19428	P02649	P02649{57-79}	0	0.0002	0.0004	E7ERP7;E9PEV4;H0Y7L5;P02649	138.71	41.0678	15	157.349
16763@S_qEVs_exo_PE2-Paz.cmpd.rclb.mgf	63.1	865.926	2	0	-0.0009	0	2	KAYK	SELEEQLTPVAEETR	ARLS		0	19428	P02649	P02649{94-108}	0	0.0002	0.0004	E7ERP7;E9PEV4;H0Y7L5;P02649	103.36	29.8286	12.1024	157.331
28967@S_qEVs_exo_PE2-Paz.cmpd.rclb.mgf	96.37	1088.85	3	0	0.0118	0	2	KNRK	DIENQYETQITQIEHEVSSSGQEVQSSAK	EVTQ		0	12853	P35527	P35527{340-368}	0	0.0002	0.0004	K7EQQ3;P35527	97.27	42.524	15	157.312
8776@S_qEVs_exo_PE3-Paz.cmpd.rclb.mgf	44.07	815.901	2	0	0.0021	0	2	SRPR	VTEPISAESGEQVER	VNEP		0	20005	O14791	O14791{306-320}	0	0.0002	0.0004	O14791;O14791-2;O14791-3	108.07	23.9086	10.2676	157.408
30632@S_qEVs_exo_PE3-Paz.cmpd.rclb.mgf	105.7	806.896	2	0	-0.0016	0	2	DGLK	LLDNWDSVTSTFSK	LREQ		0	5621	P02647	P02647{70-83}	0	0.0002	0.0004	F8W696;P02647	117.68	29.7302	7.85387	157.359
25138@S_qEVs_exo_PE4-Paz.cmpd.rclb.mgf	88.45	833.396	3	0	0.0037	0	2	YHMK	ADSVVDLLSYNVQGSGETTYDHK	NTFT		0	14192	P04114	P04114{1393-1415}	0	0.0002	0.0004	P04114	70.55	39.9145	15	157.45
11160@S_qEVs_exo_PE4-Paz.cmpd.rclb.mgf	50.27	800.894	2	0	-0.0013	0	2	REGK	QVGSGVTTDQVQAEAK	ESGP	MOD:00040 Q1	0	10626	P01871	P01871{154-169}	0	0.0002	0.0004	A0A087WYJ9;A0A1B0GUU9;P01871;P01871-2	104.74	26.1832	8.45593	157.353
28780@S_qEVs_exo_C1-Paz.cmpd.rclb.mgf	101.23	874.937	2	0	0.0019	0	2	ATGR	NMEQFQVSVSVAPNAK	ITFE		0	31811	Q14624	Q14624{124-139}	0	0.0002	0.0004	B7ZKJ8;Q14624;Q14624-2;Q14624-3;Q14624-4	85.21	29.4022	12.1192	157.265
38052@S_qEVs_exo_C1-Paz.cmpd.rclb.mgf	126.12	893.935	2	0	-0.0007	0	2	EQLK	SGTASVVCLLNNFYPR	EAKV	MOD:00110 C8	0	10483	P01834	P01834{20-35}	0	0.0002	0.0004	P01834	130.03	26.5551	11.7447	157.256
38423@S_qEVs_exo_C1-Paz.cmpd.rclb.mgf	127.1	967.16	3	1	-0.0103	2	2	STAK	GAVDHKLSLESLTSYFSIESSTKGDVK	GSVL		0	14192	P04114	P04114{3475-3501}	0	0.0002	0.0004	P04114	93.63	31.2283	15	157.252
13218@S_qEVs_exo_C4-Paz.cmpd.rclb.mgf	54.1	832.401	2	0	-0.002	0	2	VQYR	GEVQAMLGQSTEELR	VRLA	MOD:00719 M6	0	19428	P02649	P02649{138-152}	0	0.0002	0.0004	E7ERP7;E9PEV4;H0Y7L5;P02649	140.8	29.5083	11.3979	157.264
34811@S_qEVs_exo_C1-Paz.cmpd.rclb.mgf	117.52	806.897	2	0	0.0001	0	2	DGLK	LLDNWDSVTSTFSK	LREQ		0	5621	P02647	P02647{70-83}	0	0.0002	0.0004	F8W696;P02647	111.75	30.5264	8.06048	157.107
34184@S_qEVs_exo_C1-Paz.cmpd.rclb.mgf	115.88	944.979	2	0	-0.0016	0	2	LILR	VIGNMGQTMEQLTPELK	SSIL		0	14192	P04114	P04114{491-507}	0	0.0002	0.0004	A8MUN2;P04114	113.99	26.627	11.0862	157.083
13644@S_qEVs_exo_C2-Paz.cmpd.rclb.mgf	58.23	749.405	2	0	0.0006	0	2	GRVR	AATVGSLAGQPLQER	AQAW		0	19428	P02649	P02649{210-224}	0	0.0002	0.0004	H0Y7L5;P02649	107.52	25.1847	5.20066	157.239
39042@S_qEVs_exo_C3-Paz.cmpd.rclb.mgf	128.88	925.999	2	0	-0.0111	1	2	VYDK	SLWDFLKLDVTTSIGR	RQHL		0	14192	P04114	P04114{3683-3698}	0	0.0002	0.0004	P04114	77.43	32.5769	13.699	157.149
12998@S_qEVs_exo_C4-Paz.cmpd.rclb.mgf	53.55	653.333	2	0	-0.0002	0	2	SSTR	HIVTFDGQNFK	LTGS		0	8032	P04275	P04275{1957-1967}	0	0.0002	0.0004	P04275	60.82	29.6986	11.1024	157.221
38067@S_qEVs_exo_C4-Paz.cmpd.rclb.mgf	121.62	592.01	3	0	0.0005	0	2	SRPK	GVALHRPDVYLLPPAR	EQLN		0	10626	P01871;P04220	P01871{323-338};P04220{261-276}	0	0.0002	0.0004	A0A087WYJ9;A0A1B0GUU9;P01871;P01871-2;P04220	59.17	33.2753	9.11919	157.21
13891@S_qEVs_exo_C4-Paz.cmpd.rclb.mgf	55.97	749.405	2	0	0.0001	0	2	GRVR	AATVGSLAGQPLQER	AQAW		0	19428	P02649	P02649{210-224}	0	0.0002	0.0004	H0Y7L5;P02649	103.89	24.3762	5.67778	157.147
13948@S_qEVs_exo_C4-Paz.cmpd.rclb.mgf	56.12	749.405	2	0	0	0	2	GRVR	AATVGSLAGQPLQER	AQAW		0	19428	P02649	P02649{210-224}	0	0.0002	0.0004	H0Y7L5;P02649	107.37	24.872	5.85387	157.147
14070@S_qEVs_exo_C4-Paz.cmpd.rclb.mgf	56.43	749.405	2	0	0.0005	0	2	GRVR	AATVGSLAGQPLQER	AQAW		0	19428	P02649	P02649{210-224}	0	0.0002	0.0004	H0Y7L5;P02649	107.43	24.9349	5.5376	157.147
17428@S_qEVs_exo_C4-Paz.cmpd.rclb.mgf	65.28	772.363	2	0	0.0004	0	2	EVGR	VGYVSGWGQSDNFK	LTDH		0	24781	P00739	P00739{220-233}	0	0.0002	0.0004	A0A0A0MRD9;P00739;P00739-2	95.76	27.1056	11.284	157.127
24014@S_qEVs_exo_C4-Paz.cmpd.rclb.mgf	82.68	919.961	2	0	-0.0006	0	2	GGTK	SISISVAGGGGGFGAAGGFGGR	GGGF		0	27234	P35908	P35908{71-92}	0	0.0002	0.0004	P35908	116.7	30.234	13.3279	157.081
38006@S_qEVs_exo_PE1-Paz.cmpd.rclb.mgf	126.52	894.434	2	1	-0.0011	0	2	EQLK	SGTASVVCLLNNFYPR	EAKV	MOD:00110 C8	0	10483	P01834	P01834{20-35}	0	0.0002	0.0004	P01834	92.28	31.7638	11	157.218
32339@S_qEVs_exo_PE1-Paz.cmpd.rclb.mgf	111.2	787.402	2	0	-0.0008	0	2	VMQR	EGGPSQIGDALGFAVR	YLTS		0	8032	P04275	P04275{1764-1779}	0	0.0002	0.0004	P04275	127.73	23.2666	11.4685	157.164
13182@S_qEVs_exo_PE1-Paz.cmpd.rclb.mgf	55.75	653.334	2	0	0.001	0	2	SSTR	HIVTFDGQNFK	LTGS		0	8032	P04275	P04275{1957-1967}	0	0.0002	0.0004	P04275	60.49	29.7998	7.45593	157.134
28680@S_qEVs_exo_PE2-Paz.cmpd.rclb.mgf	95.55	942.152	3	0	0.0034	0	2	GDTR	LELELRPTGEIEQYSVSATYELQR	EDRA		0	14192	P04114	P04114{1001-1024}	0	0.0002	0.0004	P04114	115.23	37.7101	15	157.211
20249@S_qEVs_exo_PE2-Paz.cmpd.rclb.mgf	72.53	592.01	3	0	0.0018	0	2	SRPK	GVALHRPDVYLLPPAR	EQLN		0	10626	P01871;P04220	P01871{323-338};P04220{261-276}	0	0.0002	0.0004	A0A087WYJ9;A0A1B0GUU9;P01871;P01871-2;P04220	43.75	40.1956	11.5086	157.112
19713@S_qEVs_exo_PE3-Paz.cmpd.rclb.mgf	74.27	837.383	3	0	0.0021	0	2	RLEK	EIETYHNLLEGGQEDFESSGAGK	IGLG		0	12853	P35527	P35527{450-472}	0	0.0002	0.0004	K7EQQ3;P35527	96.05	30.7601	15	157.136
13278@S_qEVs_exo_PE4-Paz.cmpd.rclb.mgf	55.77	771.412	2	0	-0.0019	0	2	FVLK	VLSLAQEQVGGSPEK	LQET		0	25164	A0A0G2JPR0;P0C0L5	A0A0G2JPR0{1085-1099};P0C0L5{1085-1099}	0	0.0002	0.0004	A0A0G2JL54;A0A0G2JPR0;A0A140TA29;A0A140TA32;A0A140TA44;A0A140TA49;F5GXS0;P0C0L4;P0C0L4-2;P0C0L5	110.47	29.0264	7.76955	157.2
17652@S_qEVs_exo_PE4-Paz.cmpd.rclb.mgf	67.48	697.815	2	0	-0.0012	0	2	VFRK	AADDTWEPFASGK	TSES		0	31815	P02766	P02766{56-68}	0	0.0002	0.0004	A0A087WT59;A0A087WV45;P02766	94.03	30.4156	6.56864	157.168
14073@S_qEVs_exo_PE4-Paz.cmpd.rclb.mgf	57.85	749.405	2	0	0.0001	0	2	GRVR	AATVGSLAGQPLQER	AQAW		0	19428	P02649	P02649{210-224}	0	0.0002	0.0004	H0Y7L5;P02649	107.46	21.6514	5.60206	157.075
36066@S_qEVs_exo_PE4-Paz.cmpd.rclb.mgf	119.52	592.009	3	0	-0.0005	0	2	SRPK	GVALHRPDVYLLPPAR	EQLN		0	10626	P01871;P04220	P01871{323-338};P04220{261-276}	0	0.0002	0.0004	A0A087WYJ9;A0A1B0GUU9;P01871;P01871-2;P04220	52.66	31.6024	9.50864	157.071
17318@S_qEVs_exo_C3-Paz.cmpd.rclb.mgf	66.6	735.892	2	0	-0.0034	0	2	SLKR	IPIEDGSGEVVLSR	KVLL		0	20295	P01024	P01024{291-304}	0	0.0002	0.0004	P01024	79.8	25.0955	6.82391	157.059
9138@S_qEVs_exo_C3-Paz.cmpd.rclb.mgf	44.55	738.758	2	0	-0.003	0	2	EFAK	TCVADESAENCDK	SLHT	MOD:00110 C2;MOD:00110 C11	0	12444	P02768	P02768{76-88}	0	0.0002	0.0004	A0A087WWT3;A0A0C4DGB6;H7C013;P02768;P02768-3	106.58	32.8169	2.72125	157.057
20064@S_qEVs_exo_C1-Paz.cmpd.rclb.mgf	74.85	655.826	2	0	-0.0008	0	2	PSSK	STSGGTAALGCLVK	DYFP	MOD:00110 C11	0	6298	P01857;P01860	P01857{17-30};P01860{17-30}	0	0.0002	0.0004	A0A0A0MS07;A0A0A0MS08;P01857;P01860	87.51	23.7639	6.03152	156.912
31782@S_qEVs_exo_C1-Paz.cmpd.rclb.mgf	109.58	693.897	2	0	0.001	0	2	GKEK	IAELSATAQEIIK	SQAI		0	14192	P04114	P04114{4466-4478}	0	0.0002	0.0004	P04114	89.7	26.3391	5.60206	156.887
33643@S_qEVs_exo_C1-Paz.cmpd.rclb.mgf	114.47	837.382	3	0	-0.0009	0	2	RLEK	EIETYHNLLEGGQEDFESSGAGK	IGLG		0	12853	P35527	P35527{450-472}	0	0.0002	0.0004	K7EQQ3;P35527	103.09	33.683	13.5528	156.868
32211@S_qEVs_exo_C2-Paz.cmpd.rclb.mgf	111.77	796.9	2	0	-0.0005	0	2	DLSR	ELSEALGQIFDSQR	GCDL		0	19632	Q08380	Q08380{138-151}	0	0.0002	0.0004	K7EJY8;K7EKQ5;K7EP36;K7ESM3;Q08380	92.39	27.3749	8.03621	156.951
25164@S_qEVs_exo_C3-Paz.cmpd.rclb.mgf	89.13	845.925	2	0	0.0014	0	2	KAMK	GFGTDEQAIVDVVANR	SNDQ		0	7187	P20073	P20073{200-215}	0	0.0002	0.0004	P20073;P20073-2	100.32	28.9309	13.5229	156.952
29704@S_qEVs_exo_C4-Paz.cmpd.rclb.mgf	98.07	964.956	2	0	0.0009	0	2	LAAK	NLTDFAEQYSIQDWAK	RMKA		0	14192	P04114	P04114{2560-2575}	0	0.0002	0.0004	P04114	118.66	29.6587	14.6021	157.04
36160@S_qEVs_exo_C4-Paz.cmpd.rclb.mgf	116.38	533.269	4	0	0.004	1	2	DYEK	HKVYACEVTHQGLSSPVTK	SFNR	MOD:00110 C6	0	10483	P01834	P01834{82-100}	0	0.0002	0.0004	P01834	54.31	31.0729		157.034
12597@S_qEVs_exo_C4-Paz.cmpd.rclb.mgf	52.53	677.854	2	0	-0.0044	0	2	YKNK	YGMVAQVTQTLK	LEDT	MOD:00719 M3	0	14192	P04114	P04114{276-287}	0	0.0002	0.0004	A8MUN2;P04114	79.21	26.0287	9.18709	156.945
40395@S_qEVs_exo_C4-Paz.cmpd.rclb.mgf	127.8	1018.21	3	0	0.0006	1	2	KYYK	TIDDLKNQILNLTTDNANILLQIDNAR	LAAD		0	8839	P13645	P13645{202-228}	0	0.0002	0.0004	P13645	136.49	38.1571	15	156.941
36729@S_qEVs_exo_PE1-Paz.cmpd.rclb.mgf	123.13	964.419	3	0	0.0027	0	2	ALGR	AAFGQGSGPIMLDEVQCTGTEASLADCK	SLGW	MOD:00110 C17;MOD:00110 C27	0	19632	Q08380	Q08380{77-104}	0	0.0002	0.0004	K7EJD3;K7EKQ5;K7EP36;K7ERZ6;K7ESM3;Q08380	103.35	34.3954	15	156.97
13638@S_qEVs_exo_PE2-Paz.cmpd.rclb.mgf	54.98	628.833	2	0	-0.0012	0	2	LWGK	VNVDAVGGEALGR	LLVV		0	5082	P02042	P02042{19-31}	0	0.0002	0.0004	E9PEW8;E9PFT6;P02042	72.81	27.3166	8.0655	157.042
28561@S_qEVs_exo_PE2-Paz.cmpd.rclb.mgf	95.12	730.358	3	0	0.0022	0	2	KAPK	SPVGVQPILNEHTFCVGMSK	YQED	MOD:00110 C15	0	24781	P00739	P00739{268-287}	0	0.0002	0.0004	A0A0A0MRD9;P00739;P00739-2	64.5	32.1391	15	156.978
40326@S_qEVs_exo_PE2-Paz.cmpd.rclb.mgf	128.08	748.444	3	0	-0.0002	0	2	SDVR	VPSYTLILPSLELPVLHVPR	NLKL		0	14192	P04114	P04114{3292-3311}	0	0.0002	0.0004	P04114	110.72	27.8781	9.49485	156.977
33254@S_qEVs_exo_PE2-Paz.cmpd.rclb.mgf	108.65	976.803	3	0	0.0031	0	2	ACPR	FSDEGTHESQISFTIEGPLTSFGLSNK	INSK		0	14192	P04114	P04114{2936-2962}	0	0.0002	0.0004	P04114	88	34.1839	15	156.962
30615@S_qEVs_exo_PE2-Paz.cmpd.rclb.mgf	100.87	700.406	2	0	0.0002	0	2	LTGR	TLADLTLLDSPIK	VPLL		0	14192	P04114	P04114{2013-2025}	0	0.0002	0.0004	P04114	94.11	28.5608	7.61979	156.945
16934@S_qEVs_exo_PE3-Paz.cmpd.rclb.mgf	66.23	790.926	2	0	-0.0025	1	2	FSYK	NKYGMVAQVTQTLK	LEDT		0	14192	P04114	P04114{274-287}	0	0.0002	0.0004	A8MUN2;P04114	80.22	26.4356	12.4559	157.008
13022@S_qEVs_exo_PE3-Paz.cmpd.rclb.mgf	55.58	653.334	2	0	0.0006	0	2	SSTR	HIVTFDGQNFK	LTGS		0	8032	P04275	P04275{1957-1967}	0	0.0002	0.0004	P04275	65.19	29.191	8.13668	156.903
21600@S_qEVs_exo_PE3-Paz.cmpd.rclb.mgf	79.48	779.903	2	0	0.0014	0	2	KKYR	ITENDIQIALDDAK	INFN		0	14192	P04114	P04114{2151-2164}	0	0.0002	0.0004	P04114	132.59	28.3508	8.31876	156.899
36331@S_qEVs_exo_PE4-Paz.cmpd.rclb.mgf	120.23	821.084	3	0	0.0008	1	2	GTSK	IDDIWNLEVKENFAGEATLQR	IYSL		0	14192	P04114	P04114{3538-3558}	0	0.0002	0.0004	P04114	114.73	44.0612	15	157.026
11577@S_qEVs_exo_PE4-Paz.cmpd.rclb.mgf	51.33	720.373	2	0	-0.0002	0	2	SQVK	YAGSQVASTSEVLK	YTLF		0	8032	P04275	P04275{1349-1362}	0	0.0002	0.0004	P04275	91.11	29.2465	9.72125	156.995
6647@S_qEVs_exo_PE4-Paz.cmpd.rclb.mgf	38.3	658.999	3	0	0.0035	1	2	AFVK	HQTVPQNTGGKNPDPWAK	NLNE		0	13749	P02787	P02787{554-571}	0	0.0002	0.0004	P02787	59.5	24.6649	11.8239	156.952
15987@S_qEVs_exo_PE4-Paz.cmpd.rclb.mgf	63.05	863.466	2	0	-0.0024	1	2	AEAK	ESGPTTYKVTSTLTIK	ESDW		0	10626	P01871;P04220	P01871{170-185};P04220{108-123}	0	0.0002	0.0004	A0A087WYJ9;A0A1B0GUU9;P01871;P01871-2;P04220	92.09	24.0766	10.8239	156.942
34770@S_qEVs_exo_C1-Paz.cmpd.rclb.mgf	117.42	735.912	2	0	-0.0015	0	2	EVYK	LSLEIEQLELQR	DSAR		0	8671	P04003	P04003{574-585}	0	0.0002	0.0004	P04003	97	29.3644	6.36653	156.856
14289@S_qEVs_exo_C4-Paz.cmpd.rclb.mgf	56.98	822.068	3	0	0.0027	1	2	REGK	QVGSGVTTDQVQAEAKESGPTTYK	VTST	MOD:00040 Q1	0	10626	P01871	P01871{154-177}	0	0.0002	0.0004	A0A087WYJ9;A0A1B0GUU9;P01871;P01871-2	72.76	30.0337	15	156.852
16454@S_qEVs_exo_C1-Paz.cmpd.rclb.mgf	64.3	820.472	2	0	-0.0026	1	2	RYTK	KVPQVSTPTLVEVSR	NLGK		0	12444	P02768	P02768{438-452}	0	0.0002	0.0004	A0A087WWT3;A0A0C4DGB6;B7WNR0;C9JKR2;D6RHD5;H0YA55;P02768;P02768-2;P02768-3	97.26	24.9287	7.46852	156.821
34452@S_qEVs_exo_C1-Paz.cmpd.rclb.mgf	116.58	806.896	2	0	-0.001	0	2	DGLK	LLDNWDSVTSTFSK	LREQ		0	5621	P02647	P02647{70-83}	0	0.0002	0.0004	F8W696;P02647	120.99	30.7116	7.88606	156.774
7960@S_qEVs_exo_C1-Paz.cmpd.rclb.mgf	41.48	808.893	2	0	0.0031	0	2	SPEK	YVTSAPMPEPQAPGR	YFAH	MOD:00719 M7	0	10626	P01871;P04220	P01871{377-391};P04220{315-329}	0	0.0002	0.0004	A0A087WYJ9;A0A1B0GUU9;P01871;P01871-2;P04220	71.49	21.7341	7.3098	156.706
36173@S_qEVs_exo_C2-Paz.cmpd.rclb.mgf	122.52	899.009	2	0	-0.0016	0	2	ELRR	NVQALEIELQSQLALK	QSLE		0	8839	P13645	P13645{371-386}	0	0.0002	0.0004	P13645	84.01	34.6504	10.9586	156.837
13417@S_qEVs_exo_C2-Paz.cmpd.rclb.mgf	57.62	749.405	2	0	0.0003	0	2	GRVR	AATVGSLAGQPLQER	AQAW		0	19428	P02649	P02649{210-224}	0	0.0002	0.0004	H0Y7L5;P02649	111.17	24.5489	5.14267	156.83
35879@S_qEVs_exo_C2-Paz.cmpd.rclb.mgf	121.72	1079.07	2	0	0.0005	0	2	GASK	AVVILVTDVSVDSVDAAADAAR	SNRV		0	8032	P04275	P04275{1795-1816}	0	0.0002	0.0004	P04275	83.45	33.1701	11.2518	156.771
14065@S_qEVs_exo_C3-Paz.cmpd.rclb.mgf	57.82	749.405	2	0	-0.0013	0	2	GRVR	AATVGSLAGQPLQER	AQAW		0	19428	P02649	P02649{210-224}	0	0.0002	0.0004	H0Y7L5;P02649	90.69	23.5476	5.27572	156.833
23286@S_qEVs_exo_C3-Paz.cmpd.rclb.mgf	83.75	895.951	2	0	0.0017	0	2	SLEK	SYELPDGQVITIGNER	FRCP		0	22233	P60709;P68032	P60709{239-254};P68032{241-256}	0	0.0002	0.0004	A5A3E0;P60709;P62736;P63261;P63267;P63267-2;P68032;P68133;Q562R1;Q6S8J3;Q9BYX7	90.47	28.8128	10.6383	156.788
30082@S_qEVs_exo_C3-Paz.cmpd.rclb.mgf	103.75	905.683	4	0	0.0001	1	2	VQWK	VDNALQSGNSQESVTEQDSKDSTYSLSSTLTLSK	ADYE		0	10483	P01834	P01834{43-76}	0	0.0002	0.0004	P01834	92.16	30.4782		156.765
23507@S_qEVs_exo_C3-Paz.cmpd.rclb.mgf	84.32	790.729	3	0	0.0027	0	2	WITK	QQNAQGGFSSTQDTVVALHALSK	YGAA	MOD:00040 Q1	0	23021	P01023	P01023{1241-1263}	0	0.0002	0.0004	P01023	101.84	36.3317	15	156.727
18040@S_qEVs_exo_C3-Paz.cmpd.rclb.mgf	68.58	924.437	2	0	0.0002	0	2	VLSR	EYSGTIASEANTYLNSK	STRS		0	14192	P04114	P04114{3508-3524}	0	0.0002	0.0004	P04114	119.8	25.3293	14.585	156.713
27724@S_qEVs_exo_C3-Paz.cmpd.rclb.mgf	96.9	674.711	3	0	0.0051	0	2	LQPR	GPHALGAPSLLLTGTQLYGR	FGSA		0	24446	P08514	P08514{367-386}	0	0.0002	0.0004	P08514;P08514-2;P08514-3	91.6	32.6236	11	156.695
23576@S_qEVs_exo_C3-Paz.cmpd.rclb.mgf	84.5	712.672	3	0	0.0007	1	2	HLGK	CPNPPVQENFDVNKYLGR	WYEI	MOD:00110 C1	0	20947	P05090	P05090{28-45}	0	0.0002	0.0004	C9JF17;C9JX71;P05090	82.62	38.3409	15	156.664
27912@S_qEVs_exo_C4-Paz.cmpd.rclb.mgf	93.18	873.45	2	0	0.0033	1	2	KLVK	EALKESQLPTVMDFR	KFSR	MOD:00420 E1	0	14192	P04114	P04114{617-631}	0	0.0002	0.0004	A8MUN2;P04114	74.84	28.7524	14.2596	156.844
23764@S_qEVs_exo_C4-Paz.cmpd.rclb.mgf	82.03	889.919	2	0	-0.0011	0	2	QEAK	DICEEQVNSLPGSITK	AGDF	MOD:00110 C3	0	20295	P01024	P01024{1156-1171}	0	0.0002	0.0004	M0R0Q9;P01024	68.99	26.3792	13.3098	156.841
11768@S_qEVs_exo_C4-Paz.cmpd.rclb.mgf	50.42	572.957	3	0	0.005	0	2	KTAK	DALSSVQESQVAQQAR	GWVT		0	17508	P02656	P02656{45-60}	0	0.0002	0.0004	B0YIW2;P02656	77.04	28.3567	7.36653	156.828
13198@S_qEVs_exo_C4-Paz.cmpd.rclb.mgf	54.05	800.894	2	0	0.0005	0	2	SPEK	YVTSAPMPEPQAPGR	YFAH		0	10626	P01871;P04220	P01871{377-391};P04220{315-329}	0	0.0002	0.0004	A0A087WYJ9;A0A1B0GUU9;P01871;P01871-2;P04220	76.34	25.3577	7.17393	156.81
13258@S_qEVs_exo_C4-Paz.cmpd.rclb.mgf	54.22	800.894	2	0	-0.0001	0	2	SPEK	YVTSAPMPEPQAPGR	YFAH		0	10626	P01871;P04220	P01871{377-391};P04220{315-329}	0	0.0002	0.0004	A0A087WYJ9;A0A1B0GUU9;P01871;P01871-2;P04220	79.94	22.9163	8.67778	156.793
17166@S_qEVs_exo_C4-Paz.cmpd.rclb.mgf	64.42	662.658	3	0	0.0015	1	2	GSNR	ASGVPDRFSGSGSGTDFTLK	ISRV		0	4438	A0A075B6P5	A0A075B6P5{80-99}	0	0.0002	0.0004	A0A075B6P5;A0A087WW87;A0A087X0Q4;P01614;P01615	50.31	27.3416	8.39794	156.782
22676@S_qEVs_exo_C4-Paz.cmpd.rclb.mgf	79.05	785.842	2	0	-0.002	0	2	ETSR	FSAICQGDGTWSPR	TPSC	MOD:00110 C5	0	8671	P04003	P04003{405-418}	0	0.0002	0.0004	P04003	92.7	28.6705	9.82391	156.78
17928@S_qEVs_exo_C4-Paz.cmpd.rclb.mgf	66.57	877.854	2	0	-0.0004	0	2	GGGR	FSSCGGGGGSFGAGGGFGSR	SLVN	MOD:00110 C4	0	27234	P04264	P04264{46-65}	0	0.0002	0.0004	P04264	155.86	35.1558	13.2076	156.739
37690@S_qEVs_exo_C4-Paz.cmpd.rclb.mgf	120.55	899.009	2	0	-0.001	0	2	ELRR	NVQALEIELQSQLALK	QSLE		0	8839	P13645	P13645{371-386}	0	0.0002	0.0004	P13645	89.12	30.0924	10.8539	156.711
26643@S_qEVs_exo_C4-Paz.cmpd.rclb.mgf	89.63	806.898	2	0	0.0024	0	2	DGLK	LLDNWDSVTSTFSK	LREQ		0	5621	P02647	P02647{70-83}	0	0.0002	0.0004	F8W696;P02647	121.1	29.7204	7.22915	156.708
35038@S_qEVs_exo_PE1-Paz.cmpd.rclb.mgf	118.48	937.5	2	0	0.0002	0	2	VVVK	LFDSDPITVTVPVEVSR	KNPK		0	18196	P10909	P10909{409-425}	0	0.0002	0.0004	H0YAS8;P10909;P10909-2;P10909-3;P10909-4;P10909-5	94.86	29.4633	12.8539	156.784
21852@S_qEVs_exo_PE2-Paz.cmpd.rclb.mgf	76.7	693.897	2	0	0.001	0	2	GKEK	IAELSATAQEIIK	SQAI		0	14192	P04114	P04114{4466-4478}	0	0.0002	0.0004	P04114	91.36	30.8235	6.48149	156.813
32733@S_qEVs_exo_PE2-Paz.cmpd.rclb.mgf	107.13	975.931	2	0	-0.0004	0	2	SHSR	TPEYYPNAGLIMNYCR	NPDA	MOD:00110 C15	0	2913	P08519	P08519{177-192,291-306,405-420,519-534,633-648,747-762,861-876,975-990,1089-1104,1203-1218,1317-1332,1431-1446,1545-1560,1659-1674,1773-1788,1887-1902,2001-2016,2115-2130,2229-2244,2343-2358,2457-2472,2571-2586,2685-2700,2799-2814,2913-2928,3027-3042,3141-3156,3255-3270,3369-3384}	0	0.0002	0.0004	A0A087WWY0;P08519	84.21	32.9787	8.72125	156.664
19180@S_qEVs_exo_PE3-Paz.cmpd.rclb.mgf	72.55	770.868	2	0	-0.0001	0	2	TGLR	DASGVTFTWTPSSGK	SAVQ		0	16658	P01876	P01876{154-168}	0	0.0002	0.0004	P01876	104.13	29.0376	9.45593	156.734
17362@S_qEVs_exo_PE3-Paz.cmpd.rclb.mgf	67.33	697.815	2	0	-0.0008	0	2	VFRK	AADDTWEPFASGK	TSES		0	31815	P02766	P02766{56-68}	0	0.0002	0.0004	A0A087WT59;A0A087WV45;P02766	91.73	28.6757	7.58503	156.725
21991@S_qEVs_exo_PE3-Paz.cmpd.rclb.mgf	80.52	693.896	2	0	-0.0009	0	2	GKEK	IAELSATAQEIIK	SQAI		0	14192	P04114	P04114{4466-4478}	0	0.0002	0.0004	P04114	81.28	28.0578	7.65758	156.721
31064@S_qEVs_exo_PE3-Paz.cmpd.rclb.mgf	107.08	806.897	2	0	0.001	0	2	DGLK	LLDNWDSVTSTFSK	LREQ		0	5621	P02647	P02647{70-83}	0	0.0002	0.0004	F8W696;P02647	112.07	29.1361	8.56864	156.672
33321@S_qEVs_exo_PE4-Paz.cmpd.rclb.mgf	112.1	964.955	2	0	-0.0005	0	2	LAAK	NLTDFAEQYSIQDWAK	RMKA		0	14192	P04114	P04114{2560-2575}	0	0.0002	0.0004	P04114	99.89	31.2234	14.3372	156.843
36265@S_qEVs_exo_PE4-Paz.cmpd.rclb.mgf	120.07	592.01	3	0	0.0003	0	2	SRPK	GVALHRPDVYLLPPAR	EQLN		0	10626	P01871;P04220	P01871{323-338};P04220{261-276}	0	0.0002	0.0004	A0A087WYJ9;A0A1B0GUU9;P01871;P01871-2;P04220	43.73	34.0689	9.61979	156.837
38327@S_qEVs_exo_PE4-Paz.cmpd.rclb.mgf	125.63	728.713	3	0	-0.0033	2	2	KDAK	NKLNDLEDALQQAKEDLAR	LLRD		0	27234	P04264	P04264{442-460}	0	0.0002	0.0004	P04264	96.13	33.081	15	156.834
36164@S_qEVs_exo_PE4-Paz.cmpd.rclb.mgf	119.78	592.01	3	0	0.0006	0	2	SRPK	GVALHRPDVYLLPPAR	EQLN		0	10626	P01871;P04220	P01871{323-338};P04220{261-276}	0	0.0002	0.0004	A0A087WYJ9;A0A1B0GUU9;P01871;P01871-2;P04220	43.56	33.0744	12.0757	156.8
26777@S_qEVs_exo_PE4-Paz.cmpd.rclb.mgf	93.02	942.464	2	0	0.0013	0	2	NGMK	IFFYDSENPPASEVLR	IQNI		0	31853	P27169	P27169{291-306}	0	0.0002	0.0004	P27169	97.16	33.5697	12.7212	156.767
12822@S_qEVs_exo_PE4-Paz.cmpd.rclb.mgf	54.57	800.893	2	0	-0.0005	0	2	SPEK	YVTSAPMPEPQAPGR	YFAH		0	10626	P01871;P04220	P01871{377-391};P04220{315-329}	0	0.0002	0.0004	A0A087WYJ9;A0A1B0GUU9;P01871;P01871-2;P04220	73.16	26.3806	7.74473	156.74
17995@S_qEVs_exo_C1-Paz.cmpd.rclb.mgf	68.52	669.859	2	0	0.0004	0	2	YKNK	YGMVAQVTQTLK	LEDT		0	14192	P04114	P04114{276-287}	0	0.0002	0.0004	A8MUN2;P04114	74.08	26.7664	10.8539	156.645
17994@S_qEVs_exo_C2-Paz.cmpd.rclb.mgf	70.6	809.43	2	0	0.0029	0	2	HVSR	TEVSSNHVLIYLDK	VSNQ		0	23021	P01023	P01023{1408-1421}	0	0.0002	0.0004	P01023	60.43	27.1092	12.5229	156.644
36678@S_qEVs_exo_PE1-Paz.cmpd.rclb.mgf	123	899.01	2	0	-0.0007	0	2	ELRR	NVQALEIELQSQLALK	QSLE		0	8839	P13645	P13645{371-386}	0	0.0002	0.0004	P13645	78.64	34.1679	13.699	156.655
13202@S_qEVs_exo_PE3-Paz.cmpd.rclb.mgf	56.05	653.334	2	0	0.0006	0	2	SSTR	HIVTFDGQNFK	LTGS		0	8032	P04275	P04275{1957-1967}	0	0.0002	0.0004	P04275	58.88	30.5234	7.72125	156.657
38541@S_qEVs_exo_PE4-Paz.cmpd.rclb.mgf	126.2	893.934	2	0	-0.0017	0	2	EQLK	SGTASVVCLLNNFYPR	EAKV	MOD:00110 C8	0	10483	P01834	P01834{20-35}	0	0.0002	0.0004	P01834	130.22	27.4442	10.5686	156.652
34752@S_qEVs_exo_C1-Paz.cmpd.rclb.mgf	117.37	806.897	2	0	-0.0006	0	2	DGLK	LLDNWDSVTSTFSK	LREQ		0	5621	P02647	P02647{70-83}	0	0.0002	0.0004	F8W696;P02647	121.02	31.2517	7.88606	156.625
30380@S_qEVs_exo_C1-Paz.cmpd.rclb.mgf	105.77	779.903	2	0	0.0018	0	2	KKYR	ITENDIQIALDDAK	INFN		0	14192	P04114	P04114{2151-2164}	0	0.0002	0.0004	P04114	111.76	24.8744	9.4318	156.572
12796@S_qEVs_exo_C1-Paz.cmpd.rclb.mgf	54.45	749.405	2	0	0.0001	0	2	GRVR	AATVGSLAGQPLQER	AQAW		0	19428	P02649	P02649{210-224}	0	0.0002	0.0004	H0Y7L5;P02649	100.42	24.191	5.67778	156.56
36927@S_qEVs_exo_C1-Paz.cmpd.rclb.mgf	123.17	730.903	2	0	-0.0014	0	2	LQSK	VDLLNQEIEFLK	VLYD		0	27234	P35908	P35908{303-314}	0	0.0002	0.0004	P35908	79.38	28.6919	7.07572	156.523
34224@S_qEVs_exo_C1-Paz.cmpd.rclb.mgf	115.98	997.97	2	0	-0.0033	0	2	ALGK	LPQQANDYLNSFNWER	QVSH		0	14192	P04114	P04114{2118-2133}	0	0.0002	0.0004	P04114	104.55	31.8422	10.5528	156.467
13055@S_qEVs_exo_C2-Paz.cmpd.rclb.mgf	56.68	653.333	2	0	-0.0015	0	2	SSTR	HIVTFDGQNFK	LTGS		0	8032	P04275	P04275{1957-1967}	0	0.0002	0.0004	P04275	62.78	28.1308	9.38722	156.641
31555@S_qEVs_exo_C2-Paz.cmpd.rclb.mgf	109.92	806.897	2	0	-0.0004	0	2	DGLK	LLDNWDSVTSTFSK	LREQ		0	5621	P02647	P02647{70-83}	0	0.0002	0.0004	F8W696;P02647	112.05	29.3386	7	156.625
10401@S_qEVs_exo_C2-Paz.cmpd.rclb.mgf	49.65	620.849	2	0	-0.0005	0	2	AQLR	ILAGPAGDSNVVK	LQRI		0	8032	P04275	P04275{1838-1850}	0	0.0002	0.0004	P04275	77.5	26.7914	12.9586	156.607
10661@S_qEVs_exo_C2-Paz.cmpd.rclb.mgf	50.3	800.895	2	0	0	0	2	REGK	QVGSGVTTDQVQAEAK	ESGP	MOD:00040 Q1	0	10626	P01871	P01871{154-169}	0	0.0002	0.0004	A0A087WYJ9;A0A1B0GUU9;P01871;P01871-2	97.7	28.1087	8.3098	156.572
14438@S_qEVs_exo_C2-Paz.cmpd.rclb.mgf	60.43	858.928	2	0	-0.0034	0	2	NVKK	QISNLQQSISDAEQR	GENA		0	27234	P04264	P04264{418-432}	0	0.0002	0.0004	P04264	105.89	27.0701	10.4685	156.475
33333@S_qEVs_exo_C2-Paz.cmpd.rclb.mgf	114.82	1029.98	2	0	0.0001	0	2	WTQR	FFESFGDLSTPDAVMGNPK	VKAH		0	5082	P68871	P68871{42-60}	0	0.0002	0.0004	F8W6P5;P68871	106.29	31.7538	12.6576	156.474
24502@S_qEVs_exo_C3-Paz.cmpd.rclb.mgf	87.15	710.003	3	0	0	0	2	MISR	TPEVTCVVVDVSHEDPEVK	FNWY	MOD:00110 C6	0	6298	P01857	P01857{139-157}	0	0.0002	0.0004	A0A0A0MS07;A0A0A0MS08;P01857	57.01	22.6761	13.2596	156.643
22206@S_qEVs_exo_C3-Paz.cmpd.rclb.mgf	80.62	785.844	2	0	0.0021	0	2	ETSR	FSAICQGDGTWSPR	TPSC	MOD:00110 C5	0	8671	P04003	P04003{405-418}	0	0.0002	0.0004	P04003	90.2	30.0423	7.50864	156.602
18957@S_qEVs_exo_C3-Paz.cmpd.rclb.mgf	71.3	1014.53	2	0	0.0012	1	2	SPAK	LLLQMDSSATAYGSTVSKR	VAWH		0	14192	P04114	P04114{1146-1164}	0	0.0002	0.0004	P04114	106.94	33.5755	12.0969	156.532
26862@S_qEVs_exo_C4-Paz.cmpd.rclb.mgf	90.3	918.48	2	0	0.0025	0	2	WASR	QEPSQGTTTFAVTSILR	VAAE		0	16658	A0A0G2JMB2;P01876	A0A0G2JMB2{270-286};P01876{283-299}	0	0.0002	0.0004	A0A0G2JMB2;P01876	83.69	29.8339	10.1427	156.587
11445@S_qEVs_exo_C4-Paz.cmpd.rclb.mgf	49.55	800.896	2	0	0.0014	0	2	REGK	QVGSGVTTDQVQAEAK	ESGP	MOD:00040 Q1	0	10626	P01871	P01871{154-169}	0	0.0002	0.0004	A0A087WYJ9;A0A1B0GUU9;P01871;P01871-2	99.18	29.2606	10.5528	156.579
12776@S_qEVs_exo_C4-Paz.cmpd.rclb.mgf	52.98	800.893	2	0	-0.0009	0	2	SPEK	YVTSAPMPEPQAPGR	YFAH		0	10626	P01871;P04220	P01871{377-391};P04220{315-329}	0	0.0002	0.0004	A0A087WYJ9;A0A1B0GUU9;P01871;P01871-2;P04220	74.68	23.677	10.8539	156.573
14708@S_qEVs_exo_C4-Paz.cmpd.rclb.mgf	58.05	768.39	3	0	0.0004	0	2	LSCR	ASQSVSSNLAWYQQKPGQAPR	LLIY		0	29564	A0A087WSY6	A0A087WSY6{45-65}	0	0.0002	0.0004	A0A087WSY6;P01624	75.62	32.1024	12.3872	156.472
13158@S_qEVs_exo_C4-Paz.cmpd.rclb.mgf	53.95	832.401	2	0	-0.002	0	2	VQYR	GEVQAMLGQSTEELR	VRLA	MOD:00719 M6	0	19428	P02649	P02649{138-152}	0	0.0002	0.0004	E7ERP7;E9PEV4;H0Y7L5;P02649	118.13	27.7932	10.9586	156.461
40350@S_qEVs_exo_C4-Paz.cmpd.rclb.mgf	127.68	695.728	3	0	-0.0022	0	2	LGEK	ASAGLLGAHAAAITAYALTLTK	APAD		0	25164	A0A0G2JPR0;P0C0L5	A0A0G2JPR0{1183-1204};P0C0L5{1183-1204}	0	0.0002	0.0004	A0A0G2JL54;A0A0G2JPR0;A0A140TA29;A0A140TA32;A0A140TA44;A0A140TA49;F5GXS0;P0C0L4;P0C0L4-2;P0C0L5	116.22	35.2471	15	156.46
31352@S_qEVs_exo_PE1-Paz.cmpd.rclb.mgf	108.37	653.333	2	0	-0.0003	0	2	SSTR	HIVTFDGQNFK	LTGS		0	8032	P04275	P04275{1957-1967}	0	0.0002	0.0004	P04275	56.3	26.4818	10.9208	156.585
14288@S_qEVs_exo_PE1-Paz.cmpd.rclb.mgf	58.62	761.862	2	0	-0.0011	1	2	HVFR	KAADDTWEPFASGK	TSES		0	31815	P02766	P02766{55-68}	0	0.0002	0.0004	A0A087WT59;A0A087WV45;P02766	87.62	25.2764	10.8539	156.483
30336@S_qEVs_exo_PE1-Paz.cmpd.rclb.mgf	105.45	776.847	2	0	0.0079	0	2	GSCK	SEVEVDIHYCQGK	CASK	MOD:00110 C10	0	8032	P04275	P04275{2741-2753}	0	0.0002	0.0004	P04275;P04275-2	65.32	31.6929	10.3565	156.481
9093@S_qEVs_exo_PE2-Paz.cmpd.rclb.mgf	43.28	810.903	2	0	0.0006	0	2	LVEK	VQAAVGTSAAPVPSDNH			0	19428	P02649	P02649{301-317}	0	0.0002	0.0004	P02649	80.95	25.841	8.85387	156.519
11527@S_qEVs_exo_PE2-Paz.cmpd.rclb.mgf	49.5	800.895	2	0	0.0005	0	2	REGK	QVGSGVTTDQVQAEAK	ESGP	MOD:00040 Q1	0	10626	P01871	P01871{154-169}	0	0.0002	0.0004	A0A087WYJ9;A0A1B0GUU9;P01871;P01871-2	114.89	26.0737	9.4318	156.488
19761@S_qEVs_exo_PE3-Paz.cmpd.rclb.mgf	74.4	824.405	2	0	0	0	2	VQYR	GEVQAMLGQSTEELR	VRLA		0	19428	P02649	P02649{138-152}	0	0.0002	0.0004	E7ERP7;E9PEV4;H0Y7L5;P02649	104.53	31.0087	7.95861	156.633
31003@S_qEVs_exo_PE3-Paz.cmpd.rclb.mgf	106.92	806.897	2	0	0.0009	0	2	DGLK	LLDNWDSVTSTFSK	LREQ		0	5621	P02647	P02647{70-83}	0	0.0002	0.0004	F8W696;P02647	121.22	32.396	8.05552	156.625
11227@S_qEVs_exo_PE3-Paz.cmpd.rclb.mgf	50.87	720.374	2	0	0.0015	0	2	SQVK	YAGSQVASTSEVLK	YTLF		0	8032	P04275	P04275{1349-1362}	0	0.0002	0.0004	P04275	89.67	28.5328	10.1938	156.507
13425@S_qEVs_exo_PE3-Paz.cmpd.rclb.mgf	56.62	749.406	2	0	0.0009	0	2	GRVR	AATVGSLAGQPLQER	AQAW		0	19428	P02649	P02649{210-224}	0	0.0002	0.0004	H0Y7L5;P02649	103.96	23.1405	5.19382	156.47
35202@S_qEVs_exo_PE4-Paz.cmpd.rclb.mgf	117.22	873.957	2	0	-0.0005	0	2	ASAK	IEGNLIFDPNNYLPK	ESML		0	14192	P04114	P04114{655-669}	0	0.0002	0.0004	A8MUN2;P04114	63.76	21.1945	8.14874	156.547
13850@S_qEVs_exo_PE4-Paz.cmpd.rclb.mgf	57.25	749.405	2	0	-0.0001	0	2	GRVR	AATVGSLAGQPLQER	AQAW		0	19428	P02649	P02649{210-224}	0	0.0002	0.0004	H0Y7L5;P02649	107.48	25.0999	5.34679	156.47
30632@S_qEVs_exo_C1-Paz.cmpd.rclb.mgf	106.42	902.393	3	0	0.0006	0	2	VCGR	GGGGSFGYSYGGGSGGGFSASSLGGGFGGGSR	GFGG		0	12853	P35527	P35527{64-95}	0	0.0002	0.0004	P35527	91.93	24.3608	9.60206	156.458
8434@S_qEVs_exo_C1-Paz.cmpd.rclb.mgf	42.8	738.759	2	0	-0.0006	0	2	EFAK	TCVADESAENCDK	SLHT	MOD:00110 C2;MOD:00110 C11	0	12444	P02768	P02768{76-88}	0	0.0002	0.0004	A0A087WWT3;A0A0C4DGB6;H7C013;P02768;P02768-3	83.26	30.9936	8.4437	156.455
27077@S_qEVs_exo_PE3-Paz.cmpd.rclb.mgf	95.17	936.475	2	0	0.0003	0	2	SPAK	LLLQMDSSATAYGSTVSK	RVAW		0	14192	P04114	P04114{1146-1163}	0	0.0002	0.0004	P04114	121.7	32.8871	13.2757	156.451
18296@S_qEVs_exo_PE3-Paz.cmpd.rclb.mgf	70.13	944.403	2	0	-0.002	0	2	WHQR	TPENYPNAGLTENYCR	NPDS	MOD:00110 C15	0	2913	P08519	P08519{4045-4060}	0	0.0002	0.0004	P08519	52.91	28.7312	8.65758	156.443
10886@S_qEVs_exo_PE4-Paz.cmpd.rclb.mgf	49.53	620.849	2	0	0.0002	0	2	AQLR	ILAGPAGDSNVVK	LQRI		0	8032	P04275	P04275{1838-1850}	0	0.0002	0.0004	P04275	77.43	26.4743	15	156.458
20606@S_qEVs_exo_C1-Paz.cmpd.rclb.mgf	76.48	815.378	2	0	0.0006	0	2	DTKK	MTSNFPVDLSDYPK	SLHM	MOD:00719 M1	0	14192	P04114	P04114{1189-1202}	0	0.0002	0.0004	P04114	86.65	26.6594	11.4815	156.415
31913@S_qEVs_exo_C1-Paz.cmpd.rclb.mgf	109.93	807.381	2	0	0.0019	0	2	DTKK	MTSNFPVDLSDYPK	SLHM		0	14192	P04114	P04114{1189-1202}	0	0.0002	0.0004	P04114	111.57	27.3935	9.08092	156.415
33261@S_qEVs_exo_C1-Paz.cmpd.rclb.mgf	113.47	772.876	2	1	-0.0056	0	2	YSMK	VTGEGCVYLQTSLK	YNIL	MOD:00110 C6	0	23021	P01023	P01023{1316-1329}	0	0.0002	0.0004	P01023	115.11	26.9507	10.4202	156.414
30640@S_qEVs_exo_C1-Paz.cmpd.rclb.mgf	106.45	669.858	2	0	-0.0014	0	2	YKNK	YGMVAQVTQTLK	LEDT		0	14192	P04114	P04114{276-287}	0	0.0002	0.0004	A8MUN2;P04114	74.89	23.666	10.5229	156.354
21013@S_qEVs_exo_C2-Paz.cmpd.rclb.mgf	79.47	693.897	2	0	0.0008	0	2	GKEK	IAELSATAQEIIK	SQAI		0	14192	P04114	P04114{4466-4478}	0	0.0002	0.0004	P04114	75.88	29.4556	5.72125	156.409
26385@S_qEVs_exo_C2-Paz.cmpd.rclb.mgf	95.13	779.902	2	0	-0.0009	0	2	KKYR	ITENDIQIALDDAK	INFN		0	14192	P04114	P04114{2151-2164}	0	0.0002	0.0004	P04114	91.94	25.6183	10.0044	156.296
28522@S_qEVs_exo_C3-Paz.cmpd.rclb.mgf	99.18	693.898	2	0	0.0032	0	2	GKEK	IAELSATAQEIIK	SQAI		0	14192	P04114	P04114{4466-4478}	0	0.0002	0.0004	P04114	85.06	26.6212	5.65758	156.371
10909@S_qEVs_exo_C3-Paz.cmpd.rclb.mgf	49.42	620.848	2	0	-0.001	0	2	AQLR	ILAGPAGDSNVVK	LQRI		0	8032	P04275	P04275{1838-1850}	0	0.0002	0.0004	P04275	77.44	26.1618	13.6198	156.33
24897@S_qEVs_exo_C3-Paz.cmpd.rclb.mgf	88.45	802.927	2	0	0.003	0	2	KGNR	IAQWQSFQLEGGLK	QFSF		0	23021	P01023	P01023{175-188}	0	0.0002	0.0004	P01023	66.04	24.9692	7.05061	156.297
22234@S_qEVs_exo_C4-Paz.cmpd.rclb.mgf	77.9	779.903	2	0	0.0011	0	2	KKYR	ITENDIQIALDDAK	INFN		0	14192	P04114	P04114{2151-2164}	0	0.0002	0.0004	P04114	126.24	30.4965	9	156.418
38961@S_qEVs_exo_C4-Paz.cmpd.rclb.mgf	124.02	797.4	3	0	0.0007	2	2	MEPK	DKDQEVLLQTFLDDASPGDKR	LAAY		0	14192	P04114	P04114{538-558}	0	0.0002	0.0004	A8MUN2;P04114	113.01	27.7224	14.1487	156.37
38419@S_qEVs_exo_C4-Paz.cmpd.rclb.mgf	122.6	592.009	3	0	-0.0012	0	2	SRPK	GVALHRPDVYLLPPAR	EQLN		0	10626	P01871;P04220	P01871{323-338};P04220{261-276}	0	0.0002	0.0004	A0A087WYJ9;A0A1B0GUU9;P01871;P01871-2;P04220	48.96	34.4417	11.2291	156.265
14377@S_qEVs_exo_PE2-Paz.cmpd.rclb.mgf	56.88	623.355	2	0	-0.0034	1	2	NEER	KTLLSNLEEAK	KKKE		0	18196	P10909	P10909{68-78}	0	0.0002	0.0004	E5RG36;E5RGB0;E5RH61;E5RJZ5;E7ERK6;E7ETB4;H0YLK8;P10909;P10909-2;P10909-4;P10909-5	85.38	29.5089	7.11919	156.259
18909@S_qEVs_exo_PE3-Paz.cmpd.rclb.mgf	71.82	676.688	3	0	0.0053	1	2	SPAK	LLLQMDSSATAYGSTVSKR	VAWH		0	14192	P04114	P04114{1146-1164}	0	0.0002	0.0004	P04114	122.26	39.1935	9.72125	156.341
25977@S_qEVs_exo_PE3-Paz.cmpd.rclb.mgf	91.95	944.979	2	0	-0.0011	0	2	LILR	VIGNMGQTMEQLTPELK	SSIL		0	14192	P04114	P04114{491-507}	0	0.0002	0.0004	A8MUN2;P04114	141.89	24.54	10	156.31
21166@S_qEVs_exo_PE3-Paz.cmpd.rclb.mgf	78.32	816.922	2	0	-0.0018	0	2	SVNK	ALYWVNGQVPDGVSK	VLVD		0	14192	P04114	P04114{718-732}	0	0.0002	0.0004	A8MUN2;P04114	70.47	28.325	7.10237	156.288
31265@S_qEVs_exo_PE4-Paz.cmpd.rclb.mgf	105.98	756.944	2	0	0.001	1	2	TLNK	NSLKIEIPLPFGGK	SSRD		0	14192	P04114	P04114{1292-1305}	0	0.0002	0.0004	P04114	69.39	26.2986	10.0757	156.431
26447@S_qEVs_exo_PE4-Paz.cmpd.rclb.mgf	92.05	693.896	2	0	0.0003	0	2	GKEK	IAELSATAQEIIK	SQAI		0	14192	P04114	P04114{4466-4478}	0	0.0002	0.0004	P04114	90.67	28.9455	5.52288	156.42
35251@S_qEVs_exo_PE4-Paz.cmpd.rclb.mgf	117.35	817.085	3	0	0.0021	1	2	ITAK	GESKLEVLNFDFQANAQLSNPK	INPL		0	14192	P04114	P04114{2797-2818}	0	0.0002	0.0004	P04114	101.4	30.3368	15	156.388
12722@S_qEVs_exo_PE4-Paz.cmpd.rclb.mgf	54.32	704.359	2	0	-0.001	0	2	FQDK	LGEVNTYAGDLQK	KLVP		0	24689	P06727	P06727{66-78}	0	0.0002	0.0004	P06727	94.81	27.7931	9.56864	156.382
34334@S_qEVs_exo_C1-Paz.cmpd.rclb.mgf	116.28	806.896	2	0	-0.0012	0	2	DGLK	LLDNWDSVTSTFSK	LREQ		0	5621	P02647	P02647{70-83}	0	0.0002	0.0004	F8W696;P02647	121.01	30.818	8.08619	156.205
34951@S_qEVs_exo_C1-Paz.cmpd.rclb.mgf	117.88	735.912	2	0	-0.0001	0	2	EVYK	LSLEIEQLELQR	DSAR		0	8671	P04003	P04003{574-585}	0	0.0002	0.0004	P04003	86.55	27.3174	7.38722	156.181
18676@S_qEVs_exo_C1-Paz.cmpd.rclb.mgf	70.63	770.868	2	0	-0.0008	0	2	TGLR	DASGVTFTWTPSSGK	SAVQ		0	16658	P01876	P01876{154-168}	0	0.0002	0.0004	P01876	90.56	32.6785	9.284	156.159
37333@S_qEVs_exo_C1-Paz.cmpd.rclb.mgf	124.23	910.803	3	0	-0.0005	0	2	DYLR	WVQTLSEQVQEELLSSQVTQELR	ALMD		0	19428	P02649	P02649{57-79}	0	0.0002	0.0004	E7ERP7;E9PEV4;H0Y7L5;P02649	139.39	38.4105	15	156.138
35912@S_qEVs_exo_C1-Paz.cmpd.rclb.mgf	120.45	1029.98	2	0	-0.0003	0	2	WTQR	FFESFGDLSTPDAVMGNPK	VKAH		0	5082	P68871	P68871{42-60}	0	0.0002	0.0004	F8W6P5;P68871	105.78	31.0997	13.4949	156.129
[truncated: 69,355 more rows]

## Sheet: C1_proteins
ID	header	length	Mw(kDa)	pI	GRAVY	inferred.protein.fdr	best.peptide.fdr	protein.group	inferred.protein.group.size	%sequence_coverage	pept_unique	pept_inferred	pept_ambiguous	pept_excluded
A0A024R6I7	tr|A0A024R6I7|A0A024R6I7_HUMAN Alpha-1-antitrypsin	418	46.71	5.17	-0.19	0	0	32912	2	67.7	0	1	30	2
A0A075B6S5	sp|A0A075B6S5|KV127_HUMAN Immunoglobulin kappa variable 1-27	117	12.71	8.43	-0.1	0	0	18019	2	31.62	2	0	1	1
A0A0B4J2B5	tr|A0A0B4J2B5|A0A0B4J2B5_HUMAN Immunoglobulin heavy variable 3/OR16-9 (non-functional) (Fragment)	98	10.66	8.93	-0.38	0	0	30108	12	22.45	0	1	1	3
A0A0B4J2D9	sp|A0A0B4J2D9|KVD13_HUMAN Immunoglobulin kappa variable 1D-13	117	12.57	7.87	-0.01	0	0	5577	1	29.06	2	0	0	1
A0A0C4DH25	sp|A0A0C4DH25|KVD20_HUMAN Immunoglobulin kappa variable 3D-20	116	12.52	4.16	-0.04	0	0	31419	2	27.59	1	0	2	0
A0A0C4DH69	sp|A0A0C4DH69|KV109_HUMAN Immunoglobulin kappa variable 1-9	117	12.71	8.43	0.01	0	0	18019	2	29.06	0	1	1	0
A0A0C4DH73	sp|A0A0C4DH73|KV112_HUMAN Immunoglobulin kappa variable 1-12	117	12.65	8.44	-0.05	0	0	31841	3	29.06	0	1	1	1
A0A0G2JMB2	tr|A0A0G2JMB2|A0A0G2JMB2_HUMAN Ig alpha-2 chain C region (Fragment)	340	36.51	5.66	-0.24	0	0	16658	3	49.41	1	0	10	1
A0A0G2JPR0	tr|A0A0G2JPR0|A0A0G2JPR0_HUMAN Complement C4-A	1744	192.88	6.6	-0.25	0	0	25164	2	37.33	0	3	42	16
A0M8Q6	sp|A0M8Q6|IGLC7_HUMAN Immunoglobulin lambda constant 7	106	11.25	8.42	-0.46	0	0	15756	3	46.23	1	0	3	2
B9A064	sp|B9A064|IGLL5_HUMAN Immunoglobulin lambda-like polypeptide 5	214	23.06	9.12	-0.4	0	0	15756	3	50	0	3	6	0
O14791	sp|O14791|APOL1_HUMAN Apolipoprotein L1	398	43.97	5.4	-0.24	0	0	20005	1	56.78	0	19	0	9
O43866	sp|O43866|CD5L_HUMAN CD5 antigen-like	347	38.09	5.06	-0.44	0	0	1197	1	55.33	15	0	0	3
O95445	sp|O95445|APOM_HUMAN Apolipoprotein M	188	21.25	5.58	-0.26	0	0	26798	1	38.83	0	8	0	0
P00734	sp|P00734|THRB_HUMAN Prothrombin	622	70.04	5.48	-0.54	0	0	2413	1	37.3	4	18	0	4
P00738	sp|P00738|HPT_HUMAN Haptoglobin	406	45.21	6.14	-0.42	0	0	24781	2	70.69	0	15	14	0
P00739	sp|P00739|HPTR_HUMAN Haptoglobin-related protein	348	39.03	6.69	-0.31	0	0	24781	2	63.51	0	10	14	1
P00761	sp|P00761|TRYP_PIG Trypsin	231	24.41	6.86	-0.11	0	0	11892	1	49.78	10	0	0	0
P00915	sp|P00915|CAH1_HUMAN Carbonic anhydrase 1	261	28.87	6.7	-0.54	0	0	22866	1	48.66	0	10	0	4
P01009	sp|P01009|A1AT_HUMAN Alpha-1-antitrypsin	418	46.74	5.17	-0.18	0	0	32912	2	68.9	0	3	30	2
P01011	sp|P01011|AACT_HUMAN Alpha-1-antichymotrypsin	423	47.65	5.1	-0.07	0	0	10819	1	25.77	0	11	0	3
P01019	sp|P01019|ANGT_HUMAN Angiotensinogen	485	53.15	5.86	0.06	0	0	1536	1	31.34	10	0	0	2
P01023	sp|P01023|A2MG_HUMAN Alpha-2-macroglobulin	1474	163.29	6.01	-0.2	0	0	23021	2	66.82	65	14	7	11
P01024	sp|P01024|CO3_HUMAN Complement C3	1663	187.15	5.96	-0.32	0	0	20295	1	63.02	70	18	0	20
P01593	sp|P01593|KVD33_HUMAN Immunoglobulin kappa variable 1D-33	117	12.85	4.3	-0.21	0	0	28975	1	13.68	0	1	0	0
P01597	sp|P01597|KV139_HUMAN Immunoglobulin kappa variable 1-39	117	12.74	9.08	-0.13	0	0	31841	3	31.62	0	2	1	1
P01599	sp|P01599|KV117_HUMAN Immunoglobulin kappa variable 1-17	117	12.78	9.1	-0.21	0	0	31841	3	23.93	2	1	0	1
P01619	sp|P01619|KV320_HUMAN Immunoglobulin kappa variable 3-20	116	12.56	4.54	-0.13	0	0	31419	2	46.55	2	0	2	0
P01700	sp|P01700|LV147_HUMAN Immunoglobulin lambda variable 1-47	117	12.28	5.46	-0.21	0	0	30144	1	29.06	1	2	0	0
P01834	sp|P01834|IGKC_HUMAN Immunoglobulin kappa constant	107	11.77	6.1	-0.54	0	0	10483	1	90.65	12	0	0	1
P01857	sp|P01857|IGHG1_HUMAN Immunoglobulin heavy constant gamma 1	330	36.11	8.07	-0.43	0	0	6298	4	51.52	0	6	6	2
P01859	sp|P01859|IGHG2_HUMAN Immunoglobulin heavy constant gamma 2	326	35.9	7.34	-0.42	0	0	6298	4	38.96	4	0	6	1
P01860	sp|P01860|IGHG3_HUMAN Immunoglobulin heavy constant gamma 3	377	41.29	7.66	-0.51	0	0	6298	4	35.01	5	0	7	1
P01861	sp|P01861|IGHG4_HUMAN Immunoglobulin heavy constant gamma 4	327	35.94	7.06	-0.42	0	0	6298	4	39.14	3	0	6	2
P01871	sp|P01871|IGHM_HUMAN Immunoglobulin heavy constant mu	453	49.44	6.35	-0.32	0	0	10626	2	75.28	0	17	24	6
P01876	sp|P01876|IGHA1_HUMAN Immunoglobulin heavy constant alpha 1	353	37.65	6.07	-0.21	0	0	16658	3	40.23	4	0	8	1
P01877	sp|P01877|IGHA2_HUMAN Immunoglobulin heavy constant alpha 2	340	36.59	5.82	-0.27	0	0	16658	3	42.06	2	0	7	1
P02042	sp|P02042|HBD_HUMAN Hemoglobin subunit delta	147	16.06	8.17	-0.05	0	0	5082	4	95.24	3	5	7	1
P02647	sp|P02647|APOA1_HUMAN Apolipoprotein A-I	267	30.78	5.35	-0.72	0	0	5621	1	80.52	7	36	0	4
P02649	sp|P02649|APOE_HUMAN Apolipoprotein E	317	36.15	5.35	-0.6	0	0	19428	1	83.6	9	27	0	8
P02652	sp|P02652|APOA2_HUMAN Apolipoprotein A-II	100	11.18	6.5	-0.08	0	0	3715	1	72	0	10	0	2
P02656	sp|P02656|APOC3_HUMAN Apolipoprotein C-III	99	10.85	4.98	-0.09	0	0	17508	1	62.63	0	9	0	0
P02671	sp|P02671|FIBA_HUMAN Fibrinogen alpha chain	866	94.97	5.58	-0.82	0	0	26754	1	33.6	0	27	0	5
P02675	sp|P02675|FIBB_HUMAN Fibrinogen beta chain	491	55.93	8.15	-0.76	0	0	4277	1	64.77	10	20	0	4
P02679	sp|P02679|FIBG_HUMAN Fibrinogen gamma chain	453	51.51	5.19	-0.59	0	0	1999	1	47.68	0	21	0	4
P02730	sp|P02730|B3AT_HUMAN Band 3 anion transport protein	911	101.79	4.79	0.21	0	0	29027	1	29.09	0	18	0	7
P02751	sp|P02751|FINC_HUMAN Fibronectin	2386	262.63	5.29	-0.54	0	0	30292	1	46.35	0	75	0	12
P02766	sp|P02766|TTHY_HUMAN Transthyretin	147	15.89	5.34	-0.03	0	0	31815	1	69.39	0	9	0	0
P02768	sp|P02768|ALBU_HUMAN Serum albumin	609	69.37	5.85	-0.35	0	0	12444	1	84.4	0	64	0	9
P02776	sp|P02776|PLF4_HUMAN Platelet factor 4	101	10.85	8.71	0.35	0	0	20062	1	36.63	4	2	0	0
P02787	sp|P02787|TRFE_HUMAN Serotransferrin	698	77.06	6.73	-0.34	0	0	13749	1	61.32	28	21	0	5
P04003	sp|P04003|C4BPA_HUMAN C4b-binding protein alpha chain	597	67.03	6.94	-0.48	0	0	8671	1	49.92	24	3	0	6
P04114	sp|P04114|APOB_HUMAN Apolipoprotein B-100	4563	515.61	6.61	-0.3	0	0	14192	1	82.47	413	90	0	42
P04220	sp|P04220|MUCB_HUMAN Ig mu heavy chain disease protein	391	43.06	4.85	-0.41	0	0	10626	2	50.13	1	0	24	7
P04264	sp|P04264|K2C1_HUMAN Keratin, type II cytoskeletal 1	644	66.04	8.3	-0.63	0	0	27234	15	59.78	44	0	4	6
P04275	sp|P04275|VWF_HUMAN von Willebrand factor	2813	309.27	5.06	-0.21	0	0	8032	1	38.89	103	2	0	13
P04430	sp|P04430|KV116_HUMAN Immunoglobulin kappa variable 1-16	117	12.62	8.16	-0.04	0	0	8408	1	29.06	2	0	0	0
P05090	sp|P05090|APOD_HUMAN Apolipoprotein D	189	21.28	4.75	-0.05	0	0	20947	1	41.27	0	11	0	1
P05106	sp|P05106|ITB3_HUMAN Integrin beta-3	788	87.06	4.82	-0.33	0	0	21714	1	29.95	3	16	0	9
P05164	sp|P05164|PERM_HUMAN Myeloperoxidase	745	83.87	9.13	-0.27	0	0	12737	1	35.84	0	22	0	8
P06310	sp|P06310|KV230_HUMAN Immunoglobulin kappa variable 2-30	120	13.19	9.03	-0.24	0	0	4438	4	41.67	2	0	2	3
P06702	sp|P06702|S10A9_HUMAN Protein S100-A9	114	13.24	5.68	-0.87	0	0	5942	1	59.65	6	0	0	4
P06727	sp|P06727|APOA4_HUMAN Apolipoprotein A-IV	396	45.4	4.99	-0.8	0	0	24689	1	69.44	39	0	0	5
P08514	sp|P08514|ITA2B_HUMAN Integrin alpha-IIb	1039	113.38	4.96	-0.11	0	0	24446	1	35.9	0	28	0	7
P08519	sp|P08519|APOA_HUMAN Apolipoprotein(a)	4548	501.32	5.46	-0.73	0	0	2913	1	13.72	43	6	0	6
P0C0L5	sp|P0C0L5|CO4B_HUMAN Complement C4-B	1744	192.75	6.87	-0.25	0	0	25164	2	37.33	0	3	42	15
P0DOY2	sp|P0DOY2|IGLC2_HUMAN Immunoglobulin lambda constant 2	106	11.29	7.02	-0.44	0	0	15756	3	52.83	0	2	7	0
P10909	sp|P10909|CLUS_HUMAN Clusterin	449	52.49	5.83	-0.66	0	0	18196	1	56.12	0	27	0	1
P13611	sp|P13611|CSPG2_HUMAN Versican core protein	3396	372.82	4.13	-0.52	0	0	25582	1	5.59	0	15	0	7
P13645	sp|P13645|K1C10_HUMAN Keratin, type I cytoskeletal 10	584	58.83	4.83	-0.62	0	0	8839	5	62.16	33	1	4	6
P16157	sp|P16157|ANK1_HUMAN Ankyrin-1	1881	206.27	5.58	-0.38	0	0	10897	1	13.34	0	18	0	13
P18428	sp|P18428|LBP_HUMAN Lipopolysaccharide-binding protein	480	53.28	6.26	0.05	0	0	1142	1	27.71	9	0	0	4
P20742	sp|P20742|PZP_HUMAN Pregnancy zone protein	1482	163.86	5.93	-0.09	0	0	23021	2	37.85	4	30	7	3
P23528	sp|P23528|COF1_HUMAN Cofilin-1	166	18.5	8.13	-0.36	0	0	20819	1	45.78	0	5	0	2
P27105	sp|P27105|STOM_HUMAN Erythrocyte band 7 integral membrane protein	288	31.73	7.89	0.04	0	0	18262	1	49.31	3	9	0	2
P35527	sp|P35527|K1C9_HUMAN Keratin, type I cytoskeletal 9	623	62.06	4.85	-0.7	0	0	12853	1	66.61	13	18	0	4
P35908	sp|P35908|K22E_HUMAN Keratin, type II cytoskeletal 2 epidermal	639	65.43	7.98	-0.47	0	0	27234	15	85.29	43	3	9	9
P60709	sp|P60709|ACTB_HUMAN Actin, cytoplasmic 1	375	41.74	5.06	-0.2	0	0	22233	2	73.6	0	11	12	4
P68032	sp|P68032|ACTC_HUMAN Actin, alpha cardiac muscle 1	377	42.02	4.98	-0.23	0	0	22233	2	33.16	0	2	12	2
P68871	sp|P68871|HBB_HUMAN Hemoglobin subunit beta	147	16	6.9	0.01	0	0	5082	4	96.6	6	5	7	1
P69905	sp|P69905|HBA_HUMAN Hemoglobin subunit alpha	142	15.26	9.43	0.05	0	0	15375	1	96.48	3	11	0	0
P78386	sp|P78386|KRT85_HUMAN Keratin, type II cuticular Hb5	507	55.8	6.15	-0.37	0	0	27234	15	37.87	2	7	15	12
P80748	sp|P80748|LV321_HUMAN Immunoglobulin lambda variable 3-21	117	12.45	4.83	-0.28	0	0	13201	1	13.68	0	1	0	2
P81605	sp|P81605|DCD_HUMAN Dermcidin	110	11.28	6.12	-0.22	0	0	18035	1	35.45	1	3	0	0
Q08380	sp|Q08380|LG3BP_HUMAN Galectin-3-binding protein	585	65.33	4.86	-0.13	0	0	19632	1	49.57	17	7	0	4
Q14624	sp|Q14624|ITIH4_HUMAN Inter-alpha-trypsin inhibitor heavy chain H4	930	103.36	6.55	-0.32	0	0	31811	1	48.71	1	34	0	10
Q6FI13	sp|Q6FI13|H2A2A_HUMAN Histone H2A type 2-A	130	14.1	11.59	-0.47	0	0	19349	4	57.69	0	3	3	0
Q92954	sp|Q92954|PRG4_HUMAN Proteoglycan 4	1404	151.08	10.01	-1.03	0	0	6187	1	16.88	0	18	0	11
Q9UHG3	sp|Q9UHG3|PCYOX_HUMAN Prenylcysteine oxidase 1	505	56.64	5.74	-0.06	0	0	30590	1	47.33	0	18	0	0
Q9Y490	sp|Q9Y490|TLN1_HUMAN Talin-1	2541	269.77	5.65	-0.24	0	0	31907	1	34.08	53	5	0	27
Q9Y6R7	sp|Q9Y6R7|FCGBP_HUMAN IgGFc-binding protein	5405	572.02	4.92	-0.11	0	0	14915	1	11.8	0	49	0	14
A0A075B6P5	sp|A0A075B6P5|KV228_HUMAN Immunoglobulin kappa variable 2-28	120	12.96	5.5	-0.06	0.0004	0.0002	4438	4	45.83	0	2	1	2
A0A087WSY6	sp|A0A087WSY6|KVD15_HUMAN Immunoglobulin kappa variable 3D-15	115	12.53	4.8	0.01	0.0004	0.0002	29564	2	26.09	1	1	0	0
A1L4H1	sp|A1L4H1|SRCRL_HUMAN Soluble scavenger receptor cysteine-rich domain-containing protein SSC5D	1573	165.74	5.68	-0.6	0.0004	0.0002	8076	1	19.52	7	17	0	3
O76009	sp|O76009|KT33A_HUMAN Keratin, type I cuticular Ha3-I	404	45.94	4.45	-0.58	0.0004	0.0002	14807	7	46.04	3	1	16	6
P01892	sp|P01892|1A02_HUMAN HLA class I histocompatibility antigen, A-2 alpha chain	365	40.92	6.56	-0.5	0.0004	0.0002	6151	8	39.45	0	4	5	3
P02533	sp|P02533|K1C14_HUMAN Keratin, type I cytoskeletal 14	472	51.56	4.78	-0.54	0.0004	0.0002	8839	5	53.81	9	0	12	10
P04908	sp|P04908|H2A1B_HUMAN Histone H2A type 1-B/E	130	14.14	11.73	-0.48	0.0004	0.0002	19349	4	57.69	0	1	4	0
P08567	sp|P08567|PLEK_HUMAN Pleckstrin	350	40.13	8.26	-0.55	0.0004	0.0002	8273	1	22.29	4	0	0	1
P16104	sp|P16104|H2AX_HUMAN Histone H2AX	143	15.14	11.41	-0.36	0.0004	0.0002	19349	4	52.45	0	1	3	1
P16671	sp|P16671|CD36_HUMAN Platelet glycoprotein 4	472	53.05	7.81	0.01	0.0004	0.0002	32358	1	12.71	0	7	0	2
P18206	sp|P18206|VINC_HUMAN Vinculin	1134	123.8	5.26	-0.41	0.0004	0.0002	29334	1	34.83	0	32	0	17
P20073	sp|P20073|ANXA7_HUMAN Annexin A7	488	52.74	5.26	-0.46	0.0004	0.0002	7187	1	14.75	0	6	0	6
P27169	sp|P27169|PON1_HUMAN Serum paraoxonase/arylesterase 1	355	39.73	4.83	-0.09	0.0004	0.0002	31853	1	68.17	12	2	0	4
P30447	sp|P30447|1A23_HUMAN HLA class I histocompatibility antigen, A-23 alpha chain	365	40.73	5.89	-0.5	0.0004	0.0002	6151	8	32.05	0	1	6	4
A0A0C4DH68	sp|A0A0C4DH68|KV224_HUMAN Immunoglobulin kappa variable 2-24	120	13.08	9.07	-0.03	0.0007	0.0003	12453	1	38.33	0	3	0	2
P00736	sp|P00736|C1R_HUMAN Complement C1r subcomponent	705	80.12	5.77	-0.51	0.0007	0.0003	31372	2	37.16	0	18	1	8
P08779	sp|P08779|K1C16_HUMAN Keratin, type I cytoskeletal 16	473	51.27	4.66	-0.52	0.0007	0.0003	8839	5	63.64	7	9	9	12
P21333	sp|P21333|FLNA_HUMAN Filamin-A	2647	280.74	5.62	-0.32	0.0007	0.0003	28022	1	35.78	0	67	0	25
Q13201	sp|Q13201|MMRN1_HUMAN Multimerin-1	1228	138.11	7.72	-0.45	0.0007	0.0003	3521	1	29.64	0	29	0	8
Q4LDE5	sp|Q4LDE5|SVEP1_HUMAN Sushi, von Willebrand factor type A, EGF and pentraxin domain-containing protein 1	3571	390.17	5.1	-0.32	0.0007	0.0003	20536	1	16.41	0	47	0	19
A0A075B6R2	sp|A0A075B6R2|HV404_HUMAN Immunoglobulin heavy variable 4-4	117	12.85	10.27	-0.06	0.001	0.0005	24707	2	31.62	1	0	1	0
O43790	sp|O43790|KRT86_HUMAN Keratin, type II cuticular Hb6	486	53.5	5.28	-0.33	0.001	0.0005	27234	15	50.41	1	3	20	7
P01824	sp|P01824|HV439_HUMAN Immunoglobulin heavy variable 4-39	125	13.92	9.86	-0.02	0.001	0.0005	24707	2	20	0	3	1	1
P02765	sp|P02765|FETUA_HUMAN Alpha-2-HS-glycoprotein	367	39.32	5.29	-0.2	0.001	0.0005	12611	1	15.8	0	3	0	2
P02775	sp|P02775|CXCL7_HUMAN Platelet basic protein	128	13.89	9.12	-0.22	0.001	0.0005	6312	1	37.5	4	0	0	1
P04004	sp|P04004|VTNC_HUMAN Vitronectin	478	54.31	5.38	-0.72	0.001	0.0005	11555	1	24.27	8	3	0	2
P07996	sp|P07996|TSP1_HUMAN Thrombospondin-1	1170	129.38	4.49	-0.72	0.001	0.0005	21478	1	19.74	1	17	0	4
P21926	sp|P21926|CD9_HUMAN CD9 antigen	228	25.42	6.84	0.49	0.001	0.0005	17648	1	4.39	0	1	0	1
P32119	sp|P32119|PRDX2_HUMAN Peroxiredoxin-2	198	21.89	5.53	-0.2	0.001	0.0005	8138	2	58.59	5	6	1	2
P78385	sp|P78385|KRT83_HUMAN Keratin, type II cuticular Hb3	493	54.2	5.27	-0.35	0.001	0.0005	27234	15	39.76	1	1	19	8
P80108	sp|P80108|PHLD_HUMAN Phosphatidylinositol-glycan-specific phospholipase D	840	92.34	5.91	-0.13	0.001	0.0005	24821	1	15.83	11	0	0	8
P02538	sp|P02538|K2C6A_HUMAN Keratin, type II cytoskeletal 6A	564	60.05	7.98	-0.44	0.0014	0.0006	27234	15	44.5	1	2	26	11
P02786	sp|P02786|TFR1_HUMAN Transferrin receptor protein 1	760	84.87	6.18	-0.24	0.0014	0.0006	11393	1	38.42	0	24	0	7
P04259	sp|P04259|K2C6B_HUMAN Keratin, type II cytoskeletal 6B	564	60.07	7.98	-0.45	0.0014	0.0006	27234	15	42.91	1	1	25	14
P13646	sp|P13646|K1C13_HUMAN Keratin, type I cytoskeletal 13	458	49.59	4.58	-0.47	0.0014	0.0006	8839	5	18.12	0	4	4	8
A0A075B6H7	tr|A0A075B6H7|A0A075B6H7_HUMAN Immunoglobulin kappa variable 3-7 (non-functional) (Fragment)	116	12.78	4.84	-0.11	0.0017	0.0008	29564	2	23.28	1	1	0	0
A0A075B6H9	sp|A0A075B6H9|LV469_HUMAN Immunoglobulin lambda variable 4-69	119	12.77	6.06	-0.23	0.0017	0.0008	28120	1	21.85	2	0	0	0
A0A075B6I0	sp|A0A075B6I0|LV861_HUMAN Immunoglobulin lambda variable 8-61	122	12.81	4.09	0.06	0.0017	0.0008	22110	1	20.49	3	0	0	0
A0A075B6I9	sp|A0A075B6I9|LV746_HUMAN Immunoglobulin lambda variable 7-46	117	12.47	6.95	-0.09	0.0017	0.0008	15405	1	7.69	0	1	0	1
A0A075B6J9	sp|A0A075B6J9|LV218_HUMAN Immunoglobulin lambda variable 2-18	118	12.41	4.37	-0.21	0.0017	0.0008	8024	1	24.58	2	0	0	0
A0A075B6K4	sp|A0A075B6K4|LV310_HUMAN Immunoglobulin lambda variable 3-10	115	12.44	4.42	-0.31	0.0017	0.0008	16662	2	34.78	3	1	1	0
A0A075B6Q5	sp|A0A075B6Q5|HV364_HUMAN Immunoglobulin heavy variable 3-64	118	12.89	7.87	0.05	0.0017	0.0008	30108	12	18.64	1	1	0	1
A0A075B6S2	sp|A0A075B6S2|KVD29_HUMAN Immunoglobulin kappa variable 2D-29	120	13.14	6.95	-0.02	0.0017	0.0008	4438	4	25.83	1	1	1	1
A0A075B6S6	sp|A0A075B6S6|KVD30_HUMAN Immunoglobulin kappa variable 2D-30	120	13.22	8.16	-0.21	0.0017	0.0008	4438	4	41.67	1	0	2	1
A0A075B7B8	tr|A0A075B7B8|A0A075B7B8_HUMAN Immunoglobulin heavy variable 3/OR16-12 (non-functional) (Fragment)	117	12.87	6.08	0.01	0.0017	0.0008	30108	12	18.8	1	0	1	1
A0A075B7D0	tr|A0A075B7D0|A0A075B7D0_HUMAN Immunoglobulin heavy variable 1/OR15-1 (non-functional) (Fragment)	117	13.01	9.8	-0.35	0.0017	0.0008	27284	1	10.26	1	0	0	1
A0A087WSX0	sp|A0A087WSX0|LV545_HUMAN Immunoglobulin lambda variable 5-45	123	13.16	6.95	-0.12	0.0017	0.0008	32152	1	13.01	0	1	0	0
A0A096LPE2	tr|A0A096LPE2|A0A096LPE2_HUMAN SAA2-SAA4 readthrough	208	23.35	9.54	-0.35	0.0017	0.0008	27848	3	48.08	0	7	3	2
A0A0A0MRZ8	sp|A0A0A0MRZ8|KVD11_HUMAN Immunoglobulin kappa variable 3D-11	115	12.63	4.87	-0.13	0.0017	0.0008	10458	1	26.09	0	2	0	0
A0A0A0MS15	sp|A0A0A0MS15|HV349_HUMAN Immunoglobulin heavy variable 3-49	119	13.06	9.01	-0.01	0.0017	0.0008	12692	4	44.54	3	0	2	0
A0A0A0MT36	sp|A0A0A0MT36|KVD21_HUMAN Immunoglobulin kappa variable 6D-21	114	12.34	7.11	-0.19	0.0017	0.0008	25156	2	28.95	0	1	1	1
A0A0B4J1U7	sp|A0A0B4J1U7|HV601_HUMAN Immunoglobulin heavy variable 6-1	120	13.33	9.54	-0.12	0.0017	0.0008	25688	1	7.5	1	0	0	2
A0A0B4J1V0	sp|A0A0B4J1V0|HV315_HUMAN Immunoglobulin heavy variable 3-15	119	12.93	9.02	-0.1	0.0017	0.0008	12692	4	39.5	3	0	2	1
A0A0B4J1V6	sp|A0A0B4J1V6|HV373_HUMAN Immunoglobulin heavy variable 3-73	119	12.86	9.82	-0.03	0.0017	0.0008	12692	4	26.05	0	1	2	1
A0A0B4J1X5	sp|A0A0B4J1X5|HV374_HUMAN Immunoglobulin heavy variable 3-74	117	12.84	9.08	0.01	0.0017	0.0008	30108	12	31.62	1	0	2	2
A0A0B4J1X8	sp|A0A0B4J1X8|HV343_HUMAN Immunoglobulin heavy variable 3-43	118	13.08	4.98	-0.03	0.0017	0.0008	30108	12	12.71	1	0	1	2
A0A0B4J1Y8	sp|A0A0B4J1Y8|LV949_HUMAN Immunoglobulin lambda variable 9-49	123	13.02	7.11	-0.12	0.0017	0.0008	21002	1	13.82	2	0	0	0
A0A0B4J1Y9	sp|A0A0B4J1Y9|HV372_HUMAN Immunoglobulin heavy variable 3-72	119	13.2	7.87	-0.19	0.0017	0.0008	12692	4	47.06	3	1	2	2
A0A0C4DH24	sp|A0A0C4DH24|KV621_HUMAN Immunoglobulin kappa variable 6-21	114	12.43	7.11	-0.19	0.0017	0.0008	25156	2	28.95	1	0	1	1
A0A0C4DH29	sp|A0A0C4DH29|HV103_HUMAN Immunoglobulin heavy variable 1-3	117	13.01	10.2	-0.31	0.0017	0.0008	4782	2	22.22	1	0	1	1
A0A0C4DH31	sp|A0A0C4DH31|HV118_HUMAN Immunoglobulin heavy variable 1-18	117	12.82	9.49	-0.21	0.0017	0.0008	10417	2	23.93	1	0	1	1
A0A0C4DH34	sp|A0A0C4DH34|HV428_HUMAN Immunoglobulin heavy variable 4-28	117	13.12	9.93	-0.01	0.0017	0.0008	10478	1	12.82	2	0	0	2
A0A0C4DH35	tr|A0A0C4DH35|A0A0C4DH35_HUMAN Immunoglobulin heavy variable 3-35 (non-functional) (Fragment)	117	12.81	7.89	-0.09	0.0017	0.0008	24322	1	9.4	1	0	0	0
A0A0C4DH36	tr|A0A0C4DH36|A0A0C4DH36_HUMAN Immunoglobulin heavy variable 3-38 (non-functional) (Fragment)	116	12.76	9.87	-0.09	0.0017	0.0008	30108	12	9.48	1	0	0	2
A0A0C4DH38	sp|A0A0C4DH38|HV551_HUMAN Immunoglobulin heavy variable 5-51	117	12.67	8.41	0.03	0.0017	0.0008	250	1	47.01	2	2	0	0
A0A0C4DH43	tr|A0A0C4DH43|A0A0C4DH43_HUMAN Uncharacterized protein (Fragment)	119	13.31	8.43	0.02	0.0017	0.0008	31421	1	11.76	1	0	0	0
A0A0G2JRQ6	tr|A0A0G2JRQ6|A0A0G2JRQ6_HUMAN Uncharacterized protein (Fragment)	117	12.75	8.43	-0.17	0.0017	0.0008	26443	1	29.06	3	0	0	1
A0A0J9YX35	tr|A0A0J9YX35|A0A0J9YX35_HUMAN Uncharacterized protein (Fragment)	117	12.82	7.87	0.02	0.0017	0.0008	30108	12	12.82	2	0	0	2
A0A0J9YY99	tr|A0A0J9YY99|A0A0J9YY99_HUMAN Uncharacterized protein (Fragment)	117	12.96	9.51	-0.06	0.0017	0.0008	30108	12	29.91	1	0	3	1
A0A140TA69	tr|A0A140TA69|A0A140TA69_HUMAN Keratin, type I cuticular Ha4	436	49.43	4.69	-0.55	0.0017	0.0008	14807	7	48.17	0	7	12	4
B7Z596	tr|B7Z596|B7Z596_HUMAN Tropomyosin alpha-1 chain	275	31.75	4.52	-0.62	0.0017	0.0008	11554	3	16.73	0	1	5	1
D3DSM0	tr|D3DSM0|D3DSM0_HUMAN Integrin beta	712	78.35	6.47	-0.33	0.0017	0.0008	26929	2	13.06	1	0	6	6
D6RF35	tr|D6RF35|D6RF35_HUMAN Vitamin D-binding protein	476	53.02	5.12	-0.36	0.0017	0.0008	28993	2	26.26	2	0	11	4
H7BZJ3	tr|H7BZJ3|H7BZJ3_HUMAN Protein disulfide-isomerase A3 (Fragment)	123	13.52	7.05	-0.22	0.0017	0.0008	6596	1	11.38	1	0	0	0
K7ER74	tr|K7ER74|K7ER74_HUMAN APOC4-APOC2 readthrough (NMD candidate)	178	20.05	6.44	-0.09	0.0017	0.0008	12976	2	39.89	0	8	2	1
M0R1G9	tr|M0R1G9|M0R1G9_HUMAN Pregnancy-specific beta-1-glycoprotein 5	428	48.03	8.69	-0.28	0.0017	0.0008	27030	7	15.89	0	1	5	2
O00151	sp|O00151|PDLI1_HUMAN PDZ and LIM domain protein 1	329	36.07	6.61	-0.52	0.0017	0.0008	910	1	4.56	1	0	0	2
O00161	sp|O00161|SNP23_HUMAN Synaptosomal-associated protein 23	211	23.35	4.6	-0.82	0.0017	0.0008	32957	1	6.64	0	1	0	2
O00187	sp|O00187|MASP2_HUMAN Mannan-binding lectin serine protease 2	686	75.7	5.21	-0.28	0.0017	0.0008	6175	1	2.48	0	1	0	2
O00194	sp|O00194|RB27B_HUMAN Ras-related protein Rab-27B	218	24.61	5.09	-0.49	0.0017	0.0008	20421	1	20.18	1	2	0	3
O00299	sp|O00299|CLIC1_HUMAN Chloride intracellular channel protein 1	240	26.79	4.7	-0.27	0.0017	0.0008	18433	1	22.5	4	0	0	2
O14672	sp|O14672|ADA10_HUMAN Disintegrin and metalloproteinase domain-containing protein 10	748	84.14	7.48	-0.6	0.0017	0.0008	3387	1	6.82	2	2	0	5
[truncated: 458 more rows]

## Sheet: ident_legend
	Peptide modification codes
	code	source	mode	site	type	description
[truncated: 21 more rows]
