# Supplementary material for: Quantitative proteomic analysis of serum-purified exosomes identifies putative pre-eclampsia-associated biomarkers
Source: Clin Proteomics. 2022 Feb 10;19:5. doi: 10.1186/s12014-022-09342-4 (PMC8903615; doi:10.1186/s12014-022-09342-4)
Supplement: Supplementary file 6 — Additional file 6: Table S3b. Total number of peptides (FDR < 1%, calculated at peptide level) and proteins identified in the quantitative proteomic analysis of exosomes purified from collection C2 (weeks 25–27) samples. [file 12014_2022_9342_MOESM6_ESM.xlsx]

## Sheet: C2_peptides_FDR<1%
scan_id	rt	mz	charge	isotopic_peak	mass_error	missed_cleavages	specific_termini	flank_left	peptide	flank_right	mods	is_decoy	proteinGroup	inferredIDs	inferredCoords	FDR_spectrum	FDR_peptide	FDR_protein	IDs	score_M1	score_M1c	score_M1d	score_M2	score_M2c	score_M2d	score_O1	score_O1c	score_O1d	score_O2	score_O2c	score_O2d	score_T1	score_T1c	score_T1d	score_T2	score_T2c	score_T2d	score_Y1	score_Y1c	score_Y1d	score_Y2	score_Y2c	score_Y2d
6408@IDIBAPS_2exp_s27-29_PE10.cmpd.rclb.mgf	25.65	809.408	2	0	0	0	2	REGK	QVGSGVTTDQVQAEAK	ESGP		0	36476	P01871	P01871{154-169}	0	0	0	A0A1B0GUU9;P01871;P01871-2				125.12	125.12	125.12				31.2754	29.6053	29.9616				12.3565	12.7696	12.3665				189.157	189.157	189.157
37665@IDIBAPS_exo_C4.cmpd.rclb.mgf	111.38	747.903	2	0	0.0023	0	2	AKSK	INVNEIFYDLVR	QINR		0	3444	P61224;P62834	P61224{152-163};P62834{152-163}	0	0	0	A6NIZ1;B7ZB78;F5GZG1;F5H823;P61224;P61224-2;P61224-3;P61224-4;P62834	87.21	87.21	87.21				32.2185	30.8089	31.5304				4.88606	6.39794	5.05061				126.322	126.322	126.322
37319@IDIBAPS_2exp_s27-29_PE7.cmpd.rclb.mgf	114.68	855.092	3	0	-0.0011	0	2	KYNR	QSMTLSSEVQIPDFDVDLGTILR	VNDE	MOD:00040 Q1;MOD:00719 M3	0	18551	P04114	P04114{1056-1078}	0	0	0	P04114				85.67	85.67	85.67				32.5968	30.8383	30.5745				9.95861		8.30103				130.438	130.438	130.438
23869@IDIBAPS_exo_PE4.cmpd.rclb.mgf	76.57	753.36	2	0	-0.001	0	2	QNFK	LTGSCSYVLFQNK	EQDL	MOD:00110 C5	0	29697	P04275	P04275{1968-1980}	0	0	0	P04275	95.73	95.73	95.73				28.1688	26.5602	26.8141				8.95861	7.95861	6.95861				113.389	113.389	113.389
10888@IDIBAPS_exo_C3.cmpd.rclb.mgf	51.57	713.353	2	0	0.0012	0	2	GSCR	APSTYGGGLSVSSSR	FSSG		0	4286	P02533	P02533{42-56}	0	0	0	P02533	84.35	84.35	84.35				25.5009	23.9029	24.4899				9.85387	8.49485	9.63827				122.223	122.223	122.223
20254@IDIBAPS_2exp_s27-29_PE7.cmpd.rclb.mgf	64.07	779.901	2	0	-0.0016	0	2	KKYR	ITENDIQIALDDAK	INFN		0	18551	P04114	P04114{2151-2164}	0	0	0	P04114				132.53	132.53	132.53				29.7634	28.2181	28.6453				9.10791	9.36653	7.42022				150.127	150.127	150.127
20530@IDIBAPS_2exp_s27-29_PE6.cmpd.rclb.mgf	64.9	693.896	2	0	-0.0001	0	2	GKEK	IAELSATAQEIIK	SQAI		0	18551	P04114	P04114{4466-4478}	0	0	0	P04114				94.01	94.01	94.01				31.1591	29.6137	30.4443				5.67778	6.69897	5.95861				134.027	134.027	134.027
36460@IDIBAPS_exo_PE4.cmpd.rclb.mgf	109.45	958.136	3	0	-0.0001	0	2	KDLR	NVSTGDVNVEMNAAPGVDLTQLLNNMR	SQYE		0	4286	P13645	P13645{296-322}	0	0	0	P13645	104.25	104.25	104.25				29.2866	27.5572	27.2196				15	15	15				149.948	149.948	149.948
33546@IDIBAPS_exo_PE5.cmpd.rclb.mgf	99.3	964.419	3	0	0.0023	0	2	ALGR	AAFGQGSGPIMLDEVQCTGTEASLADCK	SLGW	MOD:00110 C17;MOD:00110 C27	0	19208	Q08380	Q08380{77-104}	0	0	0	K7EJD3;K7EKQ5;K7EP36;K7ERZ6;K7ESM3;Q08380	84.01	84.01	84.01				36.5627	34.722	34.1174				15	15	15				157.924	157.924	157.924
7472@IDIBAPS_2exp_s27-29_CPE8.cmpd.rclb.mgf	27.75	850.866	2	0	-0.0019	0	2	KSHR	SYSCQVTHEGSTVEK	TVAP	MOD:00110 C4	0	19013	B9A064;P0DOY2	B9A064{192-206};P0DOY2{84-98}	0	0	0	A0A0B4J231;B9A064;P0CF74;P0CG04;P0DOY2;P0DOY3				96.69	96.69	96.69				32.4266	30.9346	30.7752				15	15	15				178.977	178.977	178.977
31659@IDIBAPS_2exp_s27-29_PE7.cmpd.rclb.mgf	96.42	1097.19	3	0	0.0024	0	2	FSHR	LNTDIAGLASAIDMSTNYNSDSLHFSNVFR	SVMA	MOD:00719 M14	0	18551	P04114	P04114{1868-1897}	0	0	0	P04114				93.16	93.16	93.16				32.8275	31.0541	30.539				15	15	15				196.587	196.587	196.587
21823@IDIBAPS_2exp_s27-29_C7.cmpd.rclb.mgf	65.63	810.915	2	0	-0.0002	0	2	PENK	AFVLSSVDELEQQR	DEIV		0	29697	P04275	P04275{1437-1450}	0	0	0	P04275				99.3	99.3	99.3				28.4214	26.9186	27.3009				9.76955	9.50864	9.55284				142.336	142.336	142.336
20925@IDIBAPS_2exp_s27-29_PE6.cmpd.rclb.mgf	65.93	779.902	2	0	0.0003	0	2	KKYR	ITENDIQIALDDAK	INFN		0	18551	P04114	P04114{2151-2164}	0	0	0	P04114				97.29	97.29	97.29				27.5626	26.0387	26.4524				7.88606	8.11919	7.34679				136.302	136.302	136.302
9146@IDIBAPS_2exp_s27-29_C7.cmpd.rclb.mgf	32.8	620.849	2	0	-0.0003	0	2	AQLR	ILAGPAGDSNVVK	LQRI		0	29697	P04275	P04275{1838-1850}	0	0	0	P04275				79.66	79.66	79.66				24.1081	22.6367	23.5108				9.22915	5.1549	9.25964				133.791	133.791	133.791
17174@IDIBAPS_exo_PE2.cmpd.rclb.mgf	59.92	679.353	2	0	0.0013	0	2	AKNK	LNDLEDALQQAK	EDLA		0	28919	P04264	P04264{444-455}	0	0	0	P04264	87.57	87.57	87.57				31.3617	29.768	30.3923				7.79588	9.06048	7.88606				153.824	153.824	153.824
10277@IDIBAPS_exo_C4.cmpd.rclb.mgf	39.8	678.326	3	0	0.0044	0	2	NEVR	IHSGSFQSQVELSNDQEK	AHLD		0	18551	P04114	P04114{3639-3656}	0	0	0	P04114	85.53	85.53	85.53				29.8683	28.2111	28.2198				14.1612	12.4202	15				113.504	113.504	113.504
8634@IDIBAPS_2exp_s27-29_C9.cmpd.rclb.mgf	30.53	575.793	2	0	0.001	0	2	TGSR	SASNMAIVDVK	MVSG	MOD:00719 M5	0	37711	P01023	P01023{1374-1384}	0	0	0	P01023				77.75	77.75	77.75				21.3774	19.8011	20.5504				5.30103	6.4437	5.05061				107.709	107.709	107.709
16144@IDIBAPS_2exp_s27-29_C6.cmpd.rclb.mgf	51	679.352	2	0	0.0004	0	2	AKNK	LNDLEDALQQAK	EDLA		0	28919	P04264	P04264{444-455}	0	0	0	P04264				86.47	86.47	86.47				30.6737	29.061	29.7161				7.61979	7.67778	7.63827				151.016	151.016	151.016
21334@IDIBAPS_exo_PE2.cmpd.rclb.mgf	70.73	706.843	2	0	0.0007	0	2	PCSR	STSESTAALGCLVK	DYFP	MOD:00110 C11	0	8196	P01859;P01861	P01859{17-30};P01861{17-30}	0	0	0	A0A286YEY4;A0A286YFJ8;P01859;P01861	84.19	84.19	84.19				25.0544	23.3734	23.8627				6.74473	8.27572	7.06048				100.461	100.461	100.461
28119@IDIBAPS_2exp_s27-29_PE6.cmpd.rclb.mgf	85.82	700.406	2	0	-0.0015	0	2	LTGR	TLADLTLLDSPIK	VPLL		0	18551	P04114	P04114{2013-2025}	0	0	0	P04114				89.05	89.05	89.05				29.8469	28.3486	29.1843				8.22185	5.3098	6.82391				138.211	138.211	138.211
17012@IDIBAPS_2exp_s27-29_C6.cmpd.rclb.mgf	53.3	878.353	2	1	-0.0027	0	2	GGGR	FSSCGGGGGSFGAGGGFGSR	SLVN	MOD:00110 C4	0	28919	P04264	P04264{46-65}	0	0	0	P04264				100.7	100.7	100.7				31.9926	30.2439	30.2493				15	15	15				120.741	120.741	120.741
17284@IDIBAPS_2exp_s27-29_PE7.cmpd.rclb.mgf	56.3	873.709	3	0	0.0046	0	2	KDKK	GISTSAASPAVGTVGMDMDEDDDFSK	WNFY	MOD:00719 M18	0	18551	P04114	P04114{3996-4021}	0	0	0	P04114				98.87	98.87	98.87				24.9824	23.1188	22.8985				10.699	13.3188	12.5086				137.648	137.648	137.648
31095@IDIBAPS_2exp_s27-29_C6.cmpd.rclb.mgf	90.9	665.332	3	0	0.0021	0	2	TSTR	THNLEPYFESFINNLR	RRVD		0	28919	P04264	P04264{224-239}	0	0	0	P04264				95.12	95.12	95.12				27.2833	25.6798	25.7889				12.8239	11.7447	12.6198				127.671	127.671	127.671
27532@IDIBAPS_2exp_s27-29_PE6.cmpd.rclb.mgf	84.08	683.354	3	0	0.0006	0	2	GESK	LEVLNFDFQANAQLSNPK	INPL		0	18551	P04114	P04114{2801-2818}	0	0	0	P04114				96.83	96.83	96.83				32.1175	30.4977	30.7031				9.45593	13.3665	10.3468				110.96	110.96	110.96
33584@IDIBAPS_2exp_s27-29_PE9.cmpd.rclb.mgf	97.07	910.804	3	0	0.0013	0	2	DYLR	WVQTLSEQVQEELLSSQVTQELR	ALMD		0	29417	P02649	P02649{57-79}	0	0	0	E7ERP7;E9PEV4;H0Y7L5;P02649				107.06	107.06	107.06				33.8245	32.0781	32.0129				15	15	15				141.034	141.034	141.034
10683@IDIBAPS_2exp_s27-29_PE7.cmpd.rclb.mgf	38.28	753.393	2	0	-0.003	0	2	ATLR	IGQDGISTSATTNLK	CSLL		0	18551	P04114	P04114{1647-1661}	0	0	0	P04114				86.8	86.8	86.8				28.8047	27.2571	27.8077				11.9208	12.4437	12.3468				127.162	127.162	127.162
27895@IDIBAPS_2exp_s27-29_C6.cmpd.rclb.mgf	82.28	805.44	3	0	0.0014	0	2	EIKR	LPGDIQVVPIGVGPNANVQELER	IGWP		0	29697	P04275	P04275{1619-1641}	0	0	0	P04275				119.67	119.67	119.67				37.8007	36.1963	36.5186				15	15	15				169.571	169.571	169.571
15934@IDIBAPS_exo_PE2.cmpd.rclb.mgf	56.67	697.844	2	0	0.0003	0	2	VMVK	NEDSLVFVQTDK	SIYK		0	37711	P01023	P01023{124-135}	0	0	0	F8W7L3;P01023	84.21	84.21	84.21				26.3417	24.6653	25.1417				6.88606	5.14267	6.69897				128.054	128.054	128.054
34237@IDIBAPS_2exp_s27-29_C7.cmpd.rclb.mgf	99.47	685.05	3	0	0.0014	0	2	AYLR	ILGEELGFASLHDLQLLGK	LLLM		0	18551	P04114	P04114{779-797}	0	0	0	A8MUN2;P04114				79.35	79.35	79.35				31.768	30.0885	30.8273				8.88606	9.67778	9.05552				117.582	117.582	117.582
18190@IDIBAPS_2exp_s27-29_PE9.cmpd.rclb.mgf	55.62	801.431	2	0	0.0008	0	2	LEHK	VSALLTPAEQTGTWK	LKTQ		0	18551	P04114	P04114{1968-1982}	0	0	0	P04114				81.34	81.34	81.34				27.1006	25.4954	25.9536				5.20066	5.16115	5.21467				113.075	113.075	113.075
40002@IDIBAPS_2exp_s27-29_C6.cmpd.rclb.mgf	116.17	704.686	3	0	0.0015	0	2	TLTK	ADLEMQIESLTEELAYLK	KNHE	MOD:00719 M5	0	4286	P13645	P13645{267-284}	0	0	0	P13645				95.96	95.96	95.96				26.8186	25.0818	25.0703				12.2366	11.7959	12.7212				102.226	102.226	102.226
16258@IDIBAPS_exo_PE5.cmpd.rclb.mgf	54.65	821.407	3	0	-0.0031	0	2	INYR	TEIDKPSQMQVTDVQDNSISVK	WLPS		0	17647	P02751;P02751-10	P02751{1540-1561};P02751-10{1540-1561}	0	0	0	H0Y7Z1;P02751;P02751-10;P02751-11;P02751-12;P02751-13;P02751-14;P02751-15;P02751-17;P02751-3;P02751-4;P02751-5;P02751-6;P02751-7;P02751-8;P02751-9	78.65	78.65	78.65				34.3797	32.7024	32.5811				15	15	15				144.886	144.886	144.886
29400@IDIBAPS_2exp_s27-29_PE9.cmpd.rclb.mgf	85.33	808.948	2	0	-0.0008	0	2	KKLR	TSSFALNLPTLPEVK	FPEV		0	18551	P04114	P04114{3776-3790}	0	0	0	P04114				84.76	84.76	84.76				27.6339	26.0854	26.7117				8.42022	8.36653	8.88606				148.181	148.181	148.181
26881@IDIBAPS_2exp_s27-29_C9.cmpd.rclb.mgf	78.02	735.798	2	0	-0.0008	0	2	WSPR	TPSCGDICNFPPK	IAHG	MOD:00110 C4;MOD:00110 C8	0	30287	P04003	P04003{419-431}	0	0	0	P04003				92.02	92.02	92.02				32.3997	30.7442	30.8753				10.2518	7.88606	12.284				159.137	159.137	159.137
14204@IDIBAPS_2exp_s27-29_PE10.cmpd.rclb.mgf	45.63	610.335	2	0	-0.0025	0	2	SGSK	SGTSASLAISGLR	SEDE		0	37109	P01700	P01700{87-99}	0	0	0	P01700				99.34	99.34	99.34				22.7542	21.2844	22.0489				6.49485	5.92082	6.85387				136.521	136.521	136.521
19402@IDIBAPS_2exp_s27-29_C9.cmpd.rclb.mgf	58.42	619.805	2	0	-0.0013	0	2	RKSK	LICQATGFSPR	QIQV	MOD:00110 C3	0	36476	P01871	P01871{132-142}	0	0	0	A0A1B0GUU9;P01871;P01871-2				82.83	82.83	82.83				27.3045	25.6546	26.2656				5.11351	6.10237	5.3279				129.776	129.776	129.776
34412@IDIBAPS_2exp_s27-29_C8.cmpd.rclb.mgf	103.28	883.455	3	0	-0.0067	0	2	ESLR	FFSLLSGSLNSHGLELNADILGTDK	INSG		0	18551	P04114	P04114{1611-1635}	0	0	0	P04114				84.76	84.76	84.76				34.9468	33.2661	33.0947				15	15	15				166.663	166.663	166.663
16412@IDIBAPS_2exp_s27-29_C10.cmpd.rclb.mgf	51.18	799.869	2	0	-0.0004	0	2	TRDR	MYQMDIQQELQR	YLSL	MOD:00719 M1	0	18551	P04114	P04114{2523-2534}	0	0	0	P04114				81.71	81.71	81.71				27.5736	25.9884	26.1799				11.4685	11.585	10.7447				147.392	147.392	147.392
31156@IDIBAPS_2exp_s27-29_PE6.cmpd.rclb.mgf	94.17	828.432	3	0	0.0025	0	2	EQVK	NFVASHIANILNSEELDIQDLK	KLVK		0	18551	P04114	P04114{591-612}	0	0	0	A8MUN2;P04114				92.93	92.93	92.93				34.0863	32.4951	32.5555				12.4559	14.8539	13.0132				126.938	126.938	126.938
23352@IDIBAPS_2exp_s27-29_PE6.cmpd.rclb.mgf	72.65	693.899	2	0	0.0051	0	2	GKEK	IAELSATAQEIIK	SQAI		0	18551	P04114	P04114{4466-4478}	0	0	0	P04114				88.43	88.43	88.43				31.7269	30.2789	31.1079				7.20761	7.18709	5.88606				102.812	102.812	102.812
21360@IDIBAPS_2exp_s27-29_C6.cmpd.rclb.mgf	64.6	785.843	2	0	-0.001	0	2	ETSR	FSAICQGDGTWSPR	TPSC	MOD:00110 C5	0	30287	P04003	P04003{405-418}	0	0	0	P04003				86.49	86.49	86.49				30.3807	28.9135	28.9858				11.4318	12.0088	12.1739				119.171	119.171	119.171
15570@IDIBAPS_2exp_s27-29_PE9.cmpd.rclb.mgf	48.7	882.932	2	0	-0.0023	0	2	ATGR	NMEQFQVSVSVAPNAK	ITFE	MOD:00719 M2	0	11944	B7ZKJ8;Q14624	B7ZKJ8{124-139};Q14624{124-139}	0	0	0	B7ZKJ8;Q14624;Q14624-2;Q14624-3;Q14624-4				103.4	103.4	103.4				30.2413	28.5181	28.7805				12.8861	13.585	14.1675				153.019	153.019	153.019
32274@IDIBAPS_2exp_s27-29_PE6.cmpd.rclb.mgf	97.37	649.694	3	0	0.0041	0	2	PEIK	TILGTMPAFEVSLQALQK	ATFQ		0	18551	P04114	P04114{2592-2609}	0	0	0	P04114				105.13	105.13	105.13				29.2477	27.7372	28.2488				13.7696	13.1739	12.8539				161.3	161.3	161.3
39175@IDIBAPS_exo_PE4.cmpd.rclb.mgf	117.62	1040.57	2	0	-0.0007	0	2	ELER	IGWPNAPILIQDFETLPR	EAPD		0	29697	P04275	P04275{1642-1659}	0	0	0	P04275	93.41	93.41	93.41				34.1684	32.5041	33.0862				11.8539	11.0969	12.9208				145.582	145.582	145.582
14827@IDIBAPS_2exp_s27-29_PE10.cmpd.rclb.mgf	47.25	713.878	2	0	-0.0055	0	2	IWTR	EAGAGGLAIAVEGPSK	AEIS		0	9598	P21333	P21333{2265-2280}	0	0	0	H0Y5C6;P21333;P21333-2;Q60FE5				83.84	83.84	83.84				25.7874	24.3426	25.0132				8.92082	9.35655	9.5376				100.211	100.211	100.211
23698@IDIBAPS_exo_PE5.cmpd.rclb.mgf	73.85	691.675	3	0	0.0055	0	2	HSTK	NHLQLEGLFFTNGEHTSK	ATLE	MOD:00684 N12	0	18551	P04114	P04114{3569-3586}	0	0	0	P04114	41.93	41.93	78.96				23.0924	21.3946	25.2429				5.55284	5.88606	10.5086				86.7854	86.7854	116.35
24708@IDIBAPS_exo_PE3.cmpd.rclb.mgf	78.58	613.328	3	0	0.003	0	2	TQLR	HGVQELEIELQSQLSK	KAAL		0	25337	P35527	P35527{375-390}	0	0	0	K7EQQ3;P35527	76.4	76.4	76.4				33.0672	31.4925	32.036				9.95861	9.88606	9.20066				110.405	110.405	110.405
23036@IDIBAPS_2exp_s27-29_PE9.cmpd.rclb.mgf	68.18	769.409	2	0	-0.0006	0	2	EETK	ATVAVYLESLQDTK	ITLI		0	18551	P04114	P04114{2475-2488}	0	0	0	P04114				92.34	92.34	92.34				30.315	28.7433	29.4747				6.61979	7.4437	6.58503				123.969	123.969	123.969
9866@IDIBAPS_2exp_s27-29_C9.cmpd.rclb.mgf	33.73	793.887	2	0	0.0002	0	2	YLDK	VQALEEANNDLENK	IQDW		0	25337	P35527	P35527{171-184}	0	0	0	P35527				98.37	98.37	98.37				28.8127	27.273	27.5892				7.22185	7.65758	7.76955				149.081	149.081	149.081
16388@IDIBAPS_2exp_s27-29_PE6.cmpd.rclb.mgf	53.92	854.39	2	0	-0.0004	0	2	SSSK	GSLGGGFSSGGFSGGSFSR	GSSG		0	4286	P13645	P13645{41-59}	0	0	0	P13645				134.99	134.99	134.99				30.1128	28.5045	28.5712				11.4318	10.9208	11.7447				166.021	166.021	166.021
29736@IDIBAPS_2exp_s27-29_PE6.cmpd.rclb.mgf	90.3	665.331	3	0	0.0015	0	2	TSTR	THNLEPYFESFINNLR	RRVD		0	28919	P04264	P04264{224-239}	0	0	0	P04264				92.35	92.35	92.35				29.0642	27.4793	27.5733				14.0555	12.7696	14.284				126.833	126.833	126.833
41872@IDIBAPS_2exp_s27-29_C8.cmpd.rclb.mgf	124.6	718.717	3	0	0.0008	0	2	SMLK	TTLTAFGFASADLIEIGLEGK	GFEP		0	18551	P04114	P04114{675-695}	0	0	0	A8MUN2;P04114				80.32	80.32	80.32				25.9007	24.3308	24.5992				14.0862	14.2757	15				82.3211	82.3211	82.3211
10672@IDIBAPS_2exp_s27-29_C10.cmpd.rclb.mgf	36.47	614.244	2	0	-0.0012	0	2	AQAR	LGADMEDVCGR	LVQY	MOD:00110 C9;MOD:00719 M5	0	29417	P02649	P02649{122-132}	0	0	0	E7ERP7;E9PEV4;H0Y7L5;P02649				89.5	89.5	89.5				29.7799	28.5627	28.9894				12.3979	10.3872	9.38722				132.971	132.971	132.971
16420@IDIBAPS_2exp_s27-29_CPE8.cmpd.rclb.mgf	50.75	704.033	3	0	0.0039	0	2	YEMK	LHTEAQIQEEGTVVELTGR	QSSE		0	37711	P01023	P01023{320-338}	0	0	0	P01023				123.4	123.4	123.4				32.7188	31.0187	31.3715				13.9208	15	15				150.806	150.806	150.806
16781@IDIBAPS_2exp_s27-29_CPE8.cmpd.rclb.mgf	51.7	812.897	2	0	-0.0039	0	2	LIER	YEVDQQIQVLMDK	LVEL	MOD:00719 M11	0	18551	P04114	P04114{2348-2360}	0	0	0	P04114				85.04	85.04	85.04				27.1252	25.4439	25.8581				9.40894	11.9586	9.92082				143.188	143.188	143.188
18788@IDIBAPS_exo_C2.cmpd.rclb.mgf	61.43	854.391	2	0	0.0021	0	2	SSSK	GSLGGGFSSGGFSGGSFSR	GSSG		0	4286	P13645	P13645{41-59}	0	0	0	P13645	128.95	128.95	128.95				25.0451	23.3782	23.5038				12.6576	12.0555	12.6778				171.677	171.677	171.677
33139@IDIBAPS_exo_PE3.cmpd.rclb.mgf	100.6	958.465	3	0	0.0033	0	2	KDLR	NVSTGDVNVEMNAAPGVDLTQLLNNMR	SQYE	MOD:00684 N24	0	4286	P13645	P13645{296-322}	0	0	0	P13645	5.84	5.84	83.8				11.3803	9.60474	32.2521				5.04576	5.22185	15				47.8986	47.8986	105.313
25929@IDIBAPS_2exp_s27-29_C6.cmpd.rclb.mgf	77.02	932.499	2	0	-0.0024	0	2		EVQLVESGGGLVQPGGSLR	LSCA	MOD:00420 E1	0	23659	A0A0B4J2B5	A0A0B4J2B5{1-19}	0	0	0	A0A0B4J2B5;S4R460				123.3	123.3	123.3				33.8991	32.3121	32.8816				13.3098		14.5376				191.466	191.466	191.466
27580@IDIBAPS_2exp_s27-29_PE7.cmpd.rclb.mgf	84.92	719.719	3	0	-0.0004	0	2	GASK	AVVILVTDVSVDSVDAAADAAR	SNRV		0	29697	P04275	P04275{1795-1816}	0	0	0	P04275				120.85	120.85	120.85				31.1037	29.4913	29.755				13.5686	14.9208	15				118.799	118.799	118.799
13076@IDIBAPS_exo_C3.cmpd.rclb.mgf	57.28	665.324	2	0	0.0004	0	2	KQCK	NVQDAIADAEQR	GEHA		0	28919	P35908	P35908{419-430}	0	0	0	P35908	91.42	91.42	91.42				28.7127	27.2701	27.7236				5.22185	6.02687	6.39794				110.108	110.108	110.108
9448@IDIBAPS_2exp_s27-29_C8.cmpd.rclb.mgf	35.02	746.81	2	0	-0.0003	0	2	EGLK	LSNDMMGSYAEMK	FDHT	MOD:00719 M5	0	18551	P04114	P04114{1738-1750}	0	0	0	P04114				99.26	99.26	99.26				28.9391	27.5001	27.6151				12.4949	9.16749	10.8861				155.879	155.879	155.879
27893@IDIBAPS_exo_PE4.cmpd.rclb.mgf	87	648.002	3	0	0.0024	1	2	AKNK	LNDLEDALQQAKEDLAR	LLRD		0	28919	P04264	P04264{444-460}	0	0	0	P04264	95.44	95.44	95.44				32.2582	30.6283	31.017				12.5686	9.01773	12.7696				67.3469	67.3469	67.3469
411@IDIBAPS_2exp_s27-29_C6.cmpd.rclb.mgf	9.85	539.751	2	0	-0.0009	0	2	GGEK	ATMQNLNDR	LASY	MOD:00719 M3	0	4286	Q04695;Q9C075	Q04695{86-94};Q9C075{74-82}	0	0	0	J3QR55;K7EPJ9;Q04695;Q9C075				77.98	77.98	77.98				13.6492	12.0442	12.6592				6.20066	2.60206	3.72125				76.7808	76.7808	76.7808
31736@IDIBAPS_2exp_s27-29_PE7.cmpd.rclb.mgf	96.7	685.051	3	0	0.0025	0	2	AYLR	ILGEELGFASLHDLQLLGK	LLLM		0	18551	P04114	P04114{779-797}	0	0	0	A8MUN2;P04114				90.26	90.26	90.26				32.9325	31.2555	31.9875				8.12494	8.56864	8.55284				150.505	150.505	150.505
30052@IDIBAPS_exo_C5.cmpd.rclb.mgf	95.62	651.861	2	0	-0.0024	0	2	DNNR	SLDLDSIIAEVK	AQYE		0	28919	P04264	P04264{344-355}	0	0	0	P04264	96.71	96.71	96.71				27.8411	26.1416	26.9532				5.26761	4.284	5.61979				141.219	141.219	141.219
41076@IDIBAPS_2exp_s27-29_C10.cmpd.rclb.mgf	120.3	721.732	3	0	-0.0001	0	2	YLDK	VSNQTLSLFFTVLQDVPVR	DLKP		0	37711	P01023	P01023{1422-1440}	0	0	0	P01023				79.97	79.97	79.97				25.108	23.6073	23.8889				8.40894	6.5376	5.82391				94.1594	94.1594	94.1594
33854@IDIBAPS_2exp_s27-29_PE10.cmpd.rclb.mgf	97.32	910.804	3	0	0.0026	0	2	DYLR	WVQTLSEQVQEELLSSQVTQELR	ALMD		0	29417	P02649	P02649{57-79}	0	0	0	E7ERP7;E9PEV4;H0Y7L5;P02649				94.28	94.28	94.28				34.7199	32.9735	32.9083				13.3188	14.9208	15				142.863	142.863	142.863
12408@IDIBAPS_2exp_s27-29_C8.cmpd.rclb.mgf	42.75	576.289	2	0	-0.0001	0	2	NIPK	LDFSSQADLR	NEIK		0	18551	P04114	P04114{2898-2907}	0	0	0	P04114				78.68	78.68	78.68				25.3492	23.7925	24.5212				3.85387	4.29243	3.55284				113.39	113.39	113.39
23791@IDIBAPS_exo_C4.cmpd.rclb.mgf	74.17	874.466	2	0	0.0004	0	2	KAPK	LLIYDASNLETGVPSR	FSGS		0	4696	A0A2Q2TTZ9	A0A2Q2TTZ9{46-61}	0	0	0	A0A2Q2TTZ9;P01593;P01594	100.36	100.36	100.36				24.3955	22.6986	23.3065				7.61979	7.38722	8.17393				108.769	108.769	108.769
7403@IDIBAPS_exo_PE1.cmpd.rclb.mgf	34.25	570.781	2	0	0	0	2	TESR	GSESGIFTNTK	ESSS		0	35670	P02671	P02671{548-558}	0	0	0	P02671;P02671-2	78.21	78.21	78.21				23.8093	22.3578	22.9656				6.29243	4.85387	5.67778				111.791	111.791	111.791
10143@IDIBAPS_2exp_s27-29_C7.cmpd.rclb.mgf	35.35	753.393	2	0	-0.0022	0	2	ATLR	IGQDGISTSATTNLK	CSLL		0	18551	P04114	P04114{1647-1661}	0	0	0	P04114				97.53	97.53	97.53				25.2202	23.6726	24.2233				13.6383	10.585	11.5086				163.488	163.488	163.488
25893@IDIBAPS_2exp_s27-29_CPE8.cmpd.rclb.mgf	75.4	557.302	3	0	-0.0004	0	2	HGKK	VLGAFSDGLAHLDNLK	GTFS		0	18806	P02042;P68871	P02042{68-83};P68871{68-83}	0	0	0	A0A2R8Y7R2;E9PEW8;E9PFT6;F8W6P5;P02042;P68871				77.75	77.75	77.75				32.4024	30.8572	31.4108				7.76955	7.48149	7.52288				82.4016	82.4016	82.4016
7011@IDIBAPS_exo_PE3.cmpd.rclb.mgf	33.33	809.408	2	0	0.0004	0	2	REGK	QVGSGVTTDQVQAEAK	ESGP		0	36476	P01871	P01871{154-169}	0	0	0	A0A1B0GUU9;P01871;P01871-2	125.15	125.15	125.15				27.7592	26.0891	26.4454				11.7212	12.2076	9.79588				187.649	187.649	187.649
29962@IDIBAPS_2exp_s27-29_PE9.cmpd.rclb.mgf	87.33	582.969	3	0	0.0013	0	2	TQIK	VNWEEEAASGLLTSLK	DNVP		0	18551	P04114	P04114{4056-4071}	0	0	0	P04114				107.17	107.17	107.17				31.8855	30.2827	30.557				9	15	10.7959				106.489	106.489	106.489
11805@IDIBAPS_2exp_s27-29_C6.cmpd.rclb.mgf	39.77	633.323	2	0	0.0001	0	2	INKR	TNAENEFVTIK	KDVD		0	28919	P04264	P04264{278-288}	0	0	0	P04264				79.84	79.84	79.84				25.3296	23.7008	24.3746				5.85387	3.08092	5.3098				129.154	129.154	129.154
6292@IDIBAPS_2exp_s27-29_C7.cmpd.rclb.mgf	25.47	809.409	2	0	0.0008	0	2	REGK	QVGSGVTTDQVQAEAK	ESGP		0	36476	P01871	P01871{154-169}	0	0	0	A0A1B0GUU9;P01871;P01871-2				128.85	128.85	128.85				27.4575	25.7681	26.1438				10.9208	12.041	10.2007				189.671	189.671	189.671
13847@IDIBAPS_exo_C2.cmpd.rclb.mgf	48.52	657.836	2	0	-0.0005	0	2	LWGK	VNVDEVGGEALGR	LLVV		0	18806	P68871	P68871{19-31}	0	0	0	A0A2R8Y7R2;F8W6P5;P68871	77.86	77.86	77.86				28.9348	27.4928	28.1647				6.52288	6.61979	6.61979				161.182	161.182	161.182
15205@IDIBAPS_2exp_s27-29_C6.cmpd.rclb.mgf	48.57	713.352	3	0	0.0011	0	2	CINR	HNVYINGITYTPVSSTNEK	DMYS	MOD:00684 N6	0	37711	P01023	P01023{646-664}	0	0	0	P01023				48.64	48.64	78.28						33.8262						11.6021				99.2237	99.2237	134.23
31894@IDIBAPS_exo_PE3.cmpd.rclb.mgf	97.17	873.949	2	0	-0.0003	0	2	TQIK	VNWEEEAASGLLTSLK	DNVP		0	18551	P04114	P04114{4056-4071}	0	0	0	P04114	98.01	98.01	98.01				29.353	27.7449	28.0208				14.0706	14.0555	14.1249				164.099	164.099	164.099
32011@IDIBAPS_2exp_s27-29_C7.cmpd.rclb.mgf	93.25	861.957	2	0	-0.0003	0	2	TETR	SDFYDIVLVATPLNR	KMSN		0	18607	Q9UHG3	Q9UHG3{305-319}	0	0	0	Q9UHG3;Q9UHG3-2				95.82	95.82	95.82				25.5386	23.8614	24.4287				10.2518	9.4318	12.7212				145.868	145.868	145.868
32072@IDIBAPS_exo_PE2.cmpd.rclb.mgf	99.7	693.862	2	0	-0.0003	0	2	ESFK	VSFLSALEEYTK	KLNT		0	38130	P02647	P02647{251-262}	0	0	0	F8W696;P02647	94.81	94.81	94.81				25.2678	23.6697	24.099				7.17393	8.85387	7.92082				129.262	129.262	129.262
37789@IDIBAPS_exo_PE4.cmpd.rclb.mgf	113.3	747.384	3	0	-0.0001	1	2	TLTK	ADLEMQIESLTEELAYLKK	NHEE	MOD:00719 M5	0	4286	P13645	P13645{267-285}	0	0	0	P13645	81.41	81.41	81.41				33.68	31.9198	32.1221				15	12.9586	13.9586				102.787	102.787	102.787
16364@IDIBAPS_2exp_s27-29_CPE8.cmpd.rclb.mgf	50.62	496.937	3	0	0.0035	0	2	DQEK	AHLDIAGSLEGHLR	FLKN		0	18551	P04114	P04114{3657-3670}	0	0	0	P04114				101.51	101.51	101.51				27.2403	25.5384	26.2507				15	14.6778	14.8239				136.491	136.491	136.491
8208@IDIBAPS_2exp_s27-29_PE9.cmpd.rclb.mgf	29.82	680.857	2	0	-0.0001	0	2	VIVK	INNQLTLDSNTK	YFHK		0	18551	P04114	P04114{2877-2888}	0	0	0	P04114				78.23	78.23	78.23				31.6108	30.0528	30.6298				7.69897	6.67778	8.11351				104.663	104.663	104.663
21257@IDIBAPS_2exp_s27-29_PE6.cmpd.rclb.mgf	66.85	779.9	2	0	-0.0047	0	2	KKYR	ITENDIQIALDDAK	INFN		0	18551	P04114	P04114{2151-2164}	0	0	0	P04114				87.75	87.75	87.75				29.6635	28.1668	28.6228				6.92082	7.95861	7.07058				138.073	138.073	138.073
36642@IDIBAPS_2exp_s27-29_PE9.cmpd.rclb.mgf	105.53	865.131	3	0	0.0047	0	2	QEER	LPEGSVSLIILLTDGDPTVGETNPR	SIQN		0	11944	B7ZKJ8;Q14624	B7ZKJ8{372-396};Q14624{372-396}	0	0	0	B7ZKJ8;H7C0L5;Q14624;Q14624-2;Q14624-3;Q14624-4				83.11	83.11	83.11				39.1973	37.4588	37.7168				14.4089	15	15				101.324	101.324	101.324
19410@IDIBAPS_exo_PE4.cmpd.rclb.mgf	64.97	801.431	2	0	0.0011	0	2	LEHK	VSALLTPAEQTGTWK	LKTQ		0	18551	P04114	P04114{1968-1982}	0	0	0	P04114	88.29	88.29	88.29				24.8161	23.211	23.6692				6.37675	6.4437	6.35655				124.7	124.7	124.7
36724@IDIBAPS_2exp_s27-29_PE6.cmpd.rclb.mgf	110.32	718.717	3	0	0.0013	0	2	SMLK	TTLTAFGFASADLIEIGLEGK	GFEP		0	18551	P04114	P04114{675-695}	0	0	0	A8MUN2;P04114				104.33	104.33	104.33				27.3024	25.7324	26.0008				13.4685	15	15				109.201	109.201	109.201
530@IDIBAPS_2exp_s27-29_PE7.cmpd.rclb.mgf	10.58	870.855	2	0	-0.0032	0	2	SGGR	GSSSGGGYSSGSSSYGSGGR	QSGS		0	28919	P35908	P35908{525-544}	0	0	0	P35908				97.01	97.01	97.01				27.0209	25.5146	25.822				8.0655	13.7696	10.6021				125.398	125.398	125.398
2593@IDIBAPS_exo_C3.cmpd.rclb.mgf	27.13	438.578	3	0	0.0017	1	2	AEVR	AKLEEQAQQIR	LQAE		0	29417	P02649	P02649{259-269}	0	0	0	P02649	80.92	80.92	80.92				19.6795	18.2232	18.9575				6.4318	5.82391	7.07572				87.8473	87.8473	87.8473
7683@IDIBAPS_2exp_s27-29_C9.cmpd.rclb.mgf	28.07	510.584	3	0	0.0013	0	2	AWGK	VGAHAGEYGAEALER	MFLS		0	37390	P69905	P69905{18-32}	0	0	0	A0A2R8Y7C0;P69905				84.16	84.16	84.16				24.2538	22.6556	23.0503				11.8239	11.7959	11.8539				110.536	110.536	110.536
28718@IDIBAPS_2exp_s27-29_PE6.cmpd.rclb.mgf	87.65	683.354	3	0	0.0022	0	2	GESK	LEVLNFDFQANAQLSNPK	INPL		0	18551	P04114	P04114{2801-2818}	0	0	0	P04114				79.58	79.58	79.58				25.6684	24.0486	24.254				9.36653	11.2924	11.8861				92.3636	92.3636	92.3636
6981@IDIBAPS_exo_C1.cmpd.rclb.mgf	35.72	510.584	3	0	0.002	0	2	AWGK	VGAHAGEYGAEALER	MFLS		0	37390	P69905	P69905{18-32}	0	0	0	A0A2R8Y7C0;P69905	86.46	86.46	86.46				32.0761	30.4778	30.8725				10.2518	10.7959	11.0132				77.6299	77.6299	77.6299
18467@IDIBAPS_exo_C1.cmpd.rclb.mgf	65.13	533.95	3	0	0.0008	1	2	KDAK	NKLNDLEDALQQAK	EDLA		0	28919	P04264	P04264{442-455}	0	0	0	P04264	82.31	82.31	82.31				24.6484	23.1164	23.6406				8.40894	7.92082	7.67778				93.7364	93.7364	93.7364
32107@IDIBAPS_exo_C2.cmpd.rclb.mgf	96.58	693.861	2	0	-0.001	0	2	ESFK	VSFLSALEEYTK	KLNT		0	38130	P02647	P02647{251-262}	0	0	0	F8W696;P02647	91.93	91.93	91.93				25.7375	24.123	24.5788				7.17393	8.76955	7.63827				132.759	132.759	132.759
37131@IDIBAPS_2exp_s27-29_PE7.cmpd.rclb.mgf	113.85	718.717	3	0	0.0009	0	2	SMLK	TTLTAFGFASADLIEIGLEGK	GFEP		0	18551	P04114	P04114{675-695}	0	0	0	A8MUN2;P04114				81.64	81.64	81.64				31.1475	29.5776	29.8459				12.8539	14.3098	13.3665				100.4	100.4	100.4
37866@IDIBAPS_2exp_s27-29_C6.cmpd.rclb.mgf	110	748.444	3	0	0	0	2	SDVR	VPSYTLILPSLELPVLHVPR	NLKL		0	18551	P04114	P04114{3292-3311}	0	0	0	P04114				78.77	78.77	78.77				33.1318	32.2284	32.4693				12.1675	13.9208	12.8861				146.086	146.086	146.086
33490@IDIBAPS_2exp_s27-29_C7.cmpd.rclb.mgf	97.47	823.141	4	0	-0.0016	0	2	FSHR	LNTDIAGLASAIDMSTNYNSDSLHFSNVFR	SVMA	MOD:00719 M14	0	18551	P04114	P04114{1868-1897}	0	0	0	P04114				89.03	89.03	89.03				32.2823	30.5104	30.0272										89.1078	89.1078	89.1078
24807@IDIBAPS_2exp_s27-29_CPE8.cmpd.rclb.mgf	72.53	791.401	2	0	0.0003	0	2	VFPK	AVSMPSFSILGSDVR	VPSY	MOD:00719 M4	0	18551	P04114	P04114{3277-3291}	0	0	0	P04114				89.62	89.62	89.62				25.5076	23.8457	24.3922				12.3768	11.0969	13.3188				139.602	139.602	139.602
21699@IDIBAPS_exo_C1.cmpd.rclb.mgf	73.65	738.039	3	0	0.0014	1	2	FNEK	SKELTTEIDNNIEQISSYK	SEIT		0	4286	P13645	P13645{344-362}	0	0	0	P13645	90.29	90.29	90.29				31.8732	30.1811	30.2629				13.2076	14.6021	13.4815				134.263	134.263	134.263
17977@IDIBAPS_2exp_s27-29_CPE8.cmpd.rclb.mgf	54.78	574.952	3	0	0.0023	0	2	VVNR	ANTVQEATFQMELPK	KAFI	MOD:00719 M11	0	11944	B7ZKJ8;Q14624	B7ZKJ8{61-75};Q14624{61-75}	0	0	0	B7ZKJ8;Q14624;Q14624-2;Q14624-3;Q14624-4				78.64	78.64	78.64				21.2376	19.6122	19.9799				6.5376	8	7.35655				88.4268	88.4268	88.4268
24952@IDIBAPS_exo_PE5.cmpd.rclb.mgf	77.08	594.01	3	0	0.0027	0	2	HGRK	DTVIKPLLVEPEGLEK	ETTF		0	37711	P01023	P01023{897-912}	0	0	0	P01023	89.67	89.67	89.67				29.3996	27.9921	28.5449				11.8861	13.0969	11.9208				90.7457	90.7457	90.7457
29486@IDIBAPS_2exp_s27-29_C9.cmpd.rclb.mgf	84.9	700.406	2	0	-0.0015	0	2	LTGR	TLADLTLLDSPIK	VPLL		0	18551	P04114	P04114{2013-2025}	0	0	0	P04114				80.18	80.18	80.18				27.4623	25.964	26.7998				5.92082	4.72125	5.63827				110.235	110.235	110.235
2299@IDIBAPS_2exp_s27-29_C10.cmpd.rclb.mgf	15.02	696.794	2	0	-0.0074	0	2	NAIK	ADAEGESDLENSR	KLLS		0	25685	Q9Y490	Q9Y490{842-854}	0	0	0	Q9Y490				89.05	89.05	89.05				32.8167	31.3772	31.5509				5.95861	5.00436	6.76955				118.584	118.584	118.584
37433@IDIBAPS_2exp_s27-29_PE7.cmpd.rclb.mgf	115.2	718.717	3	0	0.0006	0	2	SMLK	TTLTAFGFASADLIEIGLEGK	GFEP		0	18551	P04114	P04114{675-695}	0	0	0	A8MUN2;P04114				82.28	82.28	82.28				28.2558	26.6859	26.9542				9.60206	10.0458	10.7696				67.1585	67.1585	67.1585
21522@IDIBAPS_2exp_s27-29_C6.cmpd.rclb.mgf	65.03	815.378	2	0	0.0002	0	2	DTKK	MTSNFPVDLSDYPK	SLHM	MOD:00719 M1	0	18551	P04114	P04114{1189-1202}	0	0	0	P04114				84.11	84.11	84.11				29.1488	27.4979	27.7436				8.74473	8.60206	9.07572				131.13	131.13	131.13
41002@IDIBAPS_2exp_s27-29_C8.cmpd.rclb.mgf	122.28	718.717	3	0	0.0024	0	2	SMLK	TTLTAFGFASADLIEIGLEGK	GFEP		0	18551	P04114	P04114{675-695}	0	0	0	A8MUN2;P04114				91.58	91.58	91.58				30.1662	28.5963	28.8646				10.3279	11.1612	11.2441				85.2663	85.2663	85.2663
5702@IDIBAPS_2exp_s27-29_CPE8.cmpd.rclb.mgf	23.17	712.663	3	0	0.0034	0	2	VQWK	VDNALQSGNSQESVTEQDSK	DSTY		0	17816	P01834	P01834{43-62}	0	0	0	P01834				89.24	89.24	89.24				29.257	27.4694	27.3426				12.699	13.2757	14				139.615	139.615	139.615
7693@IDIBAPS_2exp_s27-29_C8.cmpd.rclb.mgf	30.4	810.904	2	0	0.0019	0	2	LVEK	VQAAVGTSAAPVPSDNH			0	29417	P02649	P02649{301-317}	0	0	0	P02649				131.73	131.73	131.73				29.606	27.9958	28.3244				15	13.4815	12.4559				193.121	193.121	193.121
20081@IDIBAPS_2exp_s27-29_PE7.cmpd.rclb.mgf	63.58	785.842	2	0	-0.0025	0	2	ETSR	FSAICQGDGTWSPR	TPSC	MOD:00110 C5	0	30287	P04003	P04003{405-418}	0	0	0	P04003				93.59	93.59	93.59				30.3041	28.873	28.9048				8.20761	8.52288	10.0132				139.746	139.746	139.746
6808@IDIBAPS_exo_PE1.cmpd.rclb.mgf	32.75	423.246	2	0	-0.0007	0	2	GGNR	TNTGLALR	YLSD		0	29697	P04275	P04275{1576-1583}	0	0	0	P04275	75.83	75.83	75.83				11.2742	9.5815	10.8843				3.92082	4.3279	4.69897				93.7079	93.7079	93.7079
16261@IDIBAPS_2exp_s27-29_C10.cmpd.rclb.mgf	50.8	772.363	2	0	0.0009	0	2	EVGR	VGYVSGWGQSDNFK	LTDH		0	37897	P00739	P00739{220-233}	0	0	0	A0A0A0MRD9;P00739;P00739-2				78.04	78.04	78.04				27.2307	25.8055	25.9841				10.6383	11.3188	11.7447				137.501	137.501	137.501
7571@IDIBAPS_exo_PE2.cmpd.rclb.mgf	35.43	506.757	2	0	-0.0006	0	2	GVSR	SGFSSVSVSR	SRGS		0	28919	P02538	P02538{31-40}	0	0	0	P02538	91.96	91.96	91.96				21.4434	20.1443	20.8198				7	5.27572	7.82391				123.427	123.427	123.427
10661@IDIBAPS_2exp_s27-29_PE10.cmpd.rclb.mgf	36.57	651.334	2	0	0.0008	0	2	DKVR	ALEEANADLEVK	IRDW		0	4286	P02533;P08779;P13646;P19012	P02533{135-146};P08779{137-148};P13646{124-135};P19012{125-136}	0	0	0	K7EMD9;K7ERE3;P02533;P08779;P13646;P13646-2;P13646-3;P19012				93.9	93.9	93.9				23.1461	21.6476	22.0467				5.72125	6.20761	5.08619				135.356	135.356	135.356
22938@IDIBAPS_2exp_s27-29_PE9.cmpd.rclb.mgf	67.93	829.442	2	0	-0.0002	0	2	TLPK	SVSDGIAALDLNAVANK	IADF		0	18551	P04114	P04114{3830-3846}	0	0	0	P04114				111.86	111.86	111.86				24.5125	22.909	23.3129				9.65758	9.10791	7.85387				161.002	161.002	161.002
18690@IDIBAPS_2exp_s27-29_C7.cmpd.rclb.mgf	57.5	837.384	3	0	0.0028	0	2	RLEK	EIETYHNLLEGGQEDFESSGAGK	IGLG		0	25337	P35527	P35527{450-472}	0	0	0	K7EQQ3;P35527				119.82	119.82	119.82				29.4281	27.6127	27.3044				15	15	15				171.334	171.334	171.334
30823@IDIBAPS_exo_PE3.cmpd.rclb.mgf	94.23	843.986	3	0	0.0002	0	2	PWGK	NTCNHDEDTWVECEDPFDLR	LVGG	MOD:00110 C3;MOD:00110 C13	0	8696	O43866	O43866{226-245}	0	0	0	O43866	93.29	93.29	93.29				31.3276	30.1067	29.777				12.9586	7.65758	12.1192				98.9943	98.9943	98.9943
19127@IDIBAPS_2exp_s27-29_C8.cmpd.rclb.mgf	60.72	827.39	2	0	-0.0032	0	2	DEEK	IEFEWNTGTNVDTK	KMTS		0	18551	P04114	P04114{1174-1187}	0	0	0	P04114				97.47	97.47	97.47				32.1759	30.6822	30.869				6.38722	6.25964	5.46852				135.122	135.122	135.122
24373@IDIBAPS_2exp_s27-29_C8.cmpd.rclb.mgf	74.88	796.9	2	0	0	0	2	DLSR	ELSEALGQIFDSQR	GCDL		0	19208	Q08380	Q08380{138-151}	0	0	0	K7EJY8;K7EKQ5;K7EP36;K7ESM3;Q08380				84.86	84.86	84.86				29.0962	27.4957	27.9606				6.4437	6.72125	7.58503				100.306	100.306	100.306
33206@IDIBAPS_2exp_s27-29_C10.cmpd.rclb.mgf	95.47	752.06	3	0	0.0001	0	2	LDGK	AALTELSLGSAYQAMILGVDSK	NIFN	MOD:00719 M15	0	18551	P04114	P04114{1703-1724}	0	0	0	P04114				93.05	93.05	93.05				22.5592	20.758	21.0062				12.2291	11.2676	12.3665				86.2803	86.2803	86.2803
10099@IDIBAPS_exo_PE3.cmpd.rclb.mgf	41.12	605.825	2	0	-0.0002	0	2	LSLK	LPPNVVEESAR	ASVS		0	37711	P01023	P01023{935-945}	0	0	0	P01023	78.13	78.13	78.13				23.1645	21.8147	22.5127				3.76955	4.3098	3.33724				129.162	129.162	129.162
41641@IDIBAPS_2exp_s27-29_PE10.cmpd.rclb.mgf	124.75	727.926	2	0	-0.0033	0	2	HDLK	IAIANIIDEIIEK	LKSL		0	18551	P04114	P04114{2196-2208}	0	0	0	P04114				91.57	91.57	91.57				28.5896	27.0647	27.9991				5	5.31876	5.36653				130.242	130.242	130.242
27065@IDIBAPS_exo_PE3.cmpd.rclb.mgf	84.62	932.502	2	0	0.0025	0	2		EVQLVESGGGLVQPGGSLR	LSCA	MOD:00420 E1	0	23659	A0A0B4J2B5	A0A0B4J2B5{1-19}	0	0	0	A0A0B4J2B5;S4R460	84.99	84.99	84.99				30.9647	29.4333	30.0197				10.0088		10.4815				138.363	138.363	138.363
21480@IDIBAPS_2exp_s27-29_PE6.cmpd.rclb.mgf	67.42	807.38	2	0	-0.0008	0	2	DTKK	MTSNFPVDLSDYPK	SLHM		0	18551	P04114	P04114{1189-1202}	0	0	0	P04114				106.21	106.21	106.21				31.7687	30.1538	30.4702				10.2441	11.0458	10.9586				112.425	112.425	112.425
29126@IDIBAPS_exo_PE4.cmpd.rclb.mgf	90.15	805.44	3	0	-0.0012	0	2	EIKR	LPGDIQVVPIGVGPNANVQELER	IGWP		0	29697	P04275	P04275{1619-1641}	0	0	0	P04275	129.1	129.1	129.1				38.0691	36.4648	36.787				15	15	15				144.253	144.253	144.253
22569@IDIBAPS_exo_PE2.cmpd.rclb.mgf	73.88	692.348	2	0	-0.0023	0	2	EQIK	SLNNQFASFIDK	VRFL		0	28919	P04264	P04264{186-197}	0	0	0	P04264	99.05	99.05	99.05				25.0369	23.4883	24.0647				4.34679	5.20761	4.69897				145.961	145.961	145.961
33237@IDIBAPS_2exp_s27-29_C6.cmpd.rclb.mgf	96.63	823.143	4	0	0.0048	0	2	FSHR	LNTDIAGLASAIDMSTNYNSDSLHFSNVFR	SVMA	MOD:00719 M14	0	18551	P04114	P04114{1868-1897}	0	0	0	P04114				84.18	84.18	84.18				35.2692	33.472	32.9325										109.239	109.239	109.239
17842@IDIBAPS_2exp_s27-29_PE9.cmpd.rclb.mgf	54.65	924.428	2	0	-0.0173	0	2	VLSR	EYSGTIASEANTYLNSK	STRS		0	18551	P04114	P04114{3508-3524}	0	0	0	P04114				84.33	84.33	84.33				27.6915	25.9328	25.9851				10.2366	12.4815	10.1308				93.1578	93.1578	93.1578
21436@IDIBAPS_2exp_s27-29_C9.cmpd.rclb.mgf	63.73	785.843	2	0	-0.0005	0	2	ETSR	FSAICQGDGTWSPR	TPSC	MOD:00110 C5	0	30287	P04003	P04003{405-418}	0	0	0	P04003				96.1	96.1	96.1				27.3035	25.8363	25.9087				6.85387	9.48149	10.4318				135.692	135.692	135.692
13950@IDIBAPS_2exp_s27-29_C10.cmpd.rclb.mgf	44.83	677.855	2	0	-0.0009	0	2	YKNK	YGMVAQVTQTLK	LEDT	MOD:00719 M3	0	18551	P04114	P04114{276-287}	0	0	0	A8MUN2;P04114				81.57	81.57	81.57				26.9269	25.4521	26.1735				7.55284	8.12494	8.23657				140.532	140.532	140.532
16659@IDIBAPS_2exp_s27-29_CPE8.cmpd.rclb.mgf	51.37	704.032	3	0	0.001	0	2	YEMK	LHTEAQIQEEGTVVELTGR	QSSE		0	37711	P01023	P01023{320-338}	0	0	0	P01023				89.75	89.75	89.75				34.8913	33.2031	33.5304				12.9208	15	15				150.421	150.421	150.421
21861@IDIBAPS_exo_PE4.cmpd.rclb.mgf	71.35	894.469	2	0	0.0015	0	2	LTGK	TITLEVEPSDTIENVK	AKIQ		0	12261	P0CG48	P0CG48{12-27,88-103,164-179,240-255,316-331,392-407,468-483,544-559,620-635}	0	0	0	B4DV12;F5GXK7;F5GYU3;F5GZ39;F5H265;F5H2Z3;F5H388;F5H6Q2;F5H747;J3QKN0;J3QS39;J3QSA3;J3QTR3;M0R1V7;P0CG47;P0CG48;P62979;P62987;Q49A90;Q5PY61;Q96C32	77.3	77.3	77.3				26.2972	24.6952	25.0437				4.58503	9.22185	5.36653				109.906	109.906	109.906
34058@IDIBAPS_exo_PE5.cmpd.rclb.mgf	100.63	735.01	3	0	-0.0012	0	2	TMEK	SDLEMQYETLQEELMALK	KNHK	MOD:00719 M5;MOD:00719 M15	0	25337	P35527	P35527{272-289}	0	0	0	K7EQQ3;P35527	76.98	76.98	76.98				27.9406	26.1801	26.0508				9.58503	10.1675	8.79588				108.242	108.242	108.242
7226@IDIBAPS_2exp_s27-29_C9.cmpd.rclb.mgf	26.88	656.308	2	0	0.0016	0	2	YKLR	TEGDGVYTLNDK	KQWI		0	37897	P00738;P00739	P00738{60-71};P00739{61-72}	0	0	0	A0A0C4DGL8;H0Y300;J3KRH2;J3KTC3;J3QLC9;J3QR68;P00738;P00739;P00739-2				83.12	83.12	83.12				27.9161	26.3369	26.809				3.74473	4.85387	3.69897				134.885	134.885	134.885
28016@IDIBAPS_2exp_s27-29_PE9.cmpd.rclb.mgf	81.6	689.347	3	0	0.0049	0	2	AEMK	FDHTNSLNIAGLSLDFSSK	LDNI		0	18551	P04114	P04114{1751-1769}	0	0	0	P04114				98.08	98.08	98.08				34.0678	32.3204	32.4897				10.284	13.1549	11.8861				124.439	124.439	124.439
33111@IDIBAPS_2exp_s27-29_PE10.cmpd.rclb.mgf	95.25	655.024	3	0	-0.0005	0	2	PEIK	TILGTMPAFEVSLQALQK	ATFQ	MOD:00719 M6	0	18551	P04114	P04114{2592-2609}	0	0	0	P04114				95.72	95.72	95.72				28.822	27.2602	27.7648				9.13077	8.10791	11.4202				84.6444	84.6444	84.6444
17084@IDIBAPS_2exp_s27-29_C9.cmpd.rclb.mgf	52.42	713.353	3	0	0.0024	0	2	CINR	HNVYINGITYTPVSSTNEK	DMYS	MOD:00684 N6	0	37711	P01023	P01023{646-664}	0	0	0	P01023				57.19	57.19	83.6				27.1365	25.4412	34.7635				6.61979	7.0655	13.4949				93.8779	93.8779	106.647
20288@IDIBAPS_2exp_s27-29_CPE8.cmpd.rclb.mgf	60.77	751.885	2	0	0.0027	0	2	QDSK	DSTYSLSSTLTLSK	ADYE		0	17816	P01834	P01834{63-76}	0	0	0	P01834				85.47	85.47	85.47				24.5428	22.9188	23.3511				7.05552	5.55284	7.25181				97.7344	97.7344	97.7344
26296@IDIBAPS_2exp_s27-29_PE10.cmpd.rclb.mgf	77.3	797.907	2	0	0.0018	0	2	GTHK	VYVELQELVMDEK	NQEL		0	15977	P02730	P02730{57-69}	0	0	0	A0A0A0MS98;P02730				97.22	97.22	97.22				28.6168	27.0542	27.5914				10.6778	12.301	9.3279				122.768	122.768	122.768
4248@IDIBAPS_2exp_s27-29_C6.cmpd.rclb.mgf	20.3	631.803	2	0	-0.0002	0	2	QTYR	SLLEGEGSSGGGGR	GGGS		0	4286	P13645	P13645{451-464}	0	0	0	P13645				79.41	79.41	79.41				23.566	22.0725	22.4685				6.22915	8.01773	7.20066				139.981	139.981	139.981
25541@IDIBAPS_2exp_s27-29_C9.cmpd.rclb.mgf	74.52	806.895	2	0	-0.0029	0	2	DGLK	LLDNWDSVTSTFSK	LREQ		0	38130	P02647	P02647{70-83}	0	0	0	F8W696;P02647				106.35	106.35	106.35				30.9489	29.3402	29.7184				6.92082	9.79588	6.24413				130.633	130.633	130.633
3229@IDIBAPS_exo_C4.cmpd.rclb.mgf	22.02	795.322	3	0	-0.0019	0	2	GGSR	GGGGGGYGSGGSSYGSGGGSYGSGGGGGGGR	GSYG		0	28919	P04264	P04264{519-549}	0	0	0	P04264	100.95	100.95	100.95				24.757	23.3694	23.2239				15	15	15				136.176	136.176	136.176
30123@IDIBAPS_exo_PE5.cmpd.rclb.mgf	90.38	689.674	3	0	0.0015	0	2	AEMK	FDHTNSLNIAGLSLDFSSK	LDNI	MOD:00684 N5	0	18551	P04114	P04114{1751-1769}	0	0	0	P04114	45.25	45.25	88.95				24.5587	22.8713	30.9097						12.5376				95.0501	95.0501	117.556
21700@IDIBAPS_2exp_s27-29_PE9.cmpd.rclb.mgf	64.68	880.959	2	0	0.0034	0	2	YVLR	GLEPGQEYNVLLTAEK	GRHK		0	38520	J3QSU6;P24821	J3QSU6{1042-1057};P24821{1042-1057}	0	0	0	E9PC84;F5H7V9;J3QSU6;P24821;P24821-2;P24821-3;P24821-4;P24821-5;P24821-6				102.94	102.94	102.94				26.4412	24.716	25.1914				9.52288	11.4559	9.92082				123.352	123.352	123.352
31074@IDIBAPS_exo_PE3.cmpd.rclb.mgf	94.88	969.75	3	0	-0.0002	0	2	ALGR	AAFGQGSGPIMLDEVQCTGTEASLADCK	SLGW	MOD:00110 C17;MOD:00110 C27;MOD:00719 M11	0	19208	Q08380	Q08380{77-104}	0	0	0	K7EJD3;K7EKQ5;K7EP36;K7ERZ6;K7ESM3;Q08380	97.42	97.42	97.42				33.7829	31.8928	31.2039				10.8861	15	13.3565				133.551	133.551	133.551
14511@IDIBAPS_exo_C4.cmpd.rclb.mgf	50.45	604.812	2	0	0.0003	0	2	INKR	TAAENDFVTLK	KDVD		0	28919	P35908	P35908{276-286}	0	0	0	P35908	84.62	84.62	84.62				31.1228	29.5757	30.3308				7.36653	2.26761	6.09151				141.393	141.393	141.393
4530@IDIBAPS_exo_C5.cmpd.rclb.mgf	29.27	806.578	4	0	0.0061	0	2	SGSR	GGSGGSHGGGSGFGGESGGSYGGGEEASGSGGGYGGGSGK	SSHS		0	25337	P35527	P35527{580-619}	0	0	0	K7EQQ3;P35527	150.46	150.46	150.46				33.9099	32.1515	31.754										165.069	165.069	165.069
23362@IDIBAPS_2exp_s27-29_C7.cmpd.rclb.mgf	69.68	706.418	2	0	0.0008	0	2	ERNR	QTIIVVLENVQR	NLKH		0	18551	P04114	P04114{2086-2097}	0	0	0	P04114				87.24	87.24	87.24				28.9808	27.6125	28.4825				6	6.95861	5.85387				129.694	129.694	129.694
5684@IDIBAPS_2exp_s27-29_C10.cmpd.rclb.mgf	23.65	799.369	3	0	0.0044	0	2	DNCR	RPGGEPSPEGTTGQSYNQYSQR	YHQR		0	17647	P02751;P02751-10	P02751{2335-2356};P02751-10{2125-2146}	0	0	0	H0Y7Z1;P02751;P02751-10;P02751-11;P02751-12;P02751-13;P02751-14;P02751-15;P02751-17;P02751-3;P02751-5;P02751-6;P02751-7;P02751-8;P02751-9				106.02	106.02	106.02				35.8849	34.0301	33.7996				15	15	15				157.981	157.981	157.981
26777@IDIBAPS_2exp_s27-29_C10.cmpd.rclb.mgf	78.2	857.472	3	0	-0.0052	1	2	DEIK	RLPGDIQVVPIGVGPNANVQELER	IGWP		0	29697	P04275	P04275{1618-1641}	0	0	0	P04275				102.17	102.17	102.17				39.1575	37.6067	37.8675				15	15	15				126.95	126.95	126.95
28870@IDIBAPS_exo_C4.cmpd.rclb.mgf	87.35	598.303	4	0	0.005	2	2	MEPK	DKDQEVLLQTFLDDASPGDKR	LAAY		0	18551	P04114	P04114{538-558}	0	0	0	A8MUN2;P04114	97.7	97.7	97.7				31.3218	29.4958	29.4882										56.3051	56.3051	56.3051
5967@IDIBAPS_2exp_s27-29_PE7.cmpd.rclb.mgf	25.82	809.408	2	0	0.0008	0	2	REGK	QVGSGVTTDQVQAEAK	ESGP		0	36476	P01871	P01871{154-169}	0	0	0	A0A1B0GUU9;P01871;P01871-2				125.17	125.17	125.17				27.2742	25.6041	25.9604				12.7696	12.9208	13.1192				185.087	185.087	185.087
20995@IDIBAPS_2exp_s27-29_PE10.cmpd.rclb.mgf	63.23	785.843	2	0	-0.0005	0	2	ETSR	FSAICQGDGTWSPR	TPSC	MOD:00110 C5	0	30287	P04003	P04003{405-418}	0	0	0	P04003				79.58	79.58	79.58				32.6681	31.2009	31.2733				7.26761	8.79588	9.21467				128.968	128.968	128.968
24697@IDIBAPS_exo_C4.cmpd.rclb.mgf	76.48	609.827	2	0	-0.0026	0	2	KKAR	AGLEDLQVAFR	AFDQ		0	791	Q9NZT1	Q9NZT1{78-88}	0	0	0	Q9NZT1	105.4	105.4	105.4				24.8902	23.3156	24.074				7.01323	5.56864	7.18709				130.791	130.791	130.791
11361@IDIBAPS_exo_PE4.cmpd.rclb.mgf	43.97	800.894	2	0	-0.0017	0	2	REGK	QVGSGVTTDQVQAEAK	ESGP	MOD:00040 Q1	0	36476	P01871	P01871{154-169}	0	0	0	A0A1B0GUU9;P01871;P01871-2	95	95	95				25.0154	23.3684	23.7421				9.61979		10.9208				154.936	154.936	154.936
4068@IDIBAPS_2exp_s27-29_PE7.cmpd.rclb.mgf	20.7	703.352	2	0	0.0044	0	2	ELNK	EVASNSELVQSSR	SEVT		0	4286	P08779	P08779{318-330}	0	0	0	K7ENW6;P08779				81.2	81.2	81.2				27.6026	25.9432	26.5026				4.65758	5.26761	4.58503				92.8215	92.8215	92.8215
29945@IDIBAPS_exo_C5.cmpd.rclb.mgf	95.3	665.366	2	0	-0.003	0	2	DNNR	NLDLDSIIAEVK	AQYE		0	28919	O95678;P02538;P04259;P13647;P35908;P48668;Q5XKE5	O95678{313-324};P02538{327-338};P04259{327-338};P13647{332-343};P35908{342-353};P48668{327-338};Q5XKE5{308-319}	0	0	0	H0YI76;H0YIN9;O95678;P02538;P04259;P13647;P35908;P48668;Q5XKE5	76.59	76.59	76.59				23.3231	21.7548	22.3578				4.72125	3.63827	4.60206				125.998	125.998	125.998
11316@IDIBAPS_2exp_s27-29_PE6.cmpd.rclb.mgf	40.1	832.404	2	0	0.0036	0	2	VQYR	GEVQAMLGQSTEELR	VRLA	MOD:00719 M6	0	29417	P02649	P02649{138-152}	0	0	0	E7ERP7;E9PEV4;H0Y7L5;P02649				100.63	100.63	100.63				34.0554	32.4543	32.7325				9.92082	8.4437	10.5528				138.003	138.003	138.003
32591@IDIBAPS_2exp_s27-29_PE10.cmpd.rclb.mgf	93.87	752.06	3	0	0.0011	0	2	LDGK	AALTELSLGSAYQAMILGVDSK	NIFN	MOD:00719 M15	0	18551	P04114	P04114{1703-1724}	0	0	0	P04114				80.91	80.91	80.91				27.7164	25.9152	26.1634				14.1024	13.2924	15				99.0368	99.0368	99.0368
7379@IDIBAPS_exo_C3.cmpd.rclb.mgf	42.12	681.35	2	0	0.0012	0	2	ELNR	EVATNSELVQSGK	SEIS		0	4286	P02533;Q04695	P02533{316-328};Q04695{285-297}	0	0	0	F5GWP8;K7ESE1;P02533;Q04695	79.79	79.79	79.79				20.9734	19.2929	19.8659				5.65758	5.92082	7.04096				101.603	101.603	101.603
27239@IDIBAPS_2exp_s27-29_C9.cmpd.rclb.mgf	78.97	735.797	2	0	-0.002	0	2	WSPR	TPSCGDICNFPPK	IAHG	MOD:00110 C4;MOD:00110 C8	0	30287	P04003	P04003{419-431}	0	0	0	P04003				113.31	113.31	113.31				34.5538	32.8895	32.9842				10.2291	9.39794	11.7212				153.783	153.783	153.783
36417@IDIBAPS_exo_PE2.cmpd.rclb.mgf	114.25	747.385	3	0	0.0033	1	2	TLTK	ADLEMQIESLTEELAYLKK	NHEE	MOD:00719 M5	0	4286	P13645	P13645{267-285}	0	0	0	P13645	83.74	83.74	83.74				28.7381	27.0097	27.2026				15	14.7447	15				134.837	134.837	134.837
21931@IDIBAPS_2exp_s27-29_PE9.cmpd.rclb.mgf	65.28	868.377	3	0	0.0019	0	2	KDKK	GISTSAASPAVGTVGMDMDEDDDFSK	WNFY		0	18551	P04114	P04114{3996-4021}	0	0	0	P04114				84.86	84.86	84.86				27.6812	25.9063	25.5019				14.7959	15	15				118.421	118.421	118.421
2172@IDIBAPS_2exp_s27-29_C9.cmpd.rclb.mgf	13.9	670.839	2	0	0.0013	1	2	IAQK	SKAEAESLYQSK	YEEL		0	28919	P04264	P04264{365-376}	0	0	0	P04264				96.14	96.14	96.14				32.0614	30.5579	31.1924				10	8.45593	9.76955				161.138	161.138	161.138
24211@IDIBAPS_exo_C4.cmpd.rclb.mgf	75.25	804.904	2	0	0.0055	0	2	LIER	YEVDQQIQVLMDK	LVEL		0	18551	P04114	P04114{2348-2360}	0	0	0	P04114	91.62	91.62	91.62				27.2218	25.5947	26.0656				7.14874	6.37675	7.21467				100.15	100.15	100.15
40370@IDIBAPS_exo_C4.cmpd.rclb.mgf	121.58	876.092	3	0	0.0015	0	2	KYDK	NQDVHSINLPFFETLQEYFER	NRQT		0	18551	P04114	P04114{2063-2083}	0	0	0	P04114	89.02	89.02	89.02				36.697	34.9098	34.7218				15	15	15				142.017	142.017	142.017
10040@IDIBAPS_2exp_s27-29_C6.cmpd.rclb.mgf	35.23	720.373	2	0	-0.0008	0	2	SQVK	YAGSQVASTSEVLK	YTLF		0	29697	P04275	P04275{1349-1362}	0	0	0	P04275				95.77	95.77	95.77				27.9695	26.4218	27.0141				11.1308	12.5376	13				157.579	157.579	157.579
8741@IDIBAPS_2exp_s27-29_PE7.cmpd.rclb.mgf	33.23	678.326	3	0	0.0047	0	2	NEVR	IHSGSFQSQVELSNDQEK	AHLD		0	18551	P04114	P04114{3639-3656}	0	0	0	P04114				91.22	91.22	91.22				28.4613	26.8041	26.8128				15	13.5528	15				131.82	131.82	131.82
33021@IDIBAPS_2exp_s27-29_PE6.cmpd.rclb.mgf	99.33	946.481	2	0	0.0006	0	2	VDHK	LSLESLTSYFSIESSTK	GDVK		0	18551	P04114	P04114{3481-3497}	0	0	0	P04114				95.67	95.67	95.67				28.7581	26.9803	27.3921				11.4949	10.4949	11.2291				110.038	110.038	110.038
124@IDIBAPS_exo_PE2.cmpd.rclb.mgf	13.6	597.917	3	0	0.0069	0	2	RGSR	GGSGGSYGGGGSGGGYGGGSGSR	GGSG		0	25337	P35527	P35527{491-513}	0	0	0	K7EQQ3;P35527	101.15	101.15	101.15				23.348	21.6471	21.3527				12.6576	12.0862	12.041				146.05	146.05	146.05
24931@IDIBAPS_2exp_s27-29_PE6.cmpd.rclb.mgf	77.08	735.798	2	0	-0.001	0	2	WSPR	TPSCGDICNFPPK	IAHG	MOD:00110 C4;MOD:00110 C8	0	30287	P04003	P04003{419-431}	0	0	0	P04003				112.79	112.79	112.79				29.6736	28.0181	28.1491				9.34679	11.1024	8.29243				127.466	127.466	127.466
22923@IDIBAPS_exo_C2.cmpd.rclb.mgf	72.27	692.347	2	0	-0.0048	0	2	EQIK	SLNNQFASFIDK	VRFL		0	28919	P04264	P04264{186-197}	0	0	0	P04264	95.99	95.99	95.99				26.5317	24.9746	25.5459				4.48149	5.39794	5.06048				127.482	127.482	127.482
25518@IDIBAPS_2exp_s27-29_CPE8.cmpd.rclb.mgf	74.4	832.055	3	0	0.0007	0	2	GSGK	DYAGVFSDAGLTFTSSSGQQTAQR	AELQ		0	1444	P01024	P01024{634-657}	0	0	0	P01024				129.41	129.41	129.41				31.6379	29.7584	29.5636				15	15	15				110.419	110.419	110.419
34001@IDIBAPS_2exp_s27-29_C6.cmpd.rclb.mgf	98.68	685.051	3	0	0.0049	0	2	AYLR	ILGEELGFASLHDLQLLGK	LLLM		0	18551	P04114	P04114{779-797}	0	0	0	A8MUN2;P04114				91.51	91.51	91.51				30.2865	28.6094	29.3415				7.04096	7.65758	7.40894				130.308	130.308	130.308
41240@IDIBAPS_2exp_s27-29_C8.cmpd.rclb.mgf	122.93	780.432	3	0	0.0021	0	2	QDTK	ITLIINWLQEALSSASLAHMK	AKFR		0	18551	P04114	P04114{2489-2509}	0	0	0	P04114				86.32	86.32	86.32				33.0586	31.6094	31.5639				9.3098	12.7447	10.9586				120.399	120.399	120.399
13330@IDIBAPS_2exp_s27-29_PE6.cmpd.rclb.mgf	45.67	722.321	3	0	0.004	0	2	WKLK	TQFNNNEYSQDLDAYNTK	DKIG		0	18551	P04114	P04114{1985-2002}	0	0	0	P04114				97.12	97.12	97.12				28.0154	26.2446	26.1609				14.585	11.7696	13.0757				131.256	131.256	131.256
10530@IDIBAPS_2exp_s27-29_PE10.cmpd.rclb.mgf	36.23	614.244	2	0	-0.0009	0	2	AQAR	LGADMEDVCGR	LVQY	MOD:00110 C9;MOD:00719 M5	0	29417	P02649	P02649{122-132}	0	0	0	E7ERP7;E9PEV4;H0Y7L5;P02649				93.75	93.75	93.75				29.547	28.3298	28.7566				8.76955	10	8.37675				134.644	134.644	134.644
17394@IDIBAPS_2exp_s27-29_C8.cmpd.rclb.mgf	56.17	726.907	2	0	0.0007	0	2	VTQR	LNGEIQALELPQK	AEAL		0	18551	P04114	P04114{2450-2462}	0	0	0	P04114				83.54	83.54	83.54				25.6685	24.1708	24.9543				6.88606	8.29243	6.92082				143.817	143.817	143.817
21794@IDIBAPS_2exp_s27-29_C9.cmpd.rclb.mgf	64.67	785.844	2	0	0.0021	0	2	ETSR	FSAICQGDGTWSPR	TPSC	MOD:00110 C5	0	30287	P04003	P04003{405-418}	0	0	0	P04003				79.65	79.65	79.65				26.7249	25.2967	25.3705				6.58503	7.67778	7.61979				111.792	111.792	111.792
16011@IDIBAPS_2exp_s27-29_C10.cmpd.rclb.mgf	50.15	677.856	2	0	0.001	0	2	YKNK	YGMVAQVTQTLK	LEDT	MOD:00719 M3	0	18551	P04114	P04114{276-287}	0	0	0	A8MUN2;P04114				79.82	79.82	79.82				26.7852	25.2681	25.9928				9.50864	9.74473	9.05061				130.042	130.042	130.042
29675@IDIBAPS_2exp_s27-29_C7.cmpd.rclb.mgf	87.08	599.676	3	0	0.0013	0	2	ELRR	NVQALEIELQSQLALK	QSLE		0	4286	P13645	P13645{371-386}	0	0	0	P13645				105.6	105.6	105.6				26.9432	25.5159	25.9894				8.42022	8.1549	7.95861				106.265	106.265	106.265
23797@IDIBAPS_exo_C2.cmpd.rclb.mgf	74.55	1010.15	3	0	0.0016	0	2	YFLK	HLNEEELGQLQTQASDTSVVLSMDNNR	YLDF		0	28919	Q8N1N4	Q8N1N4{248-274}	0	0	0	Q8N1N4;Q8N1N4-2	117.51	117.51	117.51				36.655	34.8306	34.3954				15	15	15				161.128	161.128	161.128
11205@IDIBAPS_2exp_s27-29_C8.cmpd.rclb.mgf	39.55	718.649	3	0	0.005	0	2	HLRK	YTYNYEAESSSGVPGTADSR	SATR		0	18551	P04114	P04114{52-71}	0	0	0	A8MUN2;P04114				88.79	88.79	88.79				27.7463	26.1544	26.0419				9.92082	6.88606	10.7212				118.717	118.717	118.717
29777@IDIBAPS_exo_PE4.cmpd.rclb.mgf	91.82	870.43	2	0	0	0	2	GPKR	NSMVLDVAFVLEGSDK	IGEA	MOD:00719 M3	0	29697	P04275	P04275{1493-1508}	0	0	0	P04275	85.8	85.8	85.8				31.2579	29.5914	29.9815				9.85387	8.79588	10.1675				121.786	121.786	121.786
33749@IDIBAPS_2exp_s27-29_C7.cmpd.rclb.mgf	98.17	828.438	3	0	-0.0005	0	2	SYVR	VTASDPLDTLGSEGALSPGGVASLLR	LPRG		0	30071	P0C0L4;P0C0L5	P0C0L4{980-1005};P0C0L5{980-1005}	0	0	0	A0A0G2JL54;A0A0G2JPR0;A0A140TA29;A0A140TA32;A0A140TA44;A0A140TA49;F5GXS0;P0C0L4;P0C0L4-2;P0C0L5				81.7	81.7	81.7				27.8656	26.2426	26.383				13.301	14.6576	13.1805				119.175	119.175	119.175
22954@IDIBAPS_2exp_s27-29_C8.cmpd.rclb.mgf	71.12	952.974	2	0	-0.0053	0	2	LILR	VIGNMGQTMEQLTPELK	SSIL	MOD:00719 M5	0	18551	P04114	P04114{491-507}	0	0	0	A8MUN2;P04114				99.57	99.57	99.57				23.0254	21.2252	21.5406				9.88606	10.1079	9.60206				127.601	127.601	127.601
26973@IDIBAPS_2exp_s27-29_CPE8.cmpd.rclb.mgf	78.47	760.655	3	0	-0.0041	0	2	LPEK	DLTGFPGPLNDQDNEDCINR	HNVY	MOD:00110 C17;MOD:00684 N14	0	37711	P01023	P01023{626-645}	0	0	0	P01023				3.09	3.09	101.37						25.3281						10.1805				61.2863	61.2863	97.9443
23517@IDIBAPS_2exp_s27-29_CPE8.cmpd.rclb.mgf	69.18	849.424	2	0	-0.001	0	2	AVPK	SSSNEEVMFLTVQVK	GPTQ		0	37711	P01023	P01023{94-108}	0	0	0	F8W7L3;P01023				93.25	93.25	93.25				27.3141	25.775	26.0936				9.55284	9.61979	9.95861				124.8	124.8	124.8
28116@IDIBAPS_exo_PE5.cmpd.rclb.mgf	85.25	665.66	3	0	0.0032	0	2	TSTR	THNLEPYFESFINNLR	RRVD	MOD:00684 N13	0	28919	P04264	P04264{224-239}	0	0	0	P04264	64.24	64.24	83.17																80.5485	80.5485	118.945
22165@IDIBAPS_2exp_s27-29_C7.cmpd.rclb.mgf	66.55	810.916	2	0	-0.0001	0	2	PENK	AFVLSSVDELEQQR	DEIV		0	29697	P04275	P04275{1437-1450}	0	0	0	P04275				94.57	94.57	94.57				31.8114	30.2968	30.6936				9.34679	8.40894	9.49485				124.731	124.731	124.731
19800@IDIBAPS_exo_C5.cmpd.rclb.mgf	68.38	753.016	3	1	-0.0117	1	2	TAER	TSQNSELNNMQDLVEDYKK	KYED		0	28919	P35908	P35908{248-266}	0	0	0	P35908	96.49	96.49	96.49				38.5279	36.9494	36.8103				11.585	15	15				81.0615	81.0615	140.826
16526@IDIBAPS_2exp_s27-29_PE10.cmpd.rclb.mgf	51.67	832.401	2	0	-0.0013	0	2	VQYR	GEVQAMLGQSTEELR	VRLA	MOD:00719 M6	0	29417	P02649	P02649{138-152}	0	0	0	E7ERP7;E9PEV4;H0Y7L5;P02649				109.62	109.62	109.62				30.0761	28.5036	28.6804				7.14874	8.24413	8.19382				136.096	136.096	136.096
25530@IDIBAPS_2exp_s27-29_C10.cmpd.rclb.mgf	74.83	597.304	3	0	-0.0005	0	2	LKVR	VELLHNPAFCSLATTK	RRHQ	MOD:00110 C10	0	1444	P01024	P01024{864-879}	0	0	0	P01024				82.45	82.45	82.45				32.714	31.0238	31.2795				11.2366	11.8539	13.1805				147.835	147.835	147.835
40045@IDIBAPS_2exp_s27-29_PE10.cmpd.rclb.mgf	116.35	704.687	3	0	0.0022	0	2	TLTK	ADLEMQIESLTEELAYLK	KNHE	MOD:00719 M5	0	4286	P13645	P13645{267-284}	0	0	0	P13645				101.6	101.6	101.6				28.9536	27.193	27.215				8.69897	9.79588	10.6021				98.4334	98.4334	98.4334
34545@IDIBAPS_exo_PE4.cmpd.rclb.mgf	104.4	898.444	2	0	0.0005	0	2	IFLK	DSITTWEILAVSMSDK	KGIC		0	1444	P01024	P01024{797-812}	0	0	0	P01024	77.42	77.42	77.42				29.2978	27.4918	27.8652				9.36653	11.1549	10.4559				135.786	135.786	135.786
19075@IDIBAPS_2exp_s27-29_PE6.cmpd.rclb.mgf	60.93	936.475	2	0	-0.0003	0	2	SPAK	LLLQMDSSATAYGSTVSK	RVAW		0	18551	P04114	P04114{1146-1163}	0	0	0	P04114				96.67	96.67	96.67				26.4427	24.6794	25.1332				7.74473	12.301	8.55284				153.271	153.271	153.271
22130@IDIBAPS_2exp_s27-29_PE6.cmpd.rclb.mgf	69.25	706.417	2	0	-0.0001	0	2	ERNR	QTIIVVLENVQR	NLKH		0	18551	P04114	P04114{2086-2097}	0	0	0	P04114				88.07	88.07	88.07				28.9947	27.6371	28.5117				4.61979	6.04576	4.82391				134.612	134.612	134.612
20636@IDIBAPS_2exp_s27-29_PE6.cmpd.rclb.mgf	65.17	538.59	3	0	0.0018	0	2	DTKK	MTSNFPVDLSDYPK	SLHM		0	18551	P04114	P04114{1189-1202}	0	0	0	P04114				84.23	84.23	84.23				21.9391	20.2712	20.5974				6.38722	7.74473	5.74473				88.8269	88.8269	88.8269
38075@IDIBAPS_2exp_s27-29_C10.cmpd.rclb.mgf	108.95	748.445	3	0	0.0032	0	2	SDVR	VPSYTLILPSLELPVLHVPR	NLKL		0	18551	P04114	P04114{3292-3311}	0	0	0	P04114				113.39	113.39	113.39				33.1733	32.2606	32.6029				11.4815	9.36653	11.9586				189.138	189.138	189.138
20810@IDIBAPS_2exp_s27-29_CPE8.cmpd.rclb.mgf	62.13	815.378	2	0	0.0002	0	2	DTKK	MTSNFPVDLSDYPK	SLHM	MOD:00719 M1	0	18551	P04114	P04114{1189-1202}	0	0	0	P04114				91.88	91.88	91.88				27.1951	25.5442	25.7899				10.2924	9.69897	12.5686				143.092	143.092	143.092
14800@IDIBAPS_2exp_s27-29_C6.cmpd.rclb.mgf	47.52	614.245	2	0	0.0008	0	2	AQAR	LGADMEDVCGR	LVQY	MOD:00110 C9;MOD:00719 M5	0	29417	P02649	P02649{122-132}	0	0	0	E7ERP7;E9PEV4;H0Y7L5;P02649				79.83	79.83	79.83				28.8602	27.575	27.9401				11.3872	7.46852	8.25964				93.5392	93.5392	93.5392
28049@IDIBAPS_2exp_s27-29_C8.cmpd.rclb.mgf	85.27	789.406	3	0	0.0033	0	2	WKDK	AQNLYQELLTQEGQASFQGLK	DNVF		0	18551	P04114	P04114{4148-4168}	0	0	0	P04114				131.27	131.27	131.27				28.6862	27.043	27.0822				15	13.6021	10.7959				148.495	148.495	148.495
28984@IDIBAPS_2exp_s27-29_CPE8.cmpd.rclb.mgf	83.7	966.972	2	0	0.0016	0	2	SKLR	EQLGPVTQEFWDNLEK	ETEG		0	38130	P02647	P02647{86-101}	0	0	0	F8W696;P02647				118.18	118.18	118.18				25.5082	23.8635	24.0015				8.42022	9.79588	9.19382				104.899	104.899	104.899
6415@IDIBAPS_2exp_s27-29_PE9.cmpd.rclb.mgf	25.23	809.408	2	0	0.0006	0	2	REGK	QVGSGVTTDQVQAEAK	ESGP		0	36476	P01871	P01871{154-169}	0	0	0	A0A1B0GUU9;P01871;P01871-2				111.23	111.23	111.23				31.8774	30.2073	30.5636				12.8239	12.4685	13.0506				163.948	163.948	163.948
13411@IDIBAPS_exo_PE2.cmpd.rclb.mgf	50.2	749.405	2	0	-0.0003	0	2	GRVR	AATVGSLAGQPLQER	AQAW		0	29417	P02649	P02649{210-224}	0	0	0	H0Y7L5;P02649	80.53	80.53	80.53				24.0933	22.6168	23.2765				6.29243	6.85387	6.18709				124.349	124.349	124.349
26046@IDIBAPS_2exp_s27-29_C10.cmpd.rclb.mgf	76.25	643.359	4	0	0.0061	1	2	DEIK	RLPGDIQVVPIGVGPNANVQELER	IGWP		0	29697	P04275	P04275{1618-1641}	0	0	0	P04275				84.6	84.6	84.6				29.4454	27.9531	28.3003										97.692	97.692	97.692
8171@IDIBAPS_2exp_s27-29_CPE8.cmpd.rclb.mgf	29.53	810.903	2	0	-0.0007	0	2	LVEK	VQAAVGTSAAPVPSDNH			0	29417	P02649	P02649{301-317}	0	0	0	P02649				114.48	114.48	114.48				33.4587	31.8344	32.1489				12.699	11.5686	12.9208				189.486	189.486	189.486
19547@IDIBAPS_exo_PE2.cmpd.rclb.mgf	66	837.384	3	0	0.0043	0	2	RLEK	EIETYHNLLEGGQEDFESSGAGK	IGLG		0	25337	P35527	P35527{450-472}	0	0	0	K7EQQ3;P35527	110.54	110.54	110.54				27.9486	26.1331	25.8249				13.8239	15	15				133.741	133.741	133.741
17806@IDIBAPS_2exp_s27-29_C8.cmpd.rclb.mgf	57.23	911.077	3	0	0.0061	1	2	QKDK	KGISTSAASPAVGTVGMDMDEDDDFSK	WNFY		0	18551	P04114	P04114{3995-4021}	0	0	0	P04114				93.03	93.03	93.03				35.6389	34.0349	33.5771				15	13.3872	15				117.085	117.085	117.085
15245@IDIBAPS_2exp_s27-29_C6.cmpd.rclb.mgf	48.67	882.933	2	0	-0.0003	0	2	ATGR	NMEQFQVSVSVAPNAK	ITFE	MOD:00719 M2	0	11944	B7ZKJ8;Q14624	B7ZKJ8{124-139};Q14624{124-139}	0	0	0	B7ZKJ8;Q14624;Q14624-2;Q14624-3;Q14624-4				96.27	96.27	96.27				33.3758	31.6531	31.9345				15	14.585	15				152.167	152.167	152.167
10268@IDIBAPS_2exp_s27-29_C7.cmpd.rclb.mgf	35.67	555.818	2	0	0.0009	0	2	LSRK	VLLDGVQNPR	AEDL		0	1444	P01024	P01024{306-315}	0	0	0	P01024				87.79	87.79	87.79				27.0736	25.8034	26.7011				5.63827	7.40894	6.284				125.661	125.661	125.661
27976@IDIBAPS_2exp_s27-29_PE6.cmpd.rclb.mgf	85.45	683.353	3	0	-0.0015	0	2	GESK	LEVLNFDFQANAQLSNPK	INPL		0	18551	P04114	P04114{2801-2818}	0	0	0	P04114				82.11	82.11	82.11				28.7639	27.1329	27.3349				10.5229	13	10.7447				108.668	108.668	108.668
18534@IDIBAPS_exo_PE3.cmpd.rclb.mgf	62.75	710.324	3	0	0.0033	0	2	RGKK	ATTVTGTPCQEWAAQEPHR	HSTF	MOD:00110 C9	0	12122	P08519	P08519{4241-4259}	0	0	0	P08519	82.16	82.16	82.16				28.683	27.1143	26.8836				10.0706	9.56864	11.5229				72.6986	72.6986	72.6986
8993@IDIBAPS_exo_PE4.cmpd.rclb.mgf	37.92	501.777	2	0	-0.0005	0	2	VPLK	TGLQEVEVK	AAVY		0	1444	P01024	P01024{905-913}	0	0	0	P01024	94.48	94.48	94.48				25.4276	24.057	24.724				8.08092	3.92082	7.65758				119.165	119.165	119.165
27595@IDIBAPS_2exp_s27-29_C10.cmpd.rclb.mgf	80.32	796.439	2	0	0.0009	0	2	IDVR	VLLDQLGTTISFER	INDI		0	18551	P04114	P04114{2296-2309}	0	0	0	P04114				100.93	100.93	100.93				33.1554	31.6685	32.3354				5.69897	7.67778	6.09691				133.403	133.403	133.403
31274@IDIBAPS_2exp_s27-29_C8.cmpd.rclb.mgf	94.3	752.06	3	0	-0.0005	0	2	LDGK	AALTELSLGSAYQAMILGVDSK	NIFN	MOD:00719 M15	0	18551	P04114	P04114{1703-1724}	0	0	0	P04114				89.81	89.81	89.81				25.8071	24.0059	24.2541				12.5376	13.6778	13.6021				133.568	133.568	133.568
9174@IDIBAPS_2exp_s27-29_PE10.cmpd.rclb.mgf	32.78	577.757	2	0	-0.0005	0	2	QQLK	ESGMTMEELK	YSLE		0	28507	P20851	P20851{228-237}	0	0	0	P20851;P20851-2				84.51	84.51	84.51				19.3337	17.9266	18.2791				2.4437	2.95861	2.69897				84.3167	84.3167	84.3167
29831@IDIBAPS_2exp_s27-29_C9.cmpd.rclb.mgf	85.93	843.748	3	0	0.0011	0	2	GTLK	NSLFFSAQPFEITASTNNEGNLK	VRFP		0	18551	P04114	P04114{3035-3057}	0	0	0	P04114				88.02	88.02	88.02				29.5477	27.7987	27.7107				14.4559	13.7959	9.25181				113.709	113.709	113.709
32081@IDIBAPS_2exp_s27-29_C8.cmpd.rclb.mgf	96.73	649.693	3	0	0.0004	0	2	PEIK	TILGTMPAFEVSLQALQK	ATFQ		0	18551	P04114	P04114{2592-2609}	0	0	0	P04114				87.68	87.68	87.68				30.8779	29.3165	29.8599				13.4089	12.585	10.6198				146.305	146.305	146.305
30005@IDIBAPS_2exp_s27-29_C10.cmpd.rclb.mgf	86.85	651.862	2	0	-0.0003	0	2	DNNR	SLDLDSIIAEVK	AQYE		0	28919	P04264	P04264{344-355}	0	0	0	P04264				98.4	98.4	98.4				23.6826	21.986	22.7924				5.85387	5.74473	4.58503				140.296	140.296	140.296
23848@IDIBAPS_2exp_s27-29_C9.cmpd.rclb.mgf	70.08	558.293	3	0	0.0039	0	2	SGGR	TEHPFTVEEFVLPK	FEVQ		0	37711	P01023	P01023{215-228}	0	0	0	P01023				81.8	81.8	81.8				27.8045	26.2372	26.6589				10.4437	8.00436	9.74473				120.532	120.532	120.532
23743@IDIBAPS_2exp_s27-29_PE9.cmpd.rclb.mgf	70.12	833.396	3	0	0.0041	0	2	YHMK	ADSVVDLLSYNVQGSGETTYDHK	NTFT		0	18551	P04114	P04114{1393-1415}	0	0	0	P04114				97.51	97.51	97.51				32.0619	30.3537	30.1097				15	15	15				176.197	176.197	176.197
10549@IDIBAPS_exo_C1.cmpd.rclb.mgf	44.7	572.956	3	0	0.0007	0	2	KTAK	DALSSVQESQVAQQAR	GWVT		0	13784	P02656	P02656{45-60}	0	0	0	B0YIW2;P02656	82.92	82.92	82.92				31.1982	29.5489	29.8026				9.56864	8.11351	9.92082				141.109	141.109	141.109
10490@IDIBAPS_2exp_s27-29_C10.cmpd.rclb.mgf	36	567.795	2	0	-0.0011	0	2	TGSR	SASNMAIVDVK	MVSG		0	37711	P01023	P01023{1374-1384}	0	0	0	P01023				81.85	81.85	81.85				28.2319	26.6257	27.4187				5.55284	5.79588	5.5376				123.244	123.244	123.244
14548@IDIBAPS_2exp_s27-29_C8.cmpd.rclb.mgf	48.53	514.296	3	0	0.0014	0	2	RPVK	LLSGGNTLHLVSTTK	TEVI		0	18551	P04114	P04114{935-949}	0	0	0	P04114				84.26	84.26	84.26				29.5515	28.1434	28.8312				4.67778	4.67778	4.85387				107.121	107.121	107.121
16714@IDIBAPS_2exp_s27-29_PE10.cmpd.rclb.mgf	52.17	704.032	3	0	0.0024	0	2	YEMK	LHTEAQIQEEGTVVELTGR	QSSE		0	37711	P01023	P01023{320-338}	0	0	0	P01023				102.63	102.63	102.63				36.162	34.4738	34.8011				15	15	15				136.644	136.644	136.644
23363@IDIBAPS_2exp_s27-29_PE7.cmpd.rclb.mgf	72.77	791.4	2	0	-0.0019	0	2	VFPK	AVSMPSFSILGSDVR	VPSY	MOD:00719 M4	0	18551	P04114	P04114{3277-3291}	0	0	0	P04114				83.5	83.5	83.5				25.1932	23.5002	24.0301				13.0655	10.6383	13.5376				132.504	132.504	132.504
17757@IDIBAPS_exo_PE1.cmpd.rclb.mgf	60.87	424.903	3	0	-0.0009	0	2	ELEK	ALNSIIDVYHK	YSLI		0	11712	P05109	P05109{8-18}	0	0	0	P05109	90.47	90.47	90.47				23.649	21.9727	22.8665				3.58503	4.03152	3.85387				37.3204	37.3204	37.3204
17901@IDIBAPS_2exp_s27-29_C6.cmpd.rclb.mgf	55.6	854.39	2	0	-0.0003	0	2	SSSK	GSLGGGFSSGGFSGGSFSR	GSSG		0	4286	P13645	P13645{41-59}	0	0	0	P13645				95.79	95.79	95.79				28.7175	27.1092	27.1759				12.6778	10.7959	11.699				111.771	111.771	111.771
27903@IDIBAPS_2exp_s27-29_PE10.cmpd.rclb.mgf	81.47	735.799	2	0	0.0009	0	2	WSPR	TPSCGDICNFPPK	IAHG	MOD:00110 C4;MOD:00110 C8	0	30287	P04003	P04003{419-431}	0	0	0	P04003				80.91	80.91	80.91				28.5902	26.902	27.1086				6.74473	8.03621	7.38722				119.562	119.562	119.562
41429@IDIBAPS_2exp_s27-29_C7.cmpd.rclb.mgf	138.32	837.028	3	0	0.0001	1	2	FAHR	DFSAEYEEDGKYEGLQEWEGK	AHLN		0	18551	P04114	P04114{3953-3973}	0	0	0	P04114				80.82	80.82	80.82				37.7233	35.8453	35.6388				8.79588	9.5376	9.4437				125.1	125.1	125.1
14176@IDIBAPS_2exp_s27-29_C7.cmpd.rclb.mgf	45.75	738.812	2	0	-0.0003	0	2	EGLK	LSNDMMGSYAEMK	FDHT		0	18551	P04114	P04114{1738-1750}	0	0	0	P04114				78.37	78.37	78.37				30.9227	29.4279	29.6267				7.22915	5.45593	7.18046				144.964	144.964	144.964
11905@IDIBAPS_2exp_s27-29_C8.cmpd.rclb.mgf	41.37	1088.57	2	0	0.0034	0	2	NFSK	LEIQSQVDSQHVGHSVLTAK	GMAL		0	18551	P04114	P04114{2986-3005}	0	0	0	P04114				92.28	92.28	92.28				25.8567	24.2863	24.5102				8.58503	9	8.46852				186.003	186.003	186.003
15267@IDIBAPS_2exp_s27-29_PE10.cmpd.rclb.mgf	48.4	756.852	2	0	-0.0011	0	2	TGLR	DASGATFTWTPSSGK	SAVQ		0	13974	P01877	P01877{141-155}	0	0	0	A0A0G2JMB2;A0A286YEY5;P01877				96.69	96.69	96.69				28.8077	27.1907	27.5667				10.2441	12.4202	9.76955				143.59	143.59	143.59
26699@IDIBAPS_exo_PE4.cmpd.rclb.mgf	83.9	796.899	2	0	-0.0021	0	2	DLSR	ELSEALGQIFDSQR	GCDL		0	19208	Q08380	Q08380{138-151}	0	0	0	K7EJY8;K7EKQ5;K7EP36;K7ESM3;Q08380	87.08	87.08	87.08				26.2239	24.6133	25.0871				9.92082	9.23657	10.0969				145.789	145.789	145.789
12274@IDIBAPS_2exp_s27-29_C9.cmpd.rclb.mgf	39.95	738.396	2	0	-0.0015	0	2	DKVR	FLEQQNQVLQTK	WELL		0	28919	P04264;P35908;Q7Z794	P04264{200-211};P35908{198-209};Q7Z794{184-195}	0	0	0	P04264;P35908;Q7Z794				79.58	79.58	79.58				23.4508	21.852	22.5516				10.2676	9.79588	9.60206				139.914	139.914	139.914
18373@IDIBAPS_2exp_s27-29_C6.cmpd.rclb.mgf	56.8	944.473	2	0	0.001	0	2	SPAK	LLLQMDSSATAYGSTVSK	RVAW	MOD:00719 M5	0	18551	P04114	P04114{1146-1163}	0	0	0	P04114				113.81	113.81	113.81				32.7548	31.0371	31.3256				14.0044	15	14.4202				120.114	120.114	120.114
16061@IDIBAPS_2exp_s27-29_PE10.cmpd.rclb.mgf	50.45	614.243	2	0	-0.0022	0	2	AQAR	LGADMEDVCGR	LVQY	MOD:00110 C9;MOD:00719 M5	0	29417	P02649	P02649{122-132}	0	0	0	E7ERP7;E9PEV4;H0Y7L5;P02649				77.85	77.85	77.85				30.6168	29.4384	29.7991				8.92082	8.85387	9.65758				126.448	126.448	126.448
10396@IDIBAPS_exo_PE2.cmpd.rclb.mgf	42.58	513.764	2	0	-0.001	0	2	GVSR	SGFSSISVSR	SRGS		0	28919	P04259;P48668	P04259{31-40};P48668{31-40}	0	0	0	P04259;P48668	79.87	79.87	79.87				19.6333	18.2588	18.9226				3.4437	6.4437	3.63827				108.514	108.514	108.514
27259@IDIBAPS_2exp_s27-29_C10.cmpd.rclb.mgf	79.45	556.315	3	0	0.0012	0	2	NIKR	GIISALLVPPETEEAK	QVLF		0	18551	P04114	P04114{159-174}	0	0	0	A8MUN2;P04114				81.46	81.46	81.46				22.0456	20.6085	21.3175				7.85387	7.55284	7.4437				104.861	104.861	104.861
15015@IDIBAPS_exo_PE1.cmpd.rclb.mgf	53.75	790.882	2	0	0.0003	0	2	DFNK	SGSSTASWIQNVDTK	YQIR		0	18551	P04114	P04114{2241-2255}	0	0	0	P04114	100.34	100.34	100.34				22.9684	21.2852	21.6866				8.65758	9.63827	7.03152				159.889	159.889	159.889
3004@IDIBAPS_exo_PE4.cmpd.rclb.mgf	22.62	795.324	3	0	0.0044	0	2	GGSR	GGGGGGYGSGGSSYGSGGGSYGSGGGGGGGR	GSYG		0	28919	P04264	P04264{519-549}	0	0	0	P04264	92.24	92.24	92.24				25.5332	24.2795	24.1002				12.9586	11.0862	11.6778				135.335	135.335	135.335
21596@IDIBAPS_2exp_s27-29_PE7.cmpd.rclb.mgf	67.73	646.358	2	0	0.0001	0	2	VGSK	LIVAMSSWLQK	ASGS	MOD:00719 M5	0	18551	P04114	P04114{1230-1240}	0	0	0	P04114				87.99	87.99	87.99				25.701	24.168	25.1115				8.08092	12.0862	4.24413				135.443	135.443	135.443
2306@IDIBAPS_2exp_s27-29_CPE8.cmpd.rclb.mgf	14.45	646.29	2	0	-0.0037	0	2	DPGK	SPDGDSSLAASER	KALQ		0	25135	P11226	P11226{100-112}	0	0	0	P11226				84.74	84.74	84.74				25.123	23.7296	24.1342				13.3565	12.8539	12.8239				145.789	145.789	145.789
10891@IDIBAPS_exo_PE4.cmpd.rclb.mgf	42.77	678.657	3	0	0.0125	0	2	NEVR	IHSGSFQSQVELSNDQEK	AHLD	MOD:00684 N14	0	18551	P04114	P04114{3639-3656}	0	0	0	P04114	61.31	61.31	91.94				18.8387	17.0577	23.3085				6.22915	6.49485	13.1249				78.1774	78.1774	97.7248
40142@IDIBAPS_2exp_s27-29_CPE8.cmpd.rclb.mgf	118.3	727.926	2	0	-0.0021	0	2	HDLK	IAIANIIDEIIEK	LKSL		0	18551	P04114	P04114{2196-2208}	0	0	0	P04114				78.73	78.73	78.73				27.5866	26.0616	26.996				4.79588	4.49485	5				125	125	125
27894@IDIBAPS_2exp_s27-29_C9.cmpd.rclb.mgf	80.7	535.814	2	0	-0.0047	0	2	NSLK	IEIPLPFGGK	SSRD		0	18551	P04114	P04114{1296-1305}	0	0	0	P04114				79.76	79.76	79.76				16.4793	15.1238	16.0499				1.95861	2.36653	2.04096				75.7953	75.7953	75.7953
6470@IDIBAPS_exo_PE3.cmpd.rclb.mgf	32	577.764	2	0	0.0007	0	2	DAAK	AATGECTATVGK	RSST	MOD:00110 C6	0	13958	P01042	P01042{102-113}	0	0	0	P01042;P01042-2;P01042-3	80.65	80.65	80.65				21.217	19.7868	20.1966				4.61979	5.85387	4.20066				108.107	108.107	108.107
3817@IDIBAPS_2exp_s27-29_PE10.cmpd.rclb.mgf	18.97	654.334	2	0	0.0013	0	2	IKEK	AEAQAQYSAAVAK	GKSA		0	11944	B7ZKJ8;Q14624	B7ZKJ8{99-111};Q14624{99-111}	0	0	0	B7ZKJ8;Q14624;Q14624-2;Q14624-3;Q14624-4				82.05	82.05	82.05				28.1476	26.585	27.209				9.48149	7.4318	9.56864				143.626	143.626	143.626
22369@IDIBAPS_2exp_s27-29_C6.cmpd.rclb.mgf	67.22	868.903	2	0	-0.0004	0	2	FSLK	LSSVTAADTAVYYCAR		MOD:00110 C14	0	19308	P01824	P01824{110-125}	0	0	0	A0A075B6R2;A0A087WSY4;A0A087WW49;A0A0C4DH41;P01824;P01825;P06331;P0DP06;P0DP07;P0DP08				79.35	79.35	79.35				28.6304	27.0391	27.1977				8.37675	9.03621	9.04576				138.764	138.764	138.764
21308@IDIBAPS_2exp_s27-29_C8.cmpd.rclb.mgf	66.6	873.712	3	0	0.0118	0	2	KDKK	GISTSAASPAVGTVGMDMDEDDDFSK	WNFY	MOD:00719 M16	0	18551	P04114	P04114{3996-4021}	0	0	0	P04114				81.92	81.92	81.92				29.0411	27.2473	26.9991				12.6383	15	14.8861				138.33	138.33	138.33
22113@IDIBAPS_2exp_s27-29_C9.cmpd.rclb.mgf	65.52	758.912	2	1	-0.0044	0	2	EASR	ITLLLMASQEPQR	MSRN	MOD:00719 M6	0	29697	P04275	P04275{1380-1392}	0	0	0	P04275				112.32	112.32	112.32				23.3129	21.7835	22.4247				9.30103	6.31876	9.18709				111.203	111.203	111.203
14185@IDIBAPS_2exp_s27-29_C7.cmpd.rclb.mgf	45.77	677.856	2	0	-0.0008	0	2	YKNK	YGMVAQVTQTLK	LEDT	MOD:00719 M3	0	18551	P04114	P04114{276-287}	0	0	0	A8MUN2;P04114				96.62	96.62	96.62				26.6226	25.1055	25.8303				6.92082	9.63827	10.6383				144.769	144.769	144.769
24599@IDIBAPS_exo_C3.cmpd.rclb.mgf	87.07	436.564	3	0	-0.0014	1	2	DDFR	IKFEMEQNLR	QGVD		0	25337	P35527	P35527{241-250}	0	0	0	K7EQQ3;P35527	76.24	76.24	76.24				25.3821	23.8554	24.5409				5.61979	6.88606	5.92082				52.0626	52.0626	52.0626
27790@IDIBAPS_exo_C4.cmpd.rclb.mgf	84.5	607.666	3	0	0.0035	0	2	LEMR	DAVEKPQEFTIVAFVK	YDKN		0	18551	P04114	P04114{2044-2059}	0	0	0	P04114	95.16	95.16	95.16				30.239	28.5833	29.2531				14.3468	12.0223	15				98.1556	98.1556	98.1556
12137@IDIBAPS_2exp_s27-29_PE9.cmpd.rclb.mgf	39.87	800.894	2	0	0.0015	0	2	SPEK	YVTSAPMPEPQAPGR	YFAH		0	36476	P01871	P01871{377-391}	0	0	0	A0A1B0GUU9;P01871;P01871-2				80.28	80.28	80.28				24.209	22.562	22.9357				10.5086	7.82391	6.26761				145.526	145.526	145.526
9594@IDIBAPS_2exp_s27-29_C8.cmpd.rclb.mgf	35.42	720.373	2	0	-0.0007	0	2	SQVK	YAGSQVASTSEVLK	YTLF		0	29697	P04275	P04275{1349-1362}	0	0	0	P04275				92.34	92.34	92.34				26.7283	25.1806	25.773				9.79588	11.0862	10.4559				149.618	149.618	149.618
31419@IDIBAPS_exo_PE5.cmpd.rclb.mgf	93.73	626.352	3	0	0.0018	0	2	GFVR	LQEAAELEAVELPVPIR	FLFV		0	15977	P02730	P02730{247-263}	0	0	0	P02730;P02730-2	94.64	94.64	94.64				30.8168	29.1984	29.9367				10.5686	10.4559	7.58503				115.56	115.56	115.56
19492@IDIBAPS_exo_C1.cmpd.rclb.mgf	67.83	666.658	3	0	0.0018	0	2	EKSK	ELTTEIDNNIEQISSYK	SEIT	MOD:00684 N8	0	4286	P13645	P13645{346-362}	0	0	0	P13645	50.08	50.08	106.15						22.698						14.2076				92.0724	92.0724	109.377
26467@IDIBAPS_2exp_s27-29_C7.cmpd.rclb.mgf	78.17	598.303	4	0	0.0052	2	2	MEPK	DKDQEVLLQTFLDDASPGDKR	LAAY		0	18551	P04114	P04114{538-558}	0	0	0	A8MUN2;P04114				86.34	86.34	86.34				36.7671	34.9411	34.9335										124.162	124.162	124.162
1767@IDIBAPS_exo_C4.cmpd.rclb.mgf	18.32	564.275	2	0	0.0006	1	2	VTIK	KDVDGAYMTK	VDLQ		0	28919	P04264	P04264{289-298}	0	0	0	P04264	81.66	81.66	81.66				29.4163	27.9766	28.593				5.14267	4.02228	5.4318				140.6	140.6	140.6
13361@IDIBAPS_2exp_s27-29_C8.cmpd.rclb.mgf	45.42	829.401	2	0	0.0011	0	2	SGYR	SGGGFSSGSAGIINYQR	RTTS		0	28919	P04264	P04264{13-29}	0	0	0	P04264				126.52	126.52	126.52				22.4324	20.8932	21.1446				11.4815	9.60206	9.92082				142.191	142.191	142.191
23174@IDIBAPS_2exp_s27-29_C9.cmpd.rclb.mgf	68.33	856.894	2	0	-0.0011	0	2	DHLK	YVMLPVADQDQCIR	HYEG	MOD:00110 C12;MOD:00719 M3	0	37897	P00738	P00738{298-311}	0	0	0	A0A087WU08;A0A0C4DGL8;H0Y300;H3BS21;J3QLC9;J3QR68;P00738;P00738-2				82.81	82.81	82.81				28.4815	26.8103	27.0437				9.20761	9.52288	8.63827				106.545	106.545	106.545
10337@IDIBAPS_exo_C4.cmpd.rclb.mgf	39.95	678.326	3	0	0.0042	0	2	NEVR	IHSGSFQSQVELSNDQEK	AHLD		0	18551	P04114	P04114{3639-3656}	0	0	0	P04114	95.27	95.27	95.27				28.192	26.5349	26.5436				15	12.7212	15				105.164	105.164	105.164
23211@IDIBAPS_exo_PE4.cmpd.rclb.mgf	74.83	1185.59	2	0	0	0	2	WITK	QQNAQGGFSSTQDTVVALHALSK	YGAA	MOD:00040 Q1	0	37711	P01023	P01023{1241-1263}	0	0	0	P01023	114.83	114.83	114.83				35.7244	34.068	33.9314				15		15				155.139	155.139	155.139
21007@IDIBAPS_exo_C2.cmpd.rclb.mgf	67.27	868.9	2	0	0.0034	0	2	QGDR	QPTVVGEEWVDDHSR	ETVI	MOD:00040 Q1	0	11947	Q9UBG3	Q9UBG3{434-448}	0	0	0	Q9UBG3	84.9	84.9	84.9				30.4602	28.8482	29.0265				8.26761		8.08619				141.29	141.29	141.29
27955@IDIBAPS_exo_C4.cmpd.rclb.mgf	84.92	791.407	2	0	0.012	0	2	VFPK	AVSMPSFSILGSDVR	VPSY	MOD:00719 M4	0	18551	P04114	P04114{3277-3291}	0	0	0	P04114	79.42	79.42	79.42				15.553	13.8548	14.4465				7.85387	7	8.25964				84.0271	84.0271	84.0271
19606@IDIBAPS_exo_PE1.cmpd.rclb.mgf	65.7	559.941	3	0	0.0044	0	2	PEVK	FNWYVDGVEVHNAK	TKPR		0	8196	P01857	P01857{158-171}	0	0	0	A0A0A0MS08;P01857	91.35	91.35	91.35				24.6372	23.1278	23.3329				11.4437	12.5376	9.76955				53.3831	53.3831	53.3831
38627@IDIBAPS_exo_PE1.cmpd.rclb.mgf	119.4	1023.14	3	0	0.0016	0	2	SFPR	FTLEDSYDLNSILQDMGITDIFDETR	ADLT	MOD:00719 M16	0	11475	Q96P63-2	Q96P63-2{322-347}	0	0	0	Q96P63;Q96P63-2	92.99	92.99	92.99				24.985	23.2651	22.727				15	10.6198	15				98.3553	98.3553	98.3553
21681@IDIBAPS_2exp_s27-29_C9.cmpd.rclb.mgf	64.38	714.829	2	0	-0.0007	0	2	SSCR	ILTSDVFQDCNK	LVDP	MOD:00110 C10	0	29697	P04275	P04275{1062-1073}	0	0	0	P04275				88.38	88.38	88.38				31.4503	29.8733	30.2167				9.09691	9	10.7696				109.16	109.16	109.16
19242@IDIBAPS_exo_PE2.cmpd.rclb.mgf	65.23	700.839	2	0	0.0004	0	2	DSGR	DYVSQFEGSALGK	QLNL		0	38130	P02647	P02647{52-64}	0	0	0	P02647	84.05	84.05	84.05				25.5452	24.0259	24.4485				8.88606	7.82391	7.26761				148.358	148.358	148.358
27719@IDIBAPS_2exp_s27-29_PE7.cmpd.rclb.mgf	85.32	683.352	3	0	-0.0038	0	2	GESK	LEVLNFDFQANAQLSNPK	INPL		0	18551	P04114	P04114{2801-2818}	0	0	0	P04114				78.48	78.48	78.48				27.3724	25.7673	25.9009				9.95861	12.5086	10.3979				108.592	108.592	108.592
19970@IDIBAPS_2exp_s27-29_C7.cmpd.rclb.mgf	60.82	797.873	2	0	0.0017	0	2	EAEK	TPVGSCFLAQPESGR	RAEY	MOD:00110 C6	0	4690	P08514	P08514{156-170}	0	0	0	P08514;P08514-2;P08514-3				98.22	98.22	98.22				25.2916	23.7225	23.9391				14.7696	13.5086	15				140.943	140.943	140.943
16165@IDIBAPS_2exp_s27-29_C7.cmpd.rclb.mgf	50.88	704.364	3	1	-0.0011	0	2	YEMK	LHTEAQIQEEGTVVELTGR	QSSE		0	37711	P01023	P01023{320-338}	0	0	0	P01023				87.78	87.78	87.78				28.194	26.6106	26.7883				15	15	15				141.002	141.002	141.002
13935@IDIBAPS_2exp_s27-29_C7.cmpd.rclb.mgf	45.12	722.32	3	0	0.0031	0	2	WKLK	TQFNNNEYSQDLDAYNTK	DKIG		0	18551	P04114	P04114{1985-2002}	0	0	0	P04114				85.77	85.77	85.77				27.5867	25.7292	25.6777				14.9586	11.6383	11.699				132.72	132.72	132.72
11863@IDIBAPS_2exp_s27-29_PE7.cmpd.rclb.mgf	41.43	712.35	2	0	0.0013	0	2	QLFK	TVSSLSEDLESTR	QIIQ		0	10775	Q13201	Q13201{412-424}	0	0	0	E7EPG1;Q13201				84.38	84.38	84.38				27.1591	25.581	26.1281				6.17393	4.88606	5.79588				107.2	107.2	107.2
28038@IDIBAPS_exo_PE4.cmpd.rclb.mgf	87.38	762.06	3	0	-0.0006	0	2	NAAK	IITHPNFNGNTLDNDIMLIK	LSSP	MOD:00684 N8	0	907	P00761	P00761{78-97}	0	0	0	P00761	50.4	50.4	79.82						21.4475						11.0044				84.9979	84.9979	115.178
8492@IDIBAPS_2exp_s27-29_CPE8.cmpd.rclb.mgf	30.38	738.76	2	0	0.0002	0	2	EFAK	TCVADESAENCDK	SLHT	MOD:00110 C2;MOD:00110 C11	0	33891	P02768	P02768{76-88}	0	0	0	A0A087WWT3;A0A0C4DGB6;H7C013;P02768;P02768-3				80.88	80.88	80.88				30.7092	29.6532	29.8983				4.02687	7.40894	5.27572				146.369	146.369	146.369
26722@IDIBAPS_exo_C5.cmpd.rclb.mgf	86.63	942.152	3	0	0.0023	0	2	GDTR	LELELRPTGEIEQYSVSATYELQR	EDRA		0	18551	P04114	P04114{1001-1024}	0	0	0	P04114	88.1	88.1	88.1				35.3617	33.6944	33.4637				15	15	15				134.608	134.608	134.608
21517@IDIBAPS_2exp_s27-29_CPE8.cmpd.rclb.mgf	63.98	807.38	2	0	0.0007	0	2	DTKK	MTSNFPVDLSDYPK	SLHM		0	18551	P04114	P04114{1189-1202}	0	0	0	P04114				77.86	77.86	77.86				28.7679	27.153	27.4694				10.8539	10.2924	8.88606				124.208	124.208	124.208
29902@IDIBAPS_2exp_s27-29_C7.cmpd.rclb.mgf	87.67	844.078	3	1	-0.0082	0	2	GTLK	NSLFFSAQPFEITASTNNEGNLK	VRFP		0	18551	P04114	P04114{3035-3057}	0	0	0	P04114				86.29	86.29	86.29				27.0211	25.3328	25.2016				12.1192	14.0458	12.6778				96.8287	96.8287	96.8287
28316@IDIBAPS_2exp_s27-29_C6.cmpd.rclb.mgf	83.4	700.407	2	0	0.0004	0	2	LTGR	TLADLTLLDSPIK	VPLL		0	18551	P04114	P04114{2013-2025}	0	0	0	P04114				88.77	88.77	88.77				28.9458	27.504	28.3305				6.10237	4.88606	5.20761				131.668	131.668	131.668
20262@IDIBAPS_2exp_s27-29_C6.cmpd.rclb.mgf	61.73	693.896	2	0	-0.0006	0	2	GKEK	IAELSATAQEIIK	SQAI		0	18551	P04114	P04114{4466-4478}	0	0	0	P04114				85.31	85.31	85.31				29.2718	27.7263	28.557				6.02687	4.88606	7.00877				149.231	149.231	149.231
17527@IDIBAPS_exo_C3.cmpd.rclb.mgf	68.53	738.397	2	0	0.0002	0	2	DKVR	FLEQQNQVLQTK	WELL		0	28919	P04264;P35908;Q7Z794	P04264{200-211};P35908{198-209};Q7Z794{184-195}	0	0	0	P04264;P35908;Q7Z794	86.22	86.22	86.22				24.2764	22.6687	23.3495				7.88606	9.39794	8.50864				144.405	144.405	144.405
25403@IDIBAPS_exo_C4.cmpd.rclb.mgf	78.32	613.328	3	0	0.0031	0	2	TQLR	HGVQELEIELQSQLSK	KAAL		0	25337	P35527	P35527{375-390}	0	0	0	K7EQQ3;P35527	92.74	92.74	92.74				33.4503	31.8756	32.4191				10.3468	9.49485	9.79588				95.9417	95.9417	95.9417
16184@IDIBAPS_exo_C4.cmpd.rclb.mgf	54.68	785.908	2	0	-0.0003	0	2	VETR	GAGTGGLGLAVEGPSEAK	MSCM		0	9598	P21333	P21333{1382-1399}	0	0	0	A0A087WWY3;P21333;P21333-2;Q60FE5	88.58	88.58	88.58				21.3667	19.83	20.3089				6.92082	9.01323	6.92082				139.149	139.149	139.149
29502@IDIBAPS_exo_PE4.cmpd.rclb.mgf	91.13	606.98	3	0	0.002	0	2	WASR	QEPSQGTTTFAVTSILR	VAAE	MOD:00040 Q1	0	13974	P01876	P01876{283-299}	0	0	0	A0A0G2JMB2;A0A286YEY1;P01876	75.69	75.69	75.69				20.2341	18.6598	18.9343				5.95861		5.11351				77.6773	77.6773	77.6773
17027@IDIBAPS_exo_C3.cmpd.rclb.mgf	67.23	695.844	2	0	-0.0012	0	2	LALK	QSLEASLAETEGR	YCVQ		0	4286	P13645	P13645{387-399}	0	0	0	P13645	82.37	82.37	82.37				26.8519	25.305	25.8029				6.45593	4.38722	6.284				113.985	113.985	113.985
10504@IDIBAPS_exo_PE1.cmpd.rclb.mgf	42.2	793.888	2	0	0.0021	0	2	YLDK	VQALEEANNDLENK	IQDW		0	25337	P35527	P35527{171-184}	0	0	0	P35527	97.61	97.61	97.61				26.3035	24.7524	25.074				7.92082	7.38722	7.20066				148.646	148.646	148.646
27976@IDIBAPS_2exp_s27-29_C7.cmpd.rclb.mgf	82.17	700.406	2	0	-0.0008	0	2	LTGR	TLADLTLLDSPIK	VPLL		0	18551	P04114	P04114{2013-2025}	0	0	0	P04114				109.53	109.53	109.53				28.485	26.9867	27.8224				7.07058	4.06048	6.45593				148.437	148.437	148.437
35821@IDIBAPS_2exp_s27-29_PE7.cmpd.rclb.mgf	108.65	694.047	3	0	0.0036	0	2	ELER	IGWPNAPILIQDFETLPR	EAPD		0	29697	P04275	P04275{1642-1659}	0	0	0	P04275				98.25	98.25	98.25				31.7461	30.055	30.6687				10.6576	9.5376	11.1308				111.081	111.081	111.081
16910@IDIBAPS_2exp_s27-29_C10.cmpd.rclb.mgf	52.48	669.858	2	0	-0.0012	0	2	YKNK	YGMVAQVTQTLK	LEDT		0	18551	P04114	P04114{276-287}	0	0	0	A8MUN2;P04114				81.77	81.77	81.77				28.8501	27.392	28.1647				9.76955	8.85387	10.3279				140.799	140.799	140.799
8494@IDIBAPS_2exp_s27-29_C8.cmpd.rclb.mgf	32.47	761.348	3	0	0.0076	1	2	KHLR	KYTYNYEAESSSGVPGTADSR	SATR		0	18551	P04114	P04114{51-71}	0	0	0	A8MUN2;P04114				106.88	106.88	106.88				37.6513	36.0036	35.6907				15	15	15				152.716	152.716	152.716
18076@IDIBAPS_2exp_s27-29_CPE8.cmpd.rclb.mgf	55.03	824.405	2	0	0.0014	0	2	VQYR	GEVQAMLGQSTEELR	VRLA		0	29417	P02649	P02649{138-152}	0	0	0	E7ERP7;E9PEV4;H0Y7L5;P02649				111.88	111.88	111.88				30.8881	29.3643	29.5289				7.79588	8.60206	8.63827				151.857	151.857	151.857
37807@IDIBAPS_2exp_s27-29_C6.cmpd.rclb.mgf	109.67	819.468	2	0	-0.0021	0	2	TAIR	VFAIPPSFASIFLTK	STKL		0	36476	P01871	P01871{224-238}	0	0	0	A0A1B0GUU9;P01871;P01871-2				79.02	79.02	79.02				24.8623	23.2493	24.1727				5.11351	7.27572	4.88606				107.885	107.885	107.885
14676@IDIBAPS_2exp_s27-29_C8.cmpd.rclb.mgf	48.87	944.473	2	0	0.0012	0	2	SPAK	LLLQMDSSATAYGSTVSK	RVAW	MOD:00719 M5	0	18551	P04114	P04114{1146-1163}	0	0	0	P04114				137.84	137.84	137.84				33.1707	31.4529	31.7415				15	15	15				140.169	140.169	140.169
15115@IDIBAPS_2exp_s27-29_C8.cmpd.rclb.mgf	49.98	679.353	2	0	0.0012	0	2	AKNK	LNDLEDALQQAK	EDLA		0	28919	P04264	P04264{444-455}	0	0	0	P04264				88.08	88.08	88.08				30.1387	28.5449	29.1692				6.16115	6.58503	6.52288				154.681	154.681	154.681
9387@IDIBAPS_2exp_s27-29_PE6.cmpd.rclb.mgf	35.1	509.301	2	0	-0.0009	0	2	RGLK	LATALSLSNK	FVEG		0	18551	P04114	P04114{3395-3404}	0	0	0	P04114				78.93	78.93	78.93				24.2402	22.7869	23.8595				3.79588	3.88606	3.48149				117.523	117.523	117.523
28442@IDIBAPS_2exp_s27-29_PE10.cmpd.rclb.mgf	82.9	909.965	2	0	-0.0012	0	2	WASR	QEPSQGTTTFAVTSILR	VAAE	MOD:00040 Q1	0	13974	P01876	P01876{283-299}	0	0	0	A0A0G2JMB2;A0A286YEY1;P01876				116.29	116.29	116.29				29.3144	27.7296	27.9973				14.7959		15				143.99	143.99	143.99
33396@IDIBAPS_2exp_s27-29_PE9.cmpd.rclb.mgf	96.52	1097.19	3	0	0.0033	0	2	FSHR	LNTDIAGLASAIDMSTNYNSDSLHFSNVFR	SVMA	MOD:00719 M14	0	18551	P04114	P04114{1868-1897}	0	0	0	P04114				88.84	88.84	88.84				30.1741	28.3944	27.8527				13.7447	12.6021	12.6383				173.169	173.169	173.169
20158@IDIBAPS_2exp_s27-29_C7.cmpd.rclb.mgf	61.3	760.871	2	0	0.0003	0	2	CRMK	GLIDEVNQDFTNR	INKL		0	35670	P02671	P02671{72-84}	0	0	0	A0A087WUA0;P02671;P02671-2				81.25	81.25	81.25				28.918	27.168	27.624				8.72125	8.30103	7.67778				136.726	136.726	136.726
26085@IDIBAPS_exo_C3.cmpd.rclb.mgf	90.92	692.35	2	0	0.0009	0	2	EQIK	SLNNQFASFIDK	VRFL		0	28919	P04264	P04264{186-197}	0	0	0	P04264	99.11	99.11	99.11				27.9934	26.5265	27.0857				4.35655	5.76955	4.69897				134.656	134.656	134.656
36229@IDIBAPS_2exp_s27-29_C8.cmpd.rclb.mgf	108.7	748.445	3	0	0.0034	0	2	SDVR	VPSYTLILPSLELPVLHVPR	NLKL		0	18551	P04114	P04114{3292-3311}	0	0	0	P04114				108.5	108.5	108.5				32.5369	31.6242	31.9665				11.9586	7.61979	11.4685				190.473	190.473	190.473
8425@IDIBAPS_2exp_s27-29_PE6.cmpd.rclb.mgf	32.58	422.748	2	0	-0.0001	0	2	TKDK	IGVELTGR	TLAD		0	18551	P04114	P04114{2005-2012}	0	0	0	P04114				80.32	80.32	80.32				20.4882	19.0899	20.036				1.72125	1.76955	1.95861				93.687	93.687	93.687
16847@IDIBAPS_2exp_s27-29_PE6.cmpd.rclb.mgf	55.17	824.405	2	0	0.0005	0	2	VQYR	GEVQAMLGQSTEELR	VRLA		0	29417	P02649	P02649{138-152}	0	0	0	E7ERP7;E9PEV4;H0Y7L5;P02649				106.06	106.06	106.06				30.227	28.7032	28.8678				6.63827	8.16115	7.16115				157.616	157.616	157.616
28576@IDIBAPS_2exp_s27-29_C10.cmpd.rclb.mgf	82.88	697.352	2	0	-0.0006	0	2	HFSR	ASSIIDELFQDR	FFTR		0	15428	P10909	P10909{183-194}	0	0	0	E7ERK6;H0YC35;H0YLK8;P10909;P10909-2;P10909-3;P10909-4;P10909-5				104.05	104.05	104.05				27.6057	25.884	26.496				5.55284	5.72125	5.63827				132.444	132.444	132.444
31367@IDIBAPS_exo_PE4.cmpd.rclb.mgf	95.98	651.861	2	0	-0.002	0	2	DNNR	SLDLDSIIAEVK	AQYE		0	28919	P04264	P04264{344-355}	0	0	0	P04264	97.12	97.12	97.12				30.1277	28.4282	29.2398				5.12494	4.03621	6.25181				139.098	139.098	139.098
31049@IDIBAPS_2exp_s27-29_C10.cmpd.rclb.mgf	89.72	599.677	3	0	0.0028	0	2	ELRR	NVQALEIELQSQLALK	QSLE		0	4286	P13645	P13645{371-386}	0	0	0	P13645				98.33	98.33	98.33				30.3503	28.9005	29.3925				9.85387	10.4559	9.03621				93.478	93.478	93.478
10235@IDIBAPS_2exp_s27-29_C9.cmpd.rclb.mgf	34.68	720.374	2	0	0.0014	0	2	SQVK	YAGSQVASTSEVLK	YTLF		0	29697	P04275	P04275{1349-1362}	0	0	0	P04275				109.34	109.34	109.34				29.693	28.1961	28.7638				11.1249	11.5528	11.1739				155.19	155.19	155.19
19452@IDIBAPS_2exp_s27-29_PE7.cmpd.rclb.mgf	61.97	873.708	3	0	0.0008	0	2	KDKK	GISTSAASPAVGTVGMDMDEDDDFSK	WNFY	MOD:00719 M16	0	18551	P04114	P04114{3996-4021}	0	0	0	P04114				104.9	104.9	104.9				30.7473	28.9549	28.6835				10.284	15	12.3188				143.69	143.69	143.69
13519@IDIBAPS_2exp_s27-29_PE7.cmpd.rclb.mgf	46.08	747.308	2	1	-0.0043	0	2	EGLK	LSNDMMGSYAEMK	FDHT	MOD:00719 M6	0	18551	P04114	P04114{1738-1750}	0	0	0	P04114				84.13	84.13	84.13				24.8273	23.5241	23.637				12.6198	7.20066	9.23657				117.077	117.077	117.077
12983@IDIBAPS_2exp_s27-29_PE7.cmpd.rclb.mgf	44.5	858.93	2	0	-0.0004	0	2	NVKK	QISNLQQSISDAEQR	GENA		0	28919	P04264	P04264{418-432}	0	0	0	P04264				115.95	115.95	115.95				28.5346	26.8845	27.1195				12.1805	8.08092	13.8239				165.722	165.722	165.722
18401@IDIBAPS_2exp_s27-29_C10.cmpd.rclb.mgf	56.32	873.71	3	0	0.0069	0	2	KDKK	GISTSAASPAVGTVGMDMDEDDDFSK	WNFY	MOD:00719 M18	0	18551	P04114	P04114{3996-4021}	0	0	0	P04114				85.16	85.16	85.16				25.5361	23.6796	23.4178				12.6021	15	15				122.427	122.427	122.427
16213@IDIBAPS_2exp_s27-29_C7.cmpd.rclb.mgf	51.02	679.352	2	0	0.0003	0	2	AKNK	LNDLEDALQQAK	EDLA		0	28919	P04264	P04264{444-455}	0	0	0	P04264				80.19	80.19	80.19				26.598	24.9853	25.6404				7.3098	7.0655	6.61979				152.069	152.069	152.069
31816@IDIBAPS_exo_PE4.cmpd.rclb.mgf	97.18	829.647	3	0	0.0012	0	2	CASK	AMYSIDINDVQDQCSCCSPTR	TEPM	MOD:00110 C14;MOD:00110 C16;MOD:00110 C17	0	29697	P04275	P04275{2758-2778}	0	0	0	P04275;P04275-2	81.03	81.03	81.03				34.8261	32.9349	33.1633				15	15	12.9586				104.056	104.056	104.056
12500@IDIBAPS_2exp_s27-29_PE6.cmpd.rclb.mgf	43.28	790.883	2	0	0.0015	0	2	DFNK	SGSSTASWIQNVDTK	YQIR		0	18551	P04114	P04114{2241-2255}	0	0	0	P04114				117.62	117.62	117.62				25.6157	23.9874	24.3286				6.92082	8.76955	6.22185				164.886	164.886	164.886
21894@IDIBAPS_exo_C4.cmpd.rclb.mgf	69.28	741.863	2	0	-0.0005	0	2	PRIK	VTTSQDMLSIMEK	LEFF		0	8430	P05155	P05155{403-415}	0	0	0	E9PGN7;H9KV48;P05155;P05155-2;P05155-3	95.58	95.58	95.58				27.0463	25.4453	25.9192				6.24413	6.20066	5.82391				121.444	121.444	121.444
23558@IDIBAPS_exo_PE4.cmpd.rclb.mgf	75.75	721.339	2	0	0.0003	0	2	LEAK	VDALMDEINFMK	MFFD	MOD:00719 M5	0	28919	P13647	P13647{293-304}	0	0	0	H0YIN9;P13647	84.92	84.92	84.92				30.3022	28.7431	29.2012				5.92082	4.85387	6.37675				99.0056	99.0056	99.0056
20307@IDIBAPS_2exp_s27-29_C7.cmpd.rclb.mgf	61.68	661.824	2	0	-0.0008	0	2	EALK	ESQLPTVMDFR	KFSR		0	18551	P04114	P04114{621-631}	0	0	0	A8MUN2;P04114				78.19	78.19	78.19				21.7867	20.3085	20.7794				7.18046	4.21467	6.09151				97.4315	97.4315	97.4315
18969@IDIBAPS_2exp_s27-29_PE10.cmpd.rclb.mgf	57.98	837.386	3	0	0.0088	0	2	RLEK	EIETYHNLLEGGQEDFESSGAGK	IGLG		0	25337	P35527	P35527{450-472}	0	0	0	K7EQQ3;P35527				101.32	101.32	101.32				29.7709	27.9516	27.6368				15	15	15				168.666	168.666	168.666
4846@IDIBAPS_exo_C3.cmpd.rclb.mgf	34.15	423.247	2	0	0.0014	0	2	GGNR	TNTGLALR	YLSD		0	29697	P04275	P04275{1576-1583}	0	0	0	P04275	85.45	85.45	85.45				11.0605	9.34462	10.6513				2.61979	2.88606	3.18046				74.1182	74.1182	74.1182
10514@IDIBAPS_exo_PE1.cmpd.rclb.mgf	42.23	686.832	2	0	-0.0043	0	2	LDPK	GTSQNDPNWVVR	HQGK		0	2156	P07996	P07996{969-980}	0	0	0	P07996;P07996-2	78.37	78.37	78.37				21.0518	19.5381	20.0892				7.23657	6.31876	7.82391				90.1847	90.1847	90.1847
38413@IDIBAPS_exo_PE1.cmpd.rclb.mgf	118.27	610.649	3	0	-0.0018	0	2	PPVR	VMACEPPALVELVAAVR	DVGG	MOD:00110 C4;MOD:00719 M2	0	8360	A1L4H1	A1L4H1{1482-1498}	0	0	0	A1L4H1	85.3	85.3	85.3				27.2602	25.6146	25.9186				13.6021	15	15				97.3792	97.3792	97.3792
22471@IDIBAPS_exo_PE4.cmpd.rclb.mgf	72.92	772.379	2	0	0	0	2	YSMK	VTGEGCVYLQTSLK	YNIL	MOD:00110 C6	0	37711	P01023	P01023{1316-1329}	0	0	0	P01023	109.27	109.27	109.27				29.5642	27.9772	28.4784				8.67778	10.4318	8.02687				132.686	132.686	132.686
17711@IDIBAPS_2exp_s27-29_C7.cmpd.rclb.mgf	54.92	824.405	2	0	0.0004	0	2	VQYR	GEVQAMLGQSTEELR	VRLA		0	29417	P02649	P02649{138-152}	0	0	0	E7ERP7;E9PEV4;H0Y7L5;P02649				114.65	114.65	114.65				32.3424	30.8186	30.9832				6.92082	8.07572	6.88606				158.507	158.507	158.507
20388@IDIBAPS_exo_PE5.cmpd.rclb.mgf	65.42	752.688	3	0	0.0039	1	2	TAER	TSQNSELNNMQDLVEDYKK	KYED		0	28919	P35908	P35908{248-266}	0	0	0	P35908	94.5	94.5	94.5				31.2882	29.6229	29.4583				14.3872	15	15				119.337	119.337	119.337
25105@IDIBAPS_2exp_s27-29_C8.cmpd.rclb.mgf	77.03	845.076	3	0	0.0037	0	2	ALIK	GMTRPLSTLISSSQSCQYTLDAK	RKHV	MOD:00110 C16	0	18551	P04114	P04114{230-252}	0	0	0	A8MUN2;P04114				103.13	103.13	103.13				36.1143	34.3421	34.0984				14.2924	15	15				116.098	116.098	116.098
29174@IDIBAPS_2exp_s27-29_PE10.cmpd.rclb.mgf	84.82	730.904	2	0	-0.0003	0	2	LQSK	VDLLNQEIEFLK	VLYD		0	28919	P35908	P35908{303-314}	0	0	0	P35908				98.1	98.1	98.1				25.4742	23.9763	24.7332				8.92082	7	6.85387				155.969	155.969	155.969
20780@IDIBAPS_exo_C4.cmpd.rclb.mgf	66.45	646.357	2	0	-0.0017	0	2	VGSK	LIVAMSSWLQK	ASGS	MOD:00719 M5	0	18551	P04114	P04114{1230-1240}	0	0	0	P04114	76.25	76.25	76.25				26.0882	24.5709	25.5091				7.45593	9.72125	3.4437				107.271	107.271	107.271
36401@IDIBAPS_exo_C2.cmpd.rclb.mgf	107.8	649.34	3	0	0.0021	0	2		VNPTVFFDIAVDGEPLGR	VSFE		0	33160	P62937	P62937{2-19}	0	0	0	C9J5S7;E5RIZ5;F8WE65;P62937	87.58	87.58	87.58				25.1409	23.4983	23.8136				12.2218		12.585				85.373	85.373	85.373
20390@IDIBAPS_2exp_s27-29_C7.cmpd.rclb.mgf	61.9	875.893	2	0	-0.0031	0	2	FRYK	LQDFSDQLSDYYEK	FIAE		0	18551	P04114	P04114{4499-4512}	0	0	0	P04114				95.56	95.56	95.56				31.7177	30.0858	30.1201				8.82391	8.82391	11.2441				115.093	115.093	115.093
24702@IDIBAPS_exo_C2.cmpd.rclb.mgf	76.92	613.328	3	0	0.0033	0	2	TQLR	HGVQELEIELQSQLSK	KAAL		0	25337	P35527	P35527{375-390}	0	0	0	K7EQQ3;P35527	101.23	101.23	101.23				31.7074	30.1327	30.6762				10.7447	11.6778	9.16115				111.932	111.932	111.932
37264@IDIBAPS_exo_PE3.cmpd.rclb.mgf	111.88	958.465	3	0	0.0011	0	2	KDLR	NVSTGDVNVEMNAAPGVDLTQLLNNMR	SQYE	MOD:00684 N24	0	4286	P13645	P13645{296-322}	0	0	0	P13645	12.73	12.73	81.36				18.222	16.4465	26.0619				3.79588	2.37675	15				69.9369	69.9369	119.738
13375@IDIBAPS_2exp_s27-29_C8.cmpd.rclb.mgf	45.47	576.288	2	0	-0.0007	0	2	NIPK	LDFSSQADLR	NEIK		0	18551	P04114	P04114{2898-2907}	0	0	0	P04114				84.62	84.62	84.62				26.2496	24.7402	25.3918				2.79588	3.05552	2.74473				84.3561	84.3561	84.3561
16061@IDIBAPS_2exp_s27-29_C10.cmpd.rclb.mgf	50.27	735.894	2	0	-0.0004	0	2	SLKR	IPIEDGSGEVVLSR	KVLL		0	1444	P01024	P01024{291-304}	0	0	0	P01024				93.89	93.89	93.89				24.4685	23.0297	23.6571				5.69897	7.48149	6.72125				159.783	159.783	159.783
31511@IDIBAPS_2exp_s27-29_PE9.cmpd.rclb.mgf	91.4	655.025	3	0	0.0009	0	2	PEIK	TILGTMPAFEVSLQALQK	ATFQ	MOD:00719 M6	0	18551	P04114	P04114{2592-2609}	0	0	0	P04114				91.49	91.49	91.49				24.9322	23.4207	23.9514				10.9208	8.58503	11.1487				107.928	107.928	107.928
38890@IDIBAPS_2exp_s27-29_C8.cmpd.rclb.mgf	115.98	727.926	2	0	-0.0029	0	2	HDLK	IAIANIIDEIIEK	LKSL		0	18551	P04114	P04114{2196-2208}	0	0	0	P04114				77.98	77.98	77.98				28.4571	26.9321	27.8665				9.3279	7.27572	4.82391				135.296	135.296	135.296
29621@IDIBAPS_2exp_s27-29_CPE8.cmpd.rclb.mgf	85.37	837.44	2	0	0.0009	0	2	KSMK	GAGTNEDALIEILTTR	TSRQ		0	11809	P12429	P12429{105-120}	0	0	0	D6RA82;D6RCA8;D6RFG5;P12429				82.45	82.45	82.45				23.7755	22.2051	22.5916				8.30103	7.10237	6.85387				100.218	100.218	100.218
15817@IDIBAPS_2exp_s27-29_PE9.cmpd.rclb.mgf	49.35	614.244	2	0	0.0002	0	2	AQAR	LGADMEDVCGR	LVQY	MOD:00110 C9;MOD:00719 M5	0	29417	P02649	P02649{122-132}	0	0	0	E7ERP7;E9PEV4;H0Y7L5;P02649				85.95	85.95	85.95				32.1937	30.9765	31.4032				11.6383	9.82391	10.9208				131.172	131.172	131.172
1899@IDIBAPS_exo_C4.cmpd.rclb.mgf	18.67	608.221	2	0	0.0014	0	2	GFVR	ICMDEDGNEK	RPGD	MOD:00110 C2;MOD:00719 M3	0	29697	P04275	P04275{1878-1887}	0	0	0	P04275	78.22	78.22	78.22				21.2196	19.9708	20.2139				1.95861	1.61979	2.65758				107.65	107.65	107.65
15913@IDIBAPS_2exp_s27-29_C6.cmpd.rclb.mgf	50.4	796.403	2	0	0.0009	0	2	MVLK	LEQGENVFLQATDK	NSLL		0	34887	P02746	P02746{216-229}	0	0	0	A0A0A0MSV6;D6R934;P02746				97.99	97.99	97.99				29.7673	28.0785	28.5921				8.05061	9.4318	7.18709				154.276	154.276	154.276
14515@IDIBAPS_2exp_s27-29_C6.cmpd.rclb.mgf	46.77	814.401	2	0	-0.0019	0	2	SDTR	YSPSFQGQVTISADK	SIST		0	20596	A0A0C4DH38	A0A0C4DH38{79-93}	0	0	0	A0A0C4DH38				90.76	90.76	90.76				27.2073	25.6993	26.0042				9.61979	11.6778	9.37675				118.627	118.627	118.627
13772@IDIBAPS_2exp_s27-29_PE10.cmpd.rclb.mgf	44.53	576.288	2	0	-0.0012	0	2	NIPK	LDFSSQADLR	NEIK		0	18551	P04114	P04114{2898-2907}	0	0	0	P04114				78.8	78.8	78.8				20.7094	19.2	19.8516				4.02228	3.67778	3.46852				101.614	101.614	101.614
29794@IDIBAPS_2exp_s27-29_C9.cmpd.rclb.mgf	85.82	651.861	2	0	-0.0017	0	2	DNNR	SLDLDSIIAEVK	AQYE		0	28919	P04264	P04264{344-355}	0	0	0	P04264				98.38	98.38	98.38				27.4232	25.7237	26.5353				4.76955	5.16749	5.88606				133.379	133.379	133.379
30649@IDIBAPS_2exp_s27-29_C10.cmpd.rclb.mgf	88.67	700.406	2	0	-0.0002	0	2	LTGR	TLADLTLLDSPIK	VPLL		0	18551	P04114	P04114{2013-2025}	0	0	0	P04114				88.34	88.34	88.34				26.6056	25.1074	25.9431				6.10237	4.22185	5.13077				115.84	115.84	115.84
24802@IDIBAPS_exo_C5.cmpd.rclb.mgf	81.5	557.302	3	0	-0.0003	0	2	HGKK	VLGAFSDGLAHLDNLK	GTFS		0	18806	P02042;P68871	P02042{68-83};P68871{68-83}	0	0	0	A0A2R8Y7R2;E9PEW8;E9PFT6;F8W6P5;P02042;P68871	104.89	104.89	104.89				36.0807	34.5354	35.089				9.48149	7.69897	9.60206				54.6726	54.6726	54.6726
21394@IDIBAPS_2exp_s27-29_C9.cmpd.rclb.mgf	63.62	772.379	2	0	-0.0004	0	2	YSMK	VTGEGCVYLQTSLK	YNIL	MOD:00110 C6	0	37711	P01023	P01023{1316-1329}	0	0	0	P01023				109.71	109.71	109.71				28.3951	26.8081	27.3093				7.56864	9.30103	7.74473				121.949	121.949	121.949
18224@IDIBAPS_exo_C3.cmpd.rclb.mgf	70.35	604.81	2	0	-0.0045	0	2	INKR	TAAENDFVTLK	KDVD		0	28919	P35908	P35908{276-286}	0	0	0	P35908	78.45	78.45	78.45				27.2472	25.7491	26.452				6.22915	3.10791	5.76955				104.002	104.002	104.002
25706@IDIBAPS_2exp_s27-29_C10.cmpd.rclb.mgf	75.3	998.465	2	0	0.0019	0	2	ALGK	LPQQANDYLNSFNWER	QVSH	MOD:00684 N10	0	18551	P04114	P04114{2118-2133}	0	0	0	P04114				55.96	55.96	109.1						31.8608						14.5528				127.998	127.998	160.655
22434@IDIBAPS_2exp_s27-29_C9.cmpd.rclb.mgf	66.33	810.916	2	0	0.0002	0	2	PENK	AFVLSSVDELEQQR	DEIV		0	29697	P04275	P04275{1437-1450}	0	0	0	P04275				101.31	101.31	101.31				28.1899	26.6753	27.0721				8.88606	7.1549	8.27572				137.077	137.077	137.077
42096@IDIBAPS_exo_PE3.cmpd.rclb.mgf	125.5	684.719	3	0	-0.0003	0	2	SPIK	VPLLLSEPINIIDALEMR	DAVE	MOD:00719 M17	0	18551	P04114	P04114{2026-2043}	0	0	0	P04114	88.22	88.22	88.22				25.0831	23.468	24.1355				10.9208	13.7447	11.9586				101.727	101.727	101.727
13401@IDIBAPS_2exp_s27-29_C9.cmpd.rclb.mgf	42.83	665.372	2	0	-0.0009	0	2	DCPK	LDSLVAQQLQSK	NECG		0	38839	Q9Y6R7	Q9Y6R7{1051-1062}	0	0	0	A0A286YF91;Q9Y6R7				85.95	85.95	85.95				23.7468	22.1455	22.8686				4.63827	5.74473	5.07058				142.533	142.533	142.533
31442@IDIBAPS_exo_PE2.cmpd.rclb.mgf	97.77	665.367	2	0	-0.0008	0	2	DNNR	NLDLDSIIAEVK	AQYE		0	28919	O95678;P02538;P04259;P13647;P35908;P48668;Q5XKE5	O95678{313-324};P02538{327-338};P04259{327-338};P13647{332-343};P35908{342-353};P48668{327-338};Q5XKE5{308-319}	0	0	0	H0YI76;H0YIN9;O95678;P02538;P04259;P13647;P35908;P48668;Q5XKE5	79.54	79.54	79.54				22.085	20.4837	21.1312				3.27572	4.40894	4.4437				121.723	121.723	121.723
26086@IDIBAPS_2exp_s27-29_C9.cmpd.rclb.mgf	75.97	643.359	4	0	0.0058	1	2	DEIK	RLPGDIQVVPIGVGPNANVQELER	IGWP		0	29697	P04275	P04275{1618-1641}	0	0	0	P04275				88.4	88.4	88.4				27.5286	26.0363	26.3835										53.2538	53.2538	53.2538
29995@IDIBAPS_2exp_s27-29_PE9.cmpd.rclb.mgf	87.4	746.401	2	0	-0.0012	0	2	RYGR	NQGNTWLTAFVLK	TFAQ		0	37711	P01023;P20742	P01023{1035-1047};P20742{1041-1053}	0	0	0	P01023;P20742;P20742-2				81.4	81.4	81.4				31.3409	29.7184	30.3683				5.92082	6.50864	5.67778				124.082	124.082	124.082
36999@IDIBAPS_2exp_s27-29_C8.cmpd.rclb.mgf	111.03	718.717	3	0	0.0021	0	2	SMLK	TTLTAFGFASADLIEIGLEGK	GFEP		0	18551	P04114	P04114{675-695}	0	0	0	A8MUN2;P04114				138.18	138.18	138.18				27.1846	25.6147	25.8831				13.699	15	14.284				115.294	115.294	115.294
15084@IDIBAPS_2exp_s27-29_PE7.cmpd.rclb.mgf	50.25	832.402	2	0	0.0001	0	2	VQYR	GEVQAMLGQSTEELR	VRLA	MOD:00719 M6	0	29417	P02649	P02649{138-152}	0	0	0	E7ERP7;E9PEV4;H0Y7L5;P02649				133.42	133.42	133.42				27.7687	26.198	26.3933				12.4559	8.11351	13.7447				144.178	144.178	144.178
17729@IDIBAPS_exo_C4.cmpd.rclb.mgf	58.63	581.614	3	0	-0.0001	0	2	KNEK	VIEHIMEDLDTNADK	QLSF		0	20520	P06702	P06702{58-72}	0	0	0	P06702	94.2	94.2	94.2				35.9415	34.2087	34.5635				13.2518	15	13.6576				93.1632	93.1632	93.1632
21454@IDIBAPS_exo_PE1.cmpd.rclb.mgf	70.52	779.902	2	0	-0.0004	0	2	KKYR	ITENDIQIALDDAK	INFN		0	18551	P04114	P04114{2151-2164}	0	0	0	P04114	132.57	132.57	132.57				30.233	28.7091	29.1228				8.72125	7.92082	7.82391				143.555	143.555	143.555
17234@IDIBAPS_2exp_s27-29_PE6.cmpd.rclb.mgf	56.15	873.708	3	0	-0.0001	0	2	KDKK	GISTSAASPAVGTVGMDMDEDDDFSK	WNFY	MOD:00719 M18	0	18551	P04114	P04114{3996-4021}	0	0	0	P04114				104.87	104.87	104.87				27.8992	26.1069	25.8355				10.5376	15	14.4202				123.56	123.56	123.56
13331@IDIBAPS_2exp_s27-29_C6.cmpd.rclb.mgf	43.72	639.359	2	0	-0.0002	0	2	RGGK	YAATSQVLLPSK	DVMQ		0	36476	P01871	P01871{65-76}	0	0	0	A0A1B0GUU9;P01871;P01871-2				85.75	85.75	85.75				32.8156	31.3707	32.2579				5.60206	7.1549	5.69897				139.797	139.797	139.797
10084@IDIBAPS_exo_PE5.cmpd.rclb.mgf	38.85	383.897	3	0	0.0006	0	2	AYQK	VVAGVANALAHK	YH		0	18806	P02042;P68871	P02042{134-145};P68871{134-145}	0	0	0	P02042;P68871	87.83	87.83	87.83				24.8764	23.7481	24.6186				4.26761	3.48149	4.03621				56.9796	56.9796	56.9796
38734@IDIBAPS_2exp_s27-29_C8.cmpd.rclb.mgf	115.58	567.311	3	0	0.0001	0	2	MKVK	HLIDSLIDFLNFPR	FQFP		0	18551	P04114	P04114{4188-4201}	0	0	0	P04114				91.05	91.05	91.05				24.0364	22.4889	23.1209				5.30103	6.31876	5.45593				90.7422	90.7422	90.7422
27938@IDIBAPS_2exp_s27-29_PE9.cmpd.rclb.mgf	81.35	796.44	2	0	0.0027	0	2	IDVR	VLLDQLGTTISFER	INDI		0	18551	P04114	P04114{2296-2309}	0	0	0	P04114				78.46	78.46	78.46				28.3255	26.8394	27.4823				7.69897	8.1549	8.58503				133.485	133.485	133.485
19691@IDIBAPS_exo_PE4.cmpd.rclb.mgf	65.7	875.895	2	0	0.0001	0	2	FRYK	LQDFSDQLSDYYEK	FIAE		0	18551	P04114	P04114{4499-4512}	0	0	0	P04114	82.07	82.07	82.07				28.8369	27.1295	27.1827				7	8.08092	7.34679				120.027	120.027	120.027
18389@IDIBAPS_2exp_s27-29_PE10.cmpd.rclb.mgf	56.52	726.908	2	0	0.0024	0	2	VTQR	LNGEIQALELPQK	AEAL		0	18551	P04114	P04114{2450-2462}	0	0	0	P04114				91.59	91.59	91.59				28.8997	27.4614	28.2015				8.74473	8.13077	8.20761				142.583	142.583	142.583
14294@IDIBAPS_exo_C4.cmpd.rclb.mgf	49.9	639.359	2	0	0.0004	0	2	RGGK	YAATSQVLLPSK	DVMQ		0	36476	P01871	P01871{65-76}	0	0	0	A0A1B0GUU9;P01871;P01871-2	101.16	101.16	101.16				31.638	30.1931	31.0803				5.58503	7.30103	5.69897				139.793	139.793	139.793
23512@IDIBAPS_2exp_s27-29_C10.cmpd.rclb.mgf	69.57	750.417	2	0	0	0	2	EASR	ITLLLMASQEPQR	MSRN		0	29697	P04275	P04275{1380-1392}	0	0	0	P04275				93.32	93.32	93.32				30.431	28.8591	29.6132				6.95861	6.88606	6.95861				145.019	145.019	145.019
23662@IDIBAPS_exo_C4.cmpd.rclb.mgf	73.83	895.951	2	0	0.0015	0	2	SLEK	SYELPDGQVITIGNER	FRCP		0	16813	P60709;P63261;P68032	P60709{239-254};P63261{239-254};P68032{241-256}	0	0	0	A0A2R8Y793;A0A2R8YEA7;A5A3E0;P60709;P62736;P63261;P63267;P63267-2;P68032;P68133;Q562R1;Q6S8J3;Q9BYX7	91.12	91.12	91.12				28.8288	27.1584	27.4191				10.4685	12.0269	12.8861				146.948	146.948	146.948
33546@IDIBAPS_2exp_s27-29_C7.cmpd.rclb.mgf	97.63	752.061	3	0	0.0018	0	2	LDGK	AALTELSLGSAYQAMILGVDSK	NIFN	MOD:00719 M15	0	18551	P04114	P04114{1703-1724}	0	0	0	P04114				89.55	89.55	89.55				23.7374	21.9607	22.2035				8.31876	7.82391	7.92082				77.1873	77.1873	77.1873
5315@IDIBAPS_2exp_s27-29_C10.cmpd.rclb.mgf	22.7	754.807	2	0	-0.0005	0	2	EGLK	LSNDMMGSYAEMK	FDHT	MOD:00719 M5;MOD:00719 M6	0	18551	P04114	P04114{1738-1750}	0	0	0	P04114				95.41	95.41	95.41				30.1097	28.4299	28.9188				8.79588	13.6021	10.4202				142.792	142.792	142.792
13176@IDIBAPS_2exp_s27-29_PE6.cmpd.rclb.mgf	45.25	829.402	2	0	0.0028	0	2	SGYR	SGGGFSSGSAGIINYQR	RTTS		0	28919	P04264	P04264{13-29}	0	0	0	P04264				106.91	106.91	106.91				26.0592	24.5058	24.7842				9.11351	8.88606	8.82391				131.768	131.768	131.768
11591@IDIBAPS_2exp_s27-29_PE10.cmpd.rclb.mgf	38.95	800.894	2	0	-0.0017	0	2	REGK	QVGSGVTTDQVQAEAK	ESGP	MOD:00040 Q1	0	36476	P01871	P01871{154-169}	0	0	0	A0A1B0GUU9;P01871;P01871-2				104.75	104.75	104.75				30.7034	29.0564	29.4301				9.24413		10.4949				151.729	151.729	151.729
28426@IDIBAPS_2exp_s27-29_CPE8.cmpd.rclb.mgf	82.27	606.981	3	0	0.0032	0	2	WASR	QEPSQGTTTFAVTSILR	VAAE	MOD:00040 Q1	0	13974	P01876	P01876{283-299}	0	0	0	A0A0G2JMB2;A0A286YEY1;P01876				101.3	101.3	101.3				18.7191	17.085	17.3783				7.29243		6.26761				98.0783	98.0783	98.0783
24636@IDIBAPS_2exp_s27-29_PE9.cmpd.rclb.mgf	72.47	806.897	2	0	-0.0001	0	2	DGLK	LLDNWDSVTSTFSK	LREQ		0	38130	P02647	P02647{70-83}	0	0	0	F8W696;P02647				114.56	114.56	114.56				30.2881	28.7029	29.0704				7.39794	10.4437	6.34679				137.48	137.48	137.48
23385@IDIBAPS_2exp_s27-29_CPE8.cmpd.rclb.mgf	68.83	625.299	4	0	0.0026	0	2	YHMK	ADSVVDLLSYNVQGSGETTYDHK	NTFT		0	18551	P04114	P04114{1393-1415}	0	0	0	P04114				95.17	95.17	95.17				33.8315	32.1103	31.8596										69.4825	69.4825	69.4825
25154@IDIBAPS_2exp_s27-29_PE10.cmpd.rclb.mgf	74.1	791.4	2	0	-0.0026	0	2	VFPK	AVSMPSFSILGSDVR	VPSY	MOD:00719 M4	0	18551	P04114	P04114{3277-3291}	0	0	0	P04114				82.75	82.75	82.75				28.1124	26.4194	26.9493				9.17393	8.61979	10.2924				123.712	123.712	123.712
38203@IDIBAPS_2exp_s27-29_PE9.cmpd.rclb.mgf	112.45	727.927	2	0	-0.0016	0	2	HDLK	IAIANIIDEIIEK	LKSL		0	18551	P04114	P04114{2196-2208}	0	0	0	P04114				83.97	83.97	83.97				28.6929	27.1354	28.0819				11.0757	6.37675	10.4202				144.875	144.875	144.875
25498@IDIBAPS_exo_C4.cmpd.rclb.mgf	78.55	848.91	4	0	0.0053	1	2	AKNR	KDIENQYETQITQIEHEVSSSGQEVQSSAK	EVTQ		0	25337	P35527	P35527{339-368}	0	0	0	K7EQQ3;P35527	106.38	106.38	106.38				36.0652	34.2027	33.6833										180.45	180.45	180.45
25513@IDIBAPS_2exp_s27-29_C10.cmpd.rclb.mgf	74.78	755.83	2	0	-0.0007	0	2	CCGR	CLPSACEVVTGSPR	GDSQ	MOD:00110 C1;MOD:00110 C6	0	29697	P04275	P04275{2494-2507}	0	0	0	P04275				81.76	81.76	81.76				29.1281	27.6007	27.784				7.21467	7.16749	4.92082				88.3856	88.3856	88.3856
21380@IDIBAPS_2exp_s27-29_PE6.cmpd.rclb.mgf	67.15	829.442	2	0	-0.0001	0	2	TLPK	SVSDGIAALDLNAVANK	IADF		0	18551	P04114	P04114{3830-3846}	0	0	0	P04114				100	100	100				23.5476	21.9441	22.3481				11.2366	9.92082	9.11351				159.796	159.796	159.796
32657@IDIBAPS_exo_C4.cmpd.rclb.mgf	97.68	693.862	2	0	-0.0002	0	2	ESFK	VSFLSALEEYTK	KLNT		0	38130	P02647	P02647{251-262}	0	0	0	F8W696;P02647	88.84	88.84	88.84				29.0936	27.4956	27.9248				5.08619	8.03621	6.85387				100.053	100.053	100.053
33908@IDIBAPS_exo_PE4.cmpd.rclb.mgf	102.67	861.958	2	0	0.002	0	2	TETR	SDFYDIVLVATPLNR	KMSN		0	18607	Q9UHG3	Q9UHG3{305-319}	0	0	0	Q9UHG3;Q9UHG3-2	78.07	78.07	78.07				26.811	25.1506	25.7005				8.82391	10.5086	9.92082				134.872	134.872	134.872
33064@IDIBAPS_2exp_s27-29_PE9.cmpd.rclb.mgf	95.53	752.06	3	0	-0.0004	0	2	LDGK	AALTELSLGSAYQAMILGVDSK	NIFN	MOD:00719 M15	0	18551	P04114	P04114{1703-1724}	0	0	0	P04114				78	78	78				21.5985	19.7973	20.0455				9.20066	9.5376	9.65758				84.6442	84.6442	84.6442
21857@IDIBAPS_2exp_s27-29_PE10.cmpd.rclb.mgf	65.47	812.901	2	0	0.004	0	2	LIER	YEVDQQIQVLMDK	LVEL	MOD:00719 M11	0	18551	P04114	P04114{2348-2360}	0	0	0	P04114				78.38	78.38	78.38				27.8781	26.2176	26.6437				7.63827	9.74473	7.85387				114.014	114.014	114.014
29020@IDIBAPS_exo_PE3.cmpd.rclb.mgf	89.65	937.499	2	0	-0.0005	0	2	VVVK	LFDSDPITVTVPVEVSR	KNPK		0	15428	P10909	P10909{409-425}	0	0	0	H0YAS8;P10909;P10909-2;P10909-3;P10909-4;P10909-5	80.89	80.89	80.89				28.6834	27.0757	27.4875				8.18046	11.2924	10.7447				92.3233	92.3233	92.3233
1891@IDIBAPS_exo_C3.cmpd.rclb.mgf	24.4	616.804	2	0	0.0022	0	2	YLSR	SGGGGGGGLGSGGSIR	SSYS		0	25337	P35527	P35527{14-29}	0	0	0	P35527	99.41	99.41	99.41				21.8049	20.2232	20.7255				8.25964	7.65758	7.56864				103.595	103.595	103.595
17104@IDIBAPS_exo_PE3.cmpd.rclb.mgf	58.98	669.823	2	0	0.0008	0	2	EALK	ESQLPTVMDFR	KFSR	MOD:00719 M8	0	18551	P04114	P04114{621-631}	0	0	0	A8MUN2;P04114	77.97	77.97	77.97				13.6553	12.045	12.6481				5.37675	3.85387	3.92082				83.7981	83.7981	83.7981
42724@IDIBAPS_2exp_s27-29_C8.cmpd.rclb.mgf	127.3	782.204	4	0	0.0078	1	2	QWLK	RVHANPLLIDVVTYLVALIPEPSAQQLR	EIFN		0	18551	P04114	P04114{400-427}	0	0	0	A8MUN2;P04114				84.61	84.61	84.61				33.1659	31.6797	32.0324										138.296	138.296	138.296
4685@IDIBAPS_2exp_s27-29_PE7.cmpd.rclb.mgf	22.47	754.805	2	0	-0.0046	0	2	EGLK	LSNDMMGSYAEMK	FDHT	MOD:00719 M5;MOD:00719 M6	0	18551	P04114	P04114{1738-1750}	0	0	0	P04114				85.58	85.58	85.58				26.4716	24.8844	25.3808				10.2441	10.0915	11.8539				125.382	125.382	125.382
18993@IDIBAPS_2exp_s27-29_PE9.cmpd.rclb.mgf	57.68	944.476	2	0	0.006	0	2	SPAK	LLLQMDSSATAYGSTVSK	RVAW	MOD:00719 M5	0	18551	P04114	P04114{1146-1163}	0	0	0	P04114				116.78	116.78	116.78				31.1578	29.4471	29.6816				14.0605	14.1487	12.6778				115.292	115.292	115.292
27865@IDIBAPS_exo_PE3.cmpd.rclb.mgf	86.7	846.357	3	0	0.0018	0	2	AIVK	VYDYYETDEFAIAEYNAPCSK	DLGN	MOD:00110 C19	0	37711	P01023	P01023{1449-1469}	0	0	0	P01023	106.27	106.27	106.27				31.0158	29.6778	29.0556				14.0757	13.6383	15				110.962	110.962	110.962
41740@IDIBAPS_exo_PE4.cmpd.rclb.mgf	125.5	1165.47	3	1	0.0147	0	2	CVHR	STIYPVGQFWEEGCDVCTCTDMEDAVMGLR	VAQC	MOD:00110 C14;MOD:00110 C17;MOD:00110 C19	0	29697	P04275	P04275{2435-2464}	0	0	0	P04275	75.92	75.92	75.92				32.5773	31.1262	30.2592				15	15	15				128.46	128.46	128.46
23299@IDIBAPS_2exp_s27-29_CPE8.cmpd.rclb.mgf	68.62	1064.54	2	0	-0.0007	0	2	ITGR	YEDGTLSLTSTSDLQSGIIK	NTAS		0	18551	P04114	P04114{1537-1556}	0	0	0	P04114				92.25	92.25	92.25				24.4901	22.8264	22.8634				13	12.7696	14.5528				121.093	121.093	121.093
19665@IDIBAPS_exo_PE3.cmpd.rclb.mgf	65.68	837.383	3	0	0.0022	0	2	RLEK	EIETYHNLLEGGQEDFESSGAGK	IGLG		0	25337	P35527	P35527{450-472}	0	0	0	K7EQQ3;P35527	99.65	99.65	99.65				28.1881	26.3973	26.0731				13.1024	15	15				124.054	124.054	124.054
5218@IDIBAPS_2exp_s27-29_C9.cmpd.rclb.mgf	21.7	754.806	2	0	-0.0031	0	2	EGLK	LSNDMMGSYAEMK	FDHT	MOD:00719 M5;MOD:00719 M6	0	18551	P04114	P04114{1738-1750}	0	0	0	P04114				86.76	86.76	86.76				27.1843	25.5816	26.0368				9.07572	8.39794	9.60206				124.274	124.274	124.274
28106@IDIBAPS_exo_C1.cmpd.rclb.mgf	94.73	697.352	2	0	0.0003	0	2	HFSR	ASSIIDELFQDR	FFTR		0	15428	P10909	P10909{183-194}	0	0	0	E7ERK6;H0YC35;H0YLK8;P10909;P10909-2;P10909-3;P10909-4;P10909-5	76.26	76.26	76.26				26.2114	24.4897	25.1017				5.49485	4.88606	5.05061				104.89	104.89	104.89
14673@IDIBAPS_2exp_s27-29_C7.cmpd.rclb.mgf	47.03	614.244	2	0	-0.0009	0	2	AQAR	LGADMEDVCGR	LVQY	MOD:00110 C9;MOD:00719 M5	0	29417	P02649	P02649{122-132}	0	0	0	E7ERP7;E9PEV4;H0Y7L5;P02649				86.29	86.29	86.29				29.2113	27.9941	28.4209				7.92082	11.6021	7.95861				126.083	126.083	126.083
30150@IDIBAPS_2exp_s27-29_C10.cmpd.rclb.mgf	87.38	599.676	3	0	0.0008	0	2	ELRR	NVQALEIELQSQLALK	QSLE		0	4286	P13645	P13645{371-386}	0	0	0	P13645				90.1	90.1	90.1				30.9741	29.5469	30.0203				10.9208	10.0458	9.49485				100.724	100.724	100.724
21245@IDIBAPS_2exp_s27-29_C10.cmpd.rclb.mgf	63.65	785.843	2	0	0.0005	0	2	ETSR	FSAICQGDGTWSPR	TPSC	MOD:00110 C5	0	30287	P04003	P04003{405-418}	0	0	0	P04003				89.46	89.46	89.46				28.425	26.9578	27.0302				6.95861	8.10237	9.50864				137.313	137.313	137.313
18706@IDIBAPS_2exp_s27-29_CPE8.cmpd.rclb.mgf	56.63	623.854	2	0	-0.0005	0	2	RGLR	TIVTTLQDSIR	KVTE		0	2156	P07996	P07996{289-299}	0	0	0	P07996;P07996-2				83.13	83.13	83.13				28.6289	27.2167	28.0546				4.60206	2.5376	3.17393				109.404	109.404	109.404
10945@IDIBAPS_2exp_s27-29_C7.cmpd.rclb.mgf	37.42	603.32	2	1	0.0005	0	2	GTIK	LLNENSYVPR	EAGS		0	10447	P02786	P02786{146-155}	0	0	0	G3V0E5;P02786				78.8	78.8	78.8				25.4577	23.9233	24.7309				3.0655	2.79588	2.74473				115.09	115.09	115.09
2864@IDIBAPS_exo_PE1.cmpd.rclb.mgf	22.77	660.79	2	0	0.0009	0	2	SCGR	FSNSSSSNEFSK	CDQY		0	22185	Q5D862	Q5D862{404-415}	0	0	0	Q5D862	77.45	77.45	77.45				28.9273	27.2995	27.5965				4.14267	4.19382	5.82391				99.3146	99.3146	99.3146
17446@IDIBAPS_2exp_s27-29_PE7.cmpd.rclb.mgf	56.72	952.977	2	0	-0.0007	0	2	LILR	VIGNMGQTMEQLTPELK	SSIL	MOD:00719 M5	0	18551	P04114	P04114{491-507}	0	0	0	A8MUN2;P04114				109.34	109.34	109.34				29.5741	27.7591	28.0824				13.2441	15	13.4949				157.267	157.267	157.267
19249@IDIBAPS_2exp_s27-29_PE6.cmpd.rclb.mgf	61.43	661.825	2	0	0.0003	0	2	EALK	ESQLPTVMDFR	KFSR		0	18551	P04114	P04114{621-631}	0	0	0	A8MUN2;P04114				78.14	78.14	78.14				22.5075	20.9998	21.5032				6.63827	4.22185	5.55284				116.901	116.901	116.901
28480@IDIBAPS_2exp_s27-29_CPE8.cmpd.rclb.mgf	82.4	700.406	2	0	-0.0005	0	2	LTGR	TLADLTLLDSPIK	VPLL		0	18551	P04114	P04114{2013-2025}	0	0	0	P04114				108.9	108.9	108.9				27.2343	25.7361	26.5718				7.12494	4.10237	6.01323				135.627	135.627	135.627
35177@IDIBAPS_2exp_s27-29_CPE8.cmpd.rclb.mgf	100.12	958.472	3	1	0.0071	0	2	KDLR	NVSTGDVNVEMNAAPGVDLTQLLNNMR	SQYE		0	4286	P13645	P13645{296-322}	0	0	0	P13645				95.12	95.12	95.12				36.6196	34.8682	34.5115				15	15	15				156.982	156.982	156.982
35679@IDIBAPS_exo_PE3.cmpd.rclb.mgf	107.7	928.933	4	0	0.0033	0	2	APGR	YFAHSILTVSEEEWNTGETYTCVVAHEALPNR	VTER	MOD:00110 C22	0	36476	P01871	P01871{392-423}	0	0	0	A0A1B0GUU9;P01871;P01871-2	108.91	108.91	108.91				32.2628	30.481	29.6678										124.851	124.851	124.851
11513@IDIBAPS_exo_PE3.cmpd.rclb.mgf	44.68	718.649	3	0	0.0041	0	2	HLRK	YTYNYEAESSSGVPGTADSR	SATR		0	18551	P04114	P04114{52-71}	0	0	0	A8MUN2;P04114	87.21	87.21	87.21				32.2348	30.643	30.5304				8.72125	7.08092	9.82391				96.1245	96.1245	96.1245
4677@IDIBAPS_2exp_s27-29_PE9.cmpd.rclb.mgf	20.82	681.351	2	0	0.0022	0	2	ELNR	EVATNSELVQSGK	SEIS		0	4286	P02533;Q04695	P02533{316-328};Q04695{285-297}	0	0	0	F5GWP8;K7ESE1;P02533;Q04695				100.47	100.47	100.47				26.6096	24.9598	25.5414				6.36653	4.82391	5.65758				137.532	137.532	137.532
30721@IDIBAPS_2exp_s27-29_PE10.cmpd.rclb.mgf	88.92	719.717	3	0	-0.0057	0	2	GASK	AVVILVTDVSVDSVDAAADAAR	SNRV		0	29697	P04275	P04275{1795-1816}	0	0	0	P04275				100.46	100.46	100.46				30.5703	28.887	29.1273				10.2366	12.4559	11.6198				113.776	113.776	113.776
2023@IDIBAPS_exo_PE1.cmpd.rclb.mgf	20.53	486.754	2	0	0.0002	0	2	EKVK	SPELQAEAK	SYFE		0	19665	P02652	P02652{54-62}	0	0	0	P02652;V9GYC1;V9GYE3;V9GYG9;V9GYM3;V9GYS1	82.14	82.14	82.14				25.051	23.7784	24.5479				3.39794	4.18046	3.58503				125.109	125.109	125.109
14510@IDIBAPS_2exp_s27-29_C10.cmpd.rclb.mgf	46.27	722.32	3	0	0.0029	0	2	WKLK	TQFNNNEYSQDLDAYNTK	DKIG		0	18551	P04114	P04114{1985-2002}	0	0	0	P04114				84.05	84.05	84.05				29.0379	27.1805	27.1289				11.9586	11.4685	10.7959				127.746	127.746	127.746
12391@IDIBAPS_2exp_s27-29_CPE8.cmpd.rclb.mgf	40.35	657.837	2	0	-0.0001	0	2	LWGK	VNVDEVGGEALGR	LLVV		0	18806	P68871	P68871{19-31}	0	0	0	A0A2R8Y7R2;F8W6P5;P68871				81.38	81.38	81.38				30.4204	28.9813	29.6358				7.61979	7.14874	6.92082				153.555	153.555	153.555
25872@IDIBAPS_2exp_s27-29_C6.cmpd.rclb.mgf	76.8	857.475	3	0	0.0026	1	2	DEIK	RLPGDIQVVPIGVGPNANVQELER	IGWP		0	29697	P04275	P04275{1618-1641}	0	0	0	P04275				125.81	125.81	125.81				42.3721	40.8559	41.1982				15	15	15				153.298	153.298	153.298
18925@IDIBAPS_exo_PE3.cmpd.rclb.mgf	63.78	809.864	2	0	0.0019	0	2	DFSK	WNFYYSPQSSPDK	KLTI		0	18551	P04114	P04114{4022-4034}	0	0	0	P04114	82.42	82.42	82.42				28.3169	26.8681	27.0769				7.49485	6.61979	5.19382				121.159	121.159	121.159
29911@IDIBAPS_2exp_s27-29_CPE8.cmpd.rclb.mgf	86.15	651.861	2	0	-0.0005	0	2	DNNR	SLDLDSIIAEVK	AQYE		0	28919	P04264	P04264{344-355}	0	0	0	P04264				98.78	98.78	98.78				24.9923	23.2927	24.1044				4.92082	5.40894	6.01773				143.859	143.859	143.859
16067@IDIBAPS_2exp_s27-29_C8.cmpd.rclb.mgf	52.53	924.437	2	0	-0.0005	0	2	VLSR	EYSGTIASEANTYLNSK	STRS		0	18551	P04114	P04114{3508-3524}	0	0	0	P04114				122.48	122.48	122.48				28.904	27.3357	27.3072				12.5376	14.3565	11.4559				122.459	122.459	122.459
30793@IDIBAPS_exo_C5.cmpd.rclb.mgf	98.18	853.435	2	0	-0.0023	0	2	FLHR	NIQEYLSILTDPDGK	GKEK		0	18551	P04114	P04114{4447-4461}	0	0	0	P04114	89.83	89.83	89.83				34.1047	32.4587	32.8535				11.7447	10.4949	11.0809				143.206	143.206	143.206
29388@IDIBAPS_2exp_s27-29_CPE8.cmpd.rclb.mgf	84.75	721.346	3	0	0.0031	0	2	YKPR	IYTSPTWSAFVTDSSWSAR	KSQL		0	19208	Q08380	Q08380{408-426}	0	0	0	Q08380				99.36	99.36	99.36				23.8958	22.2322	22.1538				10	8.92082	10				104.113	104.113	104.113
17443@IDIBAPS_2exp_s27-29_PE6.cmpd.rclb.mgf	56.68	799.869	2	0	-0.0009	0	2	TRDR	MYQMDIQQELQR	YLSL	MOD:00719 M1	0	18551	P04114	P04114{2523-2534}	0	0	0	P04114				78.15	78.15	78.15				27.9889	26.4036	26.5952				8.21467	6.72125	10.585				113.699	113.699	113.699
9155@IDIBAPS_exo_PE4.cmpd.rclb.mgf	38.32	702.342	2	0	-0.0013	0	2	LSMK	ASLEGNLAETENR	YCVQ		0	4286	Q04695	Q04695{322-334}	0	0	0	F5GWP8;Q04695	88.75	88.75	88.75				25.4026	23.8324	24.2396				11.3872	7.74473	8.65758				132.98	132.98	132.98
33226@IDIBAPS_2exp_s27-29_C7.cmpd.rclb.mgf	96.78	611.998	3	0	0.0034	0	2	ALQK	ATFQTPDFIVPLTDLR	IPSV		0	18551	P04114	P04114{2610-2625}	0	0	0	P04114				85.47	85.47	85.47				22.6256	21.0934	21.6804				5.36653	6.27572	6.50864				84.5968	84.5968	84.5968
15638@IDIBAPS_2exp_s27-29_PE9.cmpd.rclb.mgf	48.88	614.244	2	0	-0.0012	0	2	AQAR	LGADMEDVCGR	LVQY	MOD:00110 C9;MOD:00719 M5	0	29417	P02649	P02649{122-132}	0	0	0	E7ERP7;E9PEV4;H0Y7L5;P02649				85.63	85.63	85.63				26.5733	25.3561	25.7828				7.55284	6.56864	7.00877				126.285	126.285	126.285
24585@IDIBAPS_exo_C2.cmpd.rclb.mgf	76.62	678.358	3	0	0.0026	0	2	AWQK	FTASAGIQVVGDDLTVTNPK	RIAK		0	31238	P06733	P06733{307-326}	0	0	0	A0A2R8Y6G6;P06733;P06733-2	81.82	81.82	81.82				33.0258	31.4	31.7331				10.9586	14.0915	14.2007				112.814	112.814	112.814
29841@IDIBAPS_2exp_s27-29_PE10.cmpd.rclb.mgf	86.55	719.719	3	0	0.0019	0	2	GASK	AVVILVTDVSVDSVDAAADAAR	SNRV		0	29697	P04275	P04275{1795-1816}	0	0	0	P04275				80.66	80.66	80.66				25.4538	23.8413	24.1051				10.4949	10.699	10.1805				110.93	110.93	110.93
30458@IDIBAPS_2exp_s27-29_C7.cmpd.rclb.mgf	89.12	693.86	2	0	-0.0034	0	2	ESFK	VSFLSALEEYTK	KLNT		0	38130	P02647	P02647{251-262}	0	0	0	F8W696;P02647				82.76	82.76	82.76				27.0727	25.4707	25.911				4.88606	5.10237	5.13077				76.2569	76.2569	76.2569
18270@IDIBAPS_2exp_s27-29_PE7.cmpd.rclb.mgf	58.88	700.839	2	0	-0.0003	0	2	DSGR	DYVSQFEGSALGK	QLNL		0	38130	P02647	P02647{52-64}	0	0	0	P02647				79.48	79.48	79.48				24.7536	23.2343	23.6569				8.1549	9.33724	7.72125				149.125	149.125	149.125
294@IDIBAPS_exo_C3.cmpd.rclb.mgf	15.63	546.757	2	0	0.0025	0	2	SGGR	GSGGGSSGGSIGGR	GSSS		0	28919	P04264	P04264{603-616}	0	0	0	P04264	92.66	92.66	92.66				23.4427	21.8464	22.425				7.56864	7.85387	6.38722				106.001	106.001	106.001
33455@IDIBAPS_exo_PE2.cmpd.rclb.mgf	103.72	868.445	2	0	-0.0079	0	2	PFQR	GQPFEVLIIASDDGFK	AVVG		0	10973	P47929	P47929{84-99}	0	0	0	P47929	85.8	85.8	85.8				26.5661	24.9046	25.3194				10.7212	12.7959	11.6021				111.121	111.121	111.121
23428@IDIBAPS_exo_PE4.cmpd.rclb.mgf	75.42	810.916	2	0	0.0002	0	2	PENK	AFVLSSVDELEQQR	DEIV		0	29697	P04275	P04275{1437-1450}	0	0	0	P04275	99.88	99.88	99.88				26.825	25.3104	25.7072				8.88606	6.67778	8.29243				141.291	141.291	141.291
28927@IDIBAPS_2exp_s27-29_C6.cmpd.rclb.mgf	84.98	808.949	2	0	0	0	2	KKLR	TSSFALNLPTLPEVK	FPEV		0	18551	P04114	P04114{3776-3790}	0	0	0	P04114				99.72	99.72	99.72				24.7962	23.2401	23.8794				7.34679	7.45593	7.69897				150.552	150.552	150.552
28004@IDIBAPS_2exp_s27-29_C6.cmpd.rclb.mgf	82.57	796.436	2	0	-0.0048	0	2	IDVR	VLLDQLGTTISFER	INDI		0	18551	P04114	P04114{2296-2309}	0	0	0	P04114				95.21	95.21	95.21				31.1561	29.723	30.3228				5.65758	8.67778	5.95861				134.293	134.293	134.293
32030@IDIBAPS_2exp_s27-29_PE10.cmpd.rclb.mgf	92.38	655.024	3	0	-0.0003	0	2	PEIK	TILGTMPAFEVSLQALQK	ATFQ	MOD:00719 M6	0	18551	P04114	P04114{2592-2609}	0	0	0	P04114				83.22	83.22	83.22				29.3957	27.8339	28.3386				10.2007	10.2441	12.9208				116.38	116.38	116.38
17651@IDIBAPS_exo_PE4.cmpd.rclb.mgf	60.33	704.031	3	0	-0.0002	0	2	YEMK	LHTEAQIQEEGTVVELTGR	QSSE		0	37711	P01023	P01023{320-338}	0	0	0	P01023	81.32	81.32	81.32				25.57	23.9003	24.1854				9.88606	15	10.7212				109.344	109.344	109.344
19746@IDIBAPS_exo_C2.cmpd.rclb.mgf	63.95	837.385	3	0	0.0059	0	2	RLEK	EIETYHNLLEGGQEDFESSGAGK	IGLG		0	25337	P35527	P35527{450-472}	0	0	0	K7EQQ3;P35527	98.84	98.84	98.84				28.4563	26.6079	26.314				13.0132	15	15				136.217	136.217	136.217
26786@IDIBAPS_exo_C3.cmpd.rclb.mgf	92.75	787.403	2	0	0.0009	0	2	VMQR	EGGPSQIGDALGFAVR	YLTS		0	29697	P04275	P04275{1764-1779}	0	0	0	P04275	84.05	84.05	84.05				23.6725	22.1496	22.5403				12.6198	10.284	10.2147				120.414	120.414	120.414
29144@IDIBAPS_exo_PE5.cmpd.rclb.mgf	87.88	735.797	2	0	-0.002	0	2	WSPR	TPSCGDICNFPPK	IAHG	MOD:00110 C4;MOD:00110 C8	0	30287	P04003	P04003{419-431}	0	0	0	P04003	102.73	102.73	102.73				34.0889	32.4246	32.5193				9.79588	9.42022	11.7212				152.987	152.987	152.987
21831@IDIBAPS_2exp_s27-29_C6.cmpd.rclb.mgf	65.83	779.901	2	0	-0.0024	0	2	KKYR	ITENDIQIALDDAK	INFN		0	18551	P04114	P04114{2151-2164}	0	0	0	P04114				100.64	100.64	100.64				25.8746	24.3293	24.7566				8.58503	9.85387	8.06048				136.98	136.98	136.98
20092@IDIBAPS_2exp_s27-29_C6.cmpd.rclb.mgf	61.28	936.474	2	0	-0.0014	0	2	SPAK	LLLQMDSSATAYGSTVSK	RVAW		0	18551	P04114	P04114{1146-1163}	0	0	0	P04114				87.72	87.72	87.72				33.4305	31.7164	32.1125				13.3098	14.041	13.5376				150.336	150.336	150.336
9193@IDIBAPS_2exp_s27-29_C10.cmpd.rclb.mgf	32.72	618.306	2	0	0.0014	0	2	LEVK	ENFAGEATLQR	IYSL		0	18551	P04114	P04114{3548-3558}	0	0	0	P04114				78.33	78.33	78.33				26.5976	24.9116	25.4834				4.35655	3.5376	4.56864				114.938	114.938	114.938
17148@IDIBAPS_2exp_s27-29_C10.cmpd.rclb.mgf	53.12	812.898	2	0	-0.0019	0	2	LIER	YEVDQQIQVLMDK	LVEL	MOD:00719 M11	0	18551	P04114	P04114{2348-2360}	0	0	0	P04114				92.41	92.41	92.41				25.1859	23.5027	23.9313				9.37675	10.7959	9.88606				137.038	137.038	137.038
2669@IDIBAPS_2exp_s27-29_PE6.cmpd.rclb.mgf	17.32	563.275	2	0	0.0003	0	2	QKSK	AEAESLYQSK	YEEL		0	28919	P04264	P04264{367-376}	0	0	0	P04264				82.24	82.24	82.24				25.3105	23.8401	24.5593				3.63827	3.31876	4.01323				129.813	129.813	129.813
19696@IDIBAPS_2exp_s27-29_PE9.cmpd.rclb.mgf	59.48	827.392	2	0	0.0004	0	2	DEEK	IEFEWNTGTNVDTK	KMTS		0	18551	P04114	P04114{1174-1187}	0	0	0	P04114				94.44	94.44	94.44				28.8325	27.3542	27.5671				7.36653	9.08092	7.40894				127.844	127.844	127.844
26038@IDIBAPS_2exp_s27-29_PE9.cmpd.rclb.mgf	76.23	823.863	2	0	-0.0006	0	2	NLIK	QNCELFEQLGEYK	FQNA	MOD:00110 C3	0	33891	P02768	P02768{414-426}	0	0	0	A0A087WWT3;A0A0C4DGB6;B7WNR0;C9JKR2;D6RHD5;H0YA55;P02768;P02768-2;P02768-3				80.75	80.75	80.75				30.1064	28.511	28.6013				7.92082	8.24413	6.48149				109.577	109.577	109.577
10018@IDIBAPS_exo_PE5.cmpd.rclb.mgf	38.68	566.775	2	0	-0.0005	0	2	SFFK	EALQGVGDMGR	AYWD		0	19255	A0A096LPE2	A0A096LPE2{105-115}	0	0	0	A0A096LPE2;P35542	76.43	76.43	76.43				24.349	22.8102	23.2856				8.284	9.74473	5.76955				117.162	117.162	117.162
19273@IDIBAPS_exo_C4.cmpd.rclb.mgf	62.6	686.359	2	0	-0.0023	0	2	ARNK	LNDLEEALQQAK	EDLA		0	28919	P35908	P35908{442-453}	0	0	0	P35908	87.51	87.51	87.51				26.8559	25.5342	25.9946				5.42022	4.88606	5.07572				164.67	164.67	164.67
10751@IDIBAPS_exo_PE5.cmpd.rclb.mgf	40.53	858.929	2	0	-0.0011	0	2	KTAK	DALSSVQESQVAQQAR	GWVT		0	13784	P02656	P02656{45-60}	0	0	0	B0YIW2;P02656	111.57	111.57	111.57				27.6132	25.9616	26.2196				11	8.82391	9.26761				173.521	173.521	173.521
24416@IDIBAPS_2exp_s27-29_C6.cmpd.rclb.mgf	72.6	799.325	2	0	0.0016	0	2	VLHK	GVWGSVCDDNWGEK	EDQV	MOD:00110 C7	0	8696	O43866	O43866{263-276}	0	0	0	O43866				97.83	97.83	97.83				32.3654	30.7312	31.039				7.76955	8.14267	6.95861				96.5614	96.5614	96.5614
9806@IDIBAPS_2exp_s27-29_C10.cmpd.rclb.mgf	34.27	756.391	2	0	0.0033	0	2	RTGK	AAQVTIQSSGTFSSK	FQVD		0	37711	P01023	P01023{1275-1289}	0	0	0	P01023				84.3	84.3	84.3				32.0727	30.5063	31.1347				9.02687	7.38722	7.55284				116.629	116.629	116.629
21619@IDIBAPS_2exp_s27-29_PE7.cmpd.rclb.mgf	67.8	753.361	2	0	0.0002	0	2	QNFK	LTGSCSYVLFQNK	EQDL	MOD:00110 C5	0	29697	P04275	P04275{1968-1980}	0	0	0	P04275				99.72	99.72	99.72				30.7028	29.0945	29.3541				7.56864	8.36653	6.284				123.104	123.104	123.104
23012@IDIBAPS_exo_C5.cmpd.rclb.mgf	76.82	829.441	2	0	-0.0021	0	2	TLPK	SVSDGIAALDLNAVANK	IADF		0	18551	P04114	P04114{3830-3846}	0	0	0	P04114	108.99	108.99	108.99				26.6308	25.0146	25.427				9.55284	9.67778	8.34679				163.122	163.122	163.122
21819@IDIBAPS_exo_C3.cmpd.rclb.mgf	79.7	383.896	3	0	-0.0006	0	2	AYQK	VVAGVANALAHK	YH		0	18806	P02042;P68871	P02042{134-145};P68871{134-145}	0	0	0	P02042;P68871	96.26	96.26	96.26				23.3295	22.1068	23.0168				7.31876	4.76955	7.46852				59.64	59.64	59.64
28334@IDIBAPS_2exp_s27-29_PE6.cmpd.rclb.mgf	86.45	700.405	2	0	-0.002	0	2	LTGR	TLADLTLLDSPIK	VPLL		0	18551	P04114	P04114{2013-2025}	0	0	0	P04114				96.12	96.12	96.12				27.4551	25.9671	26.7985				7.06048	5.88606	5.40894				119.853	119.853	119.853
37465@IDIBAPS_2exp_s27-29_PE9.cmpd.rclb.mgf	108.68	727.927	2	0	-0.0012	0	2	HDLK	IAIANIIDEIIEK	LKSL		0	18551	P04114	P04114{2196-2208}	0	0	0	P04114				91.98	91.98	91.98				32.7052	31.1478	32.0943				4.56864	6.49485	4.88606				147.833	147.833	147.833
4464@IDIBAPS_exo_PE5.cmpd.rclb.mgf	24.67	781.353	2	0	0.0008	0	2	VEMK	LAVDEEENADNNTK	ANVT		0	10447	P02786	P02786{40-53}	0	0	0	F8WBE5;P02786	83.7	83.7	83.7										7.33724	6.69897	8.20761				82.555	82.555	82.555
29936@IDIBAPS_2exp_s27-29_C6.cmpd.rclb.mgf	87.82	873.949	2	0	-0.001	0	2	TQIK	VNWEEEAASGLLTSLK	DNVP		0	18551	P04114	P04114{4056-4071}	0	0	0	P04114				95.87	95.87	95.87				31.7895	30.1814	30.4574				9.95861	10	10.6198				143.184	143.184	143.184
12028@IDIBAPS_2exp_s27-29_C8.cmpd.rclb.mgf	41.7	726.053	3	0	0.0059	0	2	NFSK	LEIQSQVDSQHVGHSVLTAK	GMAL		0	18551	P04114	P04114{2986-3005}	0	0	0	P04114				81.72	81.72	81.72				35.5553	33.9451	34.1928				11.7212	13.9208	10.7959				141.704	141.704	141.704
26352@IDIBAPS_2exp_s27-29_C9.cmpd.rclb.mgf	76.65	932.5	2	0	-0.001	0	2		EVQLVESGGGLVQPGGSLR	LSCA	MOD:00420 E1	0	23659	A0A0B4J2B5	A0A0B4J2B5{1-19}	0	0	0	A0A0B4J2B5;S4R460				108.76	108.76	108.76				30.8205	29.2739	29.8459				14.585		15				182.595	182.595	182.595
19258@IDIBAPS_2exp_s27-29_PE6.cmpd.rclb.mgf	61.45	827.396	2	0	0.0072	0	2	DEEK	IEFEWNTGTNVDTK	KMTS		0	18551	P04114	P04114{1174-1187}	0	0	0	P04114				79	79	79				25.7719	24.3312	24.5474				6.95861	7.13077	7.52288				121.932	121.932	121.932
21828@IDIBAPS_2exp_s27-29_C8.cmpd.rclb.mgf	67.93	829.442	2	0	-0.0006	0	2	TLPK	SVSDGIAALDLNAVANK	IADF		0	18551	P04114	P04114{3830-3846}	0	0	0	P04114				93.64	93.64	93.64				22.4411	20.8376	21.2415				9.63827	9.95861	7.74473				166.725	166.725	166.725
40076@IDIBAPS_exo_C2.cmpd.rclb.mgf	117.95	694.047	3	0	0.001	0	2	ELER	IGWPNAPILIQDFETLPR	EAPD		0	29697	P04275	P04275{1642-1659}	0	0	0	P04275	77.27	77.27	77.27				29.1298	27.4387	28.0525				9.42022	8.284	8.74473				89.7734	89.7734	89.7734
19274@IDIBAPS_exo_C2.cmpd.rclb.mgf	62.72	533.951	3	0	0.002	1	2	KDAK	NKLNDLEDALQQAK	EDLA		0	28919	P04264	P04264{442-455}	0	0	0	P04264	77.78	77.78	77.78				29.0932	27.5572	28.0861				7.95861	8.4437	8.39794				84.1845	84.1845	84.1845
37952@IDIBAPS_exo_PE3.cmpd.rclb.mgf	113.68	910.803	3	0	-0.0007	0	2	DYLR	WVQTLSEQVQEELLSSQVTQELR	ALMD		0	29417	P02649	P02649{57-79}	0	0	0	E7ERP7;E9PEV4;H0Y7L5;P02649	108.14	108.14	108.14				39.7048	37.9566	37.8641				15	15	15				140.426	140.426	140.426
24041@IDIBAPS_2exp_s27-29_C7.cmpd.rclb.mgf	71.5	850.408	3	0	0.0033	0	2	ALIK	GMTRPLSTLISSSQSCQYTLDAK	RKHV	MOD:00110 C16;MOD:00719 M2	0	18551	P04114	P04114{230-252}	0	0	0	A8MUN2;P04114				92.48	92.48	92.48				36.7702	34.9941	34.6323				15	15	15				114.987	114.987	114.987
33396@IDIBAPS_exo_PE3.cmpd.rclb.mgf	101.27	719.719	3	0	0.0012	0	2	GASK	AVVILVTDVSVDSVDAAADAAR	SNRV		0	29697	P04275	P04275{1795-1816}	0	0	0	P04275	92.68	92.68	92.68				34.4392	32.8267	33.0905				14.2676	15	13.9208				108.391	108.391	108.391
26425@IDIBAPS_2exp_s27-29_C9.cmpd.rclb.mgf	76.85	760.658	3	0	0.0035	0	2	LPEK	DLTGFPGPLNDQDNEDCINR	HNVY	MOD:00110 C17;MOD:00684 N14	0	37711	P01023	P01023{626-645}	0	0	0	P01023				22.27	22.27	85.65				20.1817	18.0801	25.5723				2.27572	1.65758	11.8539				73.2445	73.2445	115.676
21297@IDIBAPS_2exp_s27-29_C10.cmpd.rclb.mgf	63.78	831.466	2	0	0.0006	0	2	KAPK	LLIYAASSLQSGVPSR	FSGS		0	691	A0A0C4DH73;P01597	A0A0C4DH73{68-83};P01597{68-83}	0	0	0	A0A0C4DH72;A0A0C4DH73;P01597;P01611;P04432				91.74	91.74	91.74				30.7481	29.2499	30.0302				8.07572	9.46852	7.82391				115.849	115.849	115.849
8502@IDIBAPS_2exp_s27-29_C8.cmpd.rclb.mgf	32.5	601.331	2	0	0.0006	0	2	ELKK	LTISEQNIQR	ANLF		0	18551	P04114	P04114{335-344}	0	0	0	A8MUN2;P04114				78.78	78.78	78.78				17.5471	15.9221	16.6944				4.14874	2.82391	3.52288				110.384	110.384	110.384
27075@IDIBAPS_exo_PE4.cmpd.rclb.mgf	84.9	671.821	2	0	-0.0014	0	2	EQLK	AVMDDFAAFVEK	CCKA		0	33891	P02768	P02768{570-581}	0	0	0	A0A087WWT3;A0A0C4DGB6;B7WNR0;C9JKR2;D6RHD5;H0YA55;P02768;P02768-2;P02768-3	79.04	79.04	79.04				23.6997	22.2825	22.7508				5.61979	6.24413	5.45593				141.473	141.473	141.473
6351@IDIBAPS_2exp_s27-29_C7.cmpd.rclb.mgf	25.62	712.991	3	0	0.003	0	2	VQWK	VDNALQSGNSQESVTEQDSK	DSTY	MOD:00684 N9	0	17816	P01834	P01834{43-62}	0	0	0	P01834				62.08	62.08	87.03				26.164	24.451	20.8182				8.95861	9.11351	11.4202				105.082	105.082	110.496
15946@IDIBAPS_2exp_s27-29_C7.cmpd.rclb.mgf	50.32	660.353	2	0	0.0016	0	2	VLPK	AGALNSNDAFVLK	TPSA		0	16244	P06396-2	P06396-2{534-546}	0	0	0	A0A0A0MS51;A0A0A0MT01;P06396;P06396-2;P06396-3;P06396-4				114.09	114.09	114.09				23.5568	22.0019	22.7612				7.07058	2.46852	6.82391				112.902	112.902	112.902
38092@IDIBAPS_2exp_s27-29_C8.cmpd.rclb.mgf	113.88	876.092	3	0	0.0031	0	2	KYDK	NQDVHSINLPFFETLQEYFER	NRQT		0	18551	P04114	P04114{2063-2083}	0	0	0	P04114				92.55	92.55	92.55				32.5745	30.7873	30.5993				15	15	15				166.144	166.144	166.144
19634@IDIBAPS_2exp_s27-29_PE6.cmpd.rclb.mgf	62.45	779.902	2	0	-0.0002	0	2	KKYR	ITENDIQIALDDAK	INFN		0	18551	P04114	P04114{2151-2164}	0	0	0	P04114				132.6	132.6	132.6				29.7265	28.2025	28.6162				8.49485	9.31876	7.69897				148.028	148.028	148.028
21680@IDIBAPS_2exp_s27-29_PE9.cmpd.rclb.mgf	64.63	850.416	2	0	-0.0008	0	2	NVKK	QISNLQQSISDAEQR	GENA	MOD:00040 Q1	0	28919	P04264	P04264{418-432}	0	0	0	P04264				95.56	95.56	95.56				29.3252	27.6016	27.9719				9.26761		10.2218				128.629	128.629	128.629
18762@IDIBAPS_exo_C1.cmpd.rclb.mgf	65.9	700.839	2	0	0.0006	0	2	DSGR	DYVSQFEGSALGK	QLNL		0	38130	P02647	P02647{52-64}	0	0	0	P02647	83.57	83.57	83.57				25.1985	23.6793	24.1018				7.56864	7.65758	8.92082				137.852	137.852	137.852
17573@IDIBAPS_2exp_s27-29_PE10.cmpd.rclb.mgf	54.42	606.246	2	0	-0.0021	0	2	AQAR	LGADMEDVCGR	LVQY	MOD:00110 C9	0	29417	P02649	P02649{122-132}	0	0	0	E7ERP7;E9PEV4;H0Y7L5;P02649				81.12	81.12	81.12				32.8742	31.3733	31.6237				6.24413	6.22185	5.92082				134.345	134.345	134.345
24209@IDIBAPS_exo_PE5.cmpd.rclb.mgf	75.13	569.282	3	0	0.0012	0	2	SGER	FTCTVTHTDLPSPLK	QTIS	MOD:00110 C3	0	36476	P01871	P01871{301-315}	0	0	0	A0A1B0GUU9;P01871;P01871-2	117.78	117.78	117.78				31.6129	30.0304	30.2576				8.85387	9.76955	9.10237				66.5868	66.5868	66.5868
26657@IDIBAPS_2exp_s27-29_CPE8.cmpd.rclb.mgf	77.63	924.944	2	0	0.0002	0	2	GGLK	QFSFPLSSEPFQGSYK	VVVQ		0	37711	P01023	P01023{189-204}	0	0	0	P01023				91.18	91.18	91.18				29.4011	27.7554	27.7686				13.2596	14.2218	14.3098				121.3	121.3	121.3
27769@IDIBAPS_2exp_s27-29_PE9.cmpd.rclb.mgf	80.87	942.152	3	0	0.0042	0	2	GDTR	LELELRPTGEIEQYSVSATYELQR	EDRA		0	18551	P04114	P04114{1001-1024}	0	0	0	P04114				82.07	82.07	82.07				30.5214	28.854	28.6233				14.6383	13.4949	15				126.238	126.238	126.238
20945@IDIBAPS_2exp_s27-29_PE6.cmpd.rclb.mgf	66	810.916	2	0	0	0	2	PENK	AFVLSSVDELEQQR	DEIV		0	29697	P04275	P04275{1437-1450}	0	0	0	P04275				99.33	99.33	99.33				21.5461	20.0315	20.4283				7.58503	6.26761	6.79588				133.107	133.107	133.107
10361@IDIBAPS_exo_PE2.cmpd.rclb.mgf	42.5	665.324	2	0	0.0001	0	2	KQCK	NVQDAIADAEQR	GEHA		0	28919	P35908	P35908{419-430}	0	0	0	P35908	79.72	79.72	79.72				28.2011	26.7585	27.212				5.26761	6.13668	4.95861				126.436	126.436	126.436
25961@IDIBAPS_2exp_s27-29_C9.cmpd.rclb.mgf	75.63	823.864	2	0	-0.0001	0	2	NLIK	QNCELFEQLGEYK	FQNA	MOD:00110 C3	0	33891	P02768	P02768{414-426}	0	0	0	A0A087WWT3;A0A0C4DGB6;B7WNR0;C9JKR2;D6RHD5;H0YA55;P02768;P02768-2;P02768-3				85.21	85.21	85.21				26.5648	24.9641	25.0437				6.22185	9.61979	6.34679				115.793	115.793	115.793
29548@IDIBAPS_2exp_s27-29_C6.cmpd.rclb.mgf	86.68	719.72	3	0	0.005	0	2	GASK	AVVILVTDVSVDSVDAAADAAR	SNRV		0	29697	P04275	P04275{1795-1816}	0	0	0	P04275				116.61	116.61	116.61				36.3653	34.7476	35.0138				15	15	15				130.622	130.622	130.622
11793@IDIBAPS_2exp_s27-29_C7.cmpd.rclb.mgf	39.58	695.845	2	0	-0.0001	0	2	LALK	QSLEASLAETEGR	YCVQ		0	4286	P13645	P13645{387-399}	0	0	0	P13645				98.2	98.2	98.2				27.359	25.7922	26.3071				8.88606	5.36653	8.17393				136.531	136.531	136.531
9145@IDIBAPS_exo_PE1.cmpd.rclb.mgf	38.72	738.759	2	0	-0.002	0	2	EFAK	TCVADESAENCDK	SLHT	MOD:00110 C2;MOD:00110 C11	0	33891	P02768	P02768{76-88}	0	0	0	A0A087WWT3;A0A0C4DGB6;H7C013;P02768;P02768-3	87.35	87.35	87.35				34.3704	33.2287	33.6133				4.95861	4.24413	4.95861				104.52	104.52	104.52
25606@IDIBAPS_2exp_s27-29_CPE8.cmpd.rclb.mgf	74.63	688.721	3	0	0.0025	0	2	LRNK	IIAATIENAQPILQIDNAR	LAAD		0	4286	P08779	P08779{178-196}	0	0	0	P08779				94.9	94.9	94.9				30.1604	28.5811	29.1501				11.7959	10.3872	12.4089				114.532	114.532	114.532
23735@IDIBAPS_2exp_s27-29_PE6.cmpd.rclb.mgf	73.65	806.897	2	0	0.0009	0	2	DGLK	LLDNWDSVTSTFSK	LREQ		0	38130	P02647	P02647{70-83}	0	0	0	F8W696;P02647				100.21	100.21	100.21				31.1081	29.5228	29.8903				6.61979	8.85387	7.02687				126.812	126.812	126.812
13098@IDIBAPS_2exp_s27-29_PE7.cmpd.rclb.mgf	44.8	858.931	2	0	0.0015	0	2	NVKK	QISNLQQSISDAEQR	GENA		0	28919	P04264	P04264{418-432}	0	0	0	P04264				102.19	102.19	102.19				25.9963	24.3374	24.5794				13	8.82391	11.3188				148.728	148.728	148.728
17843@IDIBAPS_exo_C4.cmpd.rclb.mgf	58.93	704.032	3	0	0.0015	0	2	YEMK	LHTEAQIQEEGTVVELTGR	QSSE		0	37711	P01023	P01023{320-338}	0	0	0	P01023	100.39	100.39	100.39				32.6347	30.9465	31.2738				14.0458	15	15				129.708	129.708	129.708
12156@IDIBAPS_exo_PE3.cmpd.rclb.mgf	46.28	796.824	2	0	0.0004	0	2	KIQK	LESDVSAQMEYCR	TPCT	MOD:00110 C12;MOD:00719 M9	0	32866	P02675	P02675{212-224}	0	0	0	P02675	97.55	97.55	97.55				25.1722	23.8659	23.9988				7.30103	7.46852	6.76955				109.991	109.991	109.991
24638@IDIBAPS_2exp_s27-29_PE7.cmpd.rclb.mgf	76.22	975.978	2	0	0.0027	0	2	SEVR	VVAEGFDFANGINISPDGK	YVYI	MOD:00684 N10	0	17529	P27169	P27169{215-233}	0	0	0	P27169				45.83	45.83	125.83				24.606	22.943	31.3105						14.6778				121.226	121.226	161.971
24019@IDIBAPS_2exp_s27-29_C7.cmpd.rclb.mgf	71.45	710.028	3	0	0.002	0	2	ITGR	YEDGTLSLTSTSDLQSGIIK	NTAS		0	18551	P04114	P04114{1537-1556}	0	0	0	P04114				96.11	96.11	96.11				26.7273	25.0602	25.1539				13.1308	12.5086	13.6021				99.6506	99.6506	99.6506
31167@IDIBAPS_2exp_s27-29_C8.cmpd.rclb.mgf	93.83	844.077	3	0	0.0064	0	2	GTLK	NSLFFSAQPFEITASTNNEGNLK	VRFP	MOD:00684 N1	0	18551	P04114	P04114{3035-3057}	0	0	0	P04114				72.5	72.5	85.39				26.5373	24.8974	24.091				10.0969	7.74473	12.1367				47.0667	47.0667	113.2
15790@IDIBAPS_2exp_s27-29_C10.cmpd.rclb.mgf	49.57	655.353	2	0	-0.0018	0	2	MFIR	EVGTVLSQVYSK	VHNG		0	18551	P04114	P04114{4223-4234}	0	0	0	P04114				85.83	85.83	85.83				23.3128	21.9351	22.6725				5.24413	5.00436	5.16749				101.356	101.356	101.356
14310@IDIBAPS_2exp_s27-29_CPE8.cmpd.rclb.mgf	45.28	798.839	2	0	0.0034	0	2	VEGR	VGATSFYSTCQSNGK	WSNS	MOD:00110 C10;MOD:00684 N13	0	5914	P09871	P09871{332-346}	0	0	0	A0A087X232;F8WCZ6;P09871				0.62	0.62	108.32						29.3549						10.7959				38.1625	38.1625	131.6
21436@IDIBAPS_2exp_s27-29_C10.cmpd.rclb.mgf	64.13	868.377	3	0	0.0022	0	2	KDKK	GISTSAASPAVGTVGMDMDEDDDFSK	WNFY		0	18551	P04114	P04114{3996-4021}	0	0	0	P04114				101.13	101.13	101.13				36.8379	35.063	34.6587				14.1549	15	15				145.93	145.93	145.93
22328@IDIBAPS_2exp_s27-29_C8.cmpd.rclb.mgf	69.37	706.417	2	0	-0.0005	0	2	ERNR	QTIIVVLENVQR	NLKH		0	18551	P04114	P04114{2086-2097}	0	0	0	P04114				88.27	88.27	88.27				26.3864	25.0288	25.9034				5.05552	6.03621	5.09151				143.837	143.837	143.837
20522@IDIBAPS_exo_PE3.cmpd.rclb.mgf	67.87	758.415	2	0	0.0009	0	2	EASR	ITLLLMASQEPQR	MSRN	MOD:00719 M6	0	29697	P04275	P04275{1380-1392}	0	0	0	P04275	86.04	86.04	86.04				21.4147	19.8908	20.5277				7.04096	7.16115	6.48149				104.812	104.812	104.812
33175@IDIBAPS_2exp_s27-29_PE9.cmpd.rclb.mgf	95.82	910.804	3	0	0.0026	0	2	DYLR	WVQTLSEQVQEELLSSQVTQELR	ALMD		0	29417	P02649	P02649{57-79}	0	0	0	E7ERP7;E9PEV4;H0Y7L5;P02649				123.3	123.3	123.3				41.3221	39.5756	39.5104				15	15	15				150.908	150.908	150.908
31826@IDIBAPS_2exp_s27-29_C7.cmpd.rclb.mgf	92.77	789.76	3	0	0.0002	0	2	DDLK	NQILNLTTDNANILLQIDNAR	LAAD		0	4286	P13645	P13645{208-228}	0	0	0	P13645				92.04	92.04	92.04				36.0952	34.5334	34.6877				13.5686	15	14.2676				111.817	111.817	111.817
37211@IDIBAPS_exo_C2.cmpd.rclb.mgf	110.23	808.931	2	0	-0.0027	0	2	FGEK	TYLFLQEYLDAIK	KFYQ		0	4388	P29508	P29508{112-124}	0	0	0	P29508;P29508-2	75.81	75.81	75.81				24.796	23.1702	23.6736				6.4437	7.92082	4.85387				117.139	117.139	117.139
37980@IDIBAPS_2exp_s27-29_PE7.cmpd.rclb.mgf	119.75	849.761	3	0	0.0016	0	2	KYNR	QSMTLSSEVQIPDFDVDLGTILR	VNDE	MOD:00040 Q1	0	18551	P04114	P04114{1056-1078}	0	0	0	P04114				80.1	80.1	80.1				27.0519	25.3869	25.1813				10.6576		11.0506				117.333	117.333	117.333
18608@IDIBAPS_exo_C4.cmpd.rclb.mgf	60.88	496.936	3	0	0.0011	0	2	DQEK	AHLDIAGSLEGHLR	FLKN		0	18551	P04114	P04114{3657-3670}	0	0	0	P04114	90.81	90.81	90.81				25.5612	23.7925	24.4564				13.7447	14.9208	12.7696				95.5971	95.5971	95.5971
23316@IDIBAPS_2exp_s27-29_PE6.cmpd.rclb.mgf	72.57	806.897	2	0	-0.0002	0	2	DGLK	LLDNWDSVTSTFSK	LREQ		0	38130	P02647	P02647{70-83}	0	0	0	F8W696;P02647				114.28	114.28	114.28				30.2357	28.6504	29.0179				7.27572	11.9586	6.88606				145.12	145.12	145.12
30352@IDIBAPS_exo_C5.cmpd.rclb.mgf	96.8	651.861	2	0	-0.002	0	2	DNNR	SLDLDSIIAEVK	AQYE		0	28919	P04264	P04264{344-355}	0	0	0	P04264	82.16	82.16	82.16				32.5358	30.8363	31.6479				5.4318	4.88606	5.48149				128.586	128.586	128.586
31018@IDIBAPS_2exp_s27-29_CPE8.cmpd.rclb.mgf	89.05	569.294	3	0	0.0011	0	2	FLHR	NIQEYLSILTDPDGK	GKEK		0	18551	P04114	P04114{4447-4461}	0	0	0	P04114				82.2	82.2	82.2				25.2626	23.6518	24.0642				8.79588	8.92082	6.95861				89.8978	89.8978	89.8978
26172@IDIBAPS_2exp_s27-29_C9.cmpd.rclb.mgf	76.17	806.896	2	0	-0.0008	0	2	DGLK	LLDNWDSVTSTFSK	LREQ		0	38130	P02647	P02647{70-83}	0	0	0	F8W696;P02647				111.14	111.14	111.14				29.1894	27.5899	27.9755				8.33724	12.3188	7.22185				124.783	124.783	124.783
21196@IDIBAPS_2exp_s27-29_C9.cmpd.rclb.mgf	63.12	815.379	2	0	0.0039	0	2	DTKK	MTSNFPVDLSDYPK	SLHM	MOD:00719 M1	0	18551	P04114	P04114{1189-1202}	0	0	0	P04114				91.51	91.51	91.51				28.9066	27.2346	27.4914				12.8861	12.2147	9.284				141.206	141.206	141.206
31446@IDIBAPS_2exp_s27-29_C6.cmpd.rclb.mgf	91.85	796.044	3	0	0.0007	0	2	GLEK	ETTFNSLLCPSGGEVSEELSLK	LPPN	MOD:00110 C9	0	37711	P01023	P01023{913-934}	0	0	0	P01023				105.85	105.85	105.85				29.5646	27.8217	27.6998				12.8239	15	15				112.373	112.373	112.373
10146@IDIBAPS_2exp_s27-29_PE10.cmpd.rclb.mgf	35.25	753.394	2	0	-0.0012	0	2	ATLR	IGQDGISTSATTNLK	CSLL		0	18551	P04114	P04114{1647-1661}	0	0	0	P04114				100.99	100.99	100.99				27.4304	25.8934	26.4626				13	11.0088	12.1805				165.275	165.275	165.275
19246@IDIBAPS_exo_C3.cmpd.rclb.mgf	73.03	604.812	2	0	-0.0006	0	2	INKR	TAAENDFVTLK	KDVD		0	28919	P35908	P35908{276-286}	0	0	0	P35908	84.72	84.72	84.72				29.8605	28.3133	29.0684				5.79588	4.72125	5.26761				116.104	116.104	116.104
20136@IDIBAPS_2exp_s27-29_C8.cmpd.rclb.mgf	63.38	873.708	3	0	0.0008	0	2	KDKK	GISTSAASPAVGTVGMDMDEDDDFSK	WNFY	MOD:00719 M16	0	18551	P04114	P04114{3996-4021}	0	0	0	P04114				105.22	105.22	105.22				34.2746	32.4822	32.2108				14.2518	15	15				159.02	159.02	159.02
29286@IDIBAPS_2exp_s27-29_C10.cmpd.rclb.mgf	84.8	808.948	2	0	-0.0009	0	2	KKLR	TSSFALNLPTLPEVK	FPEV		0	18551	P04114	P04114{3776-3790}	0	0	0	P04114				94.8	94.8	94.8				25.3586	23.8101	24.4364				6.69897	7.14267	7.18709				149.684	149.684	149.684
7387@IDIBAPS_2exp_s27-29_C6.cmpd.rclb.mgf	28.4	656.308	2	0	0.0007	0	2	YKLR	TEGDGVYTLNDK	KQWI		0	37897	P00738;P00739	P00738{60-71};P00739{61-72}	0	0	0	A0A0C4DGL8;H0Y300;J3KRH2;J3KTC3;J3QLC9;J3QR68;P00738;P00739;P00739-2				96.26	96.26	96.26				27.4418	25.8626	26.3347				3.85387	5.63827	5.04096				115.966	115.966	115.966
12119@IDIBAPS_2exp_s27-29_CPE8.cmpd.rclb.mgf	39.67	652.313	2	0	0.0004	0	2	VPDR	FSGSGSGTDFTLK	ISRV		0	6251	A0A075B6S2;A0A075B6S6	A0A075B6S2{87-99};A0A075B6S6{87-99}	0	0	0	A0A075B6P5;A0A075B6S2;A0A075B6S6;A0A087WW87;A0A087X0Q4;A0A0A0MRZ7;A2NJV5;P01614;P01615;P06310				99.07	99.07	99.07				26.0535	24.4831	24.8507				7.82391	8.13668	7.19382				130.643	130.643	130.643
40806@IDIBAPS_exo_C4.cmpd.rclb.mgf	123.03	986.187	3	0	0.0024	0	2	FKEK	VSTQNLLLLLTDNEAWNGFVAAAELPR	NEAD	MOD:00684 N17	0	39093	O14791	O14791{79-105}	0	0	0	B1AH96;O14791;O14791-2;O14791-3	34.56	34.56	92.82				27.5014	25.834	27.898				9.69897	7.60206	15				100.164	100.164	134.165
8559@IDIBAPS_2exp_s27-29_PE9.cmpd.rclb.mgf	30.72	606.77	2	0	-0.0004	0	2	KKTK	NSEEFAAAMSR	YELK		0	18551	P04114	P04114{118-128}	0	0	0	A8MUN2;P04114				87.84	87.84	87.84				26.2203	24.7243	25.1842				6.12494	4.14267	4.49485				131.41	131.41	131.41
32807@IDIBAPS_2exp_s27-29_C7.cmpd.rclb.mgf	95.5	685.05	3	0	0.0015	0	2	AYLR	ILGEELGFASLHDLQLLGK	LLLM		0	18551	P04114	P04114{779-797}	0	0	0	A8MUN2;P04114				96.2	96.2	96.2				35.9823	34.3028	35.0416				9.23657	12.0969	9.27572				135.169	135.169	135.169
30049@IDIBAPS_2exp_s27-29_C10.cmpd.rclb.mgf	87.03	719.718	3	0	-0.0017	0	2	GASK	AVVILVTDVSVDSVDAAADAAR	SNRV		0	29697	P04275	P04275{1795-1816}	0	0	0	P04275				133.5	133.5	133.5				35.4662	33.7986	34.0437				15	15	15				132.595	132.595	132.595
9791@IDIBAPS_2exp_s27-29_C8.cmpd.rclb.mgf	35.92	746.808	2	0	-0.0041	0	2	EGLK	LSNDMMGSYAEMK	FDHT	MOD:00719 M5	0	18551	P04114	P04114{1738-1750}	0	0	0	P04114				94.74	94.74	94.74				26.0667	24.6784	24.7791				8.92082	5.88606	8.60206				120.171	120.171	120.171
21084@IDIBAPS_2exp_s27-29_C9.cmpd.rclb.mgf	62.82	714.829	2	0	-0.0009	0	2	SSCR	ILTSDVFQDCNK	LVDP	MOD:00110 C10	0	29697	P04275	P04275{1062-1073}	0	0	0	P04275				88.91	88.91	88.91				28.6729	27.0959	27.4394				7.05061	6.82391	8.52288				112.116	112.116	112.116
41670@IDIBAPS_exo_C4.cmpd.rclb.mgf	127.32	837.029	3	0	0.0023	1	2	FAHR	DFSAEYEEDGKYEGLQEWEGK	AHLN		0	18551	P04114	P04114{3953-3973}	0	0	0	P04114	75.88	75.88	75.88				32.957	31.1124	30.9179				8.85387	11.1024	9.48149				106.723	106.723	106.723
26034@IDIBAPS_2exp_s27-29_PE7.cmpd.rclb.mgf	80.28	816.886	4	0	0.008	0	2	KNRK	DIENQYETQITQIEHEVSSSGQEVQSSAK	EVTQ		0	25337	P35527	P35527{340-368}	0	0	0	K7EQQ3;P35527				88.02	88.02	88.02				31.2319	29.5292	28.9544										118.076	118.076	118.076
26615@IDIBAPS_2exp_s27-29_PE6.cmpd.rclb.mgf	81.67	700.406	2	0	-0.0005	0	2	LTGR	TLADLTLLDSPIK	VPLL		0	18551	P04114	P04114{2013-2025}	0	0	0	P04114				96.13	96.13	96.13				28.428	26.9298	27.7655				7.82391	5.31876	7.23657				146.355	146.355	146.355
26114@IDIBAPS_2exp_s27-29_PE9.cmpd.rclb.mgf	76.52	791.401	2	0	-0.0014	0	2	VFPK	AVSMPSFSILGSDVR	VPSY	MOD:00719 M4	0	18551	P04114	P04114{3277-3291}	0	0	0	P04114				85.1	85.1	85.1				30.9794	29.3175	29.864				11.4949	10.301	12.1487				112.158	112.158	112.158
10103@IDIBAPS_exo_C1.cmpd.rclb.mgf	43.58	561.946	3	0	0.0028	0	2	SVGK	VTATDLDEPDTLHTR	LKYK		0	36982	Q08554	Q08554{264-278}	0	0	0	Q08554;Q08554-2	122.23	122.23	122.23				32.1823	30.4776	30.9523				6.45593	8.65758	5.82391				62.0896	62.0896	62.0896
36730@IDIBAPS_2exp_s27-29_C8.cmpd.rclb.mgf	110.33	727.927	2	0	-0.0005	0	2	HDLK	IAIANIIDEIIEK	LKSL		0	18551	P04114	P04114{2196-2208}	0	0	0	P04114				78.39	78.39	78.39				31.5812	30.0237	30.9702				7.18046	8.13077	6.92082				150.515	150.515	150.515
27644@IDIBAPS_2exp_s27-29_PE10.cmpd.rclb.mgf	80.78	942.15	3	0	-0.001	0	2	GDTR	LELELRPTGEIEQYSVSATYELQR	EDRA		0	18551	P04114	P04114{1001-1024}	0	0	0	P04114				112.41	112.41	112.41				32.2713	30.5149	30.3131				15	15	15				138.194	138.194	138.194
16151@IDIBAPS_exo_PE3.cmpd.rclb.mgf	56.5	514.295	3	0	0.0001	0	2	RPVK	LLSGGNTLHLVSTTK	TEVI		0	18551	P04114	P04114{935-949}	0	0	0	P04114	92.67	92.67	92.67				28.6562	27.2032	27.9141				4.76955	6.07058	5.65758				46.9603	46.9603	46.9603
36256@IDIBAPS_exo_C2.cmpd.rclb.mgf	107.42	877.694	4	0	0.0011	0	2	LKLK	AQFLVANASAEEAIIGTDVLQDHNAILDFEHR	TCTL		0	35821	Q53RT3	Q53RT3{270-301}	0	0	0	Q53RT3	81.34	81.34	81.34				46.4833	44.7873	44.2927										151.293	151.293	151.293
18860@IDIBAPS_exo_PE4.cmpd.rclb.mgf	63.53	781.368	2	0	-0.001	0	2	IEGR	TATSEYQTFFNPR	TFGS		0	35726	P00734	P00734{315-327}	0	0	0	C9JV37;E9PIT3;P00734	93.71	93.71	93.71				30.8051	29.2141	29.3354				4.23657	4.27572	4.3279				89.2809	89.2809	89.2809
7951@IDIBAPS_2exp_s27-29_CPE8.cmpd.rclb.mgf	28.98	610.805	2	0	0.001	0	2	LSMK	ASLENSLEETK	GRYC		0	4286	P02533;P08779	P02533{353-363};P08779{355-365}	0	0	0	K7ENW6;P02533;P08779				92.79	92.79	92.79				26.5122	24.9228	25.5802				4.36653	5.21467	4.20761				124.923	124.923	124.923
37587@IDIBAPS_2exp_s27-29_C8.cmpd.rclb.mgf	112.57	748.445	3	0	0.0023	0	2	SDVR	VPSYTLILPSLELPVLHVPR	NLKL		0	18551	P04114	P04114{3292-3311}	0	0	0	P04114				83.06	83.06	83.06				30.7507	29.838	30.1803				8.92082	7.69897	8.4437				134.771	134.771	134.771
24844@IDIBAPS_2exp_s27-29_C8.cmpd.rclb.mgf	76.22	643.36	4	0	0.0098	1	2	DEIK	RLPGDIQVVPIGVGPNANVQELER	IGWP		0	29697	P04275	P04275{1618-1641}	0	0	0	P04275				85.87	85.87	85.87				24.3809	22.9184	23.1913										106.975	106.975	106.975
27178@IDIBAPS_exo_PE1.cmpd.rclb.mgf	85.5	857.475	3	0	0.0035	1	2	DEIK	RLPGDIQVVPIGVGPNANVQELER	IGWP		0	29697	P04275	P04275{1618-1641}	0	0	0	P04275	137.08	137.08	137.08				42.0759	40.5598	40.902				15	15	15				151.313	151.313	151.313
29877@IDIBAPS_2exp_s27-29_C10.cmpd.rclb.mgf	86.38	700.405	2	0	-0.0018	0	2	LTGR	TLADLTLLDSPIK	VPLL		0	18551	P04114	P04114{2013-2025}	0	0	0	P04114				97.36	97.36	97.36				27.1693	25.6813	26.5127				5.74473	5.16115	6.18046				123.832	123.832	123.832
27629@IDIBAPS_2exp_s27-29_PE7.cmpd.rclb.mgf	85.07	964.954	2	0	-0.0037	0	2	LAAK	NLTDFAEQYSIQDWAK	RMKA		0	18551	P04114	P04114{2560-2575}	0	0	0	P04114				87.32	87.32	87.32				27.4846	25.8753	26.1242				9.50864	11.3188	7.67778				123.207	123.207	123.207
30437@IDIBAPS_2exp_s27-29_PE10.cmpd.rclb.mgf	88.17	693.86	2	0	-0.0031	0	2	ESFK	VSFLSALEEYTK	KLNT		0	38130	P02647	P02647{251-262}	0	0	0	F8W696;P02647				83.36	83.36	83.36				24.1313	22.5293	22.9696				6.69897	7.20066	7.82391				125.558	125.558	125.558
29071@IDIBAPS_2exp_s27-29_C7.cmpd.rclb.mgf	85.2	719.719	3	0	0.0021	0	2	GASK	AVVILVTDVSVDSVDAAADAAR	SNRV		0	29697	P04275	P04275{1795-1816}	0	0	0	P04275				83.96	83.96	83.96				35.3049	33.6925	33.9562				15	15	15				118.97	118.97	118.97
28095@IDIBAPS_2exp_s27-29_C6.cmpd.rclb.mgf	82.8	964.954	2	0	-0.0036	0	2	LAAK	NLTDFAEQYSIQDWAK	RMKA		0	18551	P04114	P04114{2560-2575}	0	0	0	P04114				110.69	110.69	110.69				31.8761	30.2667	30.5157				12.4559	12.2007	10.2007				141.16	141.16	141.16
33357@IDIBAPS_exo_PE5.cmpd.rclb.mgf	98.82	577.643	3	0	0.0019	0	2	EHVK	HFVINLIGDFEVAEK	INAF		0	18551	P04114	P04114{2319-2333}	0	0	0	P04114	79.11	79.11	79.11				24.9674	23.3526	23.864				6.85387	6.18046	6.69897				87.4698	87.4698	87.4698
14092@IDIBAPS_2exp_s27-29_C10.cmpd.rclb.mgf	45.2	790.882	2	0	0.0001	0	2	DFNK	SGSSTASWIQNVDTK	YQIR		0	18551	P04114	P04114{2241-2255}	0	0	0	P04114				128.62	128.62	128.62				22.2903	20.6071	21.0085				7.284	7.58503	6.1549				160.836	160.836	160.836
30715@IDIBAPS_2exp_s27-29_PE7.cmpd.rclb.mgf	93.58	844.076	3	0	0.0032	0	2	GTLK	NSLFFSAQPFEITASTNNEGNLK	VRFP	MOD:00684 N1	0	18551	P04114	P04114{3035-3057}	0	0	0	P04114				46.21	46.21	84.31				27.5482	25.9008	27.3346				10.1249	8.46852	15				55.5694	55.5694	118.762
28750@IDIBAPS_2exp_s27-29_C7.cmpd.rclb.mgf	84.27	719.719	3	0	0.0008	0	2	GASK	AVVILVTDVSVDSVDAAADAAR	SNRV		0	29697	P04275	P04275{1795-1816}	0	0	0	P04275				141.99	141.99	141.99				32.3809	30.7684	31.0322				15	15	15				128.423	128.423	128.423
25055@IDIBAPS_2exp_s27-29_C8.cmpd.rclb.mgf	76.9	857.475	3	0	0.0042	1	2	DEIK	RLPGDIQVVPIGVGPNANVQELER	IGWP		0	29697	P04275	P04275{1618-1641}	0	0	0	P04275				80.41	80.41	80.41				37.6134	36.0973	36.4395				12.585	15	14.1805				119.274	119.274	119.274
28023@IDIBAPS_2exp_s27-29_PE10.cmpd.rclb.mgf	81.82	689.345	3	0	0.0012	0	2	AEMK	FDHTNSLNIAGLSLDFSSK	LDNI		0	18551	P04114	P04114{1751-1769}	0	0	0	P04114				93.17	93.17	93.17				31.1804	29.478	29.6053				11	13.1675	11.4318				158.856	158.856	158.856
19128@IDIBAPS_2exp_s27-29_PE6.cmpd.rclb.mgf	61.08	936.475	2	0	0	0	2	SPAK	LLLQMDSSATAYGSTVSK	RVAW		0	18551	P04114	P04114{1146-1163}	0	0	0	P04114				99.28	99.28	99.28				32.2619	30.4986	30.9524				10.5528	13.6576	10.4815				153.497	153.497	153.497
14841@IDIBAPS_2exp_s27-29_PE6.cmpd.rclb.mgf	49.68	697.817	2	0	0.0027	0	2	VFRK	AADDTWEPFASGK	TSES		0	2362	P02766	P02766{56-68}	0	0	0	A0A087WT59;A0A087WV45;P02766				79.9	79.9	79.9				27.437	25.7616	26.2885				7.55284	6.85387	8.284				127.214	127.214	127.214
35984@IDIBAPS_2exp_s27-29_C7.cmpd.rclb.mgf	104.28	816.415	3	0	0.002	0	2	KIIR	TIDQMLNSELQWPVPDIYLR	DLKV	MOD:00719 M5	0	18551	P04114	P04114{2675-2694}	0	0	0	P04114				80.06	80.06	80.06				29.1812	27.4733	27.4146				10.3768	14.9586	11.7959				108.321	108.321	108.321
4612@IDIBAPS_2exp_s27-29_CPE8.cmpd.rclb.mgf	20.38	553.765	2	0	-0.0035	0	2	GSEK	VTMQNLNDR	LASY	MOD:00719 M3	0	4286	P02533;P08779;P13645;Q7Z3Y8	P02533{117-125};P08779{119-127};P13645{148-156};Q7Z3Y8{86-94}	0	0	0	P02533;P08779;P13645;Q7Z3Y7;Q7Z3Y8;Q7Z3Y9;Q7Z3Z0				92.17	92.17	92.17				15.0033	13.5395	14.0292				3.85387	3.67778	3.79588				93.6224	93.6224	93.6224
35921@IDIBAPS_2exp_s27-29_PE9.cmpd.rclb.mgf	103.42	625.358	3	0	0.0036	0	2	PSIK	FSVPAGIVIPSFQALTAR	FEVD		0	18551	P04114	P04114{3869-3886}	0	0	0	P04114				85.55	85.55	85.55				25.9966	24.6022	25.116				11.7959	9.56864	13.0862				94.2675	94.2675	94.2675
11597@IDIBAPS_2exp_s27-29_C8.cmpd.rclb.mgf	40.57	746.809	2	0	-0.0027	0	2	EGLK	LSNDMMGSYAEMK	FDHT	MOD:00719 M6	0	18551	P04114	P04114{1738-1750}	0	0	0	P04114				79.74	79.74	79.74				29.3911	27.9651	28.0783				12.1308	9.63827	13.4949				115.831	115.831	115.831
41800@IDIBAPS_exo_PE4.cmpd.rclb.mgf	125.7	1089.21	3	0	0.0007	0	2	IPVK	QDSLSSQNQLGVLPLSWDIPELVNMGQWK	IRAY	MOD:00040 Q1	0	1444	P01024	P01024{177-205}	0	0	0	P01024	78.31	78.31	78.31				26.5628	24.7504	24.304				13.1871		12.7959				144.443	144.443	144.443
17110@IDIBAPS_2exp_s27-29_CPE8.cmpd.rclb.mgf	52.55	924.437	2	0	0.0004	0	2	VLSR	EYSGTIASEANTYLNSK	STRS		0	18551	P04114	P04114{3508-3524}	0	0	0	P04114				97.21	97.21	97.21				31.5685	30.0002	29.9717				13.1805	13.7696	11.4437				131.657	131.657	131.657
25169@IDIBAPS_2exp_s27-29_CPE8.cmpd.rclb.mgf	73.48	942.462	2	0	-0.0012	0	2	NGMK	IFFYDSENPPASEVLR	IQNI		0	17529	P27169	P27169{291-306}	0	0	0	P27169				85.26	85.26	85.26				24.5798	22.9578	23.199				11.0362	13.0088	11.1249				124.81	124.81	124.81
28387@IDIBAPS_2exp_s27-29_PE10.cmpd.rclb.mgf	82.75	796.438	2	0	-0.0006	0	2	IDVR	VLLDQLGTTISFER	INDI		0	18551	P04114	P04114{2296-2309}	0	0	0	P04114				85.62	85.62	85.62				28.7971	27.2987	27.9706				6.284	8.95861	6.42022				116.456	116.456	116.456
40575@IDIBAPS_2exp_s27-29_C7.cmpd.rclb.mgf	122.17	684.72	3	0	0.0025	0	2	SPIK	VPLLLSEPINIIDALEMR	DAVE	MOD:00719 M17	0	18551	P04114	P04114{2026-2043}	0	0	0	P04114				84.08	84.08	84.08				23.7082	22.0869	22.7908				11.0315	12.1135	11.1024				128.042	128.042	128.042
10597@IDIBAPS_exo_C3.cmpd.rclb.mgf	50.8	583.297	2	0	-0.0001	0	2	IKIR	LENEIQTYR	SLLE		0	4286	P13645	P13645{442-450}	0	0	0	P13645	84.42	84.42	84.42				23.3639	21.7836	22.5618				3.39794	2.82391	2.35655				104.157	104.157	104.157
11036@IDIBAPS_2exp_s27-29_C9.cmpd.rclb.mgf	36.75	756.389	2	0	0.0001	0	2	RTGK	AAQVTIQSSGTFSSK	FQVD		0	37711	P01023	P01023{1275-1289}	0	0	0	P01023				83.47	83.47	83.47				28.5071	26.8894	27.4828				7	5.85387	6.69897				110.692	110.692	110.692
21980@IDIBAPS_2exp_s27-29_CPE8.cmpd.rclb.mgf	65.18	810.917	2	0	0.0019	0	2	PENK	AFVLSSVDELEQQR	DEIV		0	29697	P04275	P04275{1437-1450}	0	0	0	P04275				99.36	99.36	99.36				27.4519	25.9301	26.3537				8.50864	7.67778	8.40894				126.646	126.646	126.646
29762@IDIBAPS_2exp_s27-29_C9.cmpd.rclb.mgf	85.67	961.453	3	0	-0.0023	0	2	FCGK	QRPPDLDTSSNAVDLLFFTDESGDSR	GWKL		0	10724	P00736	P00736{271-296}	0	0	0	B4DPQ0;F5H2D0;P00736				78.58	78.58	78.58				31.5336	29.7249	29.2544				15	15	15				154.183	154.183	154.183
19060@IDIBAPS_2exp_s27-29_PE7.cmpd.rclb.mgf	60.95	827.391	2	0	-0.0023	0	2	DEEK	IEFEWNTGTNVDTK	KMTS		0	18551	P04114	P04114{1174-1187}	0	0	0	P04114				111.61	111.61	111.61				30.6168	29.1234	29.3579				6.18709	7.50864	6.85387				131.847	131.847	131.847
9870@IDIBAPS_2exp_s27-29_PE7.cmpd.rclb.mgf	36.2	753.393	2	0	-0.0039	0	2	ATLR	IGQDGISTSATTNLK	CSLL		0	18551	P04114	P04114{1647-1661}	0	0	0	P04114				96.18	96.18	96.18				27.5376	25.99	26.5407				12	10.6383	9.72125				156.719	156.719	156.719
19205@IDIBAPS_2exp_s27-29_PE9.cmpd.rclb.mgf	58.23	700.839	2	0	0	0	2	DSGR	DYVSQFEGSALGK	QLNL		0	38130	P02647	P02647{52-64}	0	0	0	P02647				82.55	82.55	82.55				27.9401	26.4208	26.8434				6.76955	7.79588	6.22915				142.181	142.181	142.181
11803@IDIBAPS_exo_C3.cmpd.rclb.mgf	53.95	572.957	3	0	0.0038	0	2	KTAK	DALSSVQESQVAQQAR	GWVT		0	13784	P02656	P02656{45-60}	0	0	0	B0YIW2;P02656	81.24	81.24	81.24				24.8889	23.2577	23.47				8.5376	6.3098	9.42022				90.3828	90.3828	90.3828
25107@IDIBAPS_2exp_s27-29_CPE8.cmpd.rclb.mgf	73.32	791.4	2	0	-0.002	0	2	VFPK	AVSMPSFSILGSDVR	VPSY	MOD:00719 M4	0	18551	P04114	P04114{3277-3291}	0	0	0	P04114				102.48	102.48	102.48				27.6071	25.914	26.444				11.6778	11.8539	12.3279				134.035	134.035	134.035
31789@IDIBAPS_2exp_s27-29_C8.cmpd.rclb.mgf	95.92	611.998	3	0	0.0019	0	2	ALQK	ATFQTPDFIVPLTDLR	IPSV		0	18551	P04114	P04114{2610-2625}	0	0	0	P04114				79.63	79.63	79.63				23.9225	22.3904	22.9773				6.22915	6.37675	5.79588				94.1394	94.1394	94.1394
11982@IDIBAPS_2exp_s27-29_CPE8.cmpd.rclb.mgf	39.32	639.359	2	0	-0.0008	0	2	RGGK	YAATSQVLLPSK	DVMQ		0	36476	P01871	P01871{65-76}	0	0	0	A0A1B0GUU9;P01871;P01871-2				105.37	105.37	105.37				28.2227	26.7778	27.6651				5.69897	7.49485	5.92082				140.741	140.741	140.741
26898@IDIBAPS_2exp_s27-29_PE7.cmpd.rclb.mgf	82.87	683.355	3	0	0.0038	0	2	GESK	LEVLNFDFQANAQLSNPK	INPL		0	18551	P04114	P04114{2801-2818}	0	0	0	P04114				114.95	114.95	114.95				30.3853	28.775	28.9688				12.7959	15	13.6778				121.609	121.609	121.609
15137@IDIBAPS_2exp_s27-29_PE10.cmpd.rclb.mgf	48.05	944.472	2	0	-0.0014	0	2	SPAK	LLLQMDSSATAYGSTVSK	RVAW	MOD:00719 M5	0	18551	P04114	P04114{1146-1163}	0	0	0	P04114				145.55	145.55	145.55				31.7931	30.0819	30.3922				14	15	15				177.872	177.872	177.872
28642@IDIBAPS_2exp_s27-29_PE10.cmpd.rclb.mgf	83.42	966.97	2	0	-0.0012	0	2	SKLR	EQLGPVTQEFWDNLEK	ETEG		0	38130	P02647	P02647{86-101}	0	0	0	F8W696;P02647				82.13	82.13	82.13				30.7681	29.1362	29.2725				9.63827	10.5086	10.1308				134.704	134.704	134.704
32206@IDIBAPS_2exp_s27-29_C10.cmpd.rclb.mgf	92.78	964.418	3	0	-0.0023	0	2	ALGR	AAFGQGSGPIMLDEVQCTGTEASLADCK	SLGW	MOD:00110 C17;MOD:00110 C27	0	19208	Q08380	Q08380{77-104}	0	0	0	K7EJD3;K7EKQ5;K7EP36;K7ERZ6;K7ESM3;Q08380				94.81	94.81	94.81				37.1734	35.3889	34.7848				15	15	14.6778				145.2	145.2	145.2
20514@IDIBAPS_2exp_s27-29_PE10.cmpd.rclb.mgf	61.98	693.897	2	0	0.0015	0	2	GKEK	IAELSATAQEIIK	SQAI		0	18551	P04114	P04114{4466-4478}	0	0	0	P04114				84.97	84.97	84.97				27.1488	25.6916	26.4706				6.92082	4.42022	6.74473				130.912	130.912	130.912
39820@IDIBAPS_2exp_s27-29_C8.cmpd.rclb.mgf	118.48	779.721	3	0	-0.0021	0	2	TNLK	CSLLVLENELNAELGLSGASMK	LTTN	MOD:00110 C1	0	18551	P04114	P04114{1662-1683}	0	0	0	P04114				78.91	78.91	78.91				24.6175	22.9785	22.9521				12.4685	11.7696	15				110.057	110.057	110.057
29420@IDIBAPS_2exp_s27-29_CPE8.cmpd.rclb.mgf	84.83	719.72	3	0	0.0055	0	2	GASK	AVVILVTDVSVDSVDAAADAAR	SNRV		0	29697	P04275	P04275{1795-1816}	0	0	0	P04275				131.2	131.2	131.2				35.3527	33.735	34.0012				12.5086	14.9586	13.699				133.958	133.958	133.958
14584@IDIBAPS_2exp_s27-29_PE6.cmpd.rclb.mgf	49.03	832.403	2	0	0.0015	0	2	VQYR	GEVQAMLGQSTEELR	VRLA	MOD:00719 M6	0	29417	P02649	P02649{138-152}	0	0	0	E7ERP7;E9PEV4;H0Y7L5;P02649				132.71	132.71	132.71				26.4294	24.8284	25.0521				9.95861	8.55284	11.041				139.685	139.685	139.685
12017@IDIBAPS_2exp_s27-29_PE9.cmpd.rclb.mgf	39.55	633.323	2	0	0.0006	0	2	INKR	TNAENEFVTIK	KDVD		0	28919	P04264	P04264{278-288}	0	0	0	P04264				77.91	77.91	77.91				26.5432	24.9144	25.5881				5.92082	3.18709	5.40894				126.146	126.146	126.146
35600@IDIBAPS_2exp_s27-29_C6.cmpd.rclb.mgf	102.95	625.359	3	0	0.0071	0	2	PSIK	FSVPAGIVIPSFQALTAR	FEVD		0	18551	P04114	P04114{3869-3886}	0	0	0	P04114				97.42	97.42	97.42				23.0201	21.5855	22.1849				10.7696	8	10.8239				107.365	107.365	107.365
5546@IDIBAPS_2exp_s27-29_PE9.cmpd.rclb.mgf	23.02	1075.1	3	0	-0.0019	0	2	SGSR	GGSGGSHGGGSGFGGESGGSYGGGEEASGSGGGYGGGSGK	SSHS		0	25337	P35527	P35527{580-619}	0	0	0	K7EQQ3;P35527				177.24	177.24	177.24				39.7644	37.8945	37.515				15	15	15				232.001	232.001	232.001
10856@IDIBAPS_exo_PE3.cmpd.rclb.mgf	43.02	793.886	2	0	-0.0023	0	2	YLDK	VQALEEANNDLENK	IQDW		0	25337	P35527	P35527{171-184}	0	0	0	P35527	90.05	90.05	90.05				30.6058	29.0324	29.3524				9.42022	7.61979	6.31876				147.504	147.504	147.504
862@IDIBAPS_exo_PE4.cmpd.rclb.mgf	16.18	394.538	3	0	-0.005	0	2	PEPK	LNNGEITQHR	KSRP		0	30287	P04003	P04003{370-379}	0	0	0	P04003	82.37	82.37	82.37				17.4463	15.8616	16.7532				4.85387	5.72125	4.69897				49.3497	49.3497	49.3497
20497@IDIBAPS_2exp_s27-29_CPE8.cmpd.rclb.mgf	61.32	733.915	2	0	0.0009	0	2	ILEK	IPPDSEATLVLVGR	ADFL		0	15977	P02730	P02730{220-233}	0	0	0	A0A0A0MS98;P02730;P02730-2				105.4	105.4	105.4				27.8548	26.3535	27.2462				5.5376	6.3098	5.82391				136.996	136.996	136.996
26434@IDIBAPS_2exp_s27-29_PE7.cmpd.rclb.mgf	81.5	964.954	2	0	-0.0019	0	2	LAAK	NLTDFAEQYSIQDWAK	RMKA		0	18551	P04114	P04114{2560-2575}	0	0	0	P04114				120.98	120.98	120.98				31.3511	29.7417	29.9907				12.1192	13.3872	11.1427				163.715	163.715	163.715
29694@IDIBAPS_exo_C4.cmpd.rclb.mgf	89.45	783.404	2	0	-0.0002	0	2	VFPK	AVSMPSFSILGSDVR	VPSY		0	18551	P04114	P04114{3277-3291}	0	0	0	P04114	105.9	105.9	105.9				28.5764	26.9946	27.5801				12.3372	9.82391	10.6778				144.341	144.341	144.341
16272@IDIBAPS_2exp_s27-29_PE6.cmpd.rclb.mgf	53.63	527.948	3	0	0.0016	0	2	NEIK	HIYAISSAALSASYK	ADTV		0	18551	P04114	P04114{1838-1852}	0	0	0	P04114				80.43	80.43	80.43				29.4458	27.8924	28.4741				11.8539	11.301	12.0757				103.676	103.676	103.676
32979@IDIBAPS_2exp_s27-29_C10.cmpd.rclb.mgf	94.85	828.431	3	0	0.0003	0	2	EQVK	NFVASHIANILNSEELDIQDLK	KLVK		0	18551	P04114	P04114{591-612}	0	0	0	A8MUN2;P04114				109.53	109.53	109.53				30.939	29.3503	29.3886				11.6383	15	11.9586				146.895	146.895	146.895
15814@IDIBAPS_exo_PE1.cmpd.rclb.mgf	55.82	756.852	2	0	-0.0018	0	2	TGLR	DASGATFTWTPSSGK	SAVQ		0	13974	P01877	P01877{141-155}	0	0	0	A0A0G2JMB2;A0A286YEY5;P01877	80.16	80.16	80.16				27.3105	25.6935	26.0696				8.22185	8.11919	8.16115				117.726	117.726	117.726
34448@IDIBAPS_exo_PE2.cmpd.rclb.mgf	106.8	790.089	3	0	0.0028	0	2	DDLK	NQILNLTTDNANILLQIDNAR	LAAD	MOD:00685 Q2	0	4286	P13645	P13645{208-228}	0	0	0	P13645	55.69	55.69	76.21				17.6439	16.0783	27.4578				3.65758	2.92082	12.3872				62.5431	62.5431	124.734
34887@IDIBAPS_exo_PE4.cmpd.rclb.mgf	105.3	697.904	2	0	0.0004	0	2	ERNR	QTIIVVLENVQR	NLKH	MOD:00040 Q1	0	18551	P04114	P04114{2086-2097}	0	0	0	P04114	90.75	90.75	90.75				29.5772	28.1604	29.0335				6.09691		6.16749				124.965	124.965	124.965
34104@IDIBAPS_exo_C5.cmpd.rclb.mgf	107.07	724.348	3	0	0.0019	0	2	TMEK	SDLEMQYETLQEELMALK	KNHK		0	25337	P35527	P35527{272-289}	0	0	0	K7EQQ3;P35527	77.2	77.2	77.2				28.5745	26.8667	26.7342				8.88606	9.29243	9.38722				96.4805	96.4805	96.4805
14422@IDIBAPS_2exp_s27-29_C6.cmpd.rclb.mgf	46.53	626.333	2	0	-0.0012	0	2	LPDR	ETAASLLQAGYK	GRVT		0	35726	P00734	P00734{487-498}	0	0	0	P00734				80.89	80.89	80.89				25.5255	24.0797	24.7917				4.82391	5.00877	4.07572				106.016	106.016	106.016
21456@IDIBAPS_2exp_s27-29_C8.cmpd.rclb.mgf	66.98	779.901	2	0	-0.0029	0	2	KKYR	ITENDIQIALDDAK	INFN		0	18551	P04114	P04114{2151-2164}	0	0	0	P04114				88.03	88.03	88.03				29.0717	27.5264	27.9536				9.72125	9.69897	9.24413				142.683	142.683	142.683
23641@IDIBAPS_2exp_s27-29_PE9.cmpd.rclb.mgf	69.87	849.425	2	0	-0.0004	0	2	AVPK	SSSNEEVMFLTVQVK	GPTQ		0	37711	P01023	P01023{94-108}	0	0	0	F8W7L3;P01023				81.44	81.44	81.44				25.2284	23.658	24.0222				10.8861	10.3979	11.4318				132.948	132.948	132.948
25388@IDIBAPS_2exp_s27-29_PE9.cmpd.rclb.mgf	74.48	777.99	3	0	0.0023	0	2	SFSR	GSSGGGCFGGSSGGYGGLGGFGGGSFR	GSYG	MOD:00110 C7	0	4286	P13645	P13645{60-86}	0	0	0	P13645				91.37	91.37	91.37				24.3812	22.7747	22.4431				8.46852	6.85387	8.85387				100.226	100.226	100.226
41522@IDIBAPS_exo_C4.cmpd.rclb.mgf	125.97	986.446	3	1	0.002	0	2	SYRK	QVEVDAQQCMLEILDTAGTEQFTAMR	DLYM	MOD:00110 C9;MOD:00040 Q1	0	3444	P61224	P61224{43-68}	0	0	0	E7ESV4;F5GWU8;F5GX62;F5GYB5;F5H004;F5H077;F5H0B7;F5H491;F5H500;F5H6R7;F5H7Y6;P61224	106.44	106.44	106.44				36.1012	34.3503	33.7549				15		15				137.396	137.396	137.396
31377@IDIBAPS_2exp_s27-29_C7.cmpd.rclb.mgf	91.55	752.06	3	0	0.0003	0	2	LDGK	AALTELSLGSAYQAMILGVDSK	NIFN	MOD:00719 M15	0	18551	P04114	P04114{1703-1724}	0	0	0	P04114				78.09	78.09	78.09				25.7805	23.9792	24.2275				14.2366	13.5229	15				98.5183	98.5183	98.5183
6476@IDIBAPS_2exp_s27-29_C9.cmpd.rclb.mgf	24.95	700.329	2	0	-0.0001	0	2	RFQK	AASGTTGTYQEWK	DKAQ		0	18551	P04114	P04114{4133-4145}	0	0	0	P04114				105.36	105.36	105.36				26.7982	25.2524	25.6489				6.50864	7.82391	7.69897				129.362	129.362	129.362
32418@IDIBAPS_exo_PE3.cmpd.rclb.mgf	98.67	693.861	2	0	-0.0009	0	2	ESFK	VSFLSALEEYTK	KLNT		0	38130	P02647	P02647{251-262}	0	0	0	F8W696;P02647	89.02	89.02	89.02				24.7985	23.1839	23.6397				8.10237	7.22185	7.01323				122.58	122.58	122.58
16509@IDIBAPS_exo_PE5.cmpd.rclb.mgf	55.32	386.209	3	0	0.0008	0	2	LNIK	SPAFTDLHLR	YQKD		0	18551	P04114	P04114{3980-3989}	0	0	0	P04114	77.78	77.78	77.78				26.3573	24.8859	25.6387				5.88606	5.95861	5.88606				53.6519	53.6519	53.6519
19881@IDIBAPS_2exp_s27-29_C7.cmpd.rclb.mgf	60.57	936.475	2	0	-0.0001	0	2	SPAK	LLLQMDSSATAYGSTVSK	RVAW		0	18551	P04114	P04114{1146-1163}	0	0	0	P04114				119.33	119.33	119.33				33.6086	31.8453	32.2992				12.9208	15	12.4089				152.776	152.776	152.776
16410@IDIBAPS_2exp_s27-29_PE9.cmpd.rclb.mgf	50.88	796.402	2	0	-0.0011	0	2	MVLK	LEQGENVFLQATDK	NSLL		0	34887	P02746	P02746{216-229}	0	0	0	A0A0A0MSV6;D6R934;P02746				83.94	83.94	83.94				26.8145	25.1432	25.6162				6.13077	8.82391	7.65758				118.977	118.977	118.977
12963@IDIBAPS_2exp_s27-29_PE9.cmpd.rclb.mgf	41.98	611.821	2	0	0.0012	0	2	INKR	TAAENEFVTLK	KDVD		0	28919	P02538;P04259;P12035;P48668	P02538{261-271};P04259{261-271};P12035{298-308};P48668{261-271}	0	0	0	P02538;P04259;P12035;P48668				83.13	83.13	83.13				24.5335	22.9917	23.6941				4.60206	4.72125	5.55284				119.981	119.981	119.981
5575@IDIBAPS_2exp_s27-29_C6.cmpd.rclb.mgf	23.68	627.808	2	0	0.0001	0	2	GGFR	GFSSGSAVVSGGSR	RSTS		0	28919	P35908	P35908{21-34}	0	0	0	P35908				77.92	77.92	77.92				26.8812	25.4187	26.036				6.46852	8.02687	6.50864				103.586	103.586	103.586
29094@IDIBAPS_2exp_s27-29_C6.cmpd.rclb.mgf	85.42	700.406	2	0	-0.0003	0	2	LTGR	TLADLTLLDSPIK	VPLL		0	18551	P04114	P04114{2013-2025}	0	0	0	P04114				88.71	88.71	88.71				28.8732	27.375	28.2107				5.92082	4.61979	5.31876				109.17	109.17	109.17
21607@IDIBAPS_2exp_s27-29_C10.cmpd.rclb.mgf	64.57	807.381	2	0	0.0013	0	2	DTKK	MTSNFPVDLSDYPK	SLHM		0	18551	P04114	P04114{1189-1202}	0	0	0	P04114				111.85	111.85	111.85				28.7023	27.0414	27.3736				11.7959	10.4815	9.26761				128.871	128.871	128.871
34159@IDIBAPS_exo_PE3.cmpd.rclb.mgf	103.28	1080.57	2	0	-0.006	0	2	CKKR	VTILVEGGEIELFDGEVNVK	RPMK		0	29697	P04275	P04275{925-944}	0	0	0	P04275	84.68	84.68	84.68				27.0322	25.419	25.7024				11.6383	12.3098	12.7447				108.726	108.726	108.726
28108@IDIBAPS_2exp_s27-29_C8.cmpd.rclb.mgf	85.42	689.343	3	0	-0.0046	0	2	AEMK	FDHTNSLNIAGLSLDFSSK	LDNI		0	18551	P04114	P04114{1751-1769}	0	0	0	P04114				85.19	85.19	85.19				34.2142	32.4913	32.6165				15	12.1871	15				123.68	123.68	123.68
7301@IDIBAPS_2exp_s27-29_C10.cmpd.rclb.mgf	27.83	501.778	2	0	0.0013	0	2	VPLK	TGLQEVEVK	AAVY		0	1444	P01024	P01024{905-913}	0	0	0	P01024				79.52	79.52	79.52				20.2427	18.8591	19.5786				6.4318	3.72125	6.95861				118.8	118.8	118.8
33296@IDIBAPS_2exp_s27-29_CPE8.cmpd.rclb.mgf	95.08	910.804	3	0	0.002	0	2	DYLR	WVQTLSEQVQEELLSSQVTQELR	ALMD		0	29417	P02649	P02649{57-79}	0	0	0	E7ERP7;E9PEV4;H0Y7L5;P02649				126.6	126.6	126.6				41.0472	39.3007	39.2355				12.7447	14.2147	14.0605				153.806	153.806	153.806
32468@IDIBAPS_2exp_s27-29_PE10.cmpd.rclb.mgf	93.55	655.024	3	0	0.0003	0	2	PEIK	TILGTMPAFEVSLQALQK	ATFQ	MOD:00719 M6	0	18551	P04114	P04114{2592-2609}	0	0	0	P04114				79.22	79.22	79.22				31.1943	29.6325	30.1372				11.3979	10.6576	12.6198				92.3686	92.3686	92.3686
17710@IDIBAPS_exo_C2.cmpd.rclb.mgf	58.6	424.904	3	0	0.0003	0	2	ELEK	ALNSIIDVYHK	YSLI		0	11712	P05109	P05109{8-18}	0	0	0	P05109	83.31	83.31	83.31				27.252	25.6329	26.4813				3.61979	4.24413	3.82391				58.8191	58.8191	58.8191
22844@IDIBAPS_exo_PE5.cmpd.rclb.mgf	71.65	831.464	2	0	-0.0017	0	2	KAPK	LLIYAASSLQSGVPSR	FSGS		0	691	A0A0C4DH73;P01597	A0A0C4DH73{68-83};P01597{68-83}	0	0	0	A0A0C4DH72;A0A0C4DH73;P01597;P01611;P04432	88.68	88.68	88.68				28.2139	26.738	27.4844				9.67778	9	8.82391				146.782	146.782	146.782
28960@IDIBAPS_2exp_s27-29_CPE8.cmpd.rclb.mgf	83.63	730.904	2	0	-0.0008	0	2	LQSK	VDLLNQEIEFLK	VLYD		0	28919	P35908	P35908{303-314}	0	0	0	P35908				93.24	93.24	93.24				29.5019	28.004	28.7609				10.8539	8.76955	10.8861				146.073	146.073	146.073
22914@IDIBAPS_2exp_s27-29_C9.cmpd.rclb.mgf	67.65	829.442	2	0	-0.0006	0	2	TLPK	SVSDGIAALDLNAVANK	IADF		0	18551	P04114	P04114{3830-3846}	0	0	0	P04114				98.7	98.7	98.7				25.02	23.4165	23.8205				9.24413	9.29243	8.13077				157.239	157.239	157.239
14012@IDIBAPS_2exp_s27-29_C10.cmpd.rclb.mgf	45	677.856	2	0	-0.0001	0	2	YKNK	YGMVAQVTQTLK	LEDT	MOD:00719 M3	0	18551	P04114	P04114{276-287}	0	0	0	A8MUN2;P04114				87.65	87.65	87.65				25.909	24.3919	25.1166				9.08092	9.85387	10.7696				139.05	139.05	139.05
26889@IDIBAPS_exo_PE4.cmpd.rclb.mgf	84.4	857.474	3	0	-0.0002	1	2	DEIK	RLPGDIQVVPIGVGPNANVQELER	IGWP		0	29697	P04275	P04275{1618-1641}	0	0	0	P04275	97.98	97.98	97.98				36.3681	34.8121	35.1514				13.8239	15	15				128.887	128.887	128.887
30101@IDIBAPS_2exp_s27-29_PE9.cmpd.rclb.mgf	87.68	719.718	3	0	-0.001	0	2	GASK	AVVILVTDVSVDSVDAAADAAR	SNRV		0	29697	P04275	P04275{1795-1816}	0	0	0	P04275				130.97	130.97	130.97				27.3021	25.6345	25.8796				9.65758	15	10.8861				126.936	126.936	126.936
8355@IDIBAPS_2exp_s27-29_PE10.cmpd.rclb.mgf	30.63	510.584	3	0	0.0015	0	2	AWGK	VGAHAGEYGAEALER	MFLS		0	37390	P69905	P69905{18-32}	0	0	0	A0A2R8Y7C0;P69905				86.24	86.24	86.24				26.0142	24.416	24.8107				11.8861	11.699	11.9208				96.8179	96.8179	96.8179
38100@IDIBAPS_2exp_s27-29_C9.cmpd.rclb.mgf	124.23	719.717	3	0	-0.0036	0	2	GASK	AVVILVTDVSVDSVDAAADAAR	SNRV		0	29697	P04275	P04275{1795-1816}	0	0	0	P04275				118.91	118.91	118.91				33.5079	31.8247	32.065				14.5686	15	14.8539				116.419	116.419	116.419
39177@IDIBAPS_2exp_s27-29_C7.cmpd.rclb.mgf	114.52	876.092	3	0	0.0016	0	2	KYDK	NQDVHSINLPFFETLQEYFER	NRQT		0	18551	P04114	P04114{2063-2083}	0	0	0	P04114				95.99	95.99	95.99				29.7443	27.9572	27.7691				15	15	15				146.785	146.785	146.785
26759@IDIBAPS_exo_C3.cmpd.rclb.mgf	92.68	465.244	4	0	0.0038	0	2	KWVR	VAVVEYHDGSHAYIGLK	DRKR		0	29697	P04275	P04275{1316-1332}	0	0	0	P04275	79.58	79.58	79.58				26.4082	24.7424	25.1514										80.0246	80.0246	80.0246
29411@IDIBAPS_2exp_s27-29_PE6.cmpd.rclb.mgf	89.43	823.912	2	0	-0.0025	0	2	KLIR	DVWGIEGPIDAAFTR	INCQ		0	3033	P04004	P04004{198-212}	0	0	0	P04004				94.47	94.47	94.47				25.3764	23.7773	23.983				7.46852	8.67778	8.27572				123.168	123.168	123.168
31450@IDIBAPS_exo_C2.cmpd.rclb.mgf	94.55	665.366	2	0	-0.0016	0	2	DNNR	NLDLDSIIAEVK	AQYE		0	28919	O95678;P02538;P04259;P13647;P35908;P48668;Q5XKE5	O95678{313-324};P02538{327-338};P04259{327-338};P13647{332-343};P35908{342-353};P48668{327-338};Q5XKE5{308-319}	0	0	0	H0YI76;H0YIN9;O95678;P02538;P04259;P13647;P35908;P48668;Q5XKE5	76.51	76.51	76.51				25.3394	23.7711	24.3741				5.88606	4.74473	4.79588				133.836	133.836	133.836
11071@IDIBAPS_exo_PE5.cmpd.rclb.mgf	41.35	858.93	2	0	0.0007	0	2	KTAK	DALSSVQESQVAQQAR	GWVT		0	13784	P02656	P02656{45-60}	0	0	0	B0YIW2;P02656	125.6	125.6	125.6				23.1364	21.4863	21.7213				9.11351	7.4318	9.284				168.195	168.195	168.195
37538@IDIBAPS_2exp_s27-29_C7.cmpd.rclb.mgf	108.9	694.047	3	0	0.0015	0	2	ELER	IGWPNAPILIQDFETLPR	EAPD		0	29697	P04275	P04275{1642-1659}	0	0	0	P04275				106.91	106.91	106.91				24.1858	22.4947	23.1084				9.08619	10.3188	10.6021				117.398	117.398	117.398
14707@IDIBAPS_exo_PE2.cmpd.rclb.mgf	53.5	829.4	2	0	-0.0008	0	2	SGYR	SGGGFSSGSAGIINYQR	RTTS		0	28919	P04264	P04264{13-29}	0	0	0	P04264	110.36	110.36	110.36				26.0952	24.5403	24.7978				8.95861	9.18709	9.37675				153.615	153.615	153.615
18848@IDIBAPS_exo_C2.cmpd.rclb.mgf	61.58	854.391	2	0	0.0021	0	2	SSSK	GSLGGGFSSGGFSGGSFSR	GSSG		0	4286	P13645	P13645{41-59}	0	0	0	P13645	152.26	152.26	152.26				27.0159	25.349	25.4746				11.2076	10	11.699				170.731	170.731	170.731
23233@IDIBAPS_exo_PE3.cmpd.rclb.mgf	74.78	998.464	2	0	-0.0003	0	2	ALGK	LPQQANDYLNSFNWER	QVSH	MOD:00684 N10	0	18551	P04114	P04114{2118-2133}	0	0	0	P04114	22	22	124.87						29.3026						15				80.9759	80.9759	164.385
29429@IDIBAPS_exo_C2.cmpd.rclb.mgf	89.3	607.361	2	0	-0.0013	0	2	LAVK	LDITAEILAVR	DKQE		0	33226	Q9NP55	Q9NP55{157-167}	0	0	0	Q9NP55;Q9NP55-2	81.4	81.4	81.4				27.3832	25.8941	26.7385				4.22915	3.00877	4.04576				109.123	109.123	109.123
38393@IDIBAPS_exo_PE5.cmpd.rclb.mgf	112.33	724.413	2	0	0.0011	0	2	YCSR	LLDLVFLLDGSSR	LSEA		0	29697	P04275	P04275{1275-1287}	0	0	0	P04275	78.64	78.64	78.64				27.049	25.6175	26.4412				7.95861	7.55284	7.34679				118.716	118.716	118.716
35131@IDIBAPS_exo_PE2.cmpd.rclb.mgf	108.67	713.703	3	0	0.003	1	2	TLAR	ADLEMQIESLKEELAYLK	KNHE	MOD:00719 M5	0	4286	P02533	P02533{233-250}	0	0	0	P02533	76.18	76.18	76.18				25.9182	24.3598	24.6115				14.1249	15	15				116.875	116.875	116.875
28054@IDIBAPS_2exp_s27-29_C8.cmpd.rclb.mgf	85.28	931.986	2	0	-0.0018	0	2	GDMK	GSFALSFPVESDVAPIAR	MFIF		0	37711	P20742	P20742{518-535}	0	0	0	P20742;P20742-2				91.04	91.04	91.04				28.4466	26.7792	27.224				9	10.0362	6.79588				106	106	106
24780@IDIBAPS_2exp_s27-29_C9.cmpd.rclb.mgf	72.52	736.353	3	0	0.0033	0	2	IQYK	EGFGHLSPTGTTEFWLGNEK	IHLI		0	30662	P02679	P02679{239-258}	0	0	0	C9JC84;C9JEU5;P02679;P02679-2				89.56	89.56	89.56				24.4941	22.7994	22.75				14.8239	12.3565	14.3872				130.549	130.549	130.549
20198@IDIBAPS_2exp_s27-29_PE7.cmpd.rclb.mgf	63.92	779.901	2	0	-0.0013	0	2	KKYR	ITENDIQIALDDAK	INFN		0	18551	P04114	P04114{2151-2164}	0	0	0	P04114				106.8	106.8	106.8				32.9956	31.4503	31.8776				9.26761	9.79588	8.63827				148.949	148.949	148.949
30803@IDIBAPS_exo_PE4.cmpd.rclb.mgf	94.48	719.719	3	0	0.0006	0	2	GASK	AVVILVTDVSVDSVDAAADAAR	SNRV		0	29697	P04275	P04275{1795-1816}	0	0	0	P04275	118.05	118.05	118.05				33.4061	31.7936	32.0574				13.8861	15	14.7447				111.668	111.668	111.668
30080@IDIBAPS_2exp_s27-29_C8.cmpd.rclb.mgf	90.98	693.861	2	0	-0.0022	0	2	ESFK	VSFLSALEEYTK	KLNT		0	38130	P02647	P02647{251-262}	0	0	0	F8W696;P02647				79.23	79.23	79.23				25.3373	23.7227	24.1785				5.49485	6.29243	5.37675				85.0864	85.0864	85.0864
29944@IDIBAPS_2exp_s27-29_CPE8.cmpd.rclb.mgf	86.23	776.369	2	0	0.0007	0	2	CPWR	AEGGQCPSLLFDLR	DETR	MOD:00110 C6	0	4690	P08514	P08514{91-104}	0	0	0	P08514;P08514-2;P08514-3				82.39	82.39	82.39				24.6099	22.8346	23.1529				6.46852	6.35655	7.18046				111.057	111.057	111.057
34109@IDIBAPS_2exp_s27-29_C8.cmpd.rclb.mgf	102.5	685.05	3	0	0.0014	0	2	AYLR	ILGEELGFASLHDLQLLGK	LLLM		0	18551	P04114	P04114{779-797}	0	0	0	A8MUN2;P04114				88.21	88.21	88.21				29.7441	28.0647	28.8035				8.02687	8.58503	9.61979				136.974	136.974	136.974
4712@IDIBAPS_exo_C1.cmpd.rclb.mgf	29.88	681.351	2	0	0.0021	0	2	ELNR	EVATNSELVQSGK	SEIS		0	4286	P02533;Q04695	P02533{316-328};Q04695{285-297}	0	0	0	F5GWP8;K7ESE1;P02533;Q04695	100.45	100.45	100.45				26.3595	24.7097	25.2913				5.45593	4.65758	6.24413				149.069	149.069	149.069
42280@IDIBAPS_2exp_s27-29_C6.cmpd.rclb.mgf	138.58	719.721	3	0	0.0066	0	2	GASK	AVVILVTDVSVDSVDAAADAAR	SNRV		0	29697	P04275	P04275{1795-1816}	0	0	0	P04275				109.87	109.87	109.87				38.7205	37.0856	37.3942				11.3565	14.3279	14.0706				112.379	112.379	112.379
16780@IDIBAPS_2exp_s27-29_C7.cmpd.rclb.mgf	52.48	812.9	2	0	0.0024	0	2	LIER	YEVDQQIQVLMDK	LVEL	MOD:00719 M11	0	18551	P04114	P04114{2348-2360}	0	0	0	P04114				97.34	97.34	97.34				25.7094	24.0508	24.476				9.45593	9.82391	9.16115				138.275	138.275	138.275
28862@IDIBAPS_exo_PE3.cmpd.rclb.mgf	89.23	719.701	3	0	0.002	0	2	SETR	ILLQGTPVAQMTEDAVDAER	LKHL		0	1444	P01024	P01024{980-999}	0	0	0	P01024	111.27	111.27	111.27				29.9824	28.2413	28.3649				15	15	14.8239				109.799	109.799	109.799
22353@IDIBAPS_exo_PE3.cmpd.rclb.mgf	72.52	856.895	2	0	0.0013	0	2	DHLK	YVMLPVADQDQCIR	HYEG	MOD:00110 C12;MOD:00719 M3	0	37897	P00738	P00738{298-311}	0	0	0	A0A087WU08;A0A0C4DGL8;H0Y300;H3BS21;J3QLC9;J3QR68;P00738;P00738-2	83.9	83.9	83.9				31.3236	29.6719	29.878				9.95861	11.3098	9.85387				98.9126	98.9126	98.9126
9959@IDIBAPS_exo_PE5.cmpd.rclb.mgf	38.53	566.775	2	0	-0.0005	0	2	SFFK	EALQGVGDMGR	AYWD		0	19255	A0A096LPE2	A0A096LPE2{105-115}	0	0	0	A0A096LPE2;P35542	79.08	79.08	79.08				21.1296	19.5907	20.0661				8.49485	7.65758	5.0655				113.882	113.882	113.882
31398@IDIBAPS_2exp_s27-29_C7.cmpd.rclb.mgf	91.62	665.331	3	0	-0.0008	0	2	TSTR	THNLEPYFESFINNLR	RRVD		0	28919	P04264	P04264{224-239}	0	0	0	P04264				78	78	78				29.7657	28.1808	28.2748				11.5086	11.7696	11.5528				108.631	108.631	108.631
36692@IDIBAPS_exo_C4.cmpd.rclb.mgf	108.65	800.758	3	0	0.0009	0	2	SPGK	ILLMDLNEEDPTVLELGITGSK	FDVS		0	17529	P27169	P27169{85-106}	0	0	0	P27169	89.08	89.08	89.08				29.5072	27.8127	28.0185				13.0458	15	12.0555				118.445	118.445	118.445
20807@IDIBAPS_exo_PE5.cmpd.rclb.mgf	66.48	888.446	2	0	0.0007	0	2	KLRR	NLQNNAEWVYQGAIR	QIDD		0	18551	P04114	P04114{4107-4121}	0	0	0	P04114	83.58	83.58	83.58				27.0528	25.4998	25.7324				12.3098	12.5528	12.2924				145.798	145.798	145.798
25629@IDIBAPS_exo_PE4.cmpd.rclb.mgf	81.12	764.388	3	0	-0.0031	0	2	AFHK	AFLEVNEEGSEAAASTAVVIAGR	SLNP		0	36708	P01008	P01008{403-425}	0	0	0	P01008;Q8TCE1	92.08	92.08	92.08				33.1444	31.5024	31.4365				15	15	15				115.333	115.333	115.333
14796@IDIBAPS_2exp_s27-29_C7.cmpd.rclb.mgf	47.35	655.354	2	0	-0.0001	0	2	MFIR	EVGTVLSQVYSK	VHNG		0	18551	P04114	P04114{4223-4234}	0	0	0	P04114				88	88	88				24.9051	23.51	24.2784				4.95861	3.85387	4.63827				119.824	119.824	119.824
12218@IDIBAPS_exo_C3.cmpd.rclb.mgf	55.03	806.579	4	0	0.0112	0	2	SGSR	GGSGGSHGGGSGFGGESGGSYGGGEEASGSGGGYGGGSGK	SSHS		0	25337	P35527	P35527{580-619}	0	0	0	K7EQQ3;P35527	83.77	83.77	83.77				32.1267	30.3954	29.8391										74.511	74.511	74.511
13397@IDIBAPS_2exp_s27-29_PE7.cmpd.rclb.mgf	45.65	722.65	3	0	0.0069	0	2	WKLK	TQFNNNEYSQDLDAYNTK	DKIG	MOD:00684 N6	0	18551	P04114	P04114{1985-2002}	0	0	0	P04114				72.47	72.47	93.87				30.2128	28.4032	24.534				10.585	9.14267	9.95861				109.675	109.675	118.084
32083@IDIBAPS_2exp_s27-29_PE7.cmpd.rclb.mgf	97.62	910.805	3	0	0.003	0	2	DYLR	WVQTLSEQVQEELLSSQVTQELR	ALMD		0	29417	P02649	P02649{57-79}	0	0	0	E7ERP7;E9PEV4;H0Y7L5;P02649				102.55	102.55	102.55				34.6801	32.9323	32.8912				15	15	15				145.948	145.948	145.948
19072@IDIBAPS_2exp_s27-29_PE9.cmpd.rclb.mgf	57.88	816.897	2	0	-0.0005	0	2	IPDR	FSGSGSGTDFTLTISR	LEPE		0	9347	A0A0C4DH25;P01619	A0A0C4DH25{83-98};P01619{83-98}	0	0	0	A0A0C4DH25;P01619				133.31	133.31	133.31				33.807	32.078	32.3638				10.4949	12.8239	10.7696				151.821	151.821	151.821
15156@IDIBAPS_2exp_s27-29_C8.cmpd.rclb.mgf	50.1	944.469	2	0	-0.0075	0	2	SPAK	LLLQMDSSATAYGSTVSK	RVAW	MOD:00719 M5	0	18551	P04114	P04114{1146-1163}	0	0	0	P04114				103.97	103.97	103.97				29.0863	27.4258	27.7346				14	15	12.585				145.285	145.285	145.285
21234@IDIBAPS_2exp_s27-29_C7.cmpd.rclb.mgf	64.12	815.377	2	0	-0.0002	0	2	DTKK	MTSNFPVDLSDYPK	SLHM	MOD:00719 M1	0	18551	P04114	P04114{1189-1202}	0	0	0	P04114				94.73	94.73	94.73				30.0035	28.3401	28.5958				11.3372	13.2076	14.2291				138.029	138.029	138.029
39359@IDIBAPS_exo_PE5.cmpd.rclb.mgf	114.87	811.084	3	0	0.0024	0	2	KIIR	TIDQMLNSELQWPVPDIYLR	DLKV		0	18551	P04114	P04114{2675-2694}	0	0	0	P04114	82.8	82.8	82.8				31.1036	29.4028	29.4147				9.82391	13.6778	10.6576				112.958	112.958	112.958
20102@IDIBAPS_2exp_s27-29_CPE8.cmpd.rclb.mgf	60.28	569.62	3	0	0.002	0	2	VVNR	ANTVQEATFQMELPK	KAFI		0	11944	B7ZKJ8;Q14624	B7ZKJ8{61-75};Q14624{61-75}	0	0	0	B7ZKJ8;Q14624;Q14624-2;Q14624-3;Q14624-4				97.21	97.21	97.21				25.8976	24.2395	24.6286				11.2518	10.6198	9.58503				120.733	120.733	120.733
12156@IDIBAPS_2exp_s27-29_C9.cmpd.rclb.mgf	39.63	800.893	2	0	-0.0003	0	2	SPEK	YVTSAPMPEPQAPGR	YFAH		0	36476	P01871	P01871{377-391}	0	0	0	A0A1B0GUU9;P01871;P01871-2				82.77	82.77	82.77				26.4583	24.8576	25.2754				8.79588	7.12494	6.19382				144.037	144.037	144.037
41321@IDIBAPS_2exp_s27-29_C10.cmpd.rclb.mgf	121.33	885.714	3	0	-0.0033	0	2	PPGK	ILDELLQTCVDPEDCPVCEVAGR	RFAS	MOD:00110 C9;MOD:00110 C15;MOD:00110 C18	0	29697	P04275	P04275{1182-1204}	0	0	0	P04275				88.87	88.87	88.87				33.2901	31.6952	31.1623				12.5528	12.1308	15				144.875	144.875	144.875
39054@IDIBAPS_exo_PE3.cmpd.rclb.mgf	116.57	811.083	3	0	0.0008	0	2	KIIR	TIDQMLNSELQWPVPDIYLR	DLKV		0	18551	P04114	P04114{2675-2694}	0	0	0	P04114	78.11	78.11	78.11				32.6656	30.9675	30.9476				10.4089	14.4949	11.699				107.652	107.652	107.652
28981@IDIBAPS_2exp_s27-29_C6.cmpd.rclb.mgf	85.13	719.719	3	0	0.0024	0	2	GASK	AVVILVTDVSVDSVDAAADAAR	SNRV		0	29697	P04275	P04275{1795-1816}	0	0	0	P04275				121.45	121.45	121.45				32.5308	30.9183	31.1821				11.7696	15	13.2218				122.473	122.473	122.473
35731@IDIBAPS_exo_C2.cmpd.rclb.mgf	106.05	729.679	3	0	0.002	0	2	TMEK	SDLEMQYETLQEELMALK	KNHK	MOD:00719 M5	0	25337	P35527	P35527{272-289}	0	0	0	K7EQQ3;P35527	91.55	91.55	91.55				26.8482	25.1429	24.9266				13.5528	14.4437	13.1249				110.597	110.597	110.597
28511@IDIBAPS_exo_PE5.cmpd.rclb.mgf	86.27	783.403	2	0	-0.0016	0	2	VFPK	AVSMPSFSILGSDVR	VPSY		0	18551	P04114	P04114{3277-3291}	0	0	0	P04114	98.96	98.96	98.96				29.7087	28.1497	28.7083				6.49485	6.60206	6.88606				107.267	107.267	107.267
27067@IDIBAPS_exo_C3.cmpd.rclb.mgf	93.48	806.898	2	0	0.0022	0	2	DGLK	LLDNWDSVTSTFSK	LREQ		0	38130	P02647	P02647{70-83}	0	0	0	F8W696;P02647	101.25	101.25	101.25				31.9984	30.4242	30.7841				9.61979	10.2076	9.79588				119.717	119.717	119.717
33690@IDIBAPS_2exp_s27-29_C7.cmpd.rclb.mgf	98	828.439	3	0	0.0018	0	2	SYVR	VTASDPLDTLGSEGALSPGGVASLLR	LPRG		0	30071	P0C0L4;P0C0L5	P0C0L4{980-1005};P0C0L5{980-1005}	0	0	0	A0A0G2JL54;A0A0G2JPR0;A0A140TA29;A0A140TA32;A0A140TA44;A0A140TA49;F5GXS0;P0C0L4;P0C0L4-2;P0C0L5				96.34	96.34	96.34				36.305	34.6802	34.8377				15	13.3279	13.5229				147.392	147.392	147.392
10368@IDIBAPS_2exp_s27-29_C6.cmpd.rclb.mgf	36.07	567.795	2	0	-0.0009	0	2	TGSR	SASNMAIVDVK	MVSG		0	37711	P01023	P01023{1374-1384}	0	0	0	P01023				83.39	83.39	83.39				26.1997	24.5935	25.3865				5.95861	6.55284	6.35655				121.407	121.407	121.407
2590@IDIBAPS_2exp_s27-29_PE10.cmpd.rclb.mgf	15.82	616.803	2	0	0.0006	0	2	YLSR	SGGGGGGGLGSGGSIR	SSYS		0	25337	P35527	P35527{14-29}	0	0	0	P35527				132.01	132.01	132.01				23.1796	21.5957	22.1093				10.2676	9.56864	10.6576				194.521	194.521	194.521
18407@IDIBAPS_exo_PE1.cmpd.rclb.mgf	62.58	479.801	2	0	-0.0004	0	2	GAAK	SGVGTALLLK	LAQM		0	10447	P02786	P02786{419-428}	0	0	0	G3V0E5;P02786	79.3	79.3	79.3				18.8377	17.4452	18.6056				2.1549	1	1.3098				95.4774	95.4774	95.4774
41016@IDIBAPS_2exp_s27-29_C7.cmpd.rclb.mgf	127.33	727.926	2	0	-0.0033	0	2	HDLK	IAIANIIDEIIEK	LKSL		0	18551	P04114	P04114{2196-2208}	0	0	0	P04114				97.98	97.98	97.98				30.6713	29.1463	30.0807				8.65758	7.00877	9.07572				130.275	130.275	130.275
30245@IDIBAPS_2exp_s27-29_CPE8.cmpd.rclb.mgf	87.02	746.401	2	0	-0.0012	0	2	RYGR	NQGNTWLTAFVLK	TFAQ		0	37711	P01023;P20742	P01023{1035-1047};P20742{1041-1053}	0	0	0	P01023;P20742;P20742-2				81.44	81.44	81.44				32.2492	30.6267	31.2766				5.79588	6.34679	5.22915				126.742	126.742	126.742
9743@IDIBAPS_exo_C1.cmpd.rclb.mgf	42.7	665.323	2	0	-0.0007	0	2	KQCK	NVQDAIADAEQR	GEHA		0	28919	P35908	P35908{419-430}	0	0	0	P35908	77.34	77.34	77.34				29.5583	28.1491	28.5572				7.36653	7.50864	6.22915				117.711	117.711	117.711
17819@IDIBAPS_2exp_s27-29_C7.cmpd.rclb.mgf	55.23	824.405	2	0	0.001	0	2	VQYR	GEVQAMLGQSTEELR	VRLA		0	29417	P02649	P02649{138-152}	0	0	0	E7ERP7;E9PEV4;H0Y7L5;P02649				121.64	121.64	121.64				30.8544	29.3306	29.4952				6.69897	8.63827	7.74473				164.063	164.063	164.063
22836@IDIBAPS_2exp_s27-29_PE10.cmpd.rclb.mgf	68.05	829.442	2	0	0.001	0	2	TLPK	SVSDGIAALDLNAVANK	IADF		0	18551	P04114	P04114{3830-3846}	0	0	0	P04114				102.72	102.72	102.72				24.6907	23.0872	23.4911				10.2441	10.3188	8.67778				153.938	153.938	153.938
17776@IDIBAPS_2exp_s27-29_C6.cmpd.rclb.mgf	55.27	661.841	2	0	-0.001	0	2	VYTK	NPNGYSFSIPVK	VLAD		0	18551	P04114	P04114{3713-3724}	0	0	0	P04114				80.93	80.93	80.93				24.3227	22.7259	23.37				6.72125	4.36653	7.45593				109.671	109.671	109.671
31850@IDIBAPS_2exp_s27-29_PE9.cmpd.rclb.mgf	92.3	655.025	3	0	0.0019	0	2	PEIK	TILGTMPAFEVSLQALQK	ATFQ	MOD:00719 M6	0	18551	P04114	P04114{2592-2609}	0	0	0	P04114				81.96	81.96	81.96				27.2408	25.7293	26.26				11.0044	12.3098	11.5528				105.147	105.147	105.147
22410@IDIBAPS_exo_C2.cmpd.rclb.mgf	70.92	603.315	3	0	0.005	0	2	QLER	NIETIINTFHQYSVK	LGHP	MOD:00684 N7	0	20520	P06702	P06702{11-25}	0	0	0	P06702	14.85	14.85	84				17.3866	15.7209	26.317				1.16115	0.568636	6.92082				57.3751	57.3751	57.3751
19186@IDIBAPS_exo_C3.cmpd.rclb.mgf	72.87	604.812	2	0	0.0003	0	2	INKR	TAAENDFVTLK	KDVD		0	28919	P35908	P35908{276-286}	0	0	0	P35908	84.71	84.71	84.71				28.2301	26.683	27.438				6.74473	1.52288	6.29243				135.175	135.175	135.175
41021@IDIBAPS_exo_PE5.cmpd.rclb.mgf	119.85	758.867	4	0	0.0001	1	2	AFVK	YDKNQDVHSINLPFFETLQEYFER	NRQT		0	18551	P04114	P04114{2060-2083}	0	0	0	P04114	78.5	78.5	78.5				32.8693	31.1218	30.5507										86.0774	86.0774	86.0774
30083@IDIBAPS_2exp_s27-29_C6.cmpd.rclb.mgf	88.2	582.969	3	0	0.0007	0	2	TQIK	VNWEEEAASGLLTSLK	DNVP		0	18551	P04114	P04114{4056-4071}	0	0	0	P04114				116.33	116.33	116.33				34.6419	33.0392	33.3135				10.2676	14.6198	11.6778				110.961	110.961	110.961
10173@IDIBAPS_2exp_s27-29_C10.cmpd.rclb.mgf	35.2	746.81	2	0	0.0002	0	2	EGLK	LSNDMMGSYAEMK	FDHT	MOD:00719 M5	0	18551	P04114	P04114{1738-1750}	0	0	0	P04114				98.56	98.56	98.56				29.5274	28.0884	28.2033				12.5528	10.3468	10.0809				122.449	122.449	122.449
25912@IDIBAPS_2exp_s27-29_C7.cmpd.rclb.mgf	76.72	857.475	3	0	0.0024	1	2	DEIK	RLPGDIQVVPIGVGPNANVQELER	IGWP		0	29697	P04275	P04275{1618-1641}	0	0	0	P04275				124.91	124.91	124.91				38.317	36.8009	37.1431				15	15	15				152.707	152.707	152.707
28210@IDIBAPS_2exp_s27-29_PE10.cmpd.rclb.mgf	82.3	796.438	2	0	-0.0017	0	2	IDVR	VLLDQLGTTISFER	INDI		0	18551	P04114	P04114{2296-2309}	0	0	0	P04114				104.14	104.14	104.14				30.8675	29.3691	30.041				7.10237	7.50864	7.33724				132.924	132.924	132.924
27801@IDIBAPS_2exp_s27-29_PE10.cmpd.rclb.mgf	81.2	689.347	3	0	0.0049	0	2	AEMK	FDHTNSLNIAGLSLDFSSK	LDNI		0	18551	P04114	P04114{1751-1769}	0	0	0	P04114				92.21	92.21	92.21				30.4557	28.7083	28.8776				10.9208	13.9586	12				149.769	149.769	149.769
16190@IDIBAPS_exo_C4.cmpd.rclb.mgf	54.7	572.317	2	0	0	0	2	ARNK	LAELEEALQK	AKQD		0	28919	P13647	P13647{432-441}	0	0	0	H0YI76;P13647	77.73	77.73	77.73				28.0112	26.6476	27.3841				4.36653	3.42022	4.61979				130.507	130.507	130.507
12474@IDIBAPS_exo_PE1.cmpd.rclb.mgf	47.2	607.768	2	0	-0.002	0	2	GLAK	AIGYATAADCGR	TVLS	MOD:00110 C10	0	38839	Q9Y6R7	Q9Y6R7{423-434}	0	0	0	A0A286YF91;Q9Y6R7	76.75	76.75	76.75				26.6016	25.1004	25.575				4.0655	4.18709	4.13668				100.16	100.16	100.16
3155@IDIBAPS_2exp_s27-29_PE10.cmpd.rclb.mgf	17.25	766.871	2	0	0.0033	0	2	LSDK	GSGDSSQVTQVSPQR	IALR		0	12251	P05106	P05106{99-113}	0	0	0	H3BM21;I3L4X8;P05106;P05106-2;P05106-3				114.07	114.07	114.07				27.3227	25.677	25.9823				8.38722	9.82391	9.18709				166.562	166.562	166.562
29744@IDIBAPS_2exp_s27-29_PE10.cmpd.rclb.mgf	86.3	700.406	2	0	-0.0008	0	2	LTGR	TLADLTLLDSPIK	VPLL		0	18551	P04114	P04114{2013-2025}	0	0	0	P04114				94.72	94.72	94.72				27.2005	25.7022	26.5379				5.39794	3.33724	5.08092				112.093	112.093	112.093
10224@IDIBAPS_exo_PE1.cmpd.rclb.mgf	41.48	756.39	2	0	0.001	0	2	RTGK	AAQVTIQSSGTFSSK	FQVD		0	37711	P01023	P01023{1275-1289}	0	0	0	P01023	100.71	100.71	100.71				26.1691	24.5845	25.1898				8.74473	6.82391	7.60206				135.425	135.425	135.425
31649@IDIBAPS_2exp_s27-29_PE7.cmpd.rclb.mgf	96.35	917.492	2	0	0.0007	0	2	ALQK	ATFQTPDFIVPLTDLR	IPSV		0	18551	P04114	P04114{2610-2625}	0	0	0	P04114				99.24	99.24	99.24				25.6716	24.1481	24.7194				10.0177	9.4318	10.9586				147.892	147.892	147.892
38391@IDIBAPS_exo_PE3.cmpd.rclb.mgf	114.82	747.384	3	0	0.0001	1	2	TLTK	ADLEMQIESLTEELAYLKK	NHEE	MOD:00719 M5	0	4286	P13645	P13645{267-285}	0	0	0	P13645	87.08	87.08	87.08				34.6133	32.8531	33.0554				15	15	15				116.521	116.521	116.521
31909@IDIBAPS_2exp_s27-29_C7.cmpd.rclb.mgf	92.98	828.432	3	0	0.0026	0	2	EQVK	NFVASHIANILNSEELDIQDLK	KLVK		0	18551	P04114	P04114{591-612}	0	0	0	A8MUN2;P04114				107.49	107.49	107.49				32.3871	30.7959	30.8563				11.6383	15	11.9586				149.235	149.235	149.235
39163@IDIBAPS_2exp_s27-29_PE7.cmpd.rclb.mgf	137.9	683.354	3	0	0.0013	0	2	GESK	LEVLNFDFQANAQLSNPK	INPL		0	18551	P04114	P04114{2801-2818}	0	0	0	P04114				82.91	82.91	82.91				29.4508	27.8309	28.0363				10.3372	12.4559	11.6198				118.635	118.635	118.635
10905@IDIBAPS_2exp_s27-29_PE9.cmpd.rclb.mgf	36.72	579.299	2	0	-0.0009	0	2	QNLR	QGVDADINGLR	QVLD		0	25337	P35527	P35527{251-261}	0	0	0	K7EQQ3;P35527				81.14	81.14	81.14				25.7097	24.2508	25.018				6.95861	3.85387	7.00436				113.495	113.495	113.495
28058@IDIBAPS_2exp_s27-29_PE6.cmpd.rclb.mgf	85.67	700.406	2	0	-0.0005	0	2	LTGR	TLADLTLLDSPIK	VPLL		0	18551	P04114	P04114{2013-2025}	0	0	0	P04114				98.18	98.18	98.18				27.8411	26.3428	27.1785				6.63827	4.74473	6.25964				150.219	150.219	150.219
36016@IDIBAPS_exo_PE2.cmpd.rclb.mgf	112.45	633.35	3	0	0.0036	0	2	YKGK	DLSMIVLLPNEIDGLQK	LEEK		0	4388	P29508;P48594	P29508{240-256};P48594{240-256}	0	0	0	H0Y5H9;P29508;P48594	79.6	79.6	79.6				26.0566	24.4711	24.99				6.46852	6.69897	7.0655				85.8453	85.8453	85.8453
10070@IDIBAPS_2exp_s27-29_PE9.cmpd.rclb.mgf	34.58	753.394	2	0	-0.0003	0	2	ATLR	IGQDGISTSATTNLK	CSLL		0	18551	P04114	P04114{1647-1661}	0	0	0	P04114				101.96	101.96	101.96				29.1892	27.6523	28.2214				10.9586	10.4685	11.7959				167.567	167.567	167.567
30525@IDIBAPS_exo_PE3.cmpd.rclb.mgf	93.48	550.971	3	0	0.0015	1	2	RFPK	AEFAEVSKLVTDLTK	VHTE		0	33891	P02768	P02768{250-264}	0	0	0	A0A0C4DGB6;B7WNR0;C9JKR2;D6RHD5;H0YA55;P02768;P02768-2	94.44	94.44	94.44				28.1176	26.6169	27.2604				7.55284	9.82391	8.85387				87.1979	87.1979	87.1979
7896@IDIBAPS_2exp_s27-29_C7.cmpd.rclb.mgf	29.57	610.805	2	0	0.0009	0	2	LSMK	ASLENSLEETK	GRYC		0	4286	P02533;P08779	P02533{353-363};P08779{355-365}	0	0	0	K7ENW6;P02533;P08779				92.85	92.85	92.85				27.1565	25.5671	26.2246				4.5376	5.26761	4.67778				121.118	121.118	121.118
17878@IDIBAPS_exo_PE5.cmpd.rclb.mgf	58.88	796.403	2	0	0.0007	0	2	MVLK	LEQGENVFLQATDK	NSLL		0	34887	P02746	P02746{216-229}	0	0	0	A0A0A0MSV6;D6R934;P02746	96.66	96.66	96.66				28.0116	26.3228	26.8364				6.50864	7.92082	6.4437				110.041	110.041	110.041
24060@IDIBAPS_exo_PE4.cmpd.rclb.mgf	77.05	769.409	2	0	-0.0005	0	2	EETK	ATVAVYLESLQDTK	ITLI		0	18551	P04114	P04114{2475-2488}	0	0	0	P04114	95.61	95.61	95.61				30.8927	29.321	30.0525				7.36653	7.38722	7.33724				134.23	134.23	134.23
28775@IDIBAPS_2exp_s27-29_C10.cmpd.rclb.mgf	83.48	683.354	3	0	0.0015	0	2	GESK	LEVLNFDFQANAQLSNPK	INPL		0	18551	P04114	P04114{2801-2818}	0	0	0	P04114				97.98	97.98	97.98				24.9235	23.3037	23.5091				8.56864	9.74473	8.04096				104.953	104.953	104.953
8147@IDIBAPS_exo_PE2.cmpd.rclb.mgf	36.88	442.227	3	1	-0.009	1	2	DDFR	IKFEMEQNLR	QGVD	MOD:00719 M5	0	25337	P35527	P35527{241-250}	0	0	0	K7EQQ3;P35527	78.7	78.7	78.7						3.2841						0.443697				55.2396	55.2396	55.2396
17919@IDIBAPS_2exp_s27-29_C7.cmpd.rclb.mgf	55.48	873.708	3	0	0.002	0	2	KDKK	GISTSAASPAVGTVGMDMDEDDDFSK	WNFY	MOD:00719 M18	0	18551	P04114	P04114{3996-4021}	0	0	0	P04114				117.26	117.26	117.26				26.5268	24.7344	24.463				11.5686	15	11.6383				142.086	142.086	142.086
30280@IDIBAPS_2exp_s27-29_PE7.cmpd.rclb.mgf	92.43	655.025	3	0	0.0008	0	2	PEIK	TILGTMPAFEVSLQALQK	ATFQ	MOD:00719 M6	0	18551	P04114	P04114{2592-2609}	0	0	0	P04114				98.72	98.72	98.72				22.7359	21.2244	21.7551				12.585	11.8239	13.6576				122.553	122.553	122.553
23819@IDIBAPS_exo_PE5.cmpd.rclb.mgf	74.17	691.675	3	0	0.0053	0	2	HSTK	NHLQLEGLFFTNGEHTSK	ATLE	MOD:00684 N12	0	18551	P04114	P04114{3569-3586}	0	0	0	P04114	48.06	48.06	89.23				26.647	24.9493	26.2994				7.35655	8.34679	12.0132				75.58	75.58	106.061
19734@IDIBAPS_2exp_s27-29_C9.cmpd.rclb.mgf	59.27	652.343	3	0	0.0038	0	2	LNGR	EESPLLIGQQSTVSDVPR	DLEV		0	17647	P02751;P02751-10	P02751{1435-1452};P02751-10{1435-1452}	0	0	0	H0Y7Z1;P02751;P02751-10;P02751-11;P02751-13;P02751-14;P02751-15;P02751-17;P02751-3;P02751-4;P02751-5;P02751-6;P02751-7;P02751-8;P02751-9				138.58	138.58	138.58				22.9764	21.3475	21.6491				8.58503	9.4437	8.85387				126.18	126.18	126.18
26168@IDIBAPS_exo_PE2.cmpd.rclb.mgf	83.28	715.898	2	0	-0.0011	0	2	RYRR	VAEGTQVLELPFK	GDDI		0	36708	P01008	P01008{295-307}	0	0	0	P01008	83.57	83.57	83.57				26.1945	24.5902	25.2884				7.16749	8.82391	7.09151				95.962	95.962	95.962
28913@IDIBAPS_2exp_s27-29_C8.cmpd.rclb.mgf	87.9	700.406	2	0	-0.0001	0	2	LTGR	TLADLTLLDSPIK	VPLL		0	18551	P04114	P04114{2013-2025}	0	0	0	P04114				102.76	102.76	102.76				24.1096	22.6114	23.4471				7.13668	7.22915	7.01323				148.327	148.327	148.327
12745@IDIBAPS_2exp_s27-29_C6.cmpd.rclb.mgf	42.2	576.289	2	0	-0.0003	0	2	NIPK	LDFSSQADLR	NEIK		0	18551	P04114	P04114{2898-2907}	0	0	0	P04114				85.08	85.08	85.08				25.7878	24.2311	24.9598				3.76955	3.79588	3.50864				109.098	109.098	109.098
19425@IDIBAPS_2exp_s27-29_C10.cmpd.rclb.mgf	58.93	796.404	3	0	0.002	0	2	WITK	QQNAQGGFSSTQDTVVALHALSK	YGAA		0	37711	P01023	P01023{1241-1263}	0	0	0	P01023				105.81	105.81	105.81				21.6048	19.8822	19.9148				12.041	14.2218	13.2076				146.266	146.266	146.266
33165@IDIBAPS_2exp_s27-29_PE7.cmpd.rclb.mgf	100.48	1091.86	3	0	0.0023	0	2	FSHR	LNTDIAGLASAIDMSTNYNSDSLHFSNVFR	SVMA		0	18551	P04114	P04114{1868-1897}	0	0	0	P04114				107.62	107.62	107.62				33.1915	31.4447	30.8675				15	15	15				211.931	211.931	211.931
442@IDIBAPS_exo_C4.cmpd.rclb.mgf	14.53	482.97	4	0	0.0063	0	2	SSSR	GPYESGSGHSSGLGHQESR	SGQS		0	11693	Q86YZ3	Q86YZ3{572-590}	0	0	0	Q86YZ3	97.15	97.15	97.15				22.9523	21.3818	21.4301										62.9644	62.9644	62.9644
23388@IDIBAPS_2exp_s27-29_PE6.cmpd.rclb.mgf	72.75	646.358	2	0	-0.0002	0	2	VGSK	LIVAMSSWLQK	ASGS	MOD:00719 M5	0	18551	P04114	P04114{1230-1240}	0	0	0	P04114				82.37	82.37	82.37				28.4171	26.884	27.8276				9	11.4559	9.37675				107.267	107.267	107.267
14884@IDIBAPS_2exp_s27-29_PE7.cmpd.rclb.mgf	49.73	924.439	2	0	0.0035	0	2	VLSR	EYSGTIASEANTYLNSK	STRS		0	18551	P04114	P04114{3508-3524}	0	0	0	P04114				96.9	96.9	96.9				26.6771	25.1424	25.1001				12.8861	14.4089	10.3188				112.13	112.13	112.13
24390@IDIBAPS_exo_C2.cmpd.rclb.mgf	76.1	609.828	2	0	-0.0002	0	2	KKAR	AGLEDLQVAFR	AFDQ		0	791	Q9NZT1	Q9NZT1{78-88}	0	0	0	Q9NZT1	84.6	84.6	84.6				28.966	27.3857	28.1579				5.38722	5.65758	5.38722				128.904	128.904	128.904
28345@IDIBAPS_2exp_s27-29_C9.cmpd.rclb.mgf	81.87	604.333	4	0	0.0039	0	2	EIKR	LPGDIQVVPIGVGPNANVQELER	IGWP		0	29697	P04275	P04275{1619-1641}	0	0	0	P04275				120.28	120.28	120.28				29.0223	27.4495	27.7399										99.2402	99.2402	99.2402
18586@IDIBAPS_2exp_s27-29_PE7.cmpd.rclb.mgf	59.73	875.895	2	0	0.002	0	2	FRYK	LQDFSDQLSDYYEK	FIAE		0	18551	P04114	P04114{4499-4512}	0	0	0	P04114				96.72	96.72	96.72				28.2767	26.5693	26.6225				7.37675	8.79588	8.5376				145.647	145.647	145.647
19002@IDIBAPS_2exp_s27-29_PE7.cmpd.rclb.mgf	60.8	875.895	2	0	0.0002	0	2	FRYK	LQDFSDQLSDYYEK	FIAE		0	18551	P04114	P04114{4499-4512}	0	0	0	P04114				79.29	79.29	79.29				31.438	29.7306	29.7838				8.05061	8.18709	9.22185				137.78	137.78	137.78
25857@IDIBAPS_2exp_s27-29_PE7.cmpd.rclb.mgf	79.82	942.152	3	0	0.0023	0	2	GDTR	LELELRPTGEIEQYSVSATYELQR	EDRA		0	18551	P04114	P04114{1001-1024}	0	0	0	P04114				78.75	78.75	78.75				34.9037	33.2364	33.0056				15	14.1938	15				167.196	167.196	167.196
15670@IDIBAPS_exo_C4.cmpd.rclb.mgf	53.38	643.307	3	0	0.0023	0	2	SLIR	FNAVLTNPQGDYDTSTGK	FTCK		0	20511	P02747	P02747{140-157}	0	0	0	P02747	83.39	83.39	83.39				26.596	24.759	25.0982				9.79588	12.7696	9.74473				97.1393	97.1393	97.1393
28845@IDIBAPS_exo_PE3.cmpd.rclb.mgf	89.2	937.499	2	0	-0.001	0	2	VVVK	LFDSDPITVTVPVEVSR	KNPK		0	15428	P10909	P10909{409-425}	0	0	0	H0YAS8;P10909;P10909-2;P10909-3;P10909-4;P10909-5	85.99	85.99	85.99				29.5788	27.9711	28.3829				11	13.284	9.04096				135.632	135.632	135.632
37930@IDIBAPS_2exp_s27-29_PE7.cmpd.rclb.mgf	119.37	855.094	3	0	0.0048	0	2	KYNR	QSMTLSSEVQIPDFDVDLGTILR	VNDE	MOD:00040 Q1;MOD:00719 M3	0	18551	P04114	P04114{1056-1078}	0	0	0	P04114				85.6	85.6	85.6				32.6157	30.8347	30.565				14.4318		13.1079				132.059	132.059	132.059
6113@IDIBAPS_exo_PE4.cmpd.rclb.mgf	30.58	654.814	2	0	0.0018	0	2	DPYK	QGFGNVATNTDGK	NYCG		0	32866	P02675	P02675{301-313}	0	0	0	D6REL8;P02675	105.19	105.19	105.19				24.8118	23.3352	23.7684				7.65758	5.3279	9.46852				114.309	114.309	114.309
30291@IDIBAPS_2exp_s27-29_C9.cmpd.rclb.mgf	87.18	651.862	2	0	-0.0001	0	2	DNNR	SLDLDSIIAEVK	AQYE		0	28919	P04264	P04264{344-355}	0	0	0	P04264				79.82	79.82	79.82				28.5313	26.8348	27.6411				6	5.50864	6.04576				122.714	122.714	122.714
28574@IDIBAPS_2exp_s27-29_C8.cmpd.rclb.mgf	86.98	700.909	2	1	0.0061	0	2	LTGR	TLADLTLLDSPIK	VPLL		0	18551	P04114	P04114{2013-2025}	0	0	0	P04114				86.26	86.26	86.26				28.8202	27.4902	28.2229				7.4437	4.55284	6.29243				122.328	122.328	122.328
22374@IDIBAPS_2exp_s27-29_PE10.cmpd.rclb.mgf	66.85	715.899	2	0	-0.0001	0	2	KRMK	ALVEQGFTVPEIK	TILG		0	18551	P04114	P04114{2579-2591}	0	0	0	P04114				88.99	88.99	88.99				26.3836	24.8565	25.5846				6.46852	10.0969	6.58503				147.315	147.315	147.315
8042@IDIBAPS_2exp_s27-29_C8.cmpd.rclb.mgf	31.28	738.758	2	0	-0.0038	0	2	EFAK	TCVADESAENCDK	SLHT	MOD:00110 C2;MOD:00110 C11	0	33891	P02768	P02768{76-88}	0	0	0	A0A087WWT3;A0A0C4DGB6;H7C013;P02768;P02768-3				91.34	91.34	91.34				33.3324	32.337	32.5369				3.74473	3.95861	4.24413				99.4568	99.4568	99.4568
27071@IDIBAPS_exo_PE3.cmpd.rclb.mgf	84.63	688.722	3	0	0.0037	0	2	LRNK	IIAATIENAQPILQIDNAR	LAAD		0	4286	P08779	P08779{178-196}	0	0	0	P08779	91.48	91.48	91.48				31.2093	29.5798	30.1671				13.6021	12.5229	13.5376				113.252	113.252	113.252
4914@IDIBAPS_exo_PE2.cmpd.rclb.mgf	28.75	1075.1	3	0	0.0018	0	2	SGSR	GGSGGSHGGGSGFGGESGGSYGGGEEASGSGGGYGGGSGK	SSHS		0	25337	P35527	P35527{580-619}	0	0	0	K7EQQ3;P35527	167.49	167.49	167.49				41.482	39.7121	39.329				15	15	15				221.017	221.017	221.017
18582@IDIBAPS_2exp_s27-29_PE9.cmpd.rclb.mgf	56.62	758.415	2	0	0.0011	0	2	EASR	ITLLLMASQEPQR	MSRN	MOD:00719 M6	0	29697	P04275	P04275{1380-1392}	0	0	0	P04275				97.95	97.95	97.95				25.6518	24.1278	24.7647				8.07058	8.37675	8.13668				138.761	138.761	138.761
30656@IDIBAPS_2exp_s27-29_C7.cmpd.rclb.mgf	89.63	700.406	2	0	-0.0006	0	2	LTGR	TLADLTLLDSPIK	VPLL		0	18551	P04114	P04114{2013-2025}	0	0	0	P04114				84.39	84.39	84.39				27.6247	26.1264	26.9621				5.06048	3.06048	4.63827				123.526	123.526	123.526
27292@IDIBAPS_exo_PE5.cmpd.rclb.mgf	83.1	932.5	2	0	-0.0004	0	2		EVQLVESGGGLVQPGGSLR	LSCA	MOD:00420 E1	0	23659	A0A0B4J2B5	A0A0B4J2B5{1-19}	0	0	0	A0A0B4J2B5;S4R460	122.88	122.88	122.88				27.831	26.2844	26.8564				12.9208		14.1612				186.601	186.601	186.601
16188@IDIBAPS_2exp_s27-29_C10.cmpd.rclb.mgf	50.6	679.352	2	0	0	0	2	AKNK	LNDLEDALQQAK	EDLA		0	28919	P04264	P04264{444-455}	0	0	0	P04264				86.42	86.42	86.42				32.7382	31.1255	31.7806				9.5376	9.17393	8.82391				150.371	150.371	150.371
25796@IDIBAPS_2exp_s27-29_PE7.cmpd.rclb.mgf	79.67	783.404	2	0	0.0001	0	2	VFPK	AVSMPSFSILGSDVR	VPSY		0	18551	P04114	P04114{3277-3291}	0	0	0	P04114				109.63	109.63	109.63				29.1083	27.5265	28.112				10.1135	9	10				158.284	158.284	158.284
10776@IDIBAPS_exo_C3.cmpd.rclb.mgf	51.27	583.296	2	0	-0.0002	0	2	IKIR	LENEIQTYR	SLLE		0	4286	P13645	P13645{442-450}	0	0	0	P13645	76.83	76.83	76.83				25.4084	23.8697	24.581				2.42022	1.95861	2.33724				94.8672	94.8672	94.8672
18413@IDIBAPS_exo_C4.cmpd.rclb.mgf	60.37	812.897	2	0	-0.0022	0	2	LIER	YEVDQQIQVLMDK	LVEL	MOD:00719 M11	0	18551	P04114	P04114{2348-2360}	0	0	0	P04114	97.42	97.42	97.42				27.2982	25.6169	26.0311				11.585	12.3565	11.4685				152.239	152.239	152.239
27247@IDIBAPS_2exp_s27-29_C7.cmpd.rclb.mgf	80.18	1088.85	3	0	0.0065	0	2	KNRK	DIENQYETQITQIEHEVSSSGQEVQSSAK	EVTQ		0	25337	P35527	P35527{340-368}	0	0	0	K7EQQ3;P35527				81.96	81.96	81.96				36.1828	34.4643	33.8896				15	15	15				193.239	193.239	193.239
10732@IDIBAPS_exo_C1.cmpd.rclb.mgf	45.17	572.956	3	0	0.0006	0	2	KTAK	DALSSVQESQVAQQAR	GWVT		0	13784	P02656	P02656{45-60}	0	0	0	B0YIW2;P02656	98.79	98.79	98.79				28.7372	27.088	27.3417				9.95861	8.18709	10.9208				126.495	126.495	126.495
35541@IDIBAPS_exo_C2.cmpd.rclb.mgf	105.55	613.89	2	0	0	0	2	DGLR	LIALLEVLSQK	RMYR		0	9598	O75369;P21333	O75369{50-60};P21333{77-87}	0	0	0	A0A087WWY3;F8WE98;O75369;O75369-2;O75369-3;O75369-4;O75369-5;O75369-6;O75369-8;O75369-9;P21333;P21333-2;Q14315;Q14315-2;Q60FE5	75.88	75.88	75.88				27.3285	26.0907	27.055				2.07572	3.05552	1.88606				86.3907	86.3907	86.3907
5131@IDIBAPS_exo_PE1.cmpd.rclb.mgf	28.48	806.578	4	0	0.0051	0	2	SGSR	GGSGGSHGGGSGFGGESGGSYGGGEEASGSGGGYGGGSGK	SSHS		0	25337	P35527	P35527{580-619}	0	0	0	K7EQQ3;P35527	97.54	97.54	97.54				35.5135	33.7552	33.3576										133.291	133.291	133.291
34906@IDIBAPS_exo_PE1.cmpd.rclb.mgf	106.27	631.324	3	0	0.0036	0	2	VDHK	LSLESLTSYFSIESSTK	GDVK		0	18551	P04114	P04114{3481-3497}	0	0	0	P04114	77.22	77.22	77.22				27.5563	25.7958	26.2095				7.24413	9.19382	7.95861				91.7119	91.7119	91.7119
23682@IDIBAPS_exo_PE5.cmpd.rclb.mgf	73.8	810.916	2	0	0.0013	0	2	PENK	AFVLSSVDELEQQR	DEIV		0	29697	P04275	P04275{1437-1450}	0	0	0	P04275	106.75	106.75	106.75				27.1621	25.6475	26.0444				7.85387	7.50864	7.06048				141.327	141.327	141.327
18758@IDIBAPS_exo_PE5.cmpd.rclb.mgf	61.22	854.39	2	0	-0.0012	0	2	SSSK	GSLGGGFSSGGFSGGSFSR	GSSG		0	4286	P13645	P13645{41-59}	0	0	0	P13645	104.32	104.32	104.32				27.6434	26.035	26.1017				7.48149	12.3665	8.52288				145.396	145.396	145.396
13890@IDIBAPS_2exp_s27-29_C8.cmpd.rclb.mgf	46.78	944.474	2	0	0.002	0	2	SPAK	LLLQMDSSATAYGSTVSK	RVAW	MOD:00719 M5	0	18551	P04114	P04114{1146-1163}	0	0	0	P04114				139.18	139.18	139.18				30.9946	29.2703	29.5483				9.0655	14.3188	12.1938				151.547	151.547	151.547
21119@IDIBAPS_2exp_s27-29_CPE8.cmpd.rclb.mgf	62.93	772.38	2	0	0.0019	0	2	YSMK	VTGEGCVYLQTSLK	YNIL	MOD:00110 C6	0	37711	P01023	P01023{1316-1329}	0	0	0	P01023				115.23	115.23	115.23				29.2875	27.7051	28.1841				10.0362	13.9586	9.17393				156.309	156.309	156.309
19577@IDIBAPS_2exp_s27-29_C7.cmpd.rclb.mgf	59.78	624.654	3	0	0.0043	0	2	SPAK	LLLQMDSSATAYGSTVSK	RVAW		0	18551	P04114	P04114{1146-1163}	0	0	0	P04114				78.02	78.02	78.02				24.1609	22.3801	22.8524				11.7696	10.3872	11.9208				107.823	107.823	107.823
26754@IDIBAPS_2exp_s27-29_C8.cmpd.rclb.mgf	81.52	796.438	2	0	-0.0005	0	2	IDVR	VLLDQLGTTISFER	INDI		0	18551	P04114	P04114{2296-2309}	0	0	0	P04114				87.24	87.24	87.24				27.6453	26.1468	26.8188				6	7.60206	6.46852				131.423	131.423	131.423
18109@IDIBAPS_2exp_s27-29_PE10.cmpd.rclb.mgf	55.8	824.405	2	0	0.0019	0	2	VQYR	GEVQAMLGQSTEELR	VRLA		0	29417	P02649	P02649{138-152}	0	0	0	E7ERP7;E9PEV4;H0Y7L5;P02649				123.89	123.89	123.89				27.4543	25.9305	26.0951				7.37675	8.61979	7.88606				162.91	162.91	162.91
13636@IDIBAPS_2exp_s27-29_PE6.cmpd.rclb.mgf	46.45	619.991	3	0	0.0076	0	2	KWVR	VAVVEYHDGSHAYIGLK	DRKR		0	29697	P04275	P04275{1316-1332}	0	0	0	P04275				78.47	78.47	78.47				24.1837	22.5765	22.9482				8.39794	7.58503	10.9586				66.5592	66.5592	66.5592
28451@IDIBAPS_2exp_s27-29_PE10.cmpd.rclb.mgf	82.92	835.41	2	0	0.0004	0	2	MALR	EEYFDPSIVGWTVK	YYEL		0	18551	P04114	P04114{4386-4399}	0	0	0	P04114				81.79	81.79	81.79				23.6333	22.0063	22.4109				8.07058	6.92082	8.60206				119.586	119.586	119.586
38026@IDIBAPS_2exp_s27-29_C7.cmpd.rclb.mgf	110.53	718.718	3	0	0.0039	0	2	SMLK	TTLTAFGFASADLIEIGLEGK	GFEP		0	18551	P04114	P04114{675-695}	0	0	0	A8MUN2;P04114				134.05	134.05	134.05				26.1694	24.6023	24.8957				13.1675	12.041	12.9208				102.415	102.415	102.415
15247@IDIBAPS_exo_C5.cmpd.rclb.mgf	56.57	386.209	3	0	0	0	2	LNIK	SPAFTDLHLR	YQKD		0	18551	P04114	P04114{3980-3989}	0	0	0	P04114	78.35	78.35	78.35				26.24	24.7686	25.5214				8.26761	7.01323	7.79588				60.8379	60.8379	60.8379
33633@IDIBAPS_exo_PE3.cmpd.rclb.mgf	101.88	621.576	4	0	0.0026	0	2	EQVK	NFVASHIANILNSEELDIQDLK	KLVK		0	18551	P04114	P04114{591-612}	0	0	0	A8MUN2;P04114	94.17	94.17	94.17				32.487	30.906	30.9582										80.6268	80.6268	80.6268
26513@IDIBAPS_2exp_s27-29_PE9.cmpd.rclb.mgf	77.6	783.404	2	0	0.0003	0	2	VFPK	AVSMPSFSILGSDVR	VPSY		0	18551	P04114	P04114{3277-3291}	0	0	0	P04114				98.89	98.89	98.89				29.7153	28.1334	28.7189				9.4437	7.20761	9.82391				104.516	104.516	104.516
2155@IDIBAPS_exo_C2.cmpd.rclb.mgf	18.72	480.885	3	0	0.0026	0	2	KWLR	NIDEHANEDVER	MLLG		0	36313	P61026	P61026{106-117}	0	0	0	P61026	77.32	77.32	77.32				22.0656	20.4192	20.772				7.30103	7.49485	7.31876				64.0892	64.0892	64.0892
35418@IDIBAPS_2exp_s27-29_C6.cmpd.rclb.mgf	102.48	625.358	3	0	0.0052	0	2	PSIK	FSVPAGIVIPSFQALTAR	FEVD		0	18551	P04114	P04114{3869-3886}	0	0	0	P04114				103.91	103.91	103.91				22.326	20.9317	21.4455				8.69897	7.65758	8.30103				110.62	110.62	110.62
13352@IDIBAPS_exo_PE2.cmpd.rclb.mgf	50.05	749.405	2	0	-0.0004	0	2	GRVR	AATVGSLAGQPLQER	AQAW		0	29417	P02649	P02649{210-224}	0	0	0	H0Y7L5;P02649	90.8	90.8	90.8				23.9703	22.4938	23.1534				6.88606	7.14874	7.07058				148.484	148.484	148.484
30042@IDIBAPS_2exp_s27-29_C8.cmpd.rclb.mgf	90.88	845.086	3	0	0.0028	0	2	PVSK	GLLIFDASSSWGPQMSASVHLDSK	KKQH		0	18551	P04114	P04114{1451-1474}	0	0	0	P04114				111.98	111.98	111.98				40.9591	39.3024	39.1201				15	15	15				170.433	170.433	170.433
24973@IDIBAPS_2exp_s27-29_C10.cmpd.rclb.mgf	73.37	755.829	2	0	-0.0028	0	2	CCGR	CLPSACEVVTGSPR	GDSQ	MOD:00110 C1;MOD:00110 C6	0	29697	P04275	P04275{2494-2507}	0	0	0	P04275				84.64	84.64	84.64				31.8002	30.3091	30.5079				7.46852	10.2366	6.45593				99.2862	99.2862	99.2862
6348@IDIBAPS_2exp_s27-29_PE10.cmpd.rclb.mgf	25.5	809.408	2	0	0	0	2	REGK	QVGSGVTTDQVQAEAK	ESGP		0	36476	P01871	P01871{154-169}	0	0	0	A0A1B0GUU9;P01871;P01871-2				125.03	125.03	125.03				29.298	27.6279	27.9842				12.0555	11.8239	12.1938				188.535	188.535	188.535
35336@IDIBAPS_exo_PE4.cmpd.rclb.mgf	106.47	642.31	3	0	0.0005	0	2	YVFR	DVVQITCLDGFEVVEGR	VGAT	MOD:00110 C7	0	5914	P09871	P09871{315-331}	0	0	0	A0A087X232;F8WCZ6;P09871	79.65	79.65	79.65				25.8285	24.1882	24.2264				11.6576	14.1612	13.2596				96.6178	96.6178	96.6178
23809@IDIBAPS_2exp_s27-29_C6.cmpd.rclb.mgf	71	706.418	2	0	0.0003	0	2	ERNR	QTIIVVLENVQR	NLKH		0	18551	P04114	P04114{2086-2097}	0	0	0	P04114				80.78	80.78	80.78				27.9464	26.5781	27.448				4.79588	5.18046	4.46852				121.525	121.525	121.525
9460@IDIBAPS_2exp_s27-29_CPE8.cmpd.rclb.mgf	32.85	620.85	2	0	0.0018	0	2	AQLR	ILAGPAGDSNVVK	LQRI		0	29697	P04275	P04275{1838-1850}	0	0	0	P04275				80.11	80.11	80.11				26.1356	24.6597	25.5668				8.61979	13.3979	8.31876				142.044	142.044	142.044
28707@IDIBAPS_exo_C2.cmpd.rclb.mgf	87.42	515.621	3	0	-0.0008	0	2	YNQR	TIQNDIMLLQLSR	RVRR		0	18035	P08311	P08311{104-116}	0	0	0	P08311	85.13	85.13	85.13				22.4593	20.905	21.6078				8.61979	8.39794	8.26761				77.4246	77.4246	77.4246
26217@IDIBAPS_2exp_s27-29_PE9.cmpd.rclb.mgf	76.83	857.475	3	0	0.003	1	2	DEIK	RLPGDIQVVPIGVGPNANVQELER	IGWP		0	29697	P04275	P04275{1618-1641}	0	0	0	P04275				128	128	128				41.7026	40.1865	40.5287				14.1739	15	15				157.179	157.179	157.179
36246@IDIBAPS_2exp_s27-29_CPE8.cmpd.rclb.mgf	102.95	858.45	3	0	0.0032	0	2	NSTK	AVSSAIAQLLGEVAQGNENYAGIAAR	DVAG		0	25685	Q9Y490	Q9Y490{1097-1122}	0	0	0	Q9Y490				108.61	108.61	108.61				31.1598	29.4688	29.481				15	15	15				117.492	117.492	117.492
32762@IDIBAPS_exo_PE2.cmpd.rclb.mgf	101.63	789.761	3	0	0.0029	0	2	DDLK	NQILNLTTDNANILLQIDNAR	LAAD		0	4286	P13645	P13645{208-228}	0	0	0	P13645	114.02	114.02	114.02				29.8884	28.3165	28.5156				15	15	15				122.526	122.526	122.526
30466@IDIBAPS_2exp_s27-29_PE10.cmpd.rclb.mgf	88.25	582.969	3	0	0.0002	0	2	TQIK	VNWEEEAASGLLTSLK	DNVP		0	18551	P04114	P04114{4056-4071}	0	0	0	P04114				87.24	87.24	87.24				32.6744	31.0716	31.3459				11.8239	15	13.4949				116.251	116.251	116.251
23711@IDIBAPS_exo_PE3.cmpd.rclb.mgf	76.02	804.901	2	0	-0.0002	0	2	LIER	YEVDQQIQVLMDK	LVEL		0	18551	P04114	P04114{2348-2360}	0	0	0	P04114	86.27	86.27	86.27				24.1741	22.5502	23.0095				7.16749	8.85387	7.16749				129.43	129.43	129.43
35189@IDIBAPS_2exp_s27-29_C10.cmpd.rclb.mgf	100.75	706.606	4	1	0.0113	0	2	SCDK	THTCPPCPAPELLGGPSVFLFPPKPK	DTLM	MOD:00110 C4;MOD:00110 C7	0	8196	P01857	P01857{106-131}	0	0	0	A0A0A0MS07;A0A0A0MS08;P01857				81.41	81.41	81.41				22.2995	20.5233	20.2413										85.8783	85.8783	85.8783
9818@IDIBAPS_2exp_s27-29_PE7.cmpd.rclb.mgf	36.07	614.244	2	0	-0.0006	0	2	AQAR	LGADMEDVCGR	LVQY	MOD:00110 C9;MOD:00719 M5	0	29417	P02649	P02649{122-132}	0	0	0	E7ERP7;E9PEV4;H0Y7L5;P02649				104.56	104.56	104.56				29.4545	28.2373	28.6641				10.1308	11.1308	10.0706				139.206	139.206	139.206
14963@IDIBAPS_2exp_s27-29_PE7.cmpd.rclb.mgf	49.93	832.402	2	0	0.0003	0	2	VQYR	GEVQAMLGQSTEELR	VRLA	MOD:00719 M6	0	29417	P02649	P02649{138-152}	0	0	0	E7ERP7;E9PEV4;H0Y7L5;P02649				110.07	110.07	110.07				31.9624	30.3918	30.5871				11.3279	8.63827	11.9208				150.87	150.87	150.87
21739@IDIBAPS_2exp_s27-29_PE7.cmpd.rclb.mgf	68.1	769.41	2	0	0.001	0	2	EETK	ATVAVYLESLQDTK	ITLI		0	18551	P04114	P04114{2475-2488}	0	0	0	P04114				106.4	106.4	106.4				27.3712	25.785	26.5348				6.5376	6.63827	7.00436				136.392	136.392	136.392
19710@IDIBAPS_2exp_s27-29_C8.cmpd.rclb.mgf	62.27	661.824	2	0	-0.0016	0	2	EALK	ESQLPTVMDFR	KFSR		0	18551	P04114	P04114{621-631}	0	0	0	A8MUN2;P04114				78.04	78.04	78.04				22.8857	21.4075	21.8784				6.16749	4.16749	6.04576				111.889	111.889	111.889
11318@IDIBAPS_2exp_s27-29_C8.cmpd.rclb.mgf	39.87	832.403	2	0	0.0027	0	2	VQYR	GEVQAMLGQSTEELR	VRLA	MOD:00719 M6	0	29417	P02649	P02649{138-152}	0	0	0	E7ERP7;E9PEV4;H0Y7L5;P02649				133.3	133.3	133.3				28.3608	26.7598	26.9835				9.04576	8.46852	9.85387				154.854	154.854	154.854
27475@IDIBAPS_2exp_s27-29_C10.cmpd.rclb.mgf	80	791.403	2	0	0.0025	0	2	VFPK	AVSMPSFSILGSDVR	VPSY	MOD:00719 M4	0	18551	P04114	P04114{3277-3291}	0	0	0	P04114				90.46	90.46	90.46				24.2444	22.5134	23.1206				10.0862	8.01773	8.60206				90.2191	90.2191	90.2191
21716@IDIBAPS_2exp_s27-29_PE7.cmpd.rclb.mgf	68.05	646.358	2	0	-0.0001	0	2	VGSK	LIVAMSSWLQK	ASGS	MOD:00719 M5	0	18551	P04114	P04114{1230-1240}	0	0	0	P04114				91.38	91.38	91.38				24.9594	23.4264	24.3699				5.22185	6	4.74473				125.982	125.982	125.982
18696@IDIBAPS_exo_C4.cmpd.rclb.mgf	61.1	559.308	2	0	-0.0018	0	2	EERK	TLLSNLEEAK	KKKE		0	15428	P10909	P10909{69-78}	0	0	0	E5RG36;E5RGB0;E5RH61;E5RJZ5;E7ERK6;E7ETB4;H0YLK8;P10909;P10909-2;P10909-4;P10909-5	78.16	78.16	78.16				18.0764	16.4909	17.356				2.20761	1.40894	1.92082				117.795	117.795	117.795
38995@IDIBAPS_2exp_s27-29_C10.cmpd.rclb.mgf	112.32	822.798	3	0	0.003	0	2	VANK	IADFELPTIIVPEQTIEIPSIK	FSVP		0	18551	P04114	P04114{3847-3868}	0	0	0	P04114				77.88	77.88	77.88				28.3314	26.6604	27.2893				12.7696	12.4437	12.8239				120.207	120.207	120.207
3968@IDIBAPS_exo_C3.cmpd.rclb.mgf	31.92	795.323	3	0	0.0018	0	2	GGSR	GGGGGGYGSGGSSYGSGGGSYGSGGGGGGGR	GSYG		0	28919	P04264	P04264{519-549}	0	0	0	P04264	76.95	76.95	76.95				26.6426	25.246	25.0651				15	15	13.9586				112.816	112.816	112.816
17803@IDIBAPS_exo_C5.cmpd.rclb.mgf	63.2	686.361	2	0	0.0015	0	2	ARNK	LNDLEEALQQAK	EDLA		0	28919	P35908	P35908{442-453}	0	0	0	P35908	94.83	94.83	94.83				30.6361	29.2583	29.7823				5.67778	6.49485	5.08619				150.476	150.476	150.476
8751@IDIBAPS_2exp_s27-29_PE10.cmpd.rclb.mgf	31.67	691.329	2	0	0.0009	0	2	DKVR	ALEESNYELEGK	IKEW		0	4286	P13645	P13645{166-177}	0	0	0	P13645				83.45	83.45	83.45				23.7781	22.2418	22.7865				6.37675	7.08619	6.1549				140.613	140.613	140.613
24204@IDIBAPS_2exp_s27-29_PE10.cmpd.rclb.mgf	71.63	872.433	2	0	-0.0022	0	2	SNNK	YAASSYLSLTPEQWK	SHRS		0	19013	A0M8Q6;B9A064;P0DOY2	A0M8Q6{66-80};B9A064{174-188};P0DOY2{66-80}	0	0	0	A0A0B4J231;A0M8Q6;B9A064;P0CF74;P0CG04;P0DOY2;P0DOY3				105.51	105.51	105.51				28.0107	26.2871	26.6928				10.2676	9.16115	11.5229				144.508	144.508	144.508
21187@IDIBAPS_exo_PE2.cmpd.rclb.mgf	70.35	779.903	2	0	0.001	0	2	KKYR	ITENDIQIALDDAK	INFN		0	18551	P04114	P04114{2151-2164}	0	0	0	P04114	88.74	88.74	88.74				29.3399	27.8037	28.2252				8.76955	9.3279	9.1549				136.686	136.686	136.686
25345@IDIBAPS_2exp_s27-29_C6.cmpd.rclb.mgf	75.08	806.896	2	0	-0.0008	0	2	DGLK	LLDNWDSVTSTFSK	LREQ		0	38130	P02647	P02647{70-83}	0	0	0	F8W696;P02647				103.99	103.99	103.99				29.1906	27.5911	27.9767				5.09151	7.67778	3.85387				115.817	115.817	115.817
29196@IDIBAPS_exo_PE2.cmpd.rclb.mgf	91.3	783.405	2	0	0.0021	0	2	VFPK	AVSMPSFSILGSDVR	VPSY		0	18551	P04114	P04114{3277-3291}	0	0	0	P04114	89.27	89.27	89.27				24.5975	23.009	23.5792				6.74473	7.48149	7.06048				98.0579	98.0579	98.0579
20829@IDIBAPS_2exp_s27-29_C7.cmpd.rclb.mgf	63.03	837.03	3	0	0.006	1	2	FAHR	DFSAEYEEDGKYEGLQEWEGK	AHLN		0	18551	P04114	P04114{3953-3973}	0	0	0	P04114				86.24	86.24	86.24				32.9975	31.175	30.9999				8.20066	11.8539	9.95861				136.979	136.979	136.979
12447@IDIBAPS_2exp_s27-29_C8.cmpd.rclb.mgf	42.85	807.866	2	0	-0.0014	0	2	TRDR	MYQMDIQQELQR	YLSL	MOD:00719 M1;MOD:00719 M4	0	18551	P04114	P04114{2523-2534}	0	0	0	P04114				87.82	87.82	87.82				26.3417	24.8258	25.0395				11.6198	11.3468	9.88606				116.037	116.037	116.037
37999@IDIBAPS_exo_PE4.cmpd.rclb.mgf	113.85	865.13	3	0	0.0027	0	2	QEER	LPEGSVSLIILLTDGDPTVGETNPR	SIQN		0	11944	B7ZKJ8;Q14624	B7ZKJ8{372-396};Q14624{372-396}	0	0	0	B7ZKJ8;H7C0L5;Q14624;Q14624-2;Q14624-3;Q14624-4	98.32	98.32	98.32				29.7544	28.0277	28.2044				15	15	15				109.403	109.403	109.403
29563@IDIBAPS_2exp_s27-29_C10.cmpd.rclb.mgf	85.5	719.718	3	0	-0.0007	0	2	GASK	AVVILVTDVSVDSVDAAADAAR	SNRV		0	29697	P04275	P04275{1795-1816}	0	0	0	P04275				117.87	117.87	117.87				32.6779	31.0103	31.2555				11.3372	15	13.0088				132.059	132.059	132.059
19755@IDIBAPS_2exp_s27-29_C9.cmpd.rclb.mgf	59.32	875.894	2	0	-0.0008	0	2	FRYK	LQDFSDQLSDYYEK	FIAE		0	18551	P04114	P04114{4499-4512}	0	0	0	P04114				96.82	96.82	96.82				28.5097	26.8364	26.8745				7.05061	8.88606	8.82391				152.258	152.258	152.258
28570@IDIBAPS_2exp_s27-29_PE6.cmpd.rclb.mgf	87.27	796.434	2	0	-0.0094	0	2	IDVR	VLLDQLGTTISFER	INDI		0	18551	P04114	P04114{2296-2309}	0	0	0	P04114				81.15	81.15	81.15				29.362	27.822	28.4388				5.63827	8.61979	6.04576				122.044	122.044	122.044
3498@IDIBAPS_exo_C2.cmpd.rclb.mgf	22.13	616.804	2	0	0.0009	0	2	YLSR	SGGGGGGGLGSGGSIR	SSYS		0	25337	P35527	P35527{14-29}	0	0	0	P35527	123.78	123.78	123.78				21.8313	20.2496	20.7519				9.92082	11.9208	9.85387				175.518	175.518	175.518
27672@IDIBAPS_exo_C3.cmpd.rclb.mgf	95.08	606.755	2	1	-0.002	0	2	PTAK	APTCGLCEVAR	LRQN	MOD:00110 C4;MOD:00110 C7	0	29697	P04275	P04275{2301-2311}	0	0	0	P04275	85.1	85.1	85.1				26.4393	24.7205	25.074				7.27572	8.11351	6.34679				107.09	107.09	107.09
13677@IDIBAPS_2exp_s27-29_PE9.cmpd.rclb.mgf	43.82	746.808	2	0	-0.0046	0	2	EGLK	LSNDMMGSYAEMK	FDHT	MOD:00719 M6	0	18551	P04114	P04114{1738-1750}	0	0	0	P04114				83.86	83.86	83.86				25.9341	24.5458	24.6465				8.05552	6.14267	9.5376				109.177	109.177	109.177
19305@IDIBAPS_exo_PE1.cmpd.rclb.mgf	64.92	756.425	2	0	-0.0013	0	2	YTKK	VPQVSTPTLVEVSR	NLGK		0	33891	P02768	P02768{439-452}	0	0	0	A0A087WWT3;A0A0C4DGB6;B7WNR0;C9JKR2;D6RHD5;H0YA55;P02768;P02768-2;P02768-3	85.12	85.12	85.12				25.7913	24.3865	25.1084				8.45593	9.5376	7.92082				138.3	138.3	138.3
29702@IDIBAPS_2exp_s27-29_PE10.cmpd.rclb.mgf	86.18	655.025	3	0	0.001	0	2	PEIK	TILGTMPAFEVSLQALQK	ATFQ	MOD:00719 M6	0	18551	P04114	P04114{2592-2609}	0	0	0	P04114				100.11	100.11	100.11				28.9954	27.4839	28.0146				14.585	11.7959	14.301				135.624	135.624	135.624
26816@IDIBAPS_2exp_s27-29_C10.cmpd.rclb.mgf	78.3	791.401	2	0	-0.0005	0	2	VFPK	AVSMPSFSILGSDVR	VPSY	MOD:00719 M4	0	18551	P04114	P04114{3277-3291}	0	0	0	P04114				87.1	87.1	87.1				26.9952	25.3333	25.8798				10.2924	9.56864	10.8861				131.246	131.246	131.246
12182@IDIBAPS_2exp_s27-29_PE7.cmpd.rclb.mgf	42.25	749.405	2	0	-0.0001	0	2	GRVR	AATVGSLAGQPLQER	AQAW		0	29417	P02649	P02649{210-224}	0	0	0	H0Y7L5;P02649				97.5	97.5	97.5				23.5003	22.0238	22.6834				5.85387	5.52288	5.45593				149.632	149.632	149.632
13575@IDIBAPS_2exp_s27-29_PE6.cmpd.rclb.mgf	46.3	614.243	2	0	-0.0025	0	2	AQAR	LGADMEDVCGR	LVQY	MOD:00110 C9;MOD:00719 M5	0	29417	P02649	P02649{122-132}	0	0	0	E7ERP7;E9PEV4;H0Y7L5;P02649				81.64	81.64	81.64				30.1634	28.985	29.3457				9.16749	8.61979	9.37675				127.381	127.381	127.381
3101@IDIBAPS_exo_PE3.cmpd.rclb.mgf	23.48	557.797	2	0	0.0009	0	2	VRAK	LEEQAQQIR	LQAE		0	29417	P02649	P02649{261-269}	0	0	0	P02649	76.77	76.77	76.77				26.1123	24.6273	25.4316				4.04576	4.49485	4.40894				116.681	116.681	116.681
35561@IDIBAPS_2exp_s27-29_C8.cmpd.rclb.mgf	106.28	942.813	3	0	0.0016	0	2	LTGK	IDFLNNYALFLSPSAQQASWQVSAR	FNQY		0	18551	P04114	P04114{3068-3092}	0	0	0	P04114				107.92	107.92	107.92				31.2362	29.5115	29.2406				12.1805	13.284	13.1024				135.23	135.23	135.23
13465@IDIBAPS_exo_PE3.cmpd.rclb.mgf	49.6	652.313	2	0	0.0007	0	2	VPDR	FSGSGSGTDFTLK	ISRV		0	6251	A0A075B6S2;A0A075B6S6	A0A075B6S2{87-99};A0A075B6S6{87-99}	0	0	0	A0A075B6P5;A0A075B6S2;A0A075B6S6;A0A087WW87;A0A087X0Q4;A0A0A0MRZ7;A2NJV5;P01614;P01615;P06310	86.45	86.45	86.45				24.4628	22.8924	23.26				6.74473	7.85387	7.61979				115.593	115.593	115.593
19783@IDIBAPS_2exp_s27-29_C6.cmpd.rclb.mgf	60.47	999.482	2	0	0.0006	0	2	EKSK	ELTTEIDNNIEQISSYK	SEIT	MOD:00684 N8	0	4286	P13645	P13645{346-362}	0	0	0	P13645				24.59	24.59	103.8						29.05						14.6198				80.2711	80.2711	126.464
31527@IDIBAPS_exo_PE5.cmpd.rclb.mgf	94	961.454	3	0	0.002	0	2	FCGK	QRPPDLDTSSNAVDLLFFTDESGDSR	GWKL		0	10724	P00736	P00736{271-296}	0	0	0	B4DPQ0;F5H2D0;P00736	82.4	82.4	82.4				34.4504	32.6348	32.1669				15	15	15				146.688	146.688	146.688
38316@IDIBAPS_2exp_s27-29_PE7.cmpd.rclb.mgf	121.38	718.716	3	0	-0.002	0	2	SMLK	TTLTAFGFASADLIEIGLEGK	GFEP		0	18551	P04114	P04114{675-695}	0	0	0	A8MUN2;P04114				90.04	90.04	90.04				25.0995	23.5	23.806				11.4437	11.4437	12.1675				68.2653	68.2653	68.2653
11942@IDIBAPS_exo_C4.cmpd.rclb.mgf	43.95	572.957	3	0	0.0038	0	2	KTAK	DALSSVQESQVAQQAR	GWVT		0	13784	P02656	P02656{45-60}	0	0	0	B0YIW2;P02656	105.64	105.64	105.64				27.6745	26.0434	26.2556				8.52288	7.79588	9.46852				120.037	120.037	120.037
40003@IDIBAPS_exo_PE1.cmpd.rclb.mgf	123.83	725.7	3	0	-0.0014	0	2	AWQK	AMDLDQDVLSALAEVEQLSK	MVSE		0	34169	P07942	P07942{1444-1463}	0	0	0	G3XAI2;P07942	75.85	75.85	75.85				27.3112	25.585	25.6899				11.7696	12.3468	12.6576				92.2461	92.2461	92.2461
10521@IDIBAPS_exo_PE5.cmpd.rclb.mgf	39.95	678.326	3	0	0.0036	0	2	NEVR	IHSGSFQSQVELSNDQEK	AHLD		0	18551	P04114	P04114{3639-3656}	0	0	0	P04114	96.54	96.54	96.54				26.4591	24.802	24.8107				15	12.8539	15				116.425	116.425	116.425
40979@IDIBAPS_exo_C2.cmpd.rclb.mgf	120.33	835.411	4	0	0.0094	1	2	KNEK	VIEHIMEDLDTNADKQLSFEEFIMLMAR	LTWA		0	20520	P06702	P06702{58-85}	0	0	0	P06702	84.08	84.08	84.08				43.6417	41.9915	41.3241										126.936	126.936	126.936
29652@IDIBAPS_2exp_s27-29_C10.cmpd.rclb.mgf	85.73	700.406	2	0	-0.0016	0	2	LTGR	TLADLTLLDSPIK	VPLL		0	18551	P04114	P04114{2013-2025}	0	0	0	P04114				85.43	85.43	85.43				29.6886	28.1904	29.0261				6.0655	4.74473	4.88606				125.461	125.461	125.461
9521@IDIBAPS_2exp_s27-29_PE7.cmpd.rclb.mgf	35.3	753.394	2	0	-0.0011	0	2	ATLR	IGQDGISTSATTNLK	CSLL		0	18551	P04114	P04114{1647-1661}	0	0	0	P04114				100.7	100.7	100.7				25.8845	24.3475	24.9167				11.4202	10.0044	11.8239				184.973	184.973	184.973
21223@IDIBAPS_2exp_s27-29_C8.cmpd.rclb.mgf	66.37	804.9	2	0	-0.0012	0	2	LIER	YEVDQQIQVLMDK	LVEL		0	18551	P04114	P04114{2348-2360}	0	0	0	P04114				97.95	97.95	97.95				27.7893	26.1883	26.5671				9.11919	9.58503	10.0177				140.059	140.059	140.059
19805@IDIBAPS_2exp_s27-29_C10.cmpd.rclb.mgf	59.92	875.895	2	0	0.0009	0	2	FRYK	LQDFSDQLSDYYEK	FIAE		0	18551	P04114	P04114{4499-4512}	0	0	0	P04114				96.71	96.71	96.71				28.6566	26.9492	27.0024				7.20066	8.88606	9.11351				150.448	150.448	150.448
12131@IDIBAPS_2exp_s27-29_C8.cmpd.rclb.mgf	42	576.289	2	0	-0.0003	0	2	NIPK	LDFSSQADLR	NEIK		0	18551	P04114	P04114{2898-2907}	0	0	0	P04114				84.6	84.6	84.6				24.1736	22.6169	23.3456				4.13077	4.20761	3.85387				113.167	113.167	113.167
25423@IDIBAPS_2exp_s27-29_PE9.cmpd.rclb.mgf	74.58	568.293	2	0	-0.0007	0	2	LAFR	QPSSAFAAFVK	RAPS	MOD:00040 Q1	0	1444	P01024	P01024{1061-1071}	0	0	0	P01024				95.95	95.95	95.95				26.8932	25.3591	26.1339				7.69897		7.63827				134.13	134.13	134.13
23174@IDIBAPS_2exp_s27-29_C8.cmpd.rclb.mgf	71.72	868.375	3	0	-0.0042	0	2	KDKK	GISTSAASPAVGTVGMDMDEDDDFSK	WNFY		0	18551	P04114	P04114{3996-4021}	0	0	0	P04114				106.06	106.06	106.06				26.3011	24.6187	24.1438				13.7447	15	12.5086				92.0629	92.0629	92.0629
18649@IDIBAPS_2exp_s27-29_CPE8.cmpd.rclb.mgf	56.48	770.868	2	0	-0.0005	0	2	TGLR	DASGVTFTWTPSSGK	SAVQ		0	13974	P01876	P01876{154-168}	0	0	0	A0A286YEY1;P01876				91.1	91.1	91.1				30.1897	28.6569	28.9175				10.0458	13.1249	11.3979				150.57	150.57	150.57
20608@IDIBAPS_2exp_s27-29_PE7.cmpd.rclb.mgf	65.05	696.993	3	0	0.0039	1	2	GYTK	DDKHEQDMVNGIMLSVEK	LIKD	MOD:00684 N10	0	18551	P04114	P04114{743-760}	0	0	0	A8MUN2;P04114				34.32	34.32	78.68				30.7577	29.2188	30.019				5.60206	7.16115	13.4949				86.3597	86.3597	159.606
17050@IDIBAPS_2exp_s27-29_PE9.cmpd.rclb.mgf	52.55	799.871	2	0	0.0032	0	2	TRDR	MYQMDIQQELQR	YLSL	MOD:00719 M1	0	18551	P04114	P04114{2523-2534}	0	0	0	P04114				82.8	82.8	82.8				26.1835	24.5262	24.7561				10.4815	10.2924	11.1675				133.884	133.884	133.884
19670@IDIBAPS_2exp_s27-29_C7.cmpd.rclb.mgf	60.02	875.894	2	0	-0.0003	0	2	FRYK	LQDFSDQLSDYYEK	FIAE		0	18551	P04114	P04114{4499-4512}	0	0	0	P04114				92.24	92.24	92.24				29.2399	27.5666	27.6047				7.58503	10.7212	9.45593				143.453	143.453	143.453
26338@IDIBAPS_2exp_s27-29_C8.cmpd.rclb.mgf	80.32	783.405	2	0	0.0015	0	2	VFPK	AVSMPSFSILGSDVR	VPSY		0	18551	P04114	P04114{3277-3291}	0	0	0	P04114				91.45	91.45	91.45				27.3065	25.7181	26.2882				10.4685	8.65758	10.4685				131.52	131.52	131.52
20047@IDIBAPS_exo_PE2.cmpd.rclb.mgf	67.33	839.403	3	0	0.0002	0	2	KNHK	EEMSQLTGQNSGDVNVEINVAPGK	DLTK		0	25337	P35527	P35527{294-317}	0	0	0	K7EQQ3;P35527	94.81	94.81	94.81				26.1475	24.3834	24.1711				15	15	12.9586				108.608	108.608	108.608
21767@IDIBAPS_2exp_s27-29_C10.cmpd.rclb.mgf	64.98	952.977	2	0	-0.0001	0	2	LILR	VIGNMGQTMEQLTPELK	SSIL	MOD:00719 M5	0	18551	P04114	P04114{491-507}	0	0	0	A8MUN2;P04114				113.42	113.42	113.42				29.8424	28.0274	28.3507				10.8539	10.8861	9.65758				118.447	118.447	118.447
40431@IDIBAPS_2exp_s27-29_PE6.cmpd.rclb.mgf	122.35	780.432	3	0	0.0007	0	2	QDTK	ITLIINWLQEALSSASLAHMK	AKFR		0	18551	P04114	P04114{2489-2509}	0	0	0	P04114				89.35	89.35	89.35				37.5343	36.0851	36.0396				15	15	15				154.118	154.118	154.118
37633@IDIBAPS_exo_C2.cmpd.rclb.mgf	111.33	958.467	3	0	0.0072	0	2	KDLR	NVSTGDVNVEMNAAPGVDLTQLLNNMR	SQYE	MOD:00684 N12	0	4286	P13645	P13645{296-322}	0	0	0	P13645	87.15	87.15	98.15				35.5159	33.7483	29.75				13.6778	15	15				124.091	124.091	132.544
16589@IDIBAPS_2exp_s27-29_CPE8.cmpd.rclb.mgf	51.18	713.352	3	0	-0.0002	0	2	CINR	HNVYINGITYTPVSSTNEK	DMYS	MOD:00684 N6	0	37711	P01023	P01023{646-664}	0	0	0	P01023				46.78	46.78	82.43						32.532						14.6198				98.4053	98.4053	126.611
25410@IDIBAPS_2exp_s27-29_PE9.cmpd.rclb.mgf	74.53	832.057	3	0	0.0073	0	2	GSGK	DYAGVFSDAGLTFTSSSGQQTAQR	AELQ		0	1444	P01024	P01024{634-657}	0	0	0	P01024				98.34	98.34	98.34				26.3138	24.4677	24.2916				15	15	15				93.4879	93.4879	93.4879
27942@IDIBAPS_2exp_s27-29_PE7.cmpd.rclb.mgf	85.9	796.438	2	0	-0.0022	0	2	IDVR	VLLDQLGTTISFER	INDI		0	18551	P04114	P04114{2296-2309}	0	0	0	P04114				98.54	98.54	98.54				25.0119	23.5135	24.1854				5.45593	7.61979	5.95861				117.117	117.117	117.117
19912@IDIBAPS_exo_C4.cmpd.rclb.mgf	64.23	770.867	2	0	-0.0017	0	2	TGLR	DASGVTFTWTPSSGK	SAVQ		0	13974	P01876	P01876{154-168}	0	0	0	A0A286YEY1;P01876	85.62	85.62	85.62				33.0041	31.4689	31.7012				9.55284	12.1612	10.9586				146.048	146.048	146.048
22168@IDIBAPS_exo_C2.cmpd.rclb.mgf	70.28	850.417	2	0	0.0006	0	2	NVKK	QISNLQQSISDAEQR	GENA	MOD:00040 Q1	0	28919	P04264	P04264{418-432}	0	0	0	P04264	111.77	111.77	111.77				27.064	25.3253	25.7017				9.31876		9.39794				131.568	131.568	131.568
25699@IDIBAPS_exo_PE3.cmpd.rclb.mgf	81.12	849.424	2	0	-0.0013	0	2	AVPK	SSSNEEVMFLTVQVK	GPTQ		0	37711	P01023	P01023{94-108}	0	0	0	F8W7L3;P01023	112.63	112.63	112.63				25.0012	23.462	23.7807				10.7696	12.6198	11.5376				132.73	132.73	132.73
30605@IDIBAPS_exo_PE3.cmpd.rclb.mgf	93.68	592.307	4	0	0.0047	0	2	WKDK	AQNLYQELLTQEGQASFQGLK	DNVF		0	18551	P04114	P04114{4148-4168}	0	0	0	P04114	76.52	76.52	76.52				26.5284	24.8824	24.8947										64.2429	64.2429	64.2429
10180@IDIBAPS_2exp_s27-29_C6.cmpd.rclb.mgf	35.58	753.394	2	0	-0.0016	0	2	ATLR	IGQDGISTSATTNLK	CSLL		0	18551	P04114	P04114{1647-1661}	0	0	0	P04114				88.78	88.78	88.78				26.1078	24.5709	25.14				11.6383	10.585	12.0044				157.109	157.109	157.109
21512@IDIBAPS_exo_C4.cmpd.rclb.mgf	68.32	663.853	2	0	-0.0005	0	2	AKRK	TVTAMDVVYALK	RQGR	MOD:00719 M5	0	1756	P62805	P62805{81-92}	0	0	0	P62805	78.43	78.43	78.43				25.6805	24.1823	24.8413				7.00877	6.33724	5.56864				98.0858	98.0858	98.0858
10882@IDIBAPS_2exp_s27-29_CPE8.cmpd.rclb.mgf	36.5	720.372	2	0	-0.0027	0	2	SQVK	YAGSQVASTSEVLK	YTLF		0	29697	P04275	P04275{1349-1362}	0	0	0	P04275				94.57	94.57	94.57				26.2069	24.6538	25.26				11.6021	11.8861	10.9586				145.219	145.219	145.219
12412@IDIBAPS_2exp_s27-29_CPE8.cmpd.rclb.mgf	40.4	639.359	2	0	-0.0009	0	2	RGGK	YAATSQVLLPSK	DVMQ		0	36476	P01871	P01871{65-76}	0	0	0	A0A1B0GUU9;P01871;P01871-2				96.78	96.78	96.78				31.0126	29.5676	30.4549				5.74473	7.65758	5.95861				137.456	137.456	137.456
5115@IDIBAPS_2exp_s27-29_C10.cmpd.rclb.mgf	22.18	712.662	3	0	0.0024	0	2	VQWK	VDNALQSGNSQESVTEQDSK	DSTY		0	17816	P01834	P01834{43-62}	0	0	0	P01834				85.59	85.59	85.59				22.3724	20.6034	20.4979				7.63827	8.76955	7.95861				129.788	129.788	129.788
25240@IDIBAPS_exo_PE5.cmpd.rclb.mgf	77.8	787.403	2	0	0.0011	0	2	VMQR	EGGPSQIGDALGFAVR	YLTS		0	29697	P04275	P04275{1764-1779}	0	0	0	P04275	109.62	109.62	109.62				23.0354	21.5124	21.9032				10.699	10.6383	10.7212				153.979	153.979	153.979
33807@IDIBAPS_exo_PE3.cmpd.rclb.mgf	102.35	828.432	3	0	0.0033	0	2	EQVK	NFVASHIANILNSEELDIQDLK	KLVK		0	18551	P04114	P04114{591-612}	0	0	0	A8MUN2;P04114	94.15	94.15	94.15				35.1717	33.5805	33.6409				13.1739	15	13				127.052	127.052	127.052
21822@IDIBAPS_exo_PE3.cmpd.rclb.mgf	71.2	679.818	2	0	-0.0013	0	2	EQLK	AVMDDFAAFVEK	CCKA	MOD:00719 M3	0	33891	P02768	P02768{570-581}	0	0	0	A0A087WWT3;A0A0C4DGB6;B7WNR0;C9JKR2;D6RHD5;H0YA55;P02768;P02768-2;P02768-3	78.12	78.12	78.12				22.4374	20.8853	21.4153				6.20761	7.92082	6.21467				129.102	129.102	129.102
18325@IDIBAPS_exo_PE3.cmpd.rclb.mgf	62.22	810.357	2	0	0.0036	0	2	DFSK	WNFYYSPQSSPDK	KLTI	MOD:00684 N2	0	18551	P04114	P04114{4022-4034}	0	0	0	P04114	56.63	56.63	78.73						24.6392						9.25964				70.6939	70.6939	109.742
6088@IDIBAPS_exo_C2.cmpd.rclb.mgf	28.68	681.351	2	0	0.0023	0	2	ELNR	EVATNSELVQSGK	SEIS		0	4286	P02533;Q04695	P02533{316-328};Q04695{285-297}	0	0	0	F5GWP8;K7ESE1;P02533;Q04695	101.7	101.7	101.7				25.5225	23.8727	24.4544				6.35655	4.92082	5.88606				143.825	143.825	143.825
34755@IDIBAPS_2exp_s27-29_PE10.cmpd.rclb.mgf	99.7	910.804	3	0	0.0009	0	2	DYLR	WVQTLSEQVQEELLSSQVTQELR	ALMD		0	29417	P02649	P02649{57-79}	0	0	0	E7ERP7;E9PEV4;H0Y7L5;P02649				124.24	124.24	124.24				33.8988	32.1523	32.0871				14.301	15	15				145.922	145.922	145.922
36985@IDIBAPS_exo_C2.cmpd.rclb.mgf	109.65	599.676	3	0	0.0013	0	2	ELRR	NVQALEIELQSQLALK	QSLE		0	4286	P13645	P13645{371-386}	0	0	0	P13645	89.69	89.69	89.69				26.2643	24.8371	25.3105				11.1427	9.67778	10.4559				95.9625	95.9625	95.9625
20143@IDIBAPS_2exp_s27-29_C9.cmpd.rclb.mgf	60.35	751.883	2	0	-0.0013	0	2	QDSK	DSTYSLSSTLTLSK	ADYE		0	17816	P01834	P01834{63-76}	0	0	0	P01834				80.92	80.92	80.92				25.7801	24.1155	24.5426				9.14874	6.85387	9.4437				94.0989	94.0989	94.0989
27601@IDIBAPS_2exp_s27-29_C9.cmpd.rclb.mgf	79.92	735.797	2	0	-0.0023	0	2	WSPR	TPSCGDICNFPPK	IAHG	MOD:00110 C4;MOD:00110 C8	0	30287	P04003	P04003{419-431}	0	0	0	P04003				91.91	91.91	91.91				33.9966	32.3323	32.427				10.6576	9.76955	12.0757				141.396	141.396	141.396
35687@IDIBAPS_2exp_s27-29_PE9.cmpd.rclb.mgf	102.78	625.358	3	0	0.0033	0	2	PSIK	FSVPAGIVIPSFQALTAR	FEVD		0	18551	P04114	P04114{3869-3886}	0	0	0	P04114				93.31	93.31	93.31				22.8227	21.4283	21.9421				8.14267	9.40894	9.08092				102.88	102.88	102.88
37967@IDIBAPS_2exp_s27-29_C7.cmpd.rclb.mgf	110.37	718.718	3	0	0.004	0	2	SMLK	TTLTAFGFASADLIEIGLEGK	GFEP		0	18551	P04114	P04114{675-695}	0	0	0	A8MUN2;P04114				122.52	122.52	122.52				30.6339	29.0668	29.3603				14	14.3979	15				104.391	104.391	104.391
21147@IDIBAPS_exo_C3.cmpd.rclb.mgf	77.95	770.361	3	0	0.0026	0	2	TYRR	LLEGEDAHLSSSQFSSGSQSSR	DVTS		0	4286	P02533	P02533{418-439}	0	0	0	P02533	78.19	78.19	78.19				26.9112	25.1912	25.1017				10.0269	14.1871	11.5686				66.4232	66.4232	66.4232
1465@IDIBAPS_2exp_s27-29_CPE8.cmpd.rclb.mgf	12.27	645.31	2	0	0.0028	0	2	QTIK	SGSDEVQVGQQR	TFIS		0	1444	P01024	P01024{1571-1582}	0	0	0	M0QXZ3;P01024				102.95	102.95	102.95				28.6158	27.0244	27.511				6.95861	7.76955	6.06048				154.592	154.592	154.592
32442@IDIBAPS_2exp_s27-29_PE7.cmpd.rclb.mgf	98.57	910.804	3	0	0.0008	0	2	DYLR	WVQTLSEQVQEELLSSQVTQELR	ALMD		0	29417	P02649	P02649{57-79}	0	0	0	E7ERP7;E9PEV4;H0Y7L5;P02649				100.93	100.93	100.93				34.1303	32.3838	32.3187				15	15	15				136.273	136.273	136.273
19564@IDIBAPS_2exp_s27-29_C10.cmpd.rclb.mgf	59.28	733.722	3	1	0.0202	0	2	PAYR	VPVAVQGEDTVQSLTQGDGVAK	LSIN		0	1444	P01024	P01024{387-408}	0	0	0	P01024				112.89	112.89	112.89				29.7107	28.0482	28.2654				12.1675	12.2007	13.699				127.631	127.631	127.631
21601@IDIBAPS_2exp_s27-29_PE9.cmpd.rclb.mgf	64.43	906.48	2	0	0.0011	0	2	QQQK	SPEQQETVLDGNLIIR	YDVD		0	11944	B7ZKJ8;Q14624	B7ZKJ8{225-240};Q14624{225-240}	0	0	0	B7ZKJ8;H7C0L5;Q14624;Q14624-2;Q14624-3;Q14624-4				114.37	114.37	114.37				28.7246	27.108	27.6231				9.79588	10.7447	10.2007				175.985	175.985	175.985
33501@IDIBAPS_2exp_s27-29_PE10.cmpd.rclb.mgf	96.33	697.903	2	0	-0.0022	0	2	ERNR	QTIIVVLENVQR	NLKH	MOD:00040 Q1	0	18551	P04114	P04114{2086-2097}	0	0	0	P04114				86.97	86.97	86.97				28.9977	27.6287	28.4443				6.74473		6.55284				118.521	118.521	118.521
15065@IDIBAPS_2exp_s27-29_C8.cmpd.rclb.mgf	49.87	677.856	2	0	-0.0004	0	2	YKNK	YGMVAQVTQTLK	LEDT	MOD:00719 M3	0	18551	P04114	P04114{276-287}	0	0	0	A8MUN2;P04114				90.29	90.29	90.29				25.2623	23.7452	24.4699				10.5086	9.82391	11.3098				140.657	140.657	140.657
29665@IDIBAPS_2exp_s27-29_PE9.cmpd.rclb.mgf	86.15	655.025	3	0	0.003	0	2	PEIK	TILGTMPAFEVSLQALQK	ATFQ	MOD:00719 M6	0	18551	P04114	P04114{2592-2609}	0	0	0	P04114				90.06	90.06	90.06				29.6823	28.1708	28.7015				10.585	13.9586	11				85.1847	85.1847	85.1847
8857@IDIBAPS_exo_C4.cmpd.rclb.mgf	36.18	647.339	2	0	0.0007	1	2	ALDK	LKEFGNTLEDK	AREL		0	10413	P02654	P02654{37-47}	0	0	0	K7EJI9;K7EKP1;K7ELM9;K7EPF9;K7ERI9;P02654	80.07	80.07	80.07				28.4277	26.8461	27.5589				4.95861	7.07058	5.16115				147.04	147.04	147.04
21525@IDIBAPS_exo_C2.cmpd.rclb.mgf	68.65	693.897	2	0	0.0008	0	2	GKEK	IAELSATAQEIIK	SQAI		0	18551	P04114	P04114{4466-4478}	0	0	0	P04114	81.56	81.56	81.56				27.4772	26.02	26.799				4.5376	5.72125	5.00877				153.642	153.642	153.642
41948@IDIBAPS_exo_PE5.cmpd.rclb.mgf	122.3	704.685	3	0	-0.0015	0	2	TLTK	ADLEMQIESLTEELAYLK	KNHE	MOD:00719 M5	0	4286	P13645	P13645{267-284}	0	0	0	P13645	76.98	76.98	76.98				31.3251	29.5918	29.5436				11.9586	12.0655	13.6198				108.243	108.243	108.243
32318@IDIBAPS_2exp_s27-29_PE10.cmpd.rclb.mgf	93.15	655.024	3	0	0.0002	0	2	PEIK	TILGTMPAFEVSLQALQK	ATFQ	MOD:00719 M6	0	18551	P04114	P04114{2592-2609}	0	0	0	P04114				81.59	81.59	81.59				26.2642	24.7024	25.2071				13.3279	10.5528	13.8239				116.38	116.38	116.38
21737@IDIBAPS_exo_PE2.cmpd.rclb.mgf	71.73	850.417	2	0	0.0004	0	2	NVKK	QISNLQQSISDAEQR	GENA	MOD:00040 Q1	0	28919	P04264	P04264{418-432}	0	0	0	P04264	82.15	82.15	82.15				27.2302	25.4915	25.8679				11.6021		6.49485				127.81	127.81	127.81
12049@IDIBAPS_2exp_s27-29_PE9.cmpd.rclb.mgf	39.63	770.362	3	0	0.0047	0	2	TYRR	LLEGEDAHLSSSQFSSGSQSSR	DVTS		0	4286	P02533	P02533{418-439}	0	0	0	P02533				111.02	111.02	111.02				28.884	27.1456	27.0107				14.4559	15	12.2218				140.576	140.576	140.576
21369@IDIBAPS_2exp_s27-29_PE7.cmpd.rclb.mgf	67.13	804.9	2	0	-0.0015	0	2	LIER	YEVDQQIQVLMDK	LVEL		0	18551	P04114	P04114{2348-2360}	0	0	0	P04114				103.52	103.52	103.52				24.3669	22.7659	23.1447				8.42022	8.45593	8.74473				138.921	138.921	138.921
9850@IDIBAPS_2exp_s27-29_C7.cmpd.rclb.mgf	34.6	753.394	2	0	-0.0011	0	2	ATLR	IGQDGISTSATTNLK	CSLL		0	18551	P04114	P04114{1647-1661}	0	0	0	P04114				105.55	105.55	105.55				27.8548	26.3178	26.887				12.6576	10.1805	12.6778				179.572	179.572	179.572
21944@IDIBAPS_2exp_s27-29_C9.cmpd.rclb.mgf	65.07	772.379	2	0	-0.0007	0	2	YSMK	VTGEGCVYLQTSLK	YNIL	MOD:00110 C6	0	37711	P01023	P01023{1316-1329}	0	0	0	P01023				99.74	99.74	99.74				28.8766	27.2897	27.7909				5.74473	6.85387	4.36653				95.5281	95.5281	95.5281
23368@IDIBAPS_2exp_s27-29_PE9.cmpd.rclb.mgf	69.12	753.365	2	0	0.0093	0	2	QNFK	LTGSCSYVLFQNK	EQDL	MOD:00110 C5	0	29697	P04275	P04275{1968-1980}	0	0	0	P04275				92.71	92.71	92.71				28.8772	27.225	27.5745				7.85387	8.3279	6.92082				113.94	113.94	113.94
8209@IDIBAPS_2exp_s27-29_PE9.cmpd.rclb.mgf	29.82	702.341	2	0	-0.002	0	2	LSMK	ASLEGNLAETENR	YCVQ		0	4286	Q04695	Q04695{322-334}	0	0	0	F5GWP8;Q04695				89.53	89.53	89.53				27.4284	25.8837	26.2431				9.31876	6.92082	6.67778				144.396	144.396	144.396
30888@IDIBAPS_2exp_s27-29_C8.cmpd.rclb.mgf	93.1	845.085	3	0	0.0004	0	2	PVSK	GLLIFDASSSWGPQMSASVHLDSK	KKQH		0	18551	P04114	P04114{1451-1474}	0	0	0	P04114				108.51	108.51	108.51				41.6436	39.9748	39.7712				15	15	15				161.505	161.505	161.505
21374@IDIBAPS_2exp_s27-29_PE9.cmpd.rclb.mgf	63.83	772.379	2	0	-0.0006	0	2	YSMK	VTGEGCVYLQTSLK	YNIL	MOD:00110 C6	0	37711	P01023	P01023{1316-1329}	0	0	0	P01023				90.47	90.47	90.47				28.2587	26.6717	27.1729				5.4437	7.69897	5.92082				117.708	117.708	117.708
16731@IDIBAPS_2exp_s27-29_PE9.cmpd.rclb.mgf	51.72	966	2	1	-0.0064	0	2	VYYR	VQNATLAVANITNADSATR	LLAQ		0	10863	P27105	P27105{126-144}	0	0	0	F8VSL7;P27105				110.48	110.48	110.48				32.9364	31.2826	31.5934				9.46852	11.041	11.1549				145.122	145.122	145.122
7262@IDIBAPS_2exp_s27-29_PE10.cmpd.rclb.mgf	27.85	656.308	2	0	0.0015	0	2	YKLR	TEGDGVYTLNDK	KQWI		0	37897	P00738;P00739	P00738{60-71};P00739{61-72}	0	0	0	A0A0C4DGL8;H0Y300;J3KRH2;J3KTC3;J3QLC9;J3QR68;P00738;P00739;P00739-2				81.79	81.79	81.79				27.543	25.9638	26.4359				5.40894	5.5376	5.45593				137.701	137.701	137.701
10470@IDIBAPS_2exp_s27-29_PE10.cmpd.rclb.mgf	36.08	665.323	2	0	-0.0008	0	2	KQCK	NVQDAIADAEQR	GEHA		0	28919	P35908	P35908{419-430}	0	0	0	P35908				78.38	78.38	78.38				31.7533	30.3441	30.7522				5.284	6.34679	5.11919				126.383	126.383	126.383
32851@IDIBAPS_exo_PE3.cmpd.rclb.mgf	99.83	976.803	3	0	0.0024	0	2	ACPR	FSDEGTHESQISFTIEGPLTSFGLSNK	INSK		0	18551	P04114	P04114{2936-2962}	0	0	0	P04114	78.04	78.04	78.04				34.0467	32.2017	31.8753				15	15	15				120.352	120.352	120.352
24197@IDIBAPS_2exp_s27-29_CPE8.cmpd.rclb.mgf	70.93	715.899	2	0	-0.0002	0	2	RYRR	VAEGTQVLELPFK	GDDI		0	36708	P01008	P01008{295-307}	0	0	0	P01008				123.85	123.85	123.85				29.5918	28.0647	28.7928				6.79588	9.79588	7.35655				156.125	156.125	156.125
31932@IDIBAPS_2exp_s27-29_PE9.cmpd.rclb.mgf	92.52	662.04	3	0	0.0026	0	2	FQKK	TLQALEFHTVPFQLLAR	YKGL		0	19208	Q08380	Q08380{377-393}	0	0	0	Q08380				85.15	85.15	85.15				27.4117	26.0586	26.5411				10.3768	13.5528	10.8539				119.702	119.702	119.702
18412@IDIBAPS_exo_C4.cmpd.rclb.mgf	60.37	770.335	2	1	0.0137	0	2	LKEK	VAQLEAQCQEPCK	DTVQ	MOD:00110 C8;MOD:00110 C12	0	30662	C9JU00;P02679	C9JU00{51-63};P02679{154-166}	0	0	0	C9JC84;C9JEU5;C9JPQ9;C9JU00;P02679;P02679-2	89.02	89.02	89.02				24.2169	22.57	22.6802				10.6576	9.24413	12.6576				131.096	131.096	131.096
19062@IDIBAPS_2exp_s27-29_PE9.cmpd.rclb.mgf	57.85	837.384	3	0	0.0053	0	2	RLEK	EIETYHNLLEGGQEDFESSGAGK	IGLG		0	25337	P35527	P35527{450-472}	0	0	0	K7EQQ3;P35527				89.99	89.99	89.99				34.9425	33.127	32.8188				15	15	15				159.995	159.995	159.995
10403@IDIBAPS_2exp_s27-29_PE6.cmpd.rclb.mgf	37.75	572.957	3	0	0.0036	0	2	KTAK	DALSSVQESQVAQQAR	GWVT		0	13784	P02656	P02656{45-60}	0	0	0	B0YIW2;P02656				93.88	93.88	93.88				28.051	26.4198	26.6321				7.05061	7	7.04576				133.13	133.13	133.13
29066@IDIBAPS_2exp_s27-29_PE9.cmpd.rclb.mgf	84.47	966.97	2	0	-0.0029	0	2	SKLR	EQLGPVTQEFWDNLEK	ETEG		0	38130	P02647	P02647{86-101}	0	0	0	F8W696;P02647				83.43	83.43	83.43				30.692	29.06	29.1963				7.67778	9.67778	8.82391				89.9489	89.9489	89.9489
5638@IDIBAPS_2exp_s27-29_C9.cmpd.rclb.mgf	22.78	1075.1	3	0	-0.0007	0	2	SGSR	GGSGGSHGGGSGFGGESGGSYGGGEEASGSGGGYGGGSGK	SSHS		0	25337	P35527	P35527{580-619}	0	0	0	K7EQQ3;P35527				191.38	191.38	191.38				45.8579	43.9879	43.6085				15	15	15				249.732	249.732	249.732
15190@IDIBAPS_2exp_s27-29_C10.cmpd.rclb.mgf	48.03	655.354	2	0	-0.0008	0	2	MFIR	EVGTVLSQVYSK	VHNG		0	18551	P04114	P04114{4223-4234}	0	0	0	P04114				87.94	87.94	87.94				23.8656	22.4704	23.2389				4.76955	4.92082	4.88606				131.961	131.961	131.961
10280@IDIBAPS_2exp_s27-29_C7.cmpd.rclb.mgf	35.7	720.372	2	0	-0.001	0	2	SQVK	YAGSQVASTSEVLK	YTLF		0	29697	P04275	P04275{1349-1362}	0	0	0	P04275				80.72	80.72	80.72				26.4991	24.946	25.5522				11.1135	12.1427	11.3565				139.868	139.868	139.868
31519@IDIBAPS_2exp_s27-29_PE10.cmpd.rclb.mgf	91.02	700.406	2	0	-0.0012	0	2	LTGR	TLADLTLLDSPIK	VPLL		0	18551	P04114	P04114{2013-2025}	0	0	0	P04114				102.44	102.44	102.44				27.617	26.1188	26.9545				5.69897	4.69897	5.79588				107.026	107.026	107.026
24380@IDIBAPS_2exp_s27-29_PE9.cmpd.rclb.mgf	71.8	646.36	2	0	0.0028	0	2	VGSK	LIVAMSSWLQK	ASGS	MOD:00719 M5	0	18551	P04114	P04114{1230-1240}	0	0	0	P04114				81.89	81.89	81.89				21.2615	19.7383	20.6597				3.65758	3.76955	3.40894				106.16	106.16	106.16
31858@IDIBAPS_exo_C2.cmpd.rclb.mgf	95.93	606.662	3	0	0.0027	0	2	DLRR	TLQGLEIELQSQLSMK	AALE		0	4286	P08727;P13646	P08727{302-317};P13646{327-342}	0	0	0	K7EMS3;K7ERE3;P08727;P13646;P13646-2;P13646-3	93.15	93.15	93.15				27.8303	26.2466	26.7096				12.3188	9.40894	11.7447				104.863	104.863	104.863
12507@IDIBAPS_exo_C3.cmpd.rclb.mgf	55.78	806.58	4	0	0.0125	0	2	SGSR	GGSGGSHGGGSGFGGESGGSYGGGEEASGSGGGYGGGSGK	SSHS		0	25337	P35527	P35527{580-619}	0	0	0	K7EQQ3;P35527	83.1	83.1	83.1				31.9083	30.2257	29.6014										100.839	100.839	100.839
20286@IDIBAPS_2exp_s27-29_PE9.cmpd.rclb.mgf	61.02	812.898	2	0	-0.0009	0	2	LIER	YEVDQQIQVLMDK	LVEL	MOD:00719 M11	0	18551	P04114	P04114{2348-2360}	0	0	0	P04114				79.79	79.79	79.79				29.0946	27.4115	27.8401				11.4089	12.1675	10.5528				135.971	135.971	135.971
16544@IDIBAPS_2exp_s27-29_PE10.cmpd.rclb.mgf	51.72	614.244	2	0	-0.0006	0	2	AQAR	LGADMEDVCGR	LVQY	MOD:00110 C9;MOD:00719 M5	0	29417	P02649	P02649{122-132}	0	0	0	E7ERP7;E9PEV4;H0Y7L5;P02649				86.42	86.42	86.42				30.3688	29.1516	29.5784				11.8861	10.8239	12.2441				111.921	111.921	111.921
8084@IDIBAPS_2exp_s27-29_C6.cmpd.rclb.mgf	30.18	669.837	2	0	0.0008	0	2	GSCR	APSTYGGGLSVSSR	FSSG		0	4286	P08779	P08779{42-55}	0	0	0	P08779				97.26	97.26	97.26				25.5028	23.8657	24.4538				9.92082	8.09691	10.3468				155.276	155.276	155.276
27527@IDIBAPS_2exp_s27-29_PE9.cmpd.rclb.mgf	80.23	937.5	2	0	0.0003	0	2	VVVK	LFDSDPITVTVPVEVSR	KNPK		0	15428	P10909	P10909{409-425}	0	0	0	H0YAS8;P10909;P10909-2;P10909-3;P10909-4;P10909-5				103.84	103.84	103.84				30.0448	28.442	28.8733				10.3098	13.699	10.2366				147.44	147.44	147.44
21622@IDIBAPS_exo_PE1.cmpd.rclb.mgf	70.95	693.889	2	0	-0.0138	0	2	GKEK	IAELSATAQEIIK	SQAI		0	18551	P04114	P04114{4466-4478}	0	0	0	P04114	94.17	94.17	94.17										6.04576	5.88606	6.50864				119.286	119.286	119.286
7059@IDIBAPS_2exp_s27-29_CPE8.cmpd.rclb.mgf	26.7	656.308	2	0	0.0004	0	2	YKLR	TEGDGVYTLNDK	KQWI		0	37897	P00738;P00739	P00738{60-71};P00739{61-72}	0	0	0	A0A0C4DGL8;H0Y300;J3KRH2;J3KTC3;J3QLC9;J3QR68;P00738;P00739;P00739-2				93.9	93.9	93.9				26.7228	25.1436	25.6157				3.65758	4.56864	3.37675				123.46	123.46	123.46
26145@IDIBAPS_2exp_s27-29_PE10.cmpd.rclb.mgf	76.87	857.474	3	0	0.0014	1	2	DEIK	RLPGDIQVVPIGVGPNANVQELER	IGWP		0	29697	P04275	P04275{1618-1641}	0	0	0	P04275				124.76	124.76	124.76				44.2001	42.6441	42.9834				15	15	15				154.965	154.965	154.965
27414@IDIBAPS_2exp_s27-29_PE10.cmpd.rclb.mgf	80.18	783.404	2	0	-0.0002	0	2	VFPK	AVSMPSFSILGSDVR	VPSY		0	18551	P04114	P04114{3277-3291}	0	0	0	P04114				95.02	95.02	95.02				31.7237	30.1419	30.7274				11.0969	9.65758	12.6383				130.849	130.849	130.849
13000@IDIBAPS_2exp_s27-29_C7.cmpd.rclb.mgf	42.72	746.81	2	0	-0.0008	0	2	EGLK	LSNDMMGSYAEMK	FDHT	MOD:00719 M6	0	18551	P04114	P04114{1738-1750}	0	0	0	P04114				98.07	98.07	98.07				28.2802	26.8412	26.9561				8.67778	9.60206	9.74473				107.697	107.697	107.697
10246@IDIBAPS_2exp_s27-29_C9.cmpd.rclb.mgf	34.72	756.389	2	0	0.0001	0	2	RTGK	AAQVTIQSSGTFSSK	FQVD		0	37711	P01023	P01023{1275-1289}	0	0	0	P01023				84.31	84.31	84.31				25.2812	23.6635	24.2569				7.56864	6.72125	7.29243				137.544	137.544	137.544
19319@IDIBAPS_2exp_s27-29_PE6.cmpd.rclb.mgf	61.62	888.941	2	1	-0.0091	0	2	KLRR	NLQNNAEWVYQGAIR	QIDD		0	18551	P04114	P04114{4107-4121}	0	0	0	P04114				96.83	96.83	96.83				26.4859	24.944	25.1005				8.56864	10.6198	7.82391				137.027	137.027	137.027
40221@IDIBAPS_exo_PE3.cmpd.rclb.mgf	120.07	780.358	3	0	0.001	0	2	RQAK	EPCVESLVSQYFQTVTDYGK	DLME	MOD:00110 C3	0	19665	P02652	P02652{27-46}	0	0	0	P02652;V9GYC1;V9GYG9;V9GYM3;V9GYS1	76.66	76.66	76.66				28.0328	26.2595	26.0849				11.0269	10.5086	11.7212				93.542	93.542	93.542
22760@IDIBAPS_2exp_s27-29_C10.cmpd.rclb.mgf	67.6	800.347	3	0	0.0069	0	2	FGGR	GGGFGGGSSFGGGSGFSGGGFGGGGFGGGR	FGGF		0	28919	P35908	P35908{93-122}	0	0	0	P35908				86.69	86.69	86.69				20.6724	18.7988	18.6802				6.65758	7.85387	8.46852				132.175	132.175	132.175
15061@IDIBAPS_2exp_s27-29_CPE8.cmpd.rclb.mgf	47.22	756.852	2	0	-0.0003	0	2	TGLR	DASGATFTWTPSSGK	SAVQ		0	13974	P01877	P01877{141-155}	0	0	0	A0A0G2JMB2;A0A286YEY5;P01877				99.41	99.41	99.41				30.5381	28.9211	29.2972				9.48149	10.8539	10.3768				150.961	150.961	150.961
17206@IDIBAPS_2exp_s27-29_PE7.cmpd.rclb.mgf	56.1	873.708	3	0	0.0019	0	2	KDKK	GISTSAASPAVGTVGMDMDEDDDFSK	WNFY	MOD:00719 M18	0	18551	P04114	P04114{3996-4021}	0	0	0	P04114				104.18	104.18	104.18				27.5377	25.7453	25.4739				12.2291	15	15				145.374	145.374	145.374
11912@IDIBAPS_2exp_s27-29_PE7.cmpd.rclb.mgf	41.57	657.836	2	0	-0.0012	0	2	LWGK	VNVDEVGGEALGR	LLVV		0	18806	P68871	P68871{19-31}	0	0	0	A0A2R8Y7R2;F8W6P5;P68871				77.73	77.73	77.73				26.3989	24.9568	25.6287				6.07058	6.49485	6.30103				153.023	153.023	153.023
18968@IDIBAPS_2exp_s27-29_PE6.cmpd.rclb.mgf	60.63	936.475	2	0	0.0002	0	2	SPAK	LLLQMDSSATAYGSTVSK	RVAW		0	18551	P04114	P04114{1146-1163}	0	0	0	P04114				121.66	121.66	121.66				28.1999	26.4365	26.8904				12.2757	15	13				166.09	166.09	166.09
5045@IDIBAPS_2exp_s27-29_C6.cmpd.rclb.mgf	22.33	654.813	2	0	0.0005	0	2	DPYK	QGFGNVATNTDGK	NYCG		0	32866	P02675	P02675{301-313}	0	0	0	D6REL8;P02675				104.93	104.93	104.93				26.1836	24.7036	25.1501				8.92082	11	9.56864				123.373	123.373	123.373
34891@IDIBAPS_2exp_s27-29_PE6.cmpd.rclb.mgf	104.48	910.805	3	0	0.0034	0	2	DYLR	WVQTLSEQVQEELLSSQVTQELR	ALMD		0	29417	P02649	P02649{57-79}	0	0	0	E7ERP7;E9PEV4;H0Y7L5;P02649				80.43	80.43	80.43				28.1642	26.4164	26.3754				14.1427	12.7447	14.7212				134.618	134.618	134.618
28924@IDIBAPS_2exp_s27-29_C7.cmpd.rclb.mgf	84.82	752.061	3	0	0.0032	0	2	LDGK	AALTELSLGSAYQAMILGVDSK	NIFN	MOD:00719 M15	0	18551	P04114	P04114{1703-1724}	0	0	0	P04114				95.54	95.54	95.54				21.8526	20.0758	20.3187				9.46852	10.3872	13.2596				104.697	104.697	104.697
28014@IDIBAPS_2exp_s27-29_C6.cmpd.rclb.mgf	82.58	697.351	2	0	-0.0023	0	2	HFSR	ASSIIDELFQDR	FFTR		0	15428	P10909	P10909{183-194}	0	0	0	E7ERK6;H0YC35;H0YLK8;P10909;P10909-2;P10909-3;P10909-4;P10909-5				85.11	85.11	85.11				26.3345	24.6656	25.1719				6	5.56864	6.72125				139.187	139.187	139.187
29724@IDIBAPS_2exp_s27-29_PE10.cmpd.rclb.mgf	86.23	719.718	3	0	-0.0006	0	2	GASK	AVVILVTDVSVDSVDAAADAAR	SNRV		0	29697	P04275	P04275{1795-1816}	0	0	0	P04275				127.41	127.41	127.41				32.611	30.9434	31.1885				11.8539	15	13.1192				132.587	132.587	132.587
24206@IDIBAPS_2exp_s27-29_C10.cmpd.rclb.mgf	71.35	952.976	2	0	-0.0018	0	2	LILR	VIGNMGQTMEQLTPELK	SSIL	MOD:00719 M5	0	18551	P04114	P04114{491-507}	0	0	0	A8MUN2;P04114				87.57	87.57	87.57				25.9256	24.1277	24.433				10	9.85387	9.04576				95.7088	95.7088	95.7088
31819@IDIBAPS_2exp_s27-29_PE7.cmpd.rclb.mgf	96.93	649.694	3	0	0.003	0	2	PEIK	TILGTMPAFEVSLQALQK	ATFQ		0	18551	P04114	P04114{2592-2609}	0	0	0	P04114				101.55	101.55	101.55				28.3316	26.821	27.3327				14.0605	12.2518	10.6576				108.338	108.338	108.338
15466@IDIBAPS_2exp_s27-29_C8.cmpd.rclb.mgf	50.9	944.472	2	0	-0.001	0	2	SPAK	LLLQMDSSATAYGSTVSK	RVAW	MOD:00719 M5	0	18551	P04114	P04114{1146-1163}	0	0	0	P04114				102.52	102.52	102.52				28.878	27.1667	27.477				15	15	15				139.462	139.462	139.462
12172@IDIBAPS_2exp_s27-29_C8.cmpd.rclb.mgf	42.1	746.81	2	0	-0.0005	0	2	EGLK	LSNDMMGSYAEMK	FDHT	MOD:00719 M6	0	18551	P04114	P04114{1738-1750}	0	0	0	P04114				80.64	80.64	80.64				27.2131	25.7741	25.889				10.2007	9.30103	10.1487				118.269	118.269	118.269
23863@IDIBAPS_exo_C5.cmpd.rclb.mgf	79.03	787.402	2	0	-0.0007	0	2	VMQR	EGGPSQIGDALGFAVR	YLTS		0	29697	P04275	P04275{1764-1779}	0	0	0	P04275	97.32	97.32	97.32				21.7892	20.2821	20.6671				8.37675	10.2757	9.48149				108.869	108.869	108.869
22108@IDIBAPS_2exp_s27-29_C8.cmpd.rclb.mgf	68.73	769.409	2	0	-0.0015	0	2	EETK	ATVAVYLESLQDTK	ITLI		0	18551	P04114	P04114{2475-2488}	0	0	0	P04114				98.56	98.56	98.56				28.4756	26.9039	27.6353				7.88606	4.48149	6.88606				132.618	132.618	132.618
11914@IDIBAPS_2exp_s27-29_C9.cmpd.rclb.mgf	39.02	738.395	2	0	-0.0038	0	2	DKVR	FLEQQNQVLQTK	WELL		0	28919	P04264;P35908;Q7Z794	P04264{200-211};P35908{198-209};Q7Z794{184-195}	0	0	0	P04264;P35908;Q7Z794				84.16	84.16	84.16				26.0092	24.4234	25.107				4.17393	7.60206	4.74473				137.85	137.85	137.85
10123@IDIBAPS_2exp_s27-29_PE7.cmpd.rclb.mgf	36.85	808.891	2	0	0.0009	0	2	SPEK	YVTSAPMPEPQAPGR	YFAH	MOD:00719 M7	0	36476	P01871	P01871{377-391}	0	0	0	A0A1B0GUU9;P01871;P01871-2				90.79	90.79	90.79				24.91	23.2375	23.5634				5.20066	6.11351	5.5376				104.093	104.093	104.093
23722@IDIBAPS_2exp_s27-29_PE10.cmpd.rclb.mgf	70.35	918.478	2	0	-0.002	0	2	WASR	QEPSQGTTTFAVTSILR	VAAE		0	13974	P01876	P01876{283-299}	0	0	0	A0A0G2JMB2;A0A286YEY1;P01876				108.43	108.43	108.43				26.2687	24.6777	25.1123				11.585	11.6198	11.3098				162.311	162.311	162.311
20378@IDIBAPS_exo_PE5.cmpd.rclb.mgf	65.38	816.898	2	0	0.002	0	2	IPDR	FSGSGSGTDFTLTISR	LEPE		0	9347	A0A0C4DH25;P01619	A0A0C4DH25{83-98};P01619{83-98}	0	0	0	A0A0C4DH25;P01619	118.77	118.77	118.77				30.9332	29.2081	29.5165				13.0506	14.7447	13.2007				146.568	146.568	146.568
10073@IDIBAPS_exo_PE2.cmpd.rclb.mgf	41.78	793.887	2	0	-0.0005	0	2	YLDK	VQALEEANNDLENK	IQDW		0	25337	P35527	P35527{171-184}	0	0	0	P35527	96	96	96				27.876	26.3363	26.6524				8.29243	8.23657	6.16115				144.461	144.461	144.461
2045@IDIBAPS_2exp_s27-29_C8.cmpd.rclb.mgf	15.43	616.803	2	0	-0.0002	0	2	YLSR	SGGGGGGGLGSGGSIR	SSYS		0	25337	P35527	P35527{14-29}	0	0	0	P35527				132	132	132				25.0832	23.4994	24.0129				9.82391	9.69897	10.6021				190.221	190.221	190.221
12795@IDIBAPS_2exp_s27-29_PE10.cmpd.rclb.mgf	42.05	496.277	3	0	0.0013	0	2	QLKR	HIQNIDIQHLAGK	LKQH		0	18551	P04114	P04114{2272-2284}	0	0	0	P04114				81.07	81.07	81.07				29.7944	28.1854	28.9217				9.79588	10.699	9.69897				142.192	142.192	142.192
16908@IDIBAPS_2exp_s27-29_C8.cmpd.rclb.mgf	54.85	824.405	2	0	0.0006	0	2	VQYR	GEVQAMLGQSTEELR	VRLA		0	29417	P02649	P02649{138-152}	0	0	0	E7ERP7;E9PEV4;H0Y7L5;P02649				107.39	107.39	107.39				25.0798	23.556	23.7206				7.67778	7.56864	8.38722				144.994	144.994	144.994
30057@IDIBAPS_2exp_s27-29_C10.cmpd.rclb.mgf	87.07	982.03	2	0	-0.0046	0	2	PEIK	TILGTMPAFEVSLQALQK	ATFQ	MOD:00719 M6	0	18551	P04114	P04114{2592-2609}	0	0	0	P04114				82.29	82.29	82.29				24.4425	22.9393	23.378				9.63827	6.1549	5.72125				97.3024	97.3024	97.3024
31594@IDIBAPS_exo_PE3.cmpd.rclb.mgf	96.33	808.948	2	0	-0.0009	0	2	KKLR	TSSFALNLPTLPEVK	FPEV		0	18551	P04114	P04114{3776-3790}	0	0	0	P04114	99.47	99.47	99.47				21.6894	20.1409	20.7672				7.25964	8.52288	7.79588				141.401	141.401	141.401
14646@IDIBAPS_2exp_s27-29_C8.cmpd.rclb.mgf	48.78	823.869	2	0	0.0004	0	2	HLGK	CPNPPVQENFDVNK	YLGR	MOD:00110 C1	0	34429	P05090	P05090{28-41}	0	0	0	C9JF17;C9JX71;F8WBT9;P05090				78.89	78.89	78.89				27.0771	25.5334	25.6823				13.4685	9.63827	7.82391				117.334	117.334	117.334
21064@IDIBAPS_2exp_s27-29_C10.cmpd.rclb.mgf	63.17	779.9	2	0	-0.0049	0	2	KKYR	ITENDIQIALDDAK	INFN		0	18551	P04114	P04114{2151-2164}	0	0	0	P04114				114.24	114.24	114.24				27.801	26.3044	26.7603				7.30103	8.92082	7.22185				150.052	150.052	150.052
39685@IDIBAPS_2exp_s27-29_PE9.cmpd.rclb.mgf	138.85	719.721	3	0	0.0068	0	2	GASK	AVVILVTDVSVDSVDAAADAAR	SNRV		0	29697	P04275	P04275{1795-1816}	0	0	0	P04275				89.54	89.54	89.54				33.4705	31.8356	32.1442				9.82391	15	12.6198				121.953	121.953	121.953
14656@IDIBAPS_exo_C2.cmpd.rclb.mgf	50.63	604.811	2	0	-0.0014	0	2	INKR	TAAENDFVTLK	KDVD		0	28919	P35908	P35908{276-286}	0	0	0	P35908	84.47	84.47	84.47				30.8965	29.3775	30.0951				7.37675	4.88606	5.92082				115.732	115.732	115.732
34404@IDIBAPS_exo_C4.cmpd.rclb.mgf	102.22	910.804	3	0	0.0004	0	2	DYLR	WVQTLSEQVQEELLSSQVTQELR	ALMD		0	29417	P02649	P02649{57-79}	0	0	0	E7ERP7;E9PEV4;H0Y7L5;P02649	75.94	75.94	75.94				22.9319	21.1854	21.1202				12.0555	11.0044	12.3872				112.532	112.532	112.532
24823@IDIBAPS_2exp_s27-29_PE10.cmpd.rclb.mgf	73.25	736.352	3	0	0.0004	0	2	IQYK	EGFGHLSPTGTTEFWLGNEK	IHLI		0	30662	P02679	P02679{239-258}	0	0	0	C9JC84;C9JEU5;P02679;P02679-2				86.76	86.76	86.76				27.3686	25.682	25.6288				15	14.2218	15				136.089	136.089	136.089
11432@IDIBAPS_2exp_s27-29_CPE8.cmpd.rclb.mgf	37.92	800.895	2	0	-0.0006	0	2	REGK	QVGSGVTTDQVQAEAK	ESGP	MOD:00040 Q1	0	36476	P01871	P01871{154-169}	0	0	0	A0A1B0GUU9;P01871;P01871-2				114.57	114.57	114.57				28.0175	26.3833	26.7728				8.4318		9.08092				151.445	151.445	151.445
24254@IDIBAPS_2exp_s27-29_PE6.cmpd.rclb.mgf	75.02	817.086	3	0	0.0055	1	2	ITAK	GESKLEVLNFDFQANAQLSNPK	INPL		0	18551	P04114	P04114{2797-2818}	0	0	0	P04114				103.62	103.62	103.62				30.412	28.6834	28.728				13.9208	15	12.2441				128.892	128.892	128.892
18895@IDIBAPS_2exp_s27-29_PE10.cmpd.rclb.mgf	57.8	623.855	2	0	0.0017	0	2	RGLR	TIVTTLQDSIR	KVTE		0	2156	P07996	P07996{289-299}	0	0	0	P07996;P07996-2				83.07	83.07	83.07				22.3246	20.9223	21.7719				2.67778	2.65758	2.61979				109.373	109.373	109.373
17433@IDIBAPS_2exp_s27-29_PE6.cmpd.rclb.mgf	56.67	726.907	2	0	-0.001	0	2	VTQR	LNGEIQALELPQK	AEAL		0	18551	P04114	P04114{2450-2462}	0	0	0	P04114				99.53	99.53	99.53				28.1899	26.6922	27.4756				7.39794	8.18046	7.82391				139.255	139.255	139.255
30281@IDIBAPS_2exp_s27-29_C8.cmpd.rclb.mgf	91.5	752.059	3	0	-0.0024	0	2	LDGK	AALTELSLGSAYQAMILGVDSK	NIFN	MOD:00719 M15	0	18551	P04114	P04114{1703-1724}	0	0	0	P04114				91.57	91.57	91.57				28.2134	26.4478	26.6756				12.4949	12.1024	13.3468				109.648	109.648	109.648
15892@IDIBAPS_2exp_s27-29_C10.cmpd.rclb.mgf	49.83	677.855	2	0	-0.0025	0	2	YKNK	YGMVAQVTQTLK	LEDT	MOD:00719 M3	0	18551	P04114	P04114{276-287}	0	0	0	A8MUN2;P04114				84.02	84.02	84.02				28.1145	26.6397	27.3611				13.7696	9.69897	13.8861				132.826	132.826	132.826
10456@IDIBAPS_exo_PE3.cmpd.rclb.mgf	42.03	489.747	2	0	-0.004	0	2	KCLK	DGAGDVAFVK	HSTI		0	19711	P02787	P02787{216-225}	0	0	0	C9JVG0;P02787	78.78	78.78	78.78				21.7807	20.2963	21.1096				3.58503	4.61979	3.74473				124.35	124.35	124.35
409@IDIBAPS_2exp_s27-29_C8.cmpd.rclb.mgf	10.47	541.253	2	0	0.0039	0	2	ANEK	STMQELNSR	LASY	MOD:00719 M3	0	25337	P35527	P35527{155-163}	0	0	0	P35527				78.38	78.38	78.38				11.4521	10.0063	10.6428				6.38722	4.24413	5.69897				87.0569	87.0569	87.0569
18667@IDIBAPS_2exp_s27-29_PE6.cmpd.rclb.mgf	59.85	936.475	2	0	0.0005	0	2	SPAK	LLLQMDSSATAYGSTVSK	RVAW		0	18551	P04114	P04114{1146-1163}	0	0	0	P04114				119.53	119.53	119.53				31.545	29.7816	30.2355				14	15	13.9208				180.659	180.659	180.659
25715@IDIBAPS_2exp_s27-29_C7.cmpd.rclb.mgf	76.07	462.95	3	0	-0.0031	0	2	NKEK	NVPLPVIAELPPK	VSVF		0	36476	P01871	P01871{100-112}	0	0	0	A0A1B0GUU9;P01871;P01871-2				87.28	87.28	87.28				26.2855	24.7549	25.8855				10.6576	8.13077	11.5528				75.3585	75.3585	75.3585
20134@IDIBAPS_2exp_s27-29_PE7.cmpd.rclb.mgf	63.73	772.377	2	0	-0.0043	0	2	YSMK	VTGEGCVYLQTSLK	YNIL	MOD:00110 C6	0	37711	P01023	P01023{1316-1329}	0	0	0	P01023				89.75	89.75	89.75				28.9568	27.4353	27.8369				7.88606	8.17393	7.95861				97.9785	97.9785	97.9785
22431@IDIBAPS_exo_C5.cmpd.rclb.mgf	75.32	721.339	2	0	-0.0005	0	2	LEAK	VDALMDEINFMK	MFFD	MOD:00719 M5	0	28919	P13647	P13647{293-304}	0	0	0	H0YIN9;P13647	99.95	99.95	99.95				27.7953	26.2361	26.6942				6.52288	7.04096	7.02228				119.432	119.432	119.432
22427@IDIBAPS_2exp_s27-29_PE10.cmpd.rclb.mgf	66.98	895.95	2	0	0.0001	0	2	SLEK	SYELPDGQVITIGNER	FRCP		0	16813	P60709;P63261;P68032	P60709{239-254};P63261{239-254};P68032{241-256}	0	0	0	A0A2R8Y793;A0A2R8YEA7;A5A3E0;P60709;P62736;P63261;P63267;P63267-2;P68032;P68133;Q562R1;Q6S8J3;Q9BYX7				108.99	108.99	108.99				26.3508	24.6431	24.9394				10.4202	11.585	8.10237				125.634	125.634	125.634
17744@IDIBAPS_2exp_s27-29_C7.cmpd.rclb.mgf	55.02	873.709	3	0	0.0043	0	2	KDKK	GISTSAASPAVGTVGMDMDEDDDFSK	WNFY	MOD:00719 M18	0	18551	P04114	P04114{3996-4021}	0	0	0	P04114				106.68	106.68	106.68				27.6659	25.8023	25.582				13.5229	15	13.6198				145.336	145.336	145.336
15821@IDIBAPS_2exp_s27-29_CPE8.cmpd.rclb.mgf	49.18	796.403	2	0	0.0012	0	2	MVLK	LEQGENVFLQATDK	NSLL		0	34887	P02746	P02746{216-229}	0	0	0	A0A0A0MSV6;D6R934;P02746				124.59	124.59	124.59				30.4955	28.8067	29.3203				8.88606	9.14874	7.82391				156.691	156.691	156.691
28632@IDIBAPS_2exp_s27-29_C10.cmpd.rclb.mgf	83.03	805.441	3	0	0.003	0	2	EIKR	LPGDIQVVPIGVGPNANVQELER	IGWP		0	29697	P04275	P04275{1619-1641}	0	0	0	P04275				109.75	109.75	109.75				31.8957	30.309	30.6223				15	15	15				149.131	149.131	149.131
23633@IDIBAPS_2exp_s27-29_PE9.cmpd.rclb.mgf	69.83	952.972	2	0	-0.0096	0	2	LILR	VIGNMGQTMEQLTPELK	SSIL	MOD:00719 M5	0	18551	P04114	P04114{491-507}	0	0	0	A8MUN2;P04114				78.34	78.34	78.34				29.1516	27.3817	27.6859				11.2518	11.2676	10.1427				102.551	102.551	102.551
19354@IDIBAPS_exo_C1.cmpd.rclb.mgf	67.45	696.002	3	0	0.0021	0	2	NALR	GQVGGDVNVEMDAAPGVDLSR	ILNE		0	4286	P02533	P02533{262-282}	0	0	0	P02533	90.46	90.46	90.46				32.9936	31.3351	31.3751				15	15	15				113.24	113.24	113.24
4367@IDIBAPS_2exp_s27-29_C6.cmpd.rclb.mgf	20.62	554.268	2	1	0.0021	0	2	GSEK	VTMQNLNDR	LASY	MOD:00719 M3	0	4286	P02533;P08779;P13645;Q7Z3Y8	P02533{117-125};P08779{119-127};P13645{148-156};Q7Z3Y8{86-94}	0	0	0	P02533;P08779;P13645;Q7Z3Y7;Q7Z3Y8;Q7Z3Y9;Q7Z3Z0				88.4	88.4	88.4				19.4571	17.9717	18.5798				4.50864	6.50864	4.03621				101.549	101.549	101.549
24566@IDIBAPS_2exp_s27-29_PE6.cmpd.rclb.mgf	75.87	975.478	2	0	-0.0131	0	2	SEVR	VVAEGFDFANGINISPDGK	YVYI		0	17529	P27169	P27169{215-233}	0	0	0	P27169				119.17	119.17	119.17				29.3679	27.7121	27.8592				15	13.6383	14.5376				135.866	135.866	135.866
16528@IDIBAPS_2exp_s27-29_C8.cmpd.rclb.mgf	53.8	924.93	2	0	0.0015	0	2	VLSR	EYSGTIASEANTYLNSK	STRS	MOD:00684 N15	0	18551	P04114	P04114{3508-3524}	0	0	0	P04114				3.68	3.68	106.17						32.7826						12.6778				111.009	111.009	166.539
18357@IDIBAPS_2exp_s27-29_PE10.cmpd.rclb.mgf	56.43	655.827	2	0	0.0011	0	2	PSSK	STSGGTAALGCLVK	DYFP	MOD:00110 C11	0	8196	P01857;P01860	P01857{17-30};P01860{17-30}	0	0	0	A0A0A0MS07;A0A0A0MS08;A0A286YES1;P01857;P01860				82.48	82.48	82.48				24.8678	23.4219	24.0398				6.08619	8.21467	6.18046				125.307	125.307	125.307
15528@IDIBAPS_exo_PE5.cmpd.rclb.mgf	52.78	790.88	2	0	-0.0028	0	2	DFNK	SGSSTASWIQNVDTK	YQIR		0	18551	P04114	P04114{2241-2255}	0	0	0	P04114	94.53	94.53	94.53				20.9581	19.285	19.6694				6.61979	9.63827	7.88606				142.312	142.312	142.312
6975@IDIBAPS_2exp_s27-29_PE9.cmpd.rclb.mgf	26.67	739.331	2	0	-0.0011	0	2	DSCK	GDSGGAFAVQDPNDK	TKFY		0	5914	P09871	P09871{630-644}	0	0	0	A0A087X232;F8WCZ6;P09871				83.56	83.56	83.56				29.5741	28.0954	28.0076				11.585	10.1612	8.52288				122.686	122.686	122.686
16678@IDIBAPS_2exp_s27-29_PE6.cmpd.rclb.mgf	54.7	824.405	2	0	0.0008	0	2	VQYR	GEVQAMLGQSTEELR	VRLA		0	29417	P02649	P02649{138-152}	0	0	0	E7ERP7;E9PEV4;H0Y7L5;P02649				114.47	114.47	114.47				30.3846	28.8608	29.0254				6.50864	8.79588	7.02228				166.702	166.702	166.702
34336@IDIBAPS_2exp_s27-29_PE7.cmpd.rclb.mgf	103.83	625.358	3	0	0.0053	0	2	PSIK	FSVPAGIVIPSFQALTAR	FEVD		0	18551	P04114	P04114{3869-3886}	0	0	0	P04114				91.93	91.93	91.93				21.2041	19.8098	20.3236				8.09691	8.69897	8.76955				100.428	100.428	100.428
20797@IDIBAPS_2exp_s27-29_PE9.cmpd.rclb.mgf	62.35	873.708	3	0	0.0013	0	2	KDKK	GISTSAASPAVGTVGMDMDEDDDFSK	WNFY	MOD:00719 M16	0	18551	P04114	P04114{3996-4021}	0	0	0	P04114				88.27	88.27	88.27				28.5184	26.726	26.4546				8.72125	14.1871	11.7959				137.122	137.122	137.122
39205@IDIBAPS_2exp_s27-29_C8.cmpd.rclb.mgf	116.83	567.311	3	0	-0.0005	0	2	MKVK	HLIDSLIDFLNFPR	FQFP		0	18551	P04114	P04114{4188-4201}	0	0	0	P04114				96.46	96.46	96.46				23.6091	22.0615	22.6936				5.82391	7.50864	6.11351				100.442	100.442	100.442
31812@IDIBAPS_2exp_s27-29_C9.cmpd.rclb.mgf	91.22	796.045	3	0	0.0032	0	2	GLEK	ETTFNSLLCPSGGEVSEELSLK	LPPN	MOD:00110 C9	0	37711	P01023	P01023{913-934}	0	0	0	P01023				111.08	111.08	111.08				23.4748	21.7254	21.6161				10.9586	14.2366	13.2076				118.19	118.19	118.19
18623@IDIBAPS_exo_PE1.cmpd.rclb.mgf	63.13	641.822	2	0	0.0007	0	2	INKR	TTAENEFVMLK	KDVD		0	28919	P13647	P13647{266-276}	0	0	0	F8W0C6;H0YIN9;P13647	89.5	89.5	89.5				23.221	21.7406	22.3426				7.49485	5.79588	6.23657				100.885	100.885	100.885
34102@IDIBAPS_exo_C4.cmpd.rclb.mgf	101.45	910.805	3	0	0.0043	0	2	DYLR	WVQTLSEQVQEELLSSQVTQELR	ALMD		0	29417	P02649	P02649{57-79}	0	0	0	E7ERP7;E9PEV4;H0Y7L5;P02649	138.59	138.59	138.59				35.4862	33.7384	33.6974				15	15	15				139.358	139.358	139.358
22112@IDIBAPS_exo_C5.cmpd.rclb.mgf	74.5	895.95	2	0	-0.0004	0	2	SLEK	SYELPDGQVITIGNER	FRCP		0	16813	P60709;P63261;P68032	P60709{239-254};P63261{239-254};P68032{241-256}	0	0	0	A0A2R8Y793;A0A2R8YEA7;A5A3E0;P60709;P62736;P63261;P63267;P63267-2;P68032;P68133;Q562R1;Q6S8J3;Q9BYX7	108.79	108.79	108.79				30.4198	28.712	29.0084				9.30103	11.1805	8.55284				130.945	130.945	130.945
20965@IDIBAPS_2exp_s27-29_C10.cmpd.rclb.mgf	62.92	714.828	2	0	-0.0021	0	2	SSCR	ILTSDVFQDCNK	LVDP	MOD:00110 C10	0	29697	P04275	P04275{1062-1073}	0	0	0	P04275				88.81	88.81	88.81				30.7309	29.1608	29.5399				6.42022	6.58503	8.18046				114.498	114.498	114.498
31884@IDIBAPS_2exp_s27-29_PE6.cmpd.rclb.mgf	96.33	910.804	3	0	0.0023	0	2	DYLR	WVQTLSEQVQEELLSSQVTQELR	ALMD		0	29417	P02649	P02649{57-79}	0	0	0	E7ERP7;E9PEV4;H0Y7L5;P02649				130.54	130.54	130.54				37.4461	35.6996	35.6344				15	15	15				152.223	152.223	152.223
8114@IDIBAPS_2exp_s27-29_C9.cmpd.rclb.mgf	29.17	669.837	2	0	0.0017	0	2	GSCR	APSTYGGGLSVSSR	FSSG		0	4286	P08779	P08779{42-55}	0	0	0	P08779				113.56	113.56	113.56				27.5601	25.923	26.5111				10.284	10.5528	10.3979				152.525	152.525	152.525
15428@IDIBAPS_2exp_s27-29_C9.cmpd.rclb.mgf	48.08	655.354	2	0	-0.0001	0	2	MFIR	EVGTVLSQVYSK	VHNG		0	18551	P04114	P04114{4223-4234}	0	0	0	P04114				81.97	81.97	81.97				24.9268	23.5317	24.3002				5.13668	4.67778	5.17393				115.932	115.932	115.932
8023@IDIBAPS_2exp_s27-29_C10.cmpd.rclb.mgf	29.68	610.805	2	0	0.0013	0	2	LSMK	ASLENSLEETK	GRYC		0	4286	P02533;P08779	P02533{353-363};P08779{355-365}	0	0	0	K7ENW6;P02533;P08779				92.88	92.88	92.88				26.8148	25.2254	25.8828				4.46852	5.19382	4.58503				129.594	129.594	129.594
30413@IDIBAPS_2exp_s27-29_C10.cmpd.rclb.mgf	88.05	761.001	3	0	0.0011	0	2	SSWK	SVGSQWASPENPCLINECVR	VKEE	MOD:00110 C13;MOD:00110 C18	0	29697	P04275	P04275{2516-2535}	0	0	0	P04275				94.37	94.37	94.37				30.2679	28.6959	28.5675				10.0915	12.1308	9.82391				128.498	128.498	128.498
21678@IDIBAPS_2exp_s27-29_PE10.cmpd.rclb.mgf	65	906.48	2	0	0.001	0	2	QQQK	SPEQQETVLDGNLIIR	YDVD		0	11944	B7ZKJ8;Q14624	B7ZKJ8{225-240};Q14624{225-240}	0	0	0	B7ZKJ8;H7C0L5;Q14624;Q14624-2;Q14624-3;Q14624-4				92.82	92.82	92.82				30.763	29.1464	29.6615				10.6576	12.1024	11.1612				172.71	172.71	172.71
27541@IDIBAPS_exo_PE5.cmpd.rclb.mgf	83.77	975.484	2	0	0.0001	0	2	SEVR	VVAEGFDFANGINISPDGK	YVYI		0	17529	P27169	P27169{215-233}	0	0	0	P27169	76.89	76.89	76.89				28.4223	26.762	26.9649				11.3098	10.6383	10.7212				104.892	104.892	104.892
1051@IDIBAPS_2exp_s27-29_PE6.cmpd.rclb.mgf	12.37	630.789	2	0	-0.0011	0	2	YSSR	EVFTSSSSSSSR	QTRP		0	4286	P08779	P08779{442-453}	0	0	0	P08779				83.02	83.02	83.02				22.2196	20.8866	21.2614				3.72125	3.61979	3.284				88.5584	88.5584	88.5584
31382@IDIBAPS_2exp_s27-29_PE6.cmpd.rclb.mgf	94.8	910.805	3	0	0.0032	0	2	DYLR	WVQTLSEQVQEELLSSQVTQELR	ALMD		0	29417	P02649	P02649{57-79}	0	0	0	E7ERP7;E9PEV4;H0Y7L5;P02649				137.97	137.97	137.97				36.6571	34.9093	34.8682				15	15	15				153.666	153.666	153.666
21498@IDIBAPS_2exp_s27-29_PE6.cmpd.rclb.mgf	67.45	829.442	2	0	0.0008	0	2	TLPK	SVSDGIAALDLNAVANK	IADF		0	18551	P04114	P04114{3830-3846}	0	0	0	P04114				99.17	99.17	99.17				22.7511	21.1476	21.5516				10.301	10.0862	8.55284				173.335	173.335	173.335
21445@IDIBAPS_2exp_s27-29_C8.cmpd.rclb.mgf	66.95	837.029	3	0	0.0028	1	2	FAHR	DFSAEYEEDGKYEGLQEWEGK	AHLN		0	18551	P04114	P04114{3953-3973}	0	0	0	P04114				79.11	79.11	79.11				32.3766	30.532	30.3375				8.55284	13.8861	10.4949				126.816	126.816	126.816
19073@IDIBAPS_2exp_s27-29_PE6.cmpd.rclb.mgf	60.93	693.897	2	0	0.001	0	2	GKEK	IAELSATAQEIIK	SQAI		0	18551	P04114	P04114{4466-4478}	0	0	0	P04114				85.84	85.84	85.84				28.9233	27.466	28.245				5.82391	6.09151	6.11351				145.25	145.25	145.25
18099@IDIBAPS_2exp_s27-29_PE9.cmpd.rclb.mgf	55.37	854.888	2	1	-0.005	0	2	SSSK	GSLGGGFSSGGFSGGSFSR	GSSG		0	4286	P13645	P13645{41-59}	0	0	0	P13645				112.65	112.65	112.65				27.5894	25.9057	26.1056				11.2924	8.82391	12.5686				133.159	133.159	133.159
28279@IDIBAPS_2exp_s27-29_PE9.cmpd.rclb.mgf	82.3	850.417	3	0	0.0009	0	2	PVSK	GLLIFDASSSWGPQMSASVHLDSK	KKQH	MOD:00719 M15	0	18551	P04114	P04114{1451-1474}	0	0	0	P04114				80.99	80.99	80.99				33.7235	31.9938	31.7193				15	15	15				150.897	150.897	150.897
30724@IDIBAPS_exo_C5.cmpd.rclb.mgf	98	721.88	2	0	-0.0019	0	2	DNNR	YLDFSSIITEVR	ARYE		0	28919	Q8N1N4	Q8N1N4{275-286}	0	0	0	Q8N1N4;Q8N1N4-2	89.71	89.71	89.71				28.6778	27.193	27.7361				6.60206	6.72125	6.63827				125.142	125.142	125.142
42204@IDIBAPS_exo_PE3.cmpd.rclb.mgf	125.88	764.026	3	0	0.0034	0	2	YENK	ALMLCEGLFVADVTDFEGWK	AAIP	MOD:00110 C5	0	19208	Q08380	Q08380{522-541}	0	0	0	Q08380	91.1	91.1	91.1				28.3006	26.7083	26.4745				9.82391	11.2441	13.301				108.002	108.002	108.002
5648@IDIBAPS_2exp_s27-29_C9.cmpd.rclb.mgf	22.82	799.368	3	0	0.0016	0	2	DNCR	RPGGEPSPEGTTGQSYNQYSQR	YHQR		0	17647	P02751;P02751-10	P02751{2335-2356};P02751-10{2125-2146}	0	0	0	H0Y7Z1;P02751;P02751-10;P02751-11;P02751-12;P02751-13;P02751-14;P02751-15;P02751-17;P02751-3;P02751-5;P02751-6;P02751-7;P02751-8;P02751-9				98.12	98.12	98.12				32.8896	31.0331	30.848				15	15	15				139.567	139.567	139.567
12242@IDIBAPS_2exp_s27-29_CPE8.cmpd.rclb.mgf	39.98	712.351	2	0	0.0024	0	2	QLFK	TVSSLSEDLESTR	QIIQ		0	10775	Q13201	Q13201{412-424}	0	0	0	E7EPG1;Q13201				84.87	84.87	84.87				26.9473	25.373	25.9458				5.14267	4.69897	4.4437				122.449	122.449	122.449
28228@IDIBAPS_2exp_s27-29_C6.cmpd.rclb.mgf	83.15	964.958	2	0	0.0045	0	2	LAAK	NLTDFAEQYSIQDWAK	RMKA		0	18551	P04114	P04114{2560-2575}	0	0	0	P04114				113.51	113.51	113.51				29.5262	27.8206	28.1268				11.6576	10.6198	10.3768				156.075	156.075	156.075
32717@IDIBAPS_2exp_s27-29_PE6.cmpd.rclb.mgf	98.53	910.804	3	0	0.0024	0	2	DYLR	WVQTLSEQVQEELLSSQVTQELR	ALMD		0	29417	P02649	P02649{57-79}	0	0	0	E7ERP7;E9PEV4;H0Y7L5;P02649				98.02	98.02	98.02				36.1465	34.4	34.3349				15	13.4089	15				142.397	142.397	142.397
36231@IDIBAPS_2exp_s27-29_PE7.cmpd.rclb.mgf	110.6	718.717	3	0	0.0032	0	2	SMLK	TTLTAFGFASADLIEIGLEGK	GFEP		0	18551	P04114	P04114{675-695}	0	0	0	A8MUN2;P04114				93.59	93.59	93.59				33.8772	32.3073	32.5756				13.4202	14.041	13				113.112	113.112	113.112
31382@IDIBAPS_2exp_s27-29_PE10.cmpd.rclb.mgf	90.65	969.751	3	0	0.0039	0	2	ALGR	AAFGQGSGPIMLDEVQCTGTEASLADCK	SLGW	MOD:00110 C17;MOD:00110 C27;MOD:00719 M11	0	19208	Q08380	Q08380{77-104}	0	0	0	K7EJD3;K7EKQ5;K7EP36;K7ERZ6;K7ESM3;Q08380				77.72	77.72	77.72				26.1203	24.247	23.5968				15	13.3768	13.8539				97.0996	97.0996	97.0996
34315@IDIBAPS_exo_PE5.cmpd.rclb.mgf	101.28	910.804	3	0	0.0002	0	2	DYLR	WVQTLSEQVQEELLSSQVTQELR	ALMD		0	29417	P02649	P02649{57-79}	0	0	0	E7ERP7;E9PEV4;H0Y7L5;P02649	107.18	107.18	107.18				32.0226	30.2761	30.2109				15	14.7959	15				145.751	145.751	145.751
21015@IDIBAPS_2exp_s27-29_C9.cmpd.rclb.mgf	62.63	785.843	2	0	-0.0007	0	2	ETSR	FSAICQGDGTWSPR	TPSC	MOD:00110 C5	0	30287	P04003	P04003{405-418}	0	0	0	P04003				91.9	91.9	91.9				33.3201	31.8529	31.9253				8.95861	9.4318	11.0915				141.31	141.31	141.31
9653@IDIBAPS_2exp_s27-29_PE10.cmpd.rclb.mgf	34.02	714.847	2	0	-0.0015	0	2	LLKK	LQSTTVMNPYMK	LAPG	MOD:00719 M11	0	18551	P04114	P04114{4542-4553}	0	0	0	P04114				98.71	98.71	98.71				18.846	17.3048	17.7574				6.46852	6.35655	7.16115				124.737	124.737	124.737
24270@IDIBAPS_2exp_s27-29_C6.cmpd.rclb.mgf	72.22	613.328	3	0	0.0018	0	2	TQLR	HGVQELEIELQSQLSK	KAAL		0	25337	P35527	P35527{375-390}	0	0	0	K7EQQ3;P35527				91.05	91.05	91.05				30.4995	28.9248	29.4683				14.0862	10.2147	13.8239				107.314	107.314	107.314
21758@IDIBAPS_2exp_s27-29_CPE8.cmpd.rclb.mgf	64.62	807.38	2	0	-0.0003	0	2	DTKK	MTSNFPVDLSDYPK	SLHM		0	18551	P04114	P04114{1189-1202}	0	0	0	P04114				93.3	93.3	93.3				28.745	27.13	27.4465				10.9586	10.7959	10.4318				129.427	129.427	129.427
24097@IDIBAPS_2exp_s27-29_PE10.cmpd.rclb.mgf	71.33	706.415	2	0	-0.0061	0	2	ERNR	QTIIVVLENVQR	NLKH		0	18551	P04114	P04114{2086-2097}	0	0	0	P04114				86.7	86.7	86.7				28.903	27.5569	28.412				6.10791	4.21467	6.08092				125.201	125.201	125.201
21650@IDIBAPS_2exp_s27-29_PE6.cmpd.rclb.mgf	67.85	769.41	2	0	0.0008	0	2	EETK	ATVAVYLESLQDTK	ITLI		0	18551	P04114	P04114{2475-2488}	0	0	0	P04114				87.24	87.24	87.24				29.3875	27.8014	28.5511				8.67778	7.79588	7.79588				138.331	138.331	138.331
19366@IDIBAPS_2exp_s27-29_C8.cmpd.rclb.mgf	61.33	875.893	2	0	-0.0029	0	2	FRYK	LQDFSDQLSDYYEK	FIAE		0	18551	P04114	P04114{4499-4512}	0	0	0	P04114				87.13	87.13	87.13				30.2534	28.6215	28.6558				8.24413	10.8861	10				127.469	127.469	127.469
33249@IDIBAPS_exo_C2.cmpd.rclb.mgf	99.55	720.712	3	0	0.0017	0	2	FIEK	LVPLLDTGDIIIDGGNSEYR	DTTR		0	27284	P52209	P52209{88-107}	0	0	0	K7EM49;K7EMN2;P52209;P52209-2	78.89	78.89	78.89				20.7773	19.1077	19.2945				11.2076	9.21467	8.284				95.8787	95.8787	95.8787
21028@IDIBAPS_2exp_s27-29_CPE8.cmpd.rclb.mgf	62.7	779.901	2	0	-0.0015	0	2	KKYR	ITENDIQIALDDAK	INFN		0	18551	P04114	P04114{2151-2164}	0	0	0	P04114				100.52	100.52	100.52				29.9497	28.4044	28.8317				8.67778	9.4437	8.92082				146.038	146.038	146.038
13816@IDIBAPS_exo_PE5.cmpd.rclb.mgf	48.33	597.312	2	0	0.0005	0	2	YHSK	YEELQVTVGR	HGDS		0	28919	P35908	P35908{375-384}	0	0	0	P35908	76.54	76.54	76.54				28.0771	26.6042	27.4069				6.14874	5.95861	6.11351				125.525	125.525	125.525
32512@IDIBAPS_2exp_s27-29_PE7.cmpd.rclb.mgf	98.75	685.051	3	0	0.0026	0	2	AYLR	ILGEELGFASLHDLQLLGK	LLLM		0	18551	P04114	P04114{779-797}	0	0	0	A8MUN2;P04114				93.27	93.27	93.27				36.2221	34.5451	35.2772				10.2757	9.40894	9.58503				138.579	138.579	138.579
22291@IDIBAPS_exo_C4.cmpd.rclb.mgf	70.3	797.872	2	0	0.0002	0	2	EAEK	TPVGSCFLAQPESGR	RAEY	MOD:00110 C6	0	4690	P08514	P08514{156-170}	0	0	0	P08514;P08514-2;P08514-3	110.86	110.86	110.86				32.7184	31.1254	31.3572				15	11.1249	15				168.699	168.699	168.699
13851@IDIBAPS_exo_PE1.cmpd.rclb.mgf	50.77	639.359	2	0	0.0003	0	2	RGGK	YAATSQVLLPSK	DVMQ		0	36476	P01871	P01871{65-76}	0	0	0	A0A1B0GUU9;P01871;P01871-2	103.27	103.27	103.27				31.5674	30.1225	31.0097				6.11919	7.10791	6.13668				150.591	150.591	150.591
15457@IDIBAPS_exo_PE5.cmpd.rclb.mgf	52.58	731.398	2	0	-0.0022	0	2	LQFR	VPGTSTSATLTGLTR	GATY		0	17647	P02751;P02751-10	P02751{2150-2164};P02751-10{1940-1954}	0	0	0	H0Y7Z1;P02751;P02751-10;P02751-11;P02751-12;P02751-13;P02751-14;P02751-15;P02751-17;P02751-3;P02751-5;P02751-7;P02751-8;P02751-9	78.91	78.91	78.91				22.7836	21.1519	21.9149				8.21467	11.3979	8.49485				140.754	140.754	140.754
29191@IDIBAPS_2exp_s27-29_PE9.cmpd.rclb.mgf	84.8	719.72	3	0	0.0029	0	2	GASK	AVVILVTDVSVDSVDAAADAAR	SNRV		0	29697	P04275	P04275{1795-1816}	0	0	0	P04275				140.07	140.07	140.07				30.7052	29.0875	29.3537				15	15	15				127.791	127.791	127.791
12575@IDIBAPS_2exp_s27-29_PE10.cmpd.rclb.mgf	41.47	749.405	2	0	-0.0008	0	2	GRVR	AATVGSLAGQPLQER	AQAW		0	29417	P02649	P02649{210-224}	0	0	0	H0Y7L5;P02649				104.22	104.22	104.22				22.6219	21.1454	21.805				5.63827	5.25964	5.39794				156.483	156.483	156.483
11608@IDIBAPS_exo_PE5.cmpd.rclb.mgf	42.7	753.395	2	0	0.0004	0	2	ATLR	IGQDGISTSATTNLK	CSLL		0	18551	P04114	P04114{1647-1661}	0	0	0	P04114	95.45	95.45	95.45				26.6376	25.0792	25.6442				12.3565	11.3565	10.8239				159.867	159.867	159.867
17835@IDIBAPS_2exp_s27-29_C9.cmpd.rclb.mgf	54.37	854.391	2	0	0.0011	0	2	SSSK	GSLGGGFSSGGFSGGSFSR	GSSG		0	4286	P13645	P13645{41-59}	0	0	0	P13645				161.11	161.11	161.11				26.0165	24.3496	24.4752				7.48149	10.1427	8.29243				185.144	185.144	185.144
17157@IDIBAPS_2exp_s27-29_CPE8.cmpd.rclb.mgf	52.67	696.86	2	0	-0.0009	0	2	KINR	TQATFPISSLGDR	KWWS		0	26833	P16452	P16452{75-87}	0	0	0	H3BTE6;P16452;P16452-2;P16452-3				78.77	78.77	78.77				27.938	26.3823	26.9763				5.4318	5.08092	4.79588				105.225	105.225	105.225
9077@IDIBAPS_2exp_s27-29_PE6.cmpd.rclb.mgf	34.25	753.394	2	0	-0.0017	0	2	ATLR	IGQDGISTSATTNLK	CSLL		0	18551	P04114	P04114{1647-1661}	0	0	0	P04114				100.84	100.84	100.84				27.1827	25.6457	26.2149				12.9586	10.1427	11.2007				176.798	176.798	176.798
19422@IDIBAPS_exo_PE2.cmpd.rclb.mgf	65.68	700.839	2	0	0.0009	0	2	DSGR	DYVSQFEGSALGK	QLNL		0	38130	P02647	P02647{52-64}	0	0	0	P02647	84.22	84.22	84.22				29.1652	27.6459	28.0685				8.56864	9.38722	8.29243				131.168	131.168	131.168
15618@IDIBAPS_exo_PE5.cmpd.rclb.mgf	53	964.453	2	0	-0.005	0	2	SLIR	FNAVLTNPQGDYDTSTGK	FTCK		0	20511	P02747	P02747{140-157}	0	0	0	P02747	85.59	85.59	85.59				29.0891	27.3183	27.6121				11.6576	11.3979	12.9586				130.065	130.065	130.065
10300@IDIBAPS_exo_PE1.cmpd.rclb.mgf	41.68	450.915	3	0	0.0029	1	2	INKR	TAAENEFVTLKK	DVDA		0	28919	P02538;P04259;P12035;P48668	P02538{261-272};P04259{261-272};P12035{298-309};P48668{261-272}	0	0	0	P02538;P04259;P12035;P48668	88.75	88.75	88.75				28.1907	26.625	27.5125				4.284	5.55284	5.05552				58.1075	58.1075	58.1075
36131@IDIBAPS_exo_PE4.cmpd.rclb.mgf	108.6	958.465	3	0	0.0028	0	2	KDLR	NVSTGDVNVEMNAAPGVDLTQLLNNMR	SQYE	MOD:00684 N12	0	4286	P13645	P13645{296-322}	0	0	0	P13645	76.38	76.38	86.32				36.5426	34.7671	36.5346				10.5376	12.6198	15				115.568	115.568	132.825
41904@IDIBAPS_2exp_s27-29_PE10.cmpd.rclb.mgf	128.02	1053.48	4	0	0.0004	0	2	NYHK	TNPTGTQELLDIANYLMEQIQDDCTGDEDYTYLILR	VIGN	MOD:00110 C24	0	18551	P04114	P04114{455-490}	0	0	0	A8MUN2;P04114				111.34	111.34	111.34				35.3546	33.4749	32.3224										147.942	147.942	147.942
14569@IDIBAPS_2exp_s27-29_C9.cmpd.rclb.mgf	45.85	677.856	2	0	0	0	2	YKNK	YGMVAQVTQTLK	LEDT	MOD:00719 M3	0	18551	P04114	P04114{276-287}	0	0	0	A8MUN2;P04114				95.43	95.43	95.43				28.5501	27.0331	27.7578				10.7959	10.8239	11.3279				131.425	131.425	131.425
8462@IDIBAPS_2exp_s27-29_PE6.cmpd.rclb.mgf	32.67	678.326	3	0	0.004	0	2	NEVR	IHSGSFQSQVELSNDQEK	AHLD		0	18551	P04114	P04114{3639-3656}	0	0	0	P04114				85.04	85.04	85.04				30.3203	28.6632	28.6719				15	14.5376	15				123.918	123.918	123.918
12354@IDIBAPS_2exp_s27-29_PE6.cmpd.rclb.mgf	42.9	706.851	2	0	0.0018	0	2	LLKK	LQSTTVMNPYMK	LAPG		0	18551	P04114	P04114{4542-4553}	0	0	0	P04114				81.95	81.95	81.95				24.6013	22.9978	23.4727				6.21467	5.3098	5.12494				94.582	94.582	94.582
33311@IDIBAPS_exo_C4.cmpd.rclb.mgf	99.4	964.418	3	0	-0.0004	0	2	ALGR	AAFGQGSGPIMLDEVQCTGTEASLADCK	SLGW	MOD:00110 C17;MOD:00110 C27	0	19208	Q08380	Q08380{77-104}	0	0	0	K7EJD3;K7EKQ5;K7EP36;K7ERZ6;K7ESM3;Q08380	86.68	86.68	86.68				35.2337	33.4492	32.8451				13.284	15	13.6198				136.967	136.967	136.967
21354@IDIBAPS_2exp_s27-29_C10.cmpd.rclb.mgf	63.93	772.379	2	0	0.0005	0	2	YSMK	VTGEGCVYLQTSLK	YNIL	MOD:00110 C6	0	37711	P01023	P01023{1316-1329}	0	0	0	P01023				105.15	105.15	105.15				30.6638	29.0769	29.5781				8.67778	8.88606	7.27572				124.822	124.822	124.822
21162@IDIBAPS_2exp_s27-29_C7.cmpd.rclb.mgf	63.93	714.83	2	0	0.0024	0	2	SSCR	ILTSDVFQDCNK	LVDP	MOD:00110 C10	0	29697	P04275	P04275{1062-1073}	0	0	0	P04275				93.7	93.7	93.7				30.869	29.3209	29.6411				6.01773	6.92082	6.4437				95.1283	95.1283	95.1283
21063@IDIBAPS_2exp_s27-29_C7.cmpd.rclb.mgf	63.67	815.379	2	0	0.0021	0	2	DTKK	MTSNFPVDLSDYPK	SLHM	MOD:00719 M1	0	18551	P04114	P04114{1189-1202}	0	0	0	P04114				89.38	89.38	89.38				31.2361	29.564	29.8209				10.1249	11.1024	10.2596				131.037	131.037	131.037
3279@IDIBAPS_exo_PE3.cmpd.rclb.mgf	23.92	557.797	2	0	-0.0002	0	2	VRAK	LEEQAQQIR	LQAE		0	29417	P02649	P02649{261-269}	0	0	0	P02649	76.67	76.67	76.67				22.202	20.7169	21.5212				3.92082	4.10237	3.92082				109.956	109.956	109.956
21850@IDIBAPS_2exp_s27-29_PE6.cmpd.rclb.mgf	68.37	804.901	2	0	-0.0009	0	2	LIER	YEVDQQIQVLMDK	LVEL		0	18551	P04114	P04114{2348-2360}	0	0	0	P04114				90.63	90.63	90.63				23.9349	22.311	22.7702				7.61979	8.72125	7.88606				139.051	139.051	139.051
36801@IDIBAPS_2exp_s27-29_PE6.cmpd.rclb.mgf	110.52	748.445	3	0	0.0025	0	2	SDVR	VPSYTLILPSLELPVLHVPR	NLKL		0	18551	P04114	P04114{3292-3311}	0	0	0	P04114				78.33	78.33	78.33				28.1893	27.2766	27.6189				12.9586	7.82391	11.8239				151.66	151.66	151.66
20698@IDIBAPS_exo_PE5.cmpd.rclb.mgf	66.2	751.884	2	0	0.0017	0	2	QDSK	DSTYSLSSTLTLSK	ADYE		0	17816	P01834	P01834{63-76}	0	0	0	P01834	109.52	109.52	109.52				29.9177	28.2485	28.6885				8.02687	6.76955	8.20761				104.104	104.104	104.104
12156@IDIBAPS_2exp_s27-29_PE6.cmpd.rclb.mgf	42.33	496.276	3	0	-0.0004	0	2	QLKR	HIQNIDIQHLAGK	LKQH		0	18551	P04114	P04114{2272-2284}	0	0	0	P04114				80.67	80.67	80.67				37.51	35.8629	36.573				12.5229	13.7447	12.699				132.394	132.394	132.394
26337@IDIBAPS_2exp_s27-29_PE9.cmpd.rclb.mgf	77.13	857.474	3	0	0.0006	1	2	DEIK	RLPGDIQVVPIGVGPNANVQELER	IGWP		0	29697	P04275	P04275{1618-1641}	0	0	0	P04275				96.4	96.4	96.4				35.7112	34.1553	34.4945				15	15	15				143.37	143.37	143.37
5125@IDIBAPS_2exp_s27-29_C10.cmpd.rclb.mgf	22.22	809.408	2	0	-0.0004	0	2	REGK	QVGSGVTTDQVQAEAK	ESGP		0	36476	P01871	P01871{154-169}	0	0	0	A0A1B0GUU9;P01871;P01871-2				102.05	102.05	102.05				27.7535	26.0834	26.4397				11.0044	9.48149	11.5528				160.822	160.822	160.822
17780@IDIBAPS_2exp_s27-29_CPE8.cmpd.rclb.mgf	54.27	824.405	2	0	0.0014	0	2	VQYR	GEVQAMLGQSTEELR	VRLA		0	29417	P02649	P02649{138-152}	0	0	0	E7ERP7;E9PEV4;H0Y7L5;P02649				104.57	104.57	104.57				28.879	27.3551	27.5197				7.69897	8.284	9.92082				152.078	152.078	152.078
10426@IDIBAPS_2exp_s27-29_C8.cmpd.rclb.mgf	37.55	649.282	2	0	-0.0025	0	2	DVKK	MTVTDQVNCPK		MOD:00110 C9;MOD:00719 M1	0	34429	P05090	P05090{177-187}	0	0	0	C9JF17;P05090				80.43	80.43	80.43				27.7321	26.2747	26.4609				6.82391	6.42022	7.13077				124.687	124.687	124.687
5470@IDIBAPS_exo_C5.cmpd.rclb.mgf	31.63	627.808	2	0	-0.0002	0	2	GGFR	GFSSGSAVVSGGSR	RSTS		0	28919	P35908	P35908{21-34}	0	0	0	P35908	83.11	83.11	83.11				28.6175	27.1551	27.7724				6.01773	9.37675	6.25181				121.567	121.567	121.567
23585@IDIBAPS_exo_C2.cmpd.rclb.mgf	74	769.943	2	0	-0.0012	0	2	HGIR	LLEAQIATGGIIDPK	ESHR		0	25106	P15924	P15924{2367-2381}	0	0	0	P15924;P15924-2;P15924-3	79.99	79.99	79.99				27.1105	25.6659	26.4537				6.85387	8.85387	7.26761				162.722	162.722	162.722
8604@IDIBAPS_2exp_s27-29_PE7.cmpd.rclb.mgf	32.88	761.347	3	0	0.0035	1	2	KHLR	KYTYNYEAESSSGVPGTADSR	SATR		0	18551	P04114	P04114{51-71}	0	0	0	A8MUN2;P04114				105.36	105.36	105.36				37.9155	36.2829	35.9869				13.4089	15	15				140.602	140.602	140.602
28898@IDIBAPS_2exp_s27-29_PE7.cmpd.rclb.mgf	88.8	844.076	3	0	0.0036	0	2	GTLK	NSLFFSAQPFEITASTNNEGNLK	VRFP	MOD:00684 N17	0	18551	P04114	P04114{3035-3057}	0	0	0	P04114				34.24	34.24	89.67				20.0864	18.4391	25.9543				3.48149	3.3279	12.5086				98.2758	98.2758	109.831
31998@IDIBAPS_2exp_s27-29_PE6.cmpd.rclb.mgf	96.63	752.06	3	0	0.0016	0	2	LDGK	AALTELSLGSAYQAMILGVDSK	NIFN	MOD:00719 M15	0	18551	P04114	P04114{1703-1724}	0	0	0	P04114				82.8	82.8	82.8				24.0105	22.2092	22.4575				12.7447	10.3468	13.8239				127.357	127.357	127.357
31858@IDIBAPS_exo_PE3.cmpd.rclb.mgf	97.05	719.719	3	0	0.0011	0	2	GASK	AVVILVTDVSVDSVDAAADAAR	SNRV		0	29697	P04275	P04275{1795-1816}	0	0	0	P04275	104.26	104.26	104.26				29.2409	27.6285	27.8922				13.1308	13.6021	14.3372				113.775	113.775	113.775
26989@IDIBAPS_2exp_s27-29_PE9.cmpd.rclb.mgf	78.85	791.401	2	0	-0.0014	0	2	VFPK	AVSMPSFSILGSDVR	VPSY	MOD:00719 M4	0	18551	P04114	P04114{3277-3291}	0	0	0	P04114				93.91	93.91	93.91				25.8609	24.199	24.7455				13.2007	10.3372	12.6576				124.778	124.778	124.778
11390@IDIBAPS_2exp_s27-29_PE6.cmpd.rclb.mgf	40.3	749.405	2	0	-0.0005	0	2	GRVR	AATVGSLAGQPLQER	AQAW		0	29417	P02649	P02649{210-224}	0	0	0	H0Y7L5;P02649				107.49	107.49	107.49				24.7783	23.3018	23.9614				5.74473	5.284	5.69897				166.722	166.722	166.722
20724@IDIBAPS_2exp_s27-29_C8.cmpd.rclb.mgf	65	691.676	3	0	0.0077	0	2	HSTK	NHLQLEGLFFTNGEHTSK	ATLE	MOD:00684 N12	0	18551	P04114	P04114{3569-3586}	0	0	0	P04114				46.55	46.55	84.28				25.1915	23.4939	27.2994				5.95861	7.52288	10.5528				89.6897	89.6897	138.335
23035@IDIBAPS_2exp_s27-29_C9.cmpd.rclb.mgf	67.97	998.989	2	0	-0.0018	0	2	EKSK	ELTTEIDNNIEQISSYK	SEIT		0	4286	P13645	P13645{346-362}	0	0	0	P13645				96.61	96.61	96.61				28.0903	26.4847	26.5371				15	15	15				164.081	164.081	164.081
14112@IDIBAPS_exo_PE3.cmpd.rclb.mgf	51.27	601.05	4	0	0.0049	1	2	EIIR	KGGETSEMYLIQPDSSVKPYR	VYCD	MOD:00719 M8	0	32866	P02675	P02675{247-267}	0	0	0	D6REL8;P02675	104.3	104.3	104.3				28.0785	26.3768	26.3074										55.7241	55.7241	55.7241
22395@IDIBAPS_exo_C5.cmpd.rclb.mgf	75.23	488.289	3	0	-0.0003	1	2	PWDR	VKDLATVYVDVLK	DSGR		0	38130	P02647	P02647{35-47}	0	0	0	P02647	75.78	75.78	75.78				21.5929	20.2401	21.148				3.56864	4.08619	3.82391				79.395	79.395	79.395
20621@IDIBAPS_2exp_s27-29_C7.cmpd.rclb.mgf	62.48	873.709	3	0	0.0027	0	2	KDKK	GISTSAASPAVGTVGMDMDEDDDFSK	WNFY	MOD:00719 M18	0	18551	P04114	P04114{3996-4021}	0	0	0	P04114				79.72	79.72	79.72				30.5648	28.7012	28.4809				13.8539	15	15				145.128	145.128	145.128
13649@IDIBAPS_exo_PE1.cmpd.rclb.mgf	50.25	507.171	3	0	-0.0003	0	2	TLEK	CCAAADPHECYAK	VFDE	MOD:00110 C1;MOD:00110 C2;MOD:00110 C10	0	33891	P02768	P02768{384-396}	0	0	0	A0A087WWT3;A0A0C4DGB6;B7WNR0;C9JKR2;D6RHD5;H0YA55;P02768;P02768-2;P02768-3	85.77	85.77	85.77				37.5061	36.8129	36.9053				4.07058	3.74473	4.48149				71.5616	71.5616	71.5616
29267@IDIBAPS_2exp_s27-29_C10.cmpd.rclb.mgf	84.75	719.72	3	0	0.0029	0	2	GASK	AVVILVTDVSVDSVDAAADAAR	SNRV		0	29697	P04275	P04275{1795-1816}	0	0	0	P04275				130.91	130.91	130.91				37.7462	36.1285	36.3947				15	15	15				132.211	132.211	132.211
14673@IDIBAPS_exo_C5.cmpd.rclb.mgf	55.05	658.346	2	0	-0.0011	0	2	DDLK	DQIVDLTVGNNK	TLLD		0	25337	P35527	P35527{213-224}	0	0	0	P35527	78.96	78.96	78.96				26.5627	25.0587	25.7322				6.3279	4.74473	5.76955				128.823	128.823	128.823
14058@IDIBAPS_2exp_s27-29_C10.cmpd.rclb.mgf	45.12	610.336	2	0	0	0	2	SGSK	SGTSASLAISGLR	SEDE		0	37109	P01700	P01700{87-99}	0	0	0	P01700				102.57	102.57	102.57				23.0488	21.5788	22.3523				6.07058	5.72125	6.46852				154.32	154.32	154.32
37663@IDIBAPS_2exp_s27-29_C6.cmpd.rclb.mgf	108.53	727.927	2	0	-0.0011	0	2	HDLK	IAIANIIDEIIEK	LKSL		0	18551	P04114	P04114{2196-2208}	0	0	0	P04114				91.8	91.8	91.8				31.9148	30.3573	31.3038				4.48149	5.56864	4.79588				147.956	147.956	147.956
19264@IDIBAPS_2exp_s27-29_C10.cmpd.rclb.mgf	58.52	700.839	2	0	0.0005	0	2	DSGR	DYVSQFEGSALGK	QLNL		0	38130	P02647	P02647{52-64}	0	0	0	P02647				82.56	82.56	82.56				26.2517	24.7325	25.155				6.67778	7.85387	7.284				144.38	144.38	144.38
31047@IDIBAPS_exo_PE2.cmpd.rclb.mgf	96.38	599.676	3	0	0.0008	0	2	ELRR	NVQALEIELQSQLALK	QSLE		0	4286	P13645	P13645{371-386}	0	0	0	P13645	89.46	89.46	89.46				30.7151	29.2879	29.7613				9.88606	10.0605	10.9586				101.994	101.994	101.994
32276@IDIBAPS_exo_PE2.cmpd.rclb.mgf	100.37	958.465	3	0	0.0011	0	2	KDLR	NVSTGDVNVEMNAAPGVDLTQLLNNMR	SQYE	MOD:00684 N24	0	4286	P13645	P13645{296-322}	0	0	0	P13645	15.31	15.31	87.58				17.3782	15.6027	29.4196				7.03152	6.79588	15				55.6517	55.6517	118.815
29432@IDIBAPS_2exp_s27-29_CPE8.cmpd.rclb.mgf	84.87	808.95	2	0	0.0012	0	2	KKLR	TSSFALNLPTLPEVK	FPEV		0	18551	P04114	P04114{3776-3790}	0	0	0	P04114				79.36	79.36	79.36				26.3891	24.8301	25.5031				6.79588	7.02228	7.10791				152.195	152.195	152.195
25439@IDIBAPS_exo_C3.cmpd.rclb.mgf	89.25	436.565	3	0	0.0004	1	2	DDFR	IKFEMEQNLR	QGVD		0	25337	P35527	P35527{241-250}	0	0	0	K7EQQ3;P35527	82.13	82.13	82.13				22.1131	20.5768	21.3097				4.82391	6.34679	5.08619				52.5939	52.5939	52.5939
24700@IDIBAPS_2exp_s27-29_PE6.cmpd.rclb.mgf	76.4	791.402	2	0	0.001	0	2	VFPK	AVSMPSFSILGSDVR	VPSY	MOD:00719 M4	0	18551	P04114	P04114{3277-3291}	0	0	0	P04114				80.98	80.98	80.98				26.2379	24.5491	25.1334				12.1079	10.5376	11.9208				115.614	115.614	115.614
16124@IDIBAPS_2exp_s27-29_PE7.cmpd.rclb.mgf	52.97	893.965	2	0	-0.0001	1	2	GIIK	NTASLKYENYELTLK	SDTN		0	18551	P04114	P04114{1557-1571}	0	0	0	P04114				86.08	86.08	86.08				27.6837	26.1594	26.4875				15	14.9586	15				182.302	182.302	182.302
21879@IDIBAPS_2exp_s27-29_C8.cmpd.rclb.mgf	68.07	804.901	2	0	-0.0003	0	2	LIER	YEVDQQIQVLMDK	LVEL		0	18551	P04114	P04114{2348-2360}	0	0	0	P04114				88.9	88.9	88.9				26.7341	25.1102	25.5695				7.88606	6.85387	8.25181				128.259	128.259	128.259
28460@IDIBAPS_2exp_s27-29_PE7.cmpd.rclb.mgf	87.67	796.437	2	0	-0.0026	0	2	IDVR	VLLDQLGTTISFER	INDI		0	18551	P04114	P04114{2296-2309}	0	0	0	P04114				98.35	98.35	98.35				23.929	22.4412	23.1033				4.95861	7.284	5.46852				136.406	136.406	136.406
22136@IDIBAPS_2exp_s27-29_PE10.cmpd.rclb.mgf	66.2	779.9	2	0	-0.0038	0	2	KKYR	ITENDIQIALDDAK	INFN		0	18551	P04114	P04114{2151-2164}	0	0	0	P04114				92.72	92.72	92.72				29.2578	27.7611	28.217				7.69897	8.60206	8.17393				124.606	124.606	124.606
3039@IDIBAPS_2exp_s27-29_PE6.cmpd.rclb.mgf	18.32	608.22	2	0	-0.0003	0	2	GFVR	ICMDEDGNEK	RPGD	MOD:00110 C2;MOD:00719 M3	0	29697	P04275	P04275{1878-1887}	0	0	0	P04275				77.83	77.83	77.83				19.8191	18.5782	18.7484				2.92082	3.79588	4.12494				87.6522	87.6522	87.6522
20244@IDIBAPS_2exp_s27-29_PE7.cmpd.rclb.mgf	64.05	691.693	3	0	0.0018	0	2	WLQK	ASGSLPYTQTLQDHLNSLK	EFNL		0	18551	P04114	P04114{1241-1259}	0	0	0	P04114				81.96	81.96	81.96				35.312	33.5945	33.874				12.5086	11.8539	14.1675				129.812	129.812	129.812
19786@IDIBAPS_2exp_s27-29_PE9.cmpd.rclb.mgf	59.72	693.896	2	0	0.0004	0	2	GKEK	IAELSATAQEIIK	SQAI		0	18551	P04114	P04114{4466-4478}	0	0	0	P04114				88.36	88.36	88.36				30.0151	28.4696	29.3003				6.25964	4.82391	6.72125				151.703	151.703	151.703
12134@IDIBAPS_2exp_s27-29_PE9.cmpd.rclb.mgf	39.85	633.323	2	0	0.0005	0	2	INKR	TNAENEFVTIK	KDVD		0	28919	P04264	P04264{278-288}	0	0	0	P04264				79.85	79.85	79.85				26.5502	24.9214	25.5952				4.42022	3.00877	5.11351				125.122	125.122	125.122
33676@IDIBAPS_2exp_s27-29_PE10.cmpd.rclb.mgf	96.85	910.804	3	0	0.0006	0	2	DYLR	WVQTLSEQVQEELLSSQVTQELR	ALMD		0	29417	P02649	P02649{57-79}	0	0	0	E7ERP7;E9PEV4;H0Y7L5;P02649				115.67	115.67	115.67				38.3695	36.623	36.5578				14.1739	15	15				136.706	136.706	136.706
29763@IDIBAPS_exo_PE1.cmpd.rclb.mgf	92.12	598.302	4	0	0.0024	2	2	MEPK	DKDQEVLLQTFLDDASPGDKR	LAAY		0	18551	P04114	P04114{538-558}	0	0	0	A8MUN2;P04114	114.19	114.19	114.19				36.2751	34.4593	34.4459										64.9016	64.9016	64.9016
38331@IDIBAPS_2exp_s27-29_C9.cmpd.rclb.mgf	138.95	704.032	3	0	0.0016	0	2	YEMK	LHTEAQIQEEGTVVELTGR	QSSE		0	37711	P01023	P01023{320-338}	0	0	0	P01023				84.43	84.43	84.43				29.4269	27.7387	28.0661				12.8861	15	15				126.64	126.64	126.64
29949@IDIBAPS_2exp_s27-29_C10.cmpd.rclb.mgf	86.7	651.862	2	0	0.0002	0	2	DNNR	SLDLDSIIAEVK	AQYE		0	28919	P04264	P04264{344-355}	0	0	0	P04264				98.47	98.47	98.47				24.2017	22.5051	23.3115				4.63827	5.35655	5.42022				134.236	134.236	134.236
21888@IDIBAPS_2exp_s27-29_CPE8.cmpd.rclb.mgf	64.95	791.401	2	0	-0.0005	0	2	VFPK	AVSMPSFSILGSDVR	VPSY	MOD:00719 M4	0	18551	P04114	P04114{3277-3291}	0	0	0	P04114				93.63	93.63	93.63				25.3374	23.6755	24.222				13.8861	10.4685	12.5686				133.757	133.757	133.757
7422@IDIBAPS_2exp_s27-29_PE6.cmpd.rclb.mgf	29.92	815.899	2	0	-0.0022	0	2	SRPR	VTEPISAESGEQVER	VNEP		0	39093	O14791	O14791{306-320}	0	0	0	O14791;O14791-2;O14791-3				117.8	117.8	117.8				26.4218	24.8031	24.9969				9.31876	7.11919	9.4318				159.758	159.758	159.758
25372@IDIBAPS_2exp_s27-29_C10.cmpd.rclb.mgf	74.42	704.361	2	0	0.0021	0	2	LQAK	ADTLTDEINFLR	ALYD		0	28919	P02538;P04259;P48668	P02538{288-299};P04259{288-299};P48668{288-299}	0	0	0	P02538;P04259;P48668				85.4	85.4	85.4				27.0394	25.5015	26.0668				4.88606	5.25181	4.92082				130.789	130.789	130.789
17668@IDIBAPS_2exp_s27-29_C10.cmpd.rclb.mgf	54.43	756.425	2	0	-0.0012	0	2	YTKK	VPQVSTPTLVEVSR	NLGK		0	33891	P02768	P02768{439-452}	0	0	0	A0A087WWT3;A0A0C4DGB6;B7WNR0;C9JKR2;D6RHD5;H0YA55;P02768;P02768-2;P02768-3				82.5	82.5	82.5				24.1086	22.7038	23.4257				8.26761	9.14874	8.30103				146.363	146.363	146.363
22863@IDIBAPS_exo_C2.cmpd.rclb.mgf	72.12	692.347	2	0	-0.0048	0	2	EQIK	SLNNQFASFIDK	VRFL		0	28919	P04264	P04264{186-197}	0	0	0	P04264	99.04	99.04	99.04				26.5878	25.0306	25.6019				5.01773	5.92082	5.85387				132.395	132.395	132.395
18729@IDIBAPS_exo_PE2.cmpd.rclb.mgf	63.93	825.404	3	0	0.002	0	2	EECR	MSGDLSSNVTVSVTSSTISSNVASK	AAFG	MOD:00719 M1	0	28919	P35908	P35908{491-515}	0	0	0	P35908	89.73	89.73	89.73				27.8225	26.1357	25.8459				14.8239	15	14.699				118.828	118.828	118.828
14093@IDIBAPS_exo_PE1.cmpd.rclb.mgf	51.38	639.359	2	0	0.0005	0	2	RGGK	YAATSQVLLPSK	DVMQ		0	36476	P01871	P01871{65-76}	0	0	0	A0A1B0GUU9;P01871;P01871-2	81.86	81.86	81.86				26.9112	25.4663	26.3535				7.74473	9.85387	6.48149				126.23	126.23	126.23
19459@IDIBAPS_exo_PE1.cmpd.rclb.mgf	65.33	666.85	2	0	0.0007	0	2	SLTR	GEVGFVLVDNQR	SRLP		0	38839	Q9Y6R7	Q9Y6R7{545-556}	0	0	0	A0A286YF91;Q9Y6R7	77.12	77.12	77.12				26.7623	25.1237	25.8151				4.55284	3.56864	4.14874				104.632	104.632	104.632
25777@IDIBAPS_exo_PE3.cmpd.rclb.mgf	81.32	799.324	2	0	-0.0022	0	2	VLHK	GVWGSVCDDNWGEK	EDQV	MOD:00110 C7	0	8696	O43866	O43866{263-276}	0	0	0	O43866	97.9	97.9	97.9				29.7595	28.1715	28.5489				8.4437	9.60206	7.74473				125.258	125.258	125.258
29515@IDIBAPS_exo_PE3.cmpd.rclb.mgf	90.88	689.346	3	0	0.003	0	2	AEMK	FDHTNSLNIAGLSLDFSSK	LDNI		0	18551	P04114	P04114{1751-1769}	0	0	0	P04114	91.75	91.75	91.75				30.8225	29.0819	29.2306				10.0605	11.2366	10.2518				99.3402	99.3402	99.3402
32446@IDIBAPS_exo_PE3.cmpd.rclb.mgf	98.77	796.373	3	0	0.0037	0	2	GLEK	ETTFNSLLCPSGGEVSEELSLK	LPPN	MOD:00110 C9;MOD:00684 N5	0	37711	P01023	P01023{913-934}	0	0	0	P01023	86.45	86.45	89.99				30.9531	29.3882	25.2041				11.1308	11.0506	13.3279				72.6993	72.6993	88.1639
33219@IDIBAPS_exo_PE2.cmpd.rclb.mgf	102.83	729.68	3	0	0.0039	0	2	TMEK	SDLEMQYETLQEELMALK	KNHK	MOD:00719 M15	0	25337	P35527	P35527{272-289}	0	0	0	K7EQQ3;P35527	104.61	104.61	104.61				30.2232	28.5297	28.307				11.0706	12.7696	12.2441				107.697	107.697	107.697
27746@IDIBAPS_exo_C3.cmpd.rclb.mgf	95.28	704.359	2	0	-0.0018	0	2	LQAK	ADTLTDEINFLR	ALYD		0	28919	P02538;P04259;P48668	P02538{288-299};P04259{288-299};P48668{288-299}	0	0	0	P02538;P04259;P48668	86.91	86.91	86.91				26.5409	24.9451	25.5406				4.56864	3.56864	4.46852				116.893	116.893	116.893
17827@IDIBAPS_2exp_s27-29_C6.cmpd.rclb.mgf	55.4	824.405	2	0	0.0006	0	2	VQYR	GEVQAMLGQSTEELR	VRLA		0	29417	P02649	P02649{138-152}	0	0	0	E7ERP7;E9PEV4;H0Y7L5;P02649				112.17	112.17	112.17				28.6863	27.1625	27.3271				8.25181	8.3098	9.58503				164.853	164.853	164.853
11004@IDIBAPS_exo_PE3.cmpd.rclb.mgf	43.4	620.849	2	0	0.0001	0	2	AQLR	ILAGPAGDSNVVK	LQRI		0	29697	P04275	P04275{1838-1850}	0	0	0	P04275	80.77	80.77	80.77				27.4578	25.9865	26.8606				11.4318	8.03152	10.7447				153.007	153.007	153.007
25208@IDIBAPS_exo_PE3.cmpd.rclb.mgf	79.85	833.395	3	0	-0.0006	0	2	YHMK	ADSVVDLLSYNVQGSGETTYDHK	NTFT		0	18551	P04114	P04114{1393-1415}	0	0	0	P04114	92.28	92.28	92.28				33.9818	32.2756	32.0347				13.0362	15	15				154.646	154.646	154.646
29684@IDIBAPS_2exp_s27-29_C10.cmpd.rclb.mgf	85.82	719.719	3	0	0.0002	0	2	GASK	AVVILVTDVSVDSVDAAADAAR	SNRV		0	29697	P04275	P04275{1795-1816}	0	0	0	P04275				138.37	138.37	138.37				32.2405	30.6281	30.8918				13.2757	15	14.9208				130.283	130.283	130.283
21589@IDIBAPS_2exp_s27-29_CPE8.cmpd.rclb.mgf	64.17	815.377	2	0	-0.0002	0	2	DTKK	MTSNFPVDLSDYPK	SLHM	MOD:00719 M1	0	18551	P04114	P04114{1189-1202}	0	0	0	P04114				78.98	78.98	78.98				30.2607	28.5974	28.853				9.74473	11.7447	9.10237				111.74	111.74	111.74
31936@IDIBAPS_exo_C5.cmpd.rclb.mgf	101.2	735.011	3	0	0.0022	0	2	TMEK	SDLEMQYETLQEELMALK	KNHK	MOD:00719 M5;MOD:00719 M15	0	25337	P35527	P35527{272-289}	0	0	0	K7EQQ3;P35527	102.36	102.36	102.36				24.2565	22.4568	22.3674				7.82391	12.2441	7.34679				113.264	113.264	113.264
9765@IDIBAPS_2exp_s27-29_C9.cmpd.rclb.mgf	33.48	753.395	2	0	0.001	0	2	ATLR	IGQDGISTSATTNLK	CSLL		0	18551	P04114	P04114{1647-1661}	0	0	0	P04114				96.37	96.37	96.37				26.5158	24.9574	25.5224				12	11.6778	12.2441				150.92	150.92	150.92
19045@IDIBAPS_2exp_s27-29_C9.cmpd.rclb.mgf	57.48	816.897	2	0	-0.0003	0	2	IPDR	FSGSGSGTDFTLTISR	LEPE		0	9347	A0A0C4DH25;P01619	A0A0C4DH25{83-98};P01619{83-98}	0	0	0	A0A0C4DH25;P01619				144.18	144.18	144.18				34.8897	33.1608	33.4466				11.6198	13.041	12.7959				149.856	149.856	149.856
17169@IDIBAPS_2exp_s27-29_CPE8.cmpd.rclb.mgf	52.7	882.935	2	0	0.0036	0	2	ATGR	NMEQFQVSVSVAPNAK	ITFE	MOD:00719 M2	0	11944	B7ZKJ8;Q14624	B7ZKJ8{124-139};Q14624{124-139}	0	0	0	B7ZKJ8;Q14624;Q14624-2;Q14624-3;Q14624-4				95.88	95.88	95.88				33.1339	31.4413	31.7541				14.4318	14.0132	15				144.505	144.505	144.505
25255@IDIBAPS_2exp_s27-29_CPE8.cmpd.rclb.mgf	73.72	721.014	3	0	0.0016	0	2	KTPK	SPVGVQPILNEHTFCAGMSK	YQED	MOD:00110 C15	0	37897	P00738	P00738{326-345}	0	0	0	A0A087WU08;A0A0C4DGL8;H0Y300;J3QLC9;J3QR68;P00738;P00738-2				94.9	94.9	94.9				32.0154	30.3839	30.3709				15	15	15				158.143	158.143	158.143
36686@IDIBAPS_2exp_s27-29_CPE8.cmpd.rclb.mgf	104.13	724.412	2	0	0.0005	0	2	YCSR	LLDLVFLLDGSSR	LSEA		0	29697	P04275	P04275{1275-1287}	0	0	0	P04275				99.47	99.47	99.47				28.2769	26.8379	27.6677				4.74473	5.12494	3.61979				139.879	139.879	139.879
23488@IDIBAPS_2exp_s27-29_PE10.cmpd.rclb.mgf	69.77	613.326	3	0	-0.0033	0	2	TQLR	HGVQELEIELQSQLSK	KAAL		0	25337	P35527	P35527{375-390}	0	0	0	K7EQQ3;P35527				112.2	112.2	112.2				26.4944	24.861	25.4229				13.2676	9.36653	10.5229				130.028	130.028	130.028
14132@IDIBAPS_2exp_s27-29_C6.cmpd.rclb.mgf	45.77	722.321	3	0	0.0038	0	2	WKLK	TQFNNNEYSQDLDAYNTK	DKIG		0	18551	P04114	P04114{1985-2002}	0	0	0	P04114				79.76	79.76	79.76				30.0938	28.323	28.2393				13.3279	11.5086	11.4437				127.484	127.484	127.484
16011@IDIBAPS_2exp_s27-29_PE9.cmpd.rclb.mgf	49.85	832.403	2	0	0.0011	0	2	VQYR	GEVQAMLGQSTEELR	VRLA	MOD:00719 M6	0	29417	P02649	P02649{138-152}	0	0	0	E7ERP7;E9PEV4;H0Y7L5;P02649				103.85	103.85	103.85				27.1148	25.5139	25.7376				9.20761	10.1079	10.3188				139.431	139.431	139.431
21487@IDIBAPS_2exp_s27-29_C10.cmpd.rclb.mgf	64.27	810.88	2	0	0.0051	0	2	HVKK	QCASLQAAIADAEQR	GEMA	MOD:00110 C2	0	28919	P48668	P48668{401-415}	0	0	0	P48668				85.57	85.57	85.57				21.7989	20.2069	20.4463				8.50864	7.76955	10.284				108.125	108.125	108.125
27953@IDIBAPS_2exp_s27-29_C8.cmpd.rclb.mgf	85.02	719.719	3	0	0	0	2	GASK	AVVILVTDVSVDSVDAAADAAR	SNRV		0	29697	P04275	P04275{1795-1816}	0	0	0	P04275				113.87	113.87	113.87				36.1088	34.4964	34.7601				14.4815	15	15				124.204	124.204	124.204
24235@IDIBAPS_2exp_s27-29_PE6.cmpd.rclb.mgf	74.97	998.465	2	0	0.0027	0	2	ALGK	LPQQANDYLNSFNWER	QVSH	MOD:00684 N10	0	18551	P04114	P04114{2118-2133}	0	0	0	P04114				63.22	63.22	108.95						24.5189						12.1427				125.23	125.23	153.219
8181@IDIBAPS_2exp_s27-29_PE6.cmpd.rclb.mgf	31.93	618.304	2	0	-0.0009	0	2	LEVK	ENFAGEATLQR	IYSL		0	18551	P04114	P04114{3548-3558}	0	0	0	P04114				78.47	78.47	78.47				26.5036	24.8411	25.3597				5.3098	3.95861	3.88606				118.186	118.186	118.186
23794@IDIBAPS_exo_C4.cmpd.rclb.mgf	74.18	555.267	3	0	0.0006	0	2	QNKK	ITEVALMGHLSCDTK	EERK	MOD:00110 C12	0	18551	P04114	P04114{1101-1115}	0	0	0	P04114	83.99	83.99	83.99				26.5125	24.9569	25.1185				9.01773	8.09691	8.67778				61.8076	61.8076	61.8076
14592@IDIBAPS_2exp_s27-29_C10.cmpd.rclb.mgf	46.47	781.823	2	0	0.0004	0	2	LNER	DNCQYVYNVDQR	DTDM	MOD:00110 C3	0	2156	P07996	P07996{811-822}	0	0	0	P07996;P07996-2				85.32	85.32	85.32				30.4335	29.0411	29.2742				10.5528	5.92082	8.00436				128.969	128.969	128.969
22293@IDIBAPS_2exp_s27-29_C7.cmpd.rclb.mgf	66.88	609.829	2	0	0.0013	0	2	KKAR	AGLEDLQVAFR	AFDQ		0	791	Q9NZT1	Q9NZT1{78-88}	0	0	0	Q9NZT1				104.1	104.1	104.1				30.0722	28.5063	29.3115				3.76955	4.79588	4.01323				132.838	132.838	132.838
29933@IDIBAPS_2exp_s27-29_CPE8.cmpd.rclb.mgf	86.2	693.862	2	0	-0.0003	0	2	ESFK	VSFLSALEEYTK	KLNT		0	38130	P02647	P02647{251-262}	0	0	0	F8W696;P02647				91.93	91.93	91.93				25.8671	24.2691	24.6983				7.85387	8.92082	7.88606				130.731	130.731	130.731
1279@IDIBAPS_exo_PE2.cmpd.rclb.mgf	19.22	753.331	3	0	-0.0001	1	2	SGGR	QSGSRGGSGGGGSISGGGYGSGGGSGGR	YGSG	MOD:00685 Q1	0	28919	P35908	P35908{545-572}	0	0	0	P35908	63.44	63.44	75.86				24.6402	22.817	23.2502										97.4565	97.4565	111.025
20373@IDIBAPS_2exp_s27-29_C10.cmpd.rclb.mgf	61.4	760.871	2	0	-0.0012	0	2	CRMK	GLIDEVNQDFTNR	INKL		0	35670	P02671	P02671{72-84}	0	0	0	A0A087WUA0;P02671;P02671-2				82.52	82.52	82.52				31.853	30.103	30.559				8.13668	8.49485	7.76955				123.4	123.4	123.4
14396@IDIBAPS_exo_C4.cmpd.rclb.mgf	50.15	858.93	2	0	0.0015	0	2	KTAK	DALSSVQESQVAQQAR	GWVT		0	13784	P02656	P02656{45-60}	0	0	0	B0YIW2;P02656	101.06	101.06	101.06				29.3992	27.7491	27.9841				9.39794	7.50864	8.88606				132.631	132.631	132.631
33593@IDIBAPS_2exp_s27-29_PE10.cmpd.rclb.mgf	96.57	866.388	2	0	-0.0037	0	2	ETTK	EQLGEFYEALDCLR	IPKS	MOD:00110 C12	0	26708	P02763	P02763{154-167}	0	0	0	P02763				88.35	88.35	88.35				30.2197	28.4805	28.7436				3.92082	4.03152	4.52288				88.8336	88.8336	88.8336
13021@IDIBAPS_exo_PE4.cmpd.rclb.mgf	48.25	771.412	2	0	-0.0006	0	2	FVLK	VLSLAQEQVGGSPEK	LQET		0	30071	P0C0L4;P0C0L5	P0C0L4{1085-1099};P0C0L5{1085-1099}	0	0	0	A0A0G2JL54;A0A0G2JPR0;A0A140TA29;A0A140TA32;A0A140TA44;A0A140TA49;F5GXS0;P0C0L4;P0C0L4-2;P0C0L5	117.85	117.85	117.85				24.5356	23.0346	23.6333				11.3565	9.72125	8.52288				160.692	160.692	160.692
6194@IDIBAPS_exo_PE5.cmpd.rclb.mgf	29.07	799.37	3	0	0.0068	0	2	DNCR	RPGGEPSPEGTTGQSYNQYSQR	YHQR		0	17647	P02751;P02751-10	P02751{2335-2356};P02751-10{2125-2146}	0	0	0	H0Y7Z1;P02751;P02751-10;P02751-11;P02751-12;P02751-13;P02751-14;P02751-15;P02751-17;P02751-3;P02751-5;P02751-6;P02751-7;P02751-8;P02751-9	77.54	77.54	77.54				25.9715	24.1081	23.8896				15	14.8539	15				121.476	121.476	121.476
25428@IDIBAPS_2exp_s27-29_PE6.cmpd.rclb.mgf	78.37	598.304	4	0	0.0074	2	2	MEPK	DKDQEVLLQTFLDDASPGDKR	LAAY		0	18551	P04114	P04114{538-558}	0	0	0	A8MUN2;P04114				93.99	93.99	93.99				36.8439	35.036	35.0503										126.322	126.322	126.322
32661@IDIBAPS_2exp_s27-29_C6.cmpd.rclb.mgf	95.1	655.024	3	0	-0.0009	0	2	PEIK	TILGTMPAFEVSLQALQK	ATFQ	MOD:00719 M6	0	18551	P04114	P04114{2592-2609}	0	0	0	P04114				81.69	81.69	81.69				30.7139	29.1521	29.6568				15	12.1871	15				89.4006	89.4006	89.4006
32452@IDIBAPS_2exp_s27-29_C10.cmpd.rclb.mgf	93.45	752.059	3	0	-0.0019	0	2	LDGK	AALTELSLGSAYQAMILGVDSK	NIFN	MOD:00719 M15	0	18551	P04114	P04114{1703-1724}	0	0	0	P04114				81.25	81.25	81.25				30.9886	29.223	29.4507				11.5686	12.2076	12.9586				104.021	104.021	104.021
15808@IDIBAPS_exo_C3.cmpd.rclb.mgf	64.17	695.842	2	0	-0.0045	0	2	LALK	QSLEASLAETEGR	YCVQ		0	4286	P13645	P13645{387-399}	0	0	0	P13645	86.18	86.18	86.18				21.5392	20.0168	20.4893				7.31876	3.69897	5.36653				98.4424	98.4424	98.4424
20400@IDIBAPS_2exp_s27-29_C8.cmpd.rclb.mgf	64.17	873.711	3	0	0.0092	0	2	KDKK	GISTSAASPAVGTVGMDMDEDDDFSK	WNFY	MOD:00719 M18	0	18551	P04114	P04114{3996-4021}	0	0	0	P04114				101.1	101.1	101.1				30.5235	28.7432	28.4874				11.4815	15	13.7696				122.071	122.071	122.071
10036@IDIBAPS_2exp_s27-29_C9.cmpd.rclb.mgf	34.18	753.395	2	0	0.0018	0	2	ATLR	IGQDGISTSATTNLK	CSLL		0	18551	P04114	P04114{1647-1661}	0	0	0	P04114				107.9	107.9	107.9				26.6226	25.0642	25.6292				10.3768	11.1487	11.2366				176.111	176.111	176.111
22029@IDIBAPS_2exp_s27-29_PE6.cmpd.rclb.mgf	68.93	1064.54	2	0	-0.0023	0	2	ITGR	YEDGTLSLTSTSDLQSGIIK	NTAS		0	18551	P04114	P04114{1537-1556}	0	0	0	P04114				129.05	129.05	129.05				31.066	29.4167	29.4839				11.7959	12.8239	13.5376				159.986	159.986	159.986
15964@IDIBAPS_2exp_s27-29_C7.cmpd.rclb.mgf	50.37	876.4	2	0	-0.0028	0	2	DKCR	EILSVDCSTNNPSQAK	LRRE	MOD:00110 C7	0	15428	P10909	P10909{307-322}	0	0	0	H0YC35;P10909;P10909-2;P10909-3;P10909-4;P10909-5				91.46	91.46	91.46				31.9021	30.3718	30.4515				9.5376	11.6021	10.4202				123.529	123.529	123.529
19236@IDIBAPS_2exp_s27-29_C10.cmpd.rclb.mgf	58.45	752.689	3	0	0.0062	1	2	TAER	TSQNSELNNMQDLVEDYKK	KYED		0	28919	P35908	P35908{248-266}	0	0	0	P35908				99.61	99.61	99.61				33.4831	31.8056	31.6477				12.2441	15	13.5086				158.498	158.498	158.498
33777@IDIBAPS_exo_PE4.cmpd.rclb.mgf	102.33	910.805	3	0	0.005	0	2	DYLR	WVQTLSEQVQEELLSSQVTQELR	ALMD		0	29417	P02649	P02649{57-79}	0	0	0	E7ERP7;E9PEV4;H0Y7L5;P02649	89.22	89.22	89.22				29.8988	28.151	28.1099				11.1367	11.5086	11.0458				103.501	103.501	103.501
16559@IDIBAPS_exo_PE1.cmpd.rclb.mgf	57.73	599.325	2	0	-0.0058	0	2	HMCR	LDIDSPPITAR	NTGI		0	12034	P14618	P14618{33-43}	0	0	0	B4DNK4;H3BN34;H3BQ34;H3BQZ3;H3BT25;H3BTJ2;H3BTN5;H3BU13;H3BUW1;P14618;P14618-2	84.41	84.41	84.41				18.6069	17.1021	17.9386				4.92082	3.92082	5				99.969	99.969	99.969
10906@IDIBAPS_2exp_s27-29_C9.cmpd.rclb.mgf	36.42	579.3	2	0	-0.0003	0	2	QNLR	QGVDADINGLR	QVLD		0	25337	P35527	P35527{251-261}	0	0	0	K7EQQ3;P35527				78.63	78.63	78.63				26.4519	24.9782	25.7943				5.34679	3.74473	5.4318				106.617	106.617	106.617
38509@IDIBAPS_2exp_s27-29_C6.cmpd.rclb.mgf	111.82	718.717	3	0	0.0024	0	2	SMLK	TTLTAFGFASADLIEIGLEGK	GFEP		0	18551	P04114	P04114{675-695}	0	0	0	A8MUN2;P04114				86.28	86.28	86.28				21.0103	19.4403	19.7087				12.4559	15	15				90.4264	90.4264	90.4264
23544@IDIBAPS_2exp_s27-29_C8.cmpd.rclb.mgf	72.72	833.393	3	0	-0.0055	0	2	YHMK	ADSVVDLLSYNVQGSGETTYDHK	NTFT		0	18551	P04114	P04114{1393-1415}	0	0	0	P04114				82.48	82.48	82.48				32.1903	30.5242	30.1963				13.1739	15	13.7696				129.02	129.02	129.02
33757@IDIBAPS_2exp_s27-29_C6.cmpd.rclb.mgf	98.02	928.934	4	0	0.0078	0	2	APGR	YFAHSILTVSEEEWNTGETYTCVVAHEALPNR	VTER	MOD:00110 C22	0	36476	P01871	P01871{392-423}	0	0	0	A0A1B0GUU9;P01871;P01871-2				82.13	82.13	82.13				40.1534	38.4049	37.616										110.699	110.699	110.699
13110@IDIBAPS_2exp_s27-29_C8.cmpd.rclb.mgf	44.63	790.882	2	0	0.0011	0	2	DFNK	SGSSTASWIQNVDTK	YQIR		0	18551	P04114	P04114{2241-2255}	0	0	0	P04114				110.96	110.96	110.96				25.5398	23.8566	24.258				7.05061	8.63827	6.55284				168.099	168.099	168.099
30372@IDIBAPS_2exp_s27-29_C10.cmpd.rclb.mgf	87.95	719.719	3	0	0.0005	0	2	GASK	AVVILVTDVSVDSVDAAADAAR	SNRV		0	29697	P04275	P04275{1795-1816}	0	0	0	P04275				124.95	124.95	124.95				35.3627	33.7503	34.014				14.3098	15	15				125.713	125.713	125.713
15281@IDIBAPS_2exp_s27-29_PE9.cmpd.rclb.mgf	47.97	944.473	2	0	0.0002	0	2	SPAK	LLLQMDSSATAYGSTVSK	RVAW	MOD:00719 M5	0	18551	P04114	P04114{1146-1163}	0	0	0	P04114				101.77	101.77	101.77				27.1425	25.4247	25.7133				15	15	15				129.244	129.244	129.244
13181@IDIBAPS_exo_PE1.cmpd.rclb.mgf	49.03	496.277	3	0	0.0012	0	2	QLKR	HIQNIDIQHLAGK	LKQH		0	18551	P04114	P04114{2272-2284}	0	0	0	P04114	92.66	92.66	92.66				31.5317	29.9227	30.659				9.4437	12.1739	10.4815				79.7942	79.7942	79.7942
734@IDIBAPS_2exp_s27-29_CPE8.cmpd.rclb.mgf	10.27	597.917	3	0	0.0067	0	2	RGSR	GGSGGSYGGGGSGGGYGGGSGSR	GGSG		0	25337	P35527	P35527{491-513}	0	0	0	K7EQQ3;P35527				101.86	101.86	101.86				24.0008	22.2999	22.0054				11.4318	10.0915	11.8539				167.224	167.224	167.224
8570@IDIBAPS_2exp_s27-29_C8.cmpd.rclb.mgf	32.67	754.806	2	0	-0.0021	0	2	EGLK	LSNDMMGSYAEMK	FDHT	MOD:00719 M5;MOD:00719 M12	0	18551	P04114	P04114{1738-1750}	0	0	0	P04114				82.7	82.7	82.7				25.8247	24.222	24.6772				9.1549	9.39794	5.56864				120.611	120.611	120.611
12514@IDIBAPS_2exp_s27-29_PE10.cmpd.rclb.mgf	41.32	712.351	2	0	0.0023	0	2	QLFK	TVSSLSEDLESTR	QIIQ		0	10775	Q13201	Q13201{412-424}	0	0	0	E7EPG1;Q13201				102.03	102.03	102.03				30.1982	28.624	29.1968				3.76955	3.45593	3.22915				109.086	109.086	109.086
22204@IDIBAPS_2exp_s27-29_C9.cmpd.rclb.mgf	65.75	779.903	2	0	0.0011	0	2	KKYR	ITENDIQIALDDAK	INFN		0	18551	P04114	P04114{2151-2164}	0	0	0	P04114				86.24	86.24	86.24				30.9647	29.4285	29.8501				8.79588	7.3279	7.11351				105.726	105.726	105.726
28531@IDIBAPS_2exp_s27-29_PE7.cmpd.rclb.mgf	87.83	700.406	2	0	-0.0002	0	2	LTGR	TLADLTLLDSPIK	VPLL		0	18551	P04114	P04114{2013-2025}	0	0	0	P04114				83.79	83.79	83.79				30.3875	28.8892	29.7249				6.22915	4.5376	6.3279				119.902	119.902	119.902
6585@IDIBAPS_2exp_s27-29_PE9.cmpd.rclb.mgf	25.67	700.329	2	0	0.0001	0	2	RFQK	AASGTTGTYQEWK	DKAQ		0	18551	P04114	P04114{4133-4145}	0	0	0	P04114				102.14	102.14	102.14				24.3852	22.8394	23.2359				6.85387	7.72125	7				128.403	128.403	128.403
14312@IDIBAPS_2exp_s27-29_PE7.cmpd.rclb.mgf	48.2	821.41	3	0	0.0054	0	2	INYR	TEIDKPSQMQVTDVQDNSISVK	WLPS		0	17647	P02751;P02751-10	P02751{1540-1561};P02751-10{1540-1561}	0	0	0	H0Y7Z1;P02751;P02751-10;P02751-11;P02751-12;P02751-13;P02751-14;P02751-15;P02751-17;P02751-3;P02751-4;P02751-5;P02751-6;P02751-7;P02751-8;P02751-9				85.74	85.74	85.74				28.9095	27.1964	27.1273				14.3665	12.9208	13				161.619	161.619	161.619
36597@IDIBAPS_exo_PE2.cmpd.rclb.mgf	115.23	747.384	3	0	-0.0008	1	2	TLTK	ADLEMQIESLTEELAYLKK	NHEE	MOD:00719 M5	0	4286	P13645	P13645{267-285}	0	0	0	P13645	91.52	91.52	91.52				29.6853	27.9251	28.1274				15	12.7212	14.1427				132.291	132.291	132.291
31414@IDIBAPS_exo_PE3.cmpd.rclb.mgf	95.82	745.366	3	0	0.0001	1	2	MEPK	DKDQEVLLQTFLDDASPGDK	RLAA		0	18551	P04114	P04114{538-557}	0	0	0	A8MUN2;P04114	77.74	77.74	77.74				31.7112	29.9309	29.9207				14.6021	10.8861	14.0706				102.47	102.47	102.47
8372@IDIBAPS_2exp_s27-29_CPE8.cmpd.rclb.mgf	30.07	738.76	2	0	0.0004	0	2	EFAK	TCVADESAENCDK	SLHT	MOD:00110 C2;MOD:00110 C11	0	33891	P02768	P02768{76-88}	0	0	0	A0A087WWT3;A0A0C4DGB6;H7C013;P02768;P02768-3				103.31	103.31	103.31				33.6107	32.5546	32.7997				6.76955	6.74473	5.72125				144.372	144.372	144.372
10183@IDIBAPS_exo_C4.cmpd.rclb.mgf	39.57	531.275	3	0	0.0021	0	2	VTGR	GDSPASSKPISINYR	TEID		0	17647	P02751;P02751-10	P02751{1525-1539};P02751-10{1525-1539}	0	0	0	H0Y7Z1;P02751;P02751-10;P02751-11;P02751-12;P02751-13;P02751-14;P02751-15;P02751-17;P02751-3;P02751-4;P02751-5;P02751-6;P02751-7;P02751-8;P02751-9	93.4	93.4	93.4				21.9245	20.3138	20.8403				8.01323	8.22915	7.88606				56.1099	56.1099	56.1099
5952@IDIBAPS_2exp_s27-29_PE6.cmpd.rclb.mgf	26.03	700.328	2	0	-0.0006	0	2	RFQK	AASGTTGTYQEWK	DKAQ		0	18551	P04114	P04114{4133-4145}	0	0	0	P04114				94.9	94.9	94.9				29.009	27.4707	27.7961				6.48149	7.65758	7.74473				145.334	145.334	145.334
11129@IDIBAPS_2exp_s27-29_PE9.cmpd.rclb.mgf	37.28	677.856	2	0	-0.0008	0	2	YKNK	YGMVAQVTQTLK	LEDT	MOD:00719 M3	0	18551	P04114	P04114{276-287}	0	0	0	A8MUN2;P04114				88.46	88.46	88.46				28.2502	26.7331	27.4579				10.3665	9.82391	11.2147				137.04	137.04	137.04
24919@IDIBAPS_exo_PE3.cmpd.rclb.mgf	79.13	1064.54	2	0	0.0034	0	2	ITGR	YEDGTLSLTSTSDLQSGIIK	NTAS		0	18551	P04114	P04114{1537-1556}	0	0	0	P04114	128.88	128.88	128.88				29.8029	28.1284	28.2324				12.9586	12.6778	12.7696				155.729	155.729	155.729
21634@IDIBAPS_2exp_s27-29_C7.cmpd.rclb.mgf	65.15	829.443	2	0	0.0026	0	2	TLPK	SVSDGIAALDLNAVANK	IADF		0	18551	P04114	P04114{3830-3846}	0	0	0	P04114				106.09	106.09	106.09				29.1446	27.5635	27.9749				10.3979	9.88606	8.23657				135.465	135.465	135.465
11648@IDIBAPS_2exp_s27-29_PE9.cmpd.rclb.mgf	38.62	738.397	2	0	-0.0002	0	2	DKVR	FLEQQNQVLQTK	WELL		0	28919	P04264;P35908;Q7Z794	P04264{200-211};P35908{198-209};Q7Z794{184-195}	0	0	0	P04264;P35908;Q7Z794				84.08	84.08	84.08				30.1921	28.5844	29.2652				4.34679	5.67778	4.92082				134.63	134.63	134.63
20522@IDIBAPS_2exp_s27-29_PE6.cmpd.rclb.mgf	64.87	829.442	2	0	0.0003	0	2	TLPK	SVSDGIAALDLNAVANK	IADF		0	18551	P04114	P04114{3830-3846}	0	0	0	P04114				101.53	101.53	101.53				28.4487	26.8452	27.2492				10.9208	10.8239	9.37675				134.093	134.093	134.093
28736@IDIBAPS_2exp_s27-29_C6.cmpd.rclb.mgf	84.5	700.406	2	0	0	0	2	LTGR	TLADLTLLDSPIK	VPLL		0	18551	P04114	P04114{2013-2025}	0	0	0	P04114				89.14	89.14	89.14				26.9975	25.4993	26.335				7.13077	4.4437	6.10237				135.787	135.787	135.787
23657@IDIBAPS_2exp_s27-29_CPE8.cmpd.rclb.mgf	69.53	833.397	3	0	0.0057	0	2	YHMK	ADSVVDLLSYNVQGSGETTYDHK	NTFT		0	18551	P04114	P04114{1393-1415}	0	0	0	P04114				84.09	84.09	84.09				29.2733	27.5465	27.3083				14.6198	15	15				155.55	155.55	155.55
25745@IDIBAPS_exo_PE3.cmpd.rclb.mgf	81.23	665.651	3	0	0.0015	0	2	ALGK	LPQQANDYLNSFNWER	QVSH		0	18551	P04114	P04114{2118-2133}	0	0	0	P04114	80.68	80.68	80.68				26.3848	24.7645	24.8233				7.20066	8.46852	6.63827				84.927	84.927	84.927
23981@IDIBAPS_2exp_s27-29_C8.cmpd.rclb.mgf	73.87	791.402	2	0	0.0011	0	2	VFPK	AVSMPSFSILGSDVR	VPSY	MOD:00719 M4	0	18551	P04114	P04114{3277-3291}	0	0	0	P04114				92.36	92.36	92.36				24.4679	22.7791	23.3634				12.3768	12.3565	13.284				136.976	136.976	136.976
27158@IDIBAPS_2exp_s27-29_C8.cmpd.rclb.mgf	82.58	700.406	2	0	-0.0004	0	2	LTGR	TLADLTLLDSPIK	VPLL		0	18551	P04114	P04114{2013-2025}	0	0	0	P04114				100.86	100.86	100.86				26.2398	24.7416	25.5773				5.92082	5.12494	6.67778				151.104	151.104	151.104
32645@IDIBAPS_2exp_s27-29_C9.cmpd.rclb.mgf	93.45	844.076	3	0	0.0035	0	2	GTLK	NSLFFSAQPFEITASTNNEGNLK	VRFP	MOD:00684 N1	0	18551	P04114	P04114{3035-3057}	0	0	0	P04114				70.26	70.26	86.11				28.4152	26.7678	29.4288				11.4815	9.58503	15				33.613	33.613	84.7654
23993@IDIBAPS_exo_PE1.cmpd.rclb.mgf	77.13	753.361	2	0	0.0011	0	2	QNFK	LTGSCSYVLFQNK	EQDL	MOD:00110 C5	0	29697	P04275	P04275{1968-1980}	0	0	0	P04275	78.9	78.9	78.9				28.4836	26.8753	27.1349				8.45593	7.18709	8.21467				91.3069	91.3069	91.3069
18967@IDIBAPS_2exp_s27-29_PE6.cmpd.rclb.mgf	60.63	815.379	2	0	0.0021	0	2	DTKK	MTSNFPVDLSDYPK	SLHM	MOD:00719 M1	0	18551	P04114	P04114{1189-1202}	0	0	0	P04114				84.06	84.06	84.06				31.4534	29.7813	30.0382				8.07572	7.11919	8.12494				131.979	131.979	131.979
19888@IDIBAPS_2exp_s27-29_C8.cmpd.rclb.mgf	62.72	693.896	2	0	-0.0012	0	2	GKEK	IAELSATAQEIIK	SQAI		0	18551	P04114	P04114{4466-4478}	0	0	0	P04114				87.37	87.37	87.37				26.7398	25.1943	26.025				4.49485	2.82391	4.88606				135.39	135.39	135.39
23457@IDIBAPS_2exp_s27-29_CPE8.cmpd.rclb.mgf	69.02	849.424	2	0	-0.001	0	2	AVPK	SSSNEEVMFLTVQVK	GPTQ		0	37711	P01023	P01023{94-108}	0	0	0	F8W7L3;P01023				105.54	105.54	105.54				25.7904	24.2512	24.5699				10.9586	10.7447	11.2676				140.836	140.836	140.836
34509@IDIBAPS_exo_PE3.cmpd.rclb.mgf	104.42	1080.57	2	0	-0.01	0	2	CKKR	VTILVEGGEIELFDGEVNVK	RPMK		0	29697	P04275	P04275{925-944}	0	0	0	P04275	91.83	91.83	91.83										10.4815	12.0706	11.2366				108.025	108.025	108.025
24468@IDIBAPS_2exp_s27-29_C9.cmpd.rclb.mgf	71.7	557.303	3	0	0.0024	0	2	HGKK	VLGAFSDGLAHLDNLK	GTFS		0	18806	P02042;P68871	P02042{68-83};P68871{68-83}	0	0	0	A0A2R8Y7R2;E9PEW8;E9PFT6;F8W6P5;P02042;P68871				78.55	78.55	78.55				34.0223	32.5227	33.0994				10.3565	11.5086	11.1192				105.267	105.267	105.267
29646@IDIBAPS_2exp_s27-29_C10.cmpd.rclb.mgf	85.72	808.949	2	0	-0.0005	0	2	KKLR	TSSFALNLPTLPEVK	FPEV		0	18551	P04114	P04114{3776-3790}	0	0	0	P04114				93.47	93.47	93.47				22.5819	21.0258	21.6651				7.19382	8.01323	7.65758				147.163	147.163	147.163
27605@IDIBAPS_2exp_s27-29_CPE8.cmpd.rclb.mgf	80.12	783.404	2	0	0	0	2	VFPK	AVSMPSFSILGSDVR	VPSY		0	18551	P04114	P04114{3277-3291}	0	0	0	P04114				107.87	107.87	107.87				30.1641	28.5822	29.1677				8.92082	8.95861	7.95861				112.04	112.04	112.04
797@IDIBAPS_2exp_s27-29_C7.cmpd.rclb.mgf	11.02	870.857	2	0	0.0004	0	2	SGGR	GSSSGGGYSSGSSSYGSGGR	QSGS		0	28919	P35908	P35908{525-544}	0	0	0	P35908				89.03	89.03	89.03				28.5542	27.0873	27.1942				12.2076	15	12.4202				95.8666	95.8666	95.8666
2104@IDIBAPS_exo_C5.cmpd.rclb.mgf	22.9	795.324	3	0	0.0029	0	2	GGSR	GGGGGGYGSGGSSYGSGGGSYGSGGGGGGGR	GSYG		0	28919	P04264	P04264{519-549}	0	0	0	P04264	104.91	104.91	104.91				24.0155	22.7619	22.5826				12.5086	13.3468	13.1249				115.167	115.167	115.167
24938@IDIBAPS_2exp_s27-29_C9.cmpd.rclb.mgf	72.93	806.896	2	0	-0.0012	0	2	DGLK	LLDNWDSVTSTFSK	LREQ		0	38130	P02647	P02647{70-83}	0	0	0	F8W696;P02647				117.89	117.89	117.89				29.3854	27.7859	28.1715				8.39794	9.63827	6.79588				139.944	139.944	139.944
15380@IDIBAPS_2exp_s27-29_PE7.cmpd.rclb.mgf	51	614.245	2	0	0.0006	0	2	AQAR	LGADMEDVCGR	LVQY	MOD:00110 C9;MOD:00719 M5	0	29417	P02649	P02649{122-132}	0	0	0	E7ERP7;E9PEV4;H0Y7L5;P02649				78.41	78.41	78.41				26.9836	25.6984	26.0634				8.10237	9.58503	9.08619				132.776	132.776	132.776
29024@IDIBAPS_exo_C5.cmpd.rclb.mgf	92.73	963.796	3	0	-0.0004	0	2	KDLR	NVSTGDVNVEMNAAPGVDLTQLLNNMR	SQYE	MOD:00719 M11;MOD:00684 N24	0	4286	P13645	P13645{296-322}	0	0	0	P13645	4.42	4.42	106.03				10.7504	9.03818	26.4825				1.85387	1.01773	15				54.2616	54.2616	127.81
29266@IDIBAPS_2exp_s27-29_PE10.cmpd.rclb.mgf	85.05	700.406	2	0	-0.0001	0	2	LTGR	TLADLTLLDSPIK	VPLL		0	18551	P04114	P04114{2013-2025}	0	0	0	P04114				94.9	94.9	94.9				27.5705	26.0723	26.908				6.26761	4.95861	5.72125				139.965	139.965	139.965
19705@IDIBAPS_exo_C5.cmpd.rclb.mgf	68.12	875.927	2	0	0.0023	0	2	TTVR	YVMGNNPADLLAVDSR	TGKL	MOD:00719 M3	0	1876	Q02413	Q02413{423-438}	0	0	0	Q02413	99.32	99.32	99.32				28.0655	26.4211	26.6257				15	13.7959	12.4437				110.581	110.581	110.581
17292@IDIBAPS_exo_PE2.cmpd.rclb.mgf	60.22	679.352	2	0	0.0004	0	2	AKNK	LNDLEDALQQAK	EDLA		0	28919	P04264	P04264{444-455}	0	0	0	P04264	86.58	86.58	86.58				28.3164	26.7037	27.3588				7.79588	8.37675	7.79588				158.248	158.248	158.248
14060@IDIBAPS_2exp_s27-29_C8.cmpd.rclb.mgf	47.23	1157.59	2	0	-0.0009	0	2	YYLR	VTTVASHTSDSDVPSGVTEVVVK	LFDS		0	15428	P10909	P10909{386-408}	0	0	0	H0YAS8;H0YC35;P10909;P10909-2;P10909-3;P10909-4;P10909-5				91.44	91.44	91.44				25.1415	23.512	23.4992				15	15	15				211.867	211.867	211.867
20944@IDIBAPS_2exp_s27-29_PE6.cmpd.rclb.mgf	65.98	715.899	2	0	0.0001	0	2	KRMK	ALVEQGFTVPEIK	TILG		0	18551	P04114	P04114{2579-2591}	0	0	0	P04114				88.18	88.18	88.18				29.3225	27.7954	28.5235				7.69897	10.9208	7.50864				143.571	143.571	143.571
31195@IDIBAPS_2exp_s27-29_C9.cmpd.rclb.mgf	89.57	823.912	2	0	-0.0022	0	2	KLIR	DVWGIEGPIDAAFTR	INCQ		0	3033	P04004	P04004{198-212}	0	0	0	P04004				79.26	79.26	79.26				26.8349	25.2358	25.4416				7.33724	8.95861	6.52288				126.047	126.047	126.047
12989@IDIBAPS_2exp_s27-29_PE7.cmpd.rclb.mgf	44.52	746.807	2	0	-0.006	0	2	EGLK	LSNDMMGSYAEMK	FDHT	MOD:00719 M6	0	18551	P04114	P04114{1738-1750}	0	0	0	P04114				77.79	77.79	77.79				25.6599	24.2992	24.3978				11.3872	8.284	10.6576				114.869	114.869	114.869
35409@IDIBAPS_2exp_s27-29_CPE8.cmpd.rclb.mgf	100.75	654.918	3	0	0.0001	0	2	KNLR	WTPYQGCEALCCPEPK	LNNG	MOD:00110 C7;MOD:00110 C11;MOD:00110 C12	0	30287	P04003	P04003{354-369}	0	0	0	P04003				79.27	79.27	79.27				30.6235	28.8228	29.2608				7.45593	6.74473	7.37675				88.4001	88.4001	88.4001
15890@IDIBAPS_2exp_s27-29_PE9.cmpd.rclb.mgf	49.53	778.335	2	0	-0.0015	0	2	PSLK	QDACQGDSGGVFAVR	DPNT	MOD:00110 C4	0	10724	P00736	P00736{647-661}	0	0	0	B4DPQ0;F5H2D0;P00736				90.45	90.45	90.45				29.7084	28.0536	27.9823				11.9586	11.3565	9.08619				104.213	104.213	104.213
17126@IDIBAPS_2exp_s27-29_PE10.cmpd.rclb.mgf	53.25	639.329	2	0	0.0012	0	2	PEGR	TNFDNDIALVR	LKDP		0	5914	P09871	P09871{524-534}	0	0	0	A0A087X232;F8WCZ6;P09871				83.66	83.66	83.66				26.2025	24.6162	25.2449				3.61979	4.95861	3.95861				94.985	94.985	94.985
17001@IDIBAPS_2exp_s27-29_PE9.cmpd.rclb.mgf	52.42	812.899	2	0	0.001	0	2	LIER	YEVDQQIQVLMDK	LVEL	MOD:00719 M11	0	18551	P04114	P04114{2348-2360}	0	0	0	P04114				101.98	101.98	101.98				26.5306	24.8391	25.2676				9.95861	11.9208	9.82391				135.725	135.725	135.725
22147@IDIBAPS_2exp_s27-29_C6.cmpd.rclb.mgf	66.65	715.899	2	0	0.0007	0	2	KRMK	ALVEQGFTVPEIK	TILG		0	18551	P04114	P04114{2579-2591}	0	0	0	P04114				84.53	84.53	84.53				27.9697	26.4426	27.1707				6.23657	10.9586	6.35655				134.486	134.486	134.486
18106@IDIBAPS_exo_C3.cmpd.rclb.mgf	70.05	604.809	2	0	-0.0053	0	2	INKR	TAAENDFVTLK	KDVD		0	28919	P35908	P35908{276-286}	0	0	0	P35908	77.78	77.78	77.78				27.4724	25.97	26.6858				5.01773	2.16749	5.46852				99.3459	99.3459	99.3459
29153@IDIBAPS_2exp_s27-29_PE9.cmpd.rclb.mgf	84.68	730.902	2	0	-0.0032	0	2	LQSK	VDLLNQEIEFLK	VLYD		0	28919	P35908	P35908{303-314}	0	0	0	P35908				97.77	97.77	97.77				30.8531	29.3484	30.1571				10.6021	6.74473	10.9586				103.88	103.88	103.88
19517@IDIBAPS_2exp_s27-29_PE9.cmpd.rclb.mgf	59.03	827.392	2	0	0.0004	0	2	DEEK	IEFEWNTGTNVDTK	KMTS		0	18551	P04114	P04114{1174-1187}	0	0	0	P04114				111.67	111.67	111.67				27.5899	26.1116	26.3244				6.27572	7.79588	6.33724				139.614	139.614	139.614
8700@IDIBAPS_2exp_s27-29_PE9.cmpd.rclb.mgf	31.07	691.328	2	0	0.0003	0	2	DKVR	ALEESNYELEGK	IKEW		0	4286	P13645	P13645{166-177}	0	0	0	P13645				83.4	83.4	83.4				22.9769	21.3577	21.8777				6.61979	7.06048	5.88606				136.222	136.222	136.222
34320@IDIBAPS_2exp_s27-29_PE6.cmpd.rclb.mgf	102.95	750.385	3	0	0.0031	0	2	LYSK	STAAMSTYTGIFTDQVLSVLK	GEE	MOD:00719 M5	0	19634	K7ER74;V9GYJ8	K7ER74{155-175};V9GYJ8{64-84}	0	0	0	A0A024R0T9;K7ER74;P02655;V9GYJ8				81.6	81.6	81.6				26.1408	24.4162	24.5485				10.9208	11.2076	9.55284				67.9642	67.9642	67.9642
8906@IDIBAPS_2exp_s27-29_C7.cmpd.rclb.mgf	32.18	606.769	2	0	-0.0012	0	2	KKTK	NSEEFAAAMSR	YELK		0	18551	P04114	P04114{118-128}	0	0	0	A8MUN2;P04114				85.47	85.47	85.47				29.8483	28.3545	28.7942				4.13077	4.29243	4.33724				124.094	124.094	124.094
9195@IDIBAPS_2exp_s27-29_C8.cmpd.rclb.mgf	34.32	753.395	2	0	0.0007	0	2	ATLR	IGQDGISTSATTNLK	CSLL		0	18551	P04114	P04114{1647-1661}	0	0	0	P04114				100.58	100.58	100.58				28.5963	27.0379	27.6029				11.7959	10.3565	11.2441				169.221	169.221	169.221
22188@IDIBAPS_2exp_s27-29_PE9.cmpd.rclb.mgf	65.95	691.674	3	0	0.0037	0	2	HSTK	NHLQLEGLFFTNGEHTSK	ATLE	MOD:00684 N12	0	18551	P04114	P04114{3569-3586}	0	0	0	P04114				45.36	45.36	91.35						27.6915				5.69897	6.85387	11.301				81.3091	81.3091	129.514
20370@IDIBAPS_2exp_s27-29_PE10.cmpd.rclb.mgf	61.6	857.421	2	0	-0.002	0	2	AVPK	SSSNEEVMFLTVQVK	GPTQ	MOD:00719 M8	0	37711	P01023	P01023{94-108}	0	0	0	F8W7L3;P01023				94.74	94.74	94.74				27.5205	25.9216	26.1986				10.4559	8.22185	10.6576				134.326	134.326	134.326
19533@IDIBAPS_2exp_s27-29_PE9.cmpd.rclb.mgf	59.07	751.883	2	0	-0.0001	0	2	QDSK	DSTYSLSSTLTLSK	ADYE		0	17816	P01834	P01834{63-76}	0	0	0	P01834				90.9	90.9	90.9				24.7254	23.0608	23.4879				8.60206	6.02687	9.20066				113.746	113.746	113.746
24730@IDIBAPS_exo_PE1.cmpd.rclb.mgf	79.03	613.329	3	0	0.0054	0	2	TQLR	HGVQELEIELQSQLSK	KAAL		0	25337	P35527	P35527{375-390}	0	0	0	K7EQQ3;P35527	78.4	78.4	78.4				29.2847	27.7381	28.2944				9.56864	10.7212	8.34679				111.903	111.903	111.903
12789@IDIBAPS_2exp_s27-29_C8.cmpd.rclb.mgf	43.8	576.289	2	0	-0.0002	0	2	NIPK	LDFSSQADLR	NEIK		0	18551	P04114	P04114{2898-2907}	0	0	0	P04114				79.63	79.63	79.63				21.3325	19.7757	20.5044				4.85387	4.79588	4.39794				113.482	113.482	113.482
12044@IDIBAPS_2exp_s27-29_C7.cmpd.rclb.mgf	40.23	633.323	2	0	-0.0003	0	2	INKR	TNAENEFVTIK	KDVD		0	28919	P04264	P04264{278-288}	0	0	0	P04264				80.22	80.22	80.22				26.6839	25.0551	25.7289				5.92082	4.3279	5.50864				135.512	135.512	135.512
29240@IDIBAPS_exo_PE3.cmpd.rclb.mgf	90.2	870.447	3	0	0.0036	1	2	QEWK	DKAQNLYQELLTQEGQASFQGLK	DNVF		0	18551	P04114	P04114{4146-4168}	0	0	0	P04114	111.46	111.46	111.46				30.7091	28.9062	28.9624				15	15	15				150.559	150.559	150.559
21608@IDIBAPS_2exp_s27-29_C8.cmpd.rclb.mgf	67.37	769.409	2	0	-0.0006	0	2	EETK	ATVAVYLESLQDTK	ITLI		0	18551	P04114	P04114{2475-2488}	0	0	0	P04114				105.18	105.18	105.18				25.7813	24.2096	24.941				7.35655	4.69897	6.95861				135.339	135.339	135.339
10942@IDIBAPS_2exp_s27-29_PE7.cmpd.rclb.mgf	38.97	677.856	2	0	0	0	2	YKNK	YGMVAQVTQTLK	LEDT	MOD:00719 M3	0	18551	P04114	P04114{276-287}	0	0	0	A8MUN2;P04114				81.93	81.93	81.93				27.6372	26.1201	26.8448				11.2076	10.8239	8.69897				140.905	140.905	140.905
30530@IDIBAPS_2exp_s27-29_PE10.cmpd.rclb.mgf	88.42	719.718	3	0	-0.0012	0	2	GASK	AVVILVTDVSVDSVDAAADAAR	SNRV		0	29697	P04275	P04275{1795-1816}	0	0	0	P04275				91.29	91.29	91.29				32.385	30.7174	30.9625				9.88606	14.585	11.2676				118.498	118.498	118.498
25511@IDIBAPS_exo_PE4.cmpd.rclb.mgf	80.82	1014.98	2	0	0.003	0	2	LWGR	QLFALYSGNDVTDISDDR	FPKP		0	37897	P00739	P00739{16-33}	0	0	0	J3KTC3;P00739;P00739-2	144.97	144.97	144.97				33.2986	31.672	31.6613				12.3565	10.9208	11.2676				139.676	139.676	139.676
12238@IDIBAPS_2exp_s27-29_C6.cmpd.rclb.mgf	40.88	652.313	2	0	0.0007	0	2	VPDR	FSGSGSGTDFTLK	ISRV		0	6251	A0A075B6S2;A0A075B6S6	A0A075B6S2{87-99};A0A075B6S6{87-99}	0	0	0	A0A075B6P5;A0A075B6S2;A0A075B6S6;A0A087WW87;A0A087X0Q4;A0A0A0MRZ7;A2NJV5;P01614;P01615;P06310				93.21	93.21	93.21				27.1726	25.6023	25.9699				7.11351	9.4437	7.60206				104.072	104.072	104.072
40053@IDIBAPS_2exp_s27-29_C7.cmpd.rclb.mgf	119.67	727.928	2	0	0.0003	0	2	HDLK	IAIANIIDEIIEK	LKSL		0	18551	P04114	P04114{2196-2208}	0	0	0	P04114				78.41	78.41	78.41				33.9844	32.4225	33.4098				7.76955	7.35655	8.16115				144.143	144.143	144.143
37654@IDIBAPS_2exp_s27-29_C8.cmpd.rclb.mgf	112.75	567.311	3	0	0.0003	0	2	MKVK	HLIDSLIDFLNFPR	FQFP		0	18551	P04114	P04114{4188-4201}	0	0	0	P04114				101.55	101.55	101.55				27.2118	25.6642	26.2963				6.25181	5.18709	6.45593				116.413	116.413	116.413
22680@IDIBAPS_2exp_s27-29_C8.cmpd.rclb.mgf	70.28	706.418	2	0	0.0002	0	2	ERNR	QTIIVVLENVQR	NLKH		0	18551	P04114	P04114{2086-2097}	0	0	0	P04114				88.39	88.39	88.39				27.0284	25.66	26.53				5.07058	5.58503	4.60206				120.646	120.646	120.646
19187@IDIBAPS_exo_PE2.cmpd.rclb.mgf	65.08	837.384	3	0	0.0034	0	2	RLEK	EIETYHNLLEGGQEDFESSGAGK	IGLG		0	25337	P35527	P35527{450-472}	0	0	0	K7EQQ3;P35527	98.21	98.21	98.21				31.0541	29.2387	28.9305				15	15	15				117.401	117.401	117.401
38691@IDIBAPS_2exp_s27-29_PE9.cmpd.rclb.mgf	115.77	699.354	3	0	0.0001	0	2	TLTK	ADLEMQIESLTEELAYLK	KNHE		0	4286	P13645	P13645{267-284}	0	0	0	P13645				83.39	83.39	83.39				31.8498	30.1874	30.2796				13.0862	13	13.9586				102.369	102.369	102.369
23844@IDIBAPS_2exp_s27-29_C7.cmpd.rclb.mgf	70.98	1064.54	2	0	-0.0021	0	2	ITGR	YEDGTLSLTSTSDLQSGIIK	NTAS		0	18551	P04114	P04114{1537-1556}	0	0	0	P04114				92.83	92.83	92.83				29.9885	28.3393	28.4064				9.3279	11.3565	11.2147				155.711	155.711	155.711
3090@IDIBAPS_2exp_s27-29_PE6.cmpd.rclb.mgf	18.45	795.324	3	0	0.004	0	2	GGSR	GGGGGGYGSGGSSYGSGGGSYGSGGGGGGGR	GSYG		0	28919	P04264	P04264{519-549}	0	0	0	P04264				92.85	92.85	92.85				26.3133	25.0597	24.8804				9.24413	8.88606	11.7696				140.657	140.657	140.657
17038@IDIBAPS_2exp_s27-29_PE7.cmpd.rclb.mgf	55.58	801.431	2	0	0.0008	0	2	LEHK	VSALLTPAEQTGTWK	LKTQ		0	18551	P04114	P04114{1968-1982}	0	0	0	P04114				91.5	91.5	91.5				25.7818	24.1767	24.6349				4.85387	5	4.92082				120.248	120.248	120.248
34854@IDIBAPS_exo_C5.cmpd.rclb.mgf	109.87	958.136	3	0	-0.0017	0	2	KDLR	NVSTGDVNVEMNAAPGVDLTQLLNNMR	SQYE		0	4286	P13645	P13645{296-322}	0	0	0	P13645	99.02	99.02	99.02				31.3202	29.5909	29.2532				15	14.6576	15				133.534	133.534	133.534
15649@IDIBAPS_2exp_s27-29_CPE8.cmpd.rclb.mgf	48.75	735.895	2	0	0.0008	0	2	SLKR	IPIEDGSGEVVLSR	KVLL		0	1444	P01024	P01024{291-304}	0	0	0	P01024				114.85	114.85	114.85				31.4478	30.0027	30.6356				9.03621	11.0132	9.82391				170.726	170.726	170.726
34304@IDIBAPS_2exp_s27-29_PE6.cmpd.rclb.mgf	102.92	943.143	3	0	0.0067	0	2	LTGK	IDFLNNYALFLSPSAQQASWQVSAR	FNQY	MOD:00684 N6	0	18551	P04114	P04114{3068-3092}	0	0	0	P04114				84.86	84.86	89.41				32.3113	30.6241	29.7247				11.585	8.63827	14.2147				82.7267	82.7267	101.423
15921@IDIBAPS_2exp_s27-29_PE9.cmpd.rclb.mgf	49.62	924.436	2	0	-0.0025	0	2	VLSR	EYSGTIASEANTYLNSK	STRS		0	18551	P04114	P04114{3508-3524}	0	0	0	P04114				99.8	99.8	99.8				29.1795	27.5867	27.5997				14.2366	15	12.9586				99.7891	99.7891	99.7891
21016@IDIBAPS_2exp_s27-29_PE9.cmpd.rclb.mgf	62.92	815.377	2	0	-0.0003	0	2	DTKK	MTSNFPVDLSDYPK	SLHM	MOD:00719 M1	0	18551	P04114	P04114{1189-1202}	0	0	0	P04114				94.77	94.77	94.77				29.2457	27.5824	27.8381				8.09151	9.14874	9.22185				139.361	139.361	139.361
24113@IDIBAPS_2exp_s27-29_C8.cmpd.rclb.mgf	74.22	845.075	3	0	-0.0014	0	2	ALIK	GMTRPLSTLISSSQSCQYTLDAK	RKHV	MOD:00110 C16	0	18551	P04114	P04114{230-252}	0	0	0	A8MUN2;P04114				98.37	98.37	98.37				36.1759	34.4164	34.1594				14.8239	15	15				118.131	118.131	118.131
5798@IDIBAPS_2exp_s27-29_C10.cmpd.rclb.mgf	23.93	575.792	2	0	-0.0007	0	2	TGSR	SASNMAIVDVK	MVSG	MOD:00719 M5	0	37711	P01023	P01023{1374-1384}	0	0	0	P01023				91.11	91.11	91.11				23.1634	21.6175	22.3285				5.12494	6.39794	5.09151				112.038	112.038	112.038
3009@IDIBAPS_exo_C3.cmpd.rclb.mgf	28.67	618.269	2	0	0.0007	0	2	GGGR	FSSSSGYGGGSSR	VCGR		0	25337	P35527	P35527{47-59}	0	0	0	P35527	83.67	83.67	83.67				21.2487	19.7112	19.9835				5.65758	6.284	6.05552				86.737	86.737	86.737
21430@IDIBAPS_2exp_s27-29_PE6.cmpd.rclb.mgf	67.28	714.374	2	1	0.0074	0	2	QAFR	QDTYLQIAAFTR	AIDQ		0	29727	Q6Q788	Q6Q788{290-301}	0	0	0	Q6Q788				80.13	80.13	80.13				24.7859	23.4174	23.9343				7.5376	5.95861	7.23657				113.164	113.164	113.164
26216@IDIBAPS_2exp_s27-29_PE7.cmpd.rclb.mgf	80.75	942.152	3	0	0.0024	0	2	GDTR	LELELRPTGEIEQYSVSATYELQR	EDRA		0	18551	P04114	P04114{1001-1024}	0	0	0	P04114				94.84	94.84	94.84				33.7501	32.0828	31.8521				15	15	15				146.267	146.267	146.267
11207@IDIBAPS_exo_C3.cmpd.rclb.mgf	52.38	669.837	2	0	0.0014	0	2	GSCR	APSTYGGGLSVSSR	FSSG		0	4286	P08779	P08779{42-55}	0	0	0	P08779	78.38	78.38	78.38				26.3524	24.7153	25.3034				9.07058	7.79588	9.39794				106.78	106.78	106.78
11453@IDIBAPS_2exp_s27-29_CPE8.cmpd.rclb.mgf	37.97	628.326	2	0	0.0001	0	2	IKSK	AIGYLNTGYQR	QLNY		0	37711	P01023	P01023{1004-1014}	0	0	0	P01023				78.38	78.38	78.38				26.5746	25.1799	25.7299				8.39794	6.79588	8.33724				140.989	140.989	140.989
25978@IDIBAPS_2exp_s27-29_C7.cmpd.rclb.mgf	76.88	845.076	3	0	0.0023	0	2	ALIK	GMTRPLSTLISSSQSCQYTLDAK	RKHV	MOD:00110 C16	0	18551	P04114	P04114{230-252}	0	0	0	A8MUN2;P04114				103.07	103.07	103.07				33.8924	32.1202	31.8764				15	15	15				121.503	121.503	121.503
42493@IDIBAPS_exo_C4.cmpd.rclb.mgf	137.97	728.602	4	0	-0.003	1	2	ALKK	NHKEEMSQLTGQNSGDVNVEINVAPGK	DLTK	MOD:00719 M6	0	25337	P35527	P35527{291-317}	0	0	0	K7EQQ3;P35527	79.89	79.89	79.89				28.6122	26.9288	26.4904										83.8839	83.8839	83.8839
20147@IDIBAPS_exo_PE2.cmpd.rclb.mgf	67.58	837.384	3	0	0.004	0	2	RLEK	EIETYHNLLEGGQEDFESSGAGK	IGLG		0	25337	P35527	P35527{450-472}	0	0	0	K7EQQ3;P35527	81	81	81				33.363	31.5475	31.2393				15	15	15				127.367	127.367	127.367
18514@IDIBAPS_2exp_s27-29_C8.cmpd.rclb.mgf	59.13	733.382	3	0	0.0009	0	2	PAYR	VPVAVQGEDTVQSLTQGDGVAK	LSIN		0	1444	P01024	P01024{387-408}	0	0	0	P01024				115.78	115.78	115.78				30.2401	28.5874	28.85				13.1938	14.8861	14.3768				122.863	122.863	122.863
21646@IDIBAPS_2exp_s27-29_C8.cmpd.rclb.mgf	67.47	829.442	2	0	-0.0008	0	2	TLPK	SVSDGIAALDLNAVANK	IADF		0	18551	P04114	P04114{3830-3846}	0	0	0	P04114				98.27	98.27	98.27				23.4273	21.8238	22.2277				10.5229	10.6778	8.52288				168.45	168.45	168.45
26606@IDIBAPS_2exp_s27-29_PE7.cmpd.rclb.mgf	82.13	653.086	4	0	-0.0021	1	2	QEWK	DKAQNLYQELLTQEGQASFQGLK	DNVF		0	18551	P04114	P04114{4146-4168}	0	0	0	P04114				82.22	82.22	82.22				26.8932	25.1006	25.1366										64.9913	64.9913	64.9913
9047@IDIBAPS_exo_C4.cmpd.rclb.mgf	36.67	713.353	2	0	0.0001	0	2	GSCR	APSTYGGGLSVSSSR	FSSG		0	4286	P02533	P02533{42-56}	0	0	0	P02533	96.72	96.72	96.72				26.0816	24.4836	25.0706				11.7447	11.1938	12.7959				164.033	164.033	164.033
7796@IDIBAPS_exo_C4.cmpd.rclb.mgf	33.52	575.793	2	0	-0.0005	0	2	TGSR	SASNMAIVDVK	MVSG	MOD:00719 M5	0	37711	P01023	P01023{1374-1384}	0	0	0	P01023	88.5	88.5	88.5				24.2644	22.688	23.4374				5.19382	6	5.20066				116.969	116.969	116.969
20983@IDIBAPS_exo_PE1.cmpd.rclb.mgf	69.3	673.354	2	0	0.0003	0	2	SGQR	EVVADSVWVDVK	DSCV		0	1444	P01024	P01024{545-556}	0	0	0	P01024	76.31	76.31	76.31				24.8318	23.2427	23.835				3.82391	3.95861	4.34679				111.127	111.127	111.127
16835@IDIBAPS_2exp_s27-29_C6.cmpd.rclb.mgf	52.83	877.855	2	0	0.0011	0	2	GGGR	FSSCGGGGGSFGAGGGFGSR	SLVN	MOD:00110 C4	0	28919	P04264	P04264{46-65}	0	0	0	P04264				127.16	127.16	127.16				33.9066	32.3305	32.2777				11.4318	13.1549	13.1079				132.909	132.909	132.909
18851@IDIBAPS_2exp_s27-29_C7.cmpd.rclb.mgf	57.93	816.89	2	0	-0.0152	0	2	IPDR	FSGSGSGTDFTLTISR	LEPE		0	9347	A0A0C4DH25;P01619	A0A0C4DH25{83-98};P01619{83-98}	0	0	0	A0A0C4DH25;P01619				117.81	117.81	117.81				32.244	30.5056	30.6886				11.2596	10.4559	13.1135				130.549	130.549	130.549
9370@IDIBAPS_exo_PE2.cmpd.rclb.mgf	40	595.823	2	0	0.0002	0	2	RRTR	VTDSSVSVQLR	E		0	31302	Q6ZVX7	Q6ZVX7{264-274}	0	0	0	Q6ZVX7	76.89	76.89	76.89				27.4719	25.9103	26.8212				3.60206	4.52288	3.95861				87.3854	87.3854	87.3854
9336@IDIBAPS_2exp_s27-29_C6.cmpd.rclb.mgf	33.43	761.347	3	0	0.0046	1	2	KHLR	KYTYNYEAESSSGVPGTADSR	SATR		0	18551	P04114	P04114{51-71}	0	0	0	A8MUN2;P04114				92.85	92.85	92.85				33.3882	31.7555	31.4596				15	15	15				135.135	135.135	135.135
36819@IDIBAPS_exo_C3.cmpd.rclb.mgf	119.85	865.131	3	0	0.0037	0	2	QEER	LPEGSVSLIILLTDGDPTVGETNPR	SIQN		0	11944	B7ZKJ8;Q14624	B7ZKJ8{372-396};Q14624{372-396}	0	0	0	B7ZKJ8;H7C0L5;Q14624;Q14624-2;Q14624-3;Q14624-4	76.06	76.06	76.06				36.6962	34.9576	35.2157				15	15	15				109.89	109.89	109.89
12591@IDIBAPS_2exp_s27-29_C7.cmpd.rclb.mgf	41.65	746.808	2	0	-0.0031	0	2	EGLK	LSNDMMGSYAEMK	FDHT	MOD:00719 M6	0	18551	P04114	P04114{1738-1750}	0	0	0	P04114				109.52	109.52	109.52				27.4898	26.1015	26.2022				9.95861	7.72125	10.7447				125.901	125.901	125.901
28860@IDIBAPS_2exp_s27-29_PE6.cmpd.rclb.mgf	88.02	638.065	4	0	0.0013	0	2	PVSK	GLLIFDASSSWGPQMSASVHLDSK	KKQH	MOD:00719 M15	0	18551	P04114	P04114{1451-1474}	0	0	0	P04114				92.83	92.83	92.83				25.3437	23.6101	23.3725										35.1925	35.1925
33378@IDIBAPS_exo_PE3.cmpd.rclb.mgf	101.22	973.179	3	0	-0.0011	0	2	CALR	AVDQSVLLMKPDAELSASSVYNLLPEK	DLTG		0	37711	P01023	P01023{599-625}	0	0	0	P01023	87.32	87.32	87.32				23.0841	21.4244	21.2912				12.0915	10.1871	12.1871				172.363	172.363	172.363
27381@IDIBAPS_2exp_s27-29_PE7.cmpd.rclb.mgf	84.22	796.437	2	0	-0.0028	0	2	IDVR	VLLDQLGTTISFER	INDI		0	18551	P04114	P04114{2296-2309}	0	0	0	P04114				98.83	98.83	98.83				31.1982	29.7104	30.3725				5.82391	7.45593	6.09151				126.772	126.772	126.772
20859@IDIBAPS_2exp_s27-29_CPE8.cmpd.rclb.mgf	62.27	917.959	2	0	0.002	0	2	GITK	VFSNGADLSGVTEEAPLK	LSKA	MOD:00684 N4	0	19743	A0A024R6I7;P01009	A0A024R6I7{335-352};P01009{335-352}	0	0	0	A0A024R6I7;A0A0G2JRN3;P01009;P01009-2				91.74	91.74	127.94						29.6842						11.699				112.229	112.229	147.212
25981@IDIBAPS_2exp_s27-29_PE6.cmpd.rclb.mgf	79.83	783.404	2	0	-0.0002	0	2	VFPK	AVSMPSFSILGSDVR	VPSY		0	18551	P04114	P04114{3277-3291}	0	0	0	P04114				93.01	93.01	93.01				32.3253	30.7435	31.329				10.0757	9.48149	10				142.208	142.208	142.208
15793@IDIBAPS_2exp_s27-29_PE6.cmpd.rclb.mgf	52.25	924.438	2	0	0.0025	0	2	VLSR	EYSGTIASEANTYLNSK	STRS		0	18551	P04114	P04114{3508-3524}	0	0	0	P04114				104.78	104.78	104.78				26.8903	25.3337	25.3247				15	15	14.041				153.006	153.006	153.006
17964@IDIBAPS_exo_C4.cmpd.rclb.mgf	59.23	876.401	2	0	-0.0008	0	2	DKCR	EILSVDCSTNNPSQAK	LRRE	MOD:00110 C7	0	15428	P10909	P10909{307-322}	0	0	0	H0YC35;P10909;P10909-2;P10909-3;P10909-4;P10909-5	91.82	91.82	91.82				28.8123	27.2884	27.3308				10.2518	11.4437	11.9208				129.529	129.529	129.529
28167@IDIBAPS_2exp_s27-29_PE9.cmpd.rclb.mgf	82.02	775.141	4	0	0.0043	0	2	SPEK	LQETSNWLLSQQQADGSFQDLSPVIHR	SMQG		0	30071	P0C0L5	P0C0L5{1100-1126}	0	0	0	A0A0G2JL54;A0A140TA29;F5GXS0;P0C0L5				99.01	99.01	99.01				35.2852	33.6036	33.1583										109.06	109.06	109.06
33103@IDIBAPS_2exp_s27-29_C8.cmpd.rclb.mgf	99.42	685.051	3	0	0.0029	0	2	AYLR	ILGEELGFASLHDLQLLGK	LLLM		0	18551	P04114	P04114{779-797}	0	0	0	A8MUN2;P04114				93.35	93.35	93.35				36.2633	34.5863	35.3184				8.88606	9.92082	9.60206				140.713	140.713	140.713
33856@IDIBAPS_2exp_s27-29_CPE8.cmpd.rclb.mgf	96.62	917.491	2	0	-0.0012	0	2	ALQK	ATFQTPDFIVPLTDLR	IPSV		0	18551	P04114	P04114{2610-2625}	0	0	0	P04114				111.23	111.23	111.23				25.2276	23.676	24.2756				8.95861	9.06048	10.9208				144.19	144.19	144.19
21236@IDIBAPS_2exp_s27-29_PE6.cmpd.rclb.mgf	66.8	674.692	3	0	0.0011	1	2	YKNK	YGMVAQVTQTLKLEDTPK	INSR		0	18551	P04114	P04114{276-293}	0	0	0	A8MUN2;P04114				86.08	86.08	86.08				30.7803	29.1597	29.3833				15	15	15				127.259	127.259	127.259
27350@IDIBAPS_exo_PE2.cmpd.rclb.mgf	86.48	557.302	3	0	0.0002	0	2	HGKK	VLGAFSDGLAHLDNLK	GTFS		0	18806	P02042;P68871	P02042{68-83};P68871{68-83}	0	0	0	A0A2R8Y7R2;E9PEW8;E9PFT6;F8W6P5;P02042;P68871	87.06	87.06	87.06				27.3237	25.7785	26.332				8.45593	9.20066	8.79588				50.3577	50.3577	50.3577
23471@IDIBAPS_exo_PE5.cmpd.rclb.mgf	73.27	807.382	2	0	0.004	0	2	DTKK	MTSNFPVDLSDYPK	SLHM		0	18551	P04114	P04114{1189-1202}	0	0	0	P04114	79.87	79.87	79.87				26.9965	25.3318	25.6533				11.1805	11.8861	11.1249				125.637	125.637	125.637
21100@IDIBAPS_2exp_s27-29_PE6.cmpd.rclb.mgf	66.43	715.898	2	0	-0.0009	0	2	KRMK	ALVEQGFTVPEIK	TILG		0	18551	P04114	P04114{2579-2591}	0	0	0	P04114				86.47	86.47	86.47				27.2752	25.6708	26.3691				5.76955	10.0862	6.00436				136.86	136.86	136.86
12868@IDIBAPS_exo_C3.cmpd.rclb.mgf	56.73	1075.1	3	0	0.0022	0	2	SGSR	GGSGGSHGGGSGFGGESGGSYGGGEEASGSGGGYGGGSGK	SSHS		0	25337	P35527	P35527{580-619}	0	0	0	K7EQQ3;P35527	106.22	106.22	106.22																177.14	177.14	177.14
27794@IDIBAPS_2exp_s27-29_C7.cmpd.rclb.mgf	81.7	700.406	2	0	-0.0002	0	2	LTGR	TLADLTLLDSPIK	VPLL		0	18551	P04114	P04114{2013-2025}	0	0	0	P04114				113.07	113.07	113.07				29.0258	27.5276	28.3633				8.25181	5.82391	8.74473				146.755	146.755	146.755
42532@IDIBAPS_exo_PE5.cmpd.rclb.mgf	123.95	720.05	3	1	-0.0057	0	2	GASK	AVVILVTDVSVDSVDAAADAAR	SNRV		0	29697	P04275	P04275{1795-1816}	0	0	0	P04275	77.2	77.2	77.2				31.4501	29.7848	29.9996				14.6198	12.9208	15				102.394	102.394	102.394
32841@IDIBAPS_exo_C2.cmpd.rclb.mgf	98.48	760.068	3	0	0.0045	0	2	NLAK	AYTEVAAAQQQLLQQLEFAR	KMLE		0	9921	Q92817	Q92817{863-882}	0	0	0	K7EKI0;Q92817	78.47	78.47	78.47				26.0226	24.4513	24.5288				9.08619	9.17393	9.85387				83.2461	83.2461	83.2461
7054@IDIBAPS_exo_PE5.cmpd.rclb.mgf	31.22	712.991	3	0	0.003	0	2	VQWK	VDNALQSGNSQESVTEQDSK	DSTY	MOD:00684 N9	0	17816	P01834	P01834{43-62}	0	0	0	P01834	69.86	69.86	105.48				27.0693	25.3563	24.0444				7.24413	7.95861	12.301				105.987	105.987	118.07
25244@IDIBAPS_2exp_s27-29_CPE8.cmpd.rclb.mgf	73.68	557.302	3	0	-0.0008	0	2	HGKK	VLGAFSDGLAHLDNLK	GTFS		0	18806	P02042;P68871	P02042{68-83};P68871{68-83}	0	0	0	A0A2R8Y7R2;E9PEW8;E9PFT6;F8W6P5;P02042;P68871				84.65	84.65	84.65				31.5731	30.0278	30.5814				10.8861	9.37675	11.3979				101.44	101.44	101.44
12696@IDIBAPS_2exp_s27-29_PE7.cmpd.rclb.mgf	43.73	799.867	2	0	-0.0041	0	2	TRDR	MYQMDIQQELQR	YLSL	MOD:00719 M4	0	18551	P04114	P04114{2523-2534}	0	0	0	P04114				97.21	97.21	97.21				25.6433	24.0043	24.2469				9.85387	9.49485	9.05061				116.142	116.142	116.142
34664@IDIBAPS_exo_PE5.cmpd.rclb.mgf	102.18	1079.08	2	0	0.0073	0	2	GASK	AVVILVTDVSVDSVDAAADAAR	SNRV		0	29697	P04275	P04275{1795-1816}	0	0	0	P04275	79.11	79.11	79.11				32.169	30.5338	30.8424				13.7212	13.5229	14.1938				119.248	119.248	119.248
37000@IDIBAPS_2exp_s27-29_C10.cmpd.rclb.mgf	105.67	942.815	3	0	0.0065	0	2	LTGK	IDFLNNYALFLSPSAQQASWQVSAR	FNQY		0	18551	P04114	P04114{3068-3092}	0	0	0	P04114				95.28	95.28	95.28				29.0149	27.3262	27.0873				15	10.6383	12				114.406	114.406	114.406
24743@IDIBAPS_exo_C5.cmpd.rclb.mgf	81.35	557.302	3	0	-0.0004	0	2	HGKK	VLGAFSDGLAHLDNLK	GTFS		0	18806	P02042;P68871	P02042{68-83};P68871{68-83}	0	0	0	A0A2R8Y7R2;E9PEW8;E9PFT6;F8W6P5;P02042;P68871	104.89	104.89	104.89				33.8857	32.3405	32.8941				9	8.36653	9.3279				51.7968	51.7968	51.7968
22620@IDIBAPS_2exp_s27-29_C8.cmpd.rclb.mgf	70.12	706.417	2	0	-0.0003	0	2	ERNR	QTIIVVLENVQR	NLKH		0	18551	P04114	P04114{2086-2097}	0	0	0	P04114				87.18	87.18	87.18				26.2158	24.8581	25.7328				5.38722	5.5376	5.60206				133.399	133.399	133.399
617@IDIBAPS_exo_C1.cmpd.rclb.mgf	17.53	644.298	3	0	0.0025	0	2	SGSR	QSLGHGQHGSGSGQSPSPSR	GRHG	MOD:00040 Q1	0	11693	Q86YZ3	Q86YZ3{992-1011,1462-1481,1932-1951,2402-2421}	0	0	0	Q86YZ3	125.13	125.13	125.13				29.1594	27.4399	27.5993				15		15				116.213	116.213	116.213
14085@IDIBAPS_2exp_s27-29_PE6.cmpd.rclb.mgf	47.67	722.649	3	0	0.0061	0	2	WKLK	TQFNNNEYSQDLDAYNTK	DKIG	MOD:00684 N5	0	18551	P04114	P04114{1985-2002}	0	0	0	P04114				70.6	70.6	77.95				26.2666	24.4178	26.1036				7.52288	6.79588	9.74473				96.263	96.263	121.536
37975@IDIBAPS_exo_C4.cmpd.rclb.mgf	112.3	977.423	4	0	-0.0042	0	2	YQEK	VCGLCGNFDGIQNNDLTSSNLQVEEDPVDFGNSWK	VSSQ	MOD:00110 C2;MOD:00110 C5	0	29697	P04275	P04275{992-1026}	0	0	0	P04275	81.32	81.32	81.32				30.9054	29.3367	28.5718										135.598	135.598	135.598
30742@IDIBAPS_2exp_s27-29_CPE8.cmpd.rclb.mgf	88.32	700.406	2	0	-0.0016	0	2	LTGR	TLADLTLLDSPIK	VPLL		0	18551	P04114	P04114{2013-2025}	0	0	0	P04114				84.55	84.55	84.55				27.6678	26.1696	27.0053				8.76955	6.76955	6.45593				116.357	116.357	116.357
21315@IDIBAPS_2exp_s27-29_C7.cmpd.rclb.mgf	64.33	812.898	2	0	-0.001	0	2	LIER	YEVDQQIQVLMDK	LVEL	MOD:00719 M11	0	18551	P04114	P04114{2348-2360}	0	0	0	P04114				78.91	78.91	78.91				29.1703	27.4872	27.9158				7.45593	11.2757	8.63827				119.486	119.486	119.486
11583@IDIBAPS_2exp_s27-29_CPE8.cmpd.rclb.mgf	38.3	738.396	2	0	-0.001	0	2	DKVR	FLEQQNQVLQTK	WELL		0	28919	P04264;P35908;Q7Z794	P04264{200-211};P35908{198-209};Q7Z794{184-195}	0	0	0	P04264;P35908;Q7Z794				88.34	88.34	88.34				26.5192	24.9204	25.62				8.52288	9.20066	9.19382				144.439	144.439	144.439
14792@IDIBAPS_2exp_s27-29_PE6.cmpd.rclb.mgf	49.57	677.856	2	0	-0.0006	0	2	YKNK	YGMVAQVTQTLK	LEDT	MOD:00719 M3	0	18551	P04114	P04114{276-287}	0	0	0	A8MUN2;P04114				79.07	79.07	79.07				24.3568	22.8397	23.5644				8.72125	10.8539	11				146.72	146.72	146.72
30999@IDIBAPS_2exp_s27-29_C8.cmpd.rclb.mgf	93.38	752.06	3	0	0.0003	0	2	LDGK	AALTELSLGSAYQAMILGVDSK	NIFN	MOD:00719 M15	0	18551	P04114	P04114{1703-1724}	0	0	0	P04114				104.92	104.92	104.92				24.541	22.7397	22.988				10.2757	9.18709	10.9208				135.75	135.75	135.75
17570@IDIBAPS_exo_C3.cmpd.rclb.mgf	68.65	405.879	3	0	0	0	2	YHAK	ATEHLSTLSEK	AKPA		0	38130	P02647	P02647{220-230}	0	0	0	F8W696;P02647	78.68	78.68	78.68				27.052	25.609	26.1634				7.85387	7.18709	7.65758				41.6784	41.6784	41.6784
27170@IDIBAPS_2exp_s27-29_PE9.cmpd.rclb.mgf	79.32	942.152	3	0	0.0043	0	2	GDTR	LELELRPTGEIEQYSVSATYELQR	EDRA		0	18551	P04114	P04114{1001-1024}	0	0	0	P04114				98.59	98.59	98.59				42.8981	41.2308	41.0001				15	15	15				164.041	164.041	164.041
25604@IDIBAPS_exo_C3.cmpd.rclb.mgf	89.67	692.349	2	0	0	0	2	EQIK	SLNNQFASFIDK	VRFL		0	28919	P04264	P04264{186-197}	0	0	0	P04264	78.23	78.23	78.23				28.5051	27.0146	27.5564				7.37675	5.76955	6.92082				129.231	129.231	129.231
11286@IDIBAPS_exo_C3.cmpd.rclb.mgf	52.6	691.328	2	0	0	0	2	DKVR	ALEESNYELEGK	IKEW		0	4286	P13645	P13645{166-177}	0	0	0	P13645	87.86	87.86	87.86				24.538	22.9188	23.4388				6.02687	6.40894	6.01323				120.372	120.372	120.372
14213@IDIBAPS_2exp_s27-29_C10.cmpd.rclb.mgf	45.5	790.882	2	0	0.0001	0	2	DFNK	SGSSTASWIQNVDTK	YQIR		0	18551	P04114	P04114{2241-2255}	0	0	0	P04114				89.43	89.43	89.43				25.2614	23.5783	23.9797				8.49485	8.61979	7.10237				125.319	125.319	125.319
22294@IDIBAPS_2exp_s27-29_PE10.cmpd.rclb.mgf	66.65	779.901	2	0	-0.0028	0	2	KKYR	ITENDIQIALDDAK	INFN		0	18551	P04114	P04114{2151-2164}	0	0	0	P04114				86.67	86.67	86.67				24.1554	22.61	23.0373				6.09151	6	5.69897				116.558	116.558	116.558
26785@IDIBAPS_2exp_s27-29_PE6.cmpd.rclb.mgf	82.1	850.418	3	0	0.0029	0	2	PVSK	GLLIFDASSSWGPQMSASVHLDSK	KKQH	MOD:00719 M15	0	18551	P04114	P04114{1451-1474}	0	0	0	P04114				98.81	98.81	98.81				40.5658	38.8274	38.5877				15	15	15				160.141	160.141	160.141
16963@IDIBAPS_2exp_s27-29_PE6.cmpd.rclb.mgf	55.47	801.431	2	0	0.0007	0	2	LEHK	VSALLTPAEQTGTWK	LKTQ		0	18551	P04114	P04114{1968-1982}	0	0	0	P04114				93.97	93.97	93.97				23.4684	21.8633	22.3215				5.00877	6.13668	5.67778				119.973	119.973	119.973
19615@IDIBAPS_2exp_s27-29_PE7.cmpd.rclb.mgf	62.38	779.902	2	0	0.0003	0	2	KKYR	ITENDIQIALDDAK	INFN		0	18551	P04114	P04114{2151-2164}	0	0	0	P04114				132.56	132.56	132.56				30.3327	28.8087	29.2225				8.82391	9.79588	8.82391				144.742	144.742	144.742
17031@IDIBAPS_exo_C1.cmpd.rclb.mgf	61.35	679.352	2	0	0.0003	0	2	AKNK	LNDLEDALQQAK	EDLA		0	28919	P04264	P04264{444-455}	0	0	0	P04264	83.92	83.92	83.92				24.9693	23.3566	24.0117				5.72125	4.35655	4.65758				116.417	116.417	116.417
27100@IDIBAPS_2exp_s27-29_PE9.cmpd.rclb.mgf	79.13	735.797	2	0	-0.0018	0	2	WSPR	TPSCGDICNFPPK	IAHG	MOD:00110 C4;MOD:00110 C8	0	30287	P04003	P04003{419-431}	0	0	0	P04003				106.2	106.2	106.2				33.1566	31.4923	31.587				10.7959	10.4815	8				160.11	160.11	160.11
21717@IDIBAPS_2exp_s27-29_PE9.cmpd.rclb.mgf	64.73	604.657	3	0	0.0044	0	2	QQQK	SPEQQETVLDGNLIIR	YDVD		0	11944	B7ZKJ8;Q14624	B7ZKJ8{225-240};Q14624{225-240}	0	0	0	B7ZKJ8;H7C0L5;Q14624;Q14624-2;Q14624-3;Q14624-4				99.08	99.08	99.08				32.6626	31.0552	31.5548				6.49485	6.26761	7.02228				94.4777	94.4777	94.4777
4168@IDIBAPS_exo_C1.cmpd.rclb.mgf	28.43	1104.78	3	0	0.0046	0	2	GGGR	GSYGSGGSSYGSGGGSYGSGGGGGGHGSYGSGSSSGGYR	GGSG		0	28919	P04264	P04264{550-588}	0	0	0	P04264	133.9	133.9	133.9				35.0992	33.4508	32.237				15	15	15				175.987	175.987	175.987
6862@IDIBAPS_exo_C3.cmpd.rclb.mgf	40.52	683.324	2	0	0.0004	0	2	NNMR	SQYEQLAEQNR	KDAE		0	4286	P13645	P13645{323-333}	0	0	0	P13645	86.96	86.96	86.96				23.6122	22.1033	22.5557				6.22915	6.00877	5.72125				104.736	104.736	104.736
11188@IDIBAPS_exo_C3.cmpd.rclb.mgf	52.33	713.353	2	0	0	0	2	GSCR	APSTYGGGLSVSSSR	FSSG		0	4286	P02533	P02533{42-56}	0	0	0	P02533	75.93	75.93	75.93				24.0677	22.4697	23.0567				7.88606	7.79588	8.01323				110.054	110.054	110.054
31350@IDIBAPS_2exp_s27-29_PE7.cmpd.rclb.mgf	95.47	910.804	3	0	0.0028	0	2	DYLR	WVQTLSEQVQEELLSSQVTQELR	ALMD		0	29417	P02649	P02649{57-79}	0	0	0	E7ERP7;E9PEV4;H0Y7L5;P02649				138.08	138.08	138.08				37.0317	35.2852	35.22				14.699	15	15				149.773	149.773	149.773
18429@IDIBAPS_2exp_s27-29_PE10.cmpd.rclb.mgf	56.62	751.884	2	0	0.0021	0	2	QDSK	DSTYSLSSTLTLSK	ADYE		0	17816	P01834	P01834{63-76}	0	0	0	P01834				93.4	93.4	93.4				26.6517	24.9825	25.4225				9.61979	7.60206	9.69897				110.856	110.856	110.856
36581@IDIBAPS_2exp_s27-29_C8.cmpd.rclb.mgf	109.95	718.717	3	0	0.003	0	2	SMLK	TTLTAFGFASADLIEIGLEGK	GFEP		0	18551	P04114	P04114{675-695}	0	0	0	A8MUN2;P04114				130.25	130.25	130.25				29.6153	28.0454	28.3138				15	15	15				113.535	113.535	113.535
2222@IDIBAPS_exo_C1.cmpd.rclb.mgf	23.35	557.797	2	0	0.0015	0	2	VRAK	LEEQAQQIR	LQAE		0	29417	P02649	P02649{261-269}	0	0	0	P02649	76.61	76.61	76.61				25.8772	24.3922	25.1965				5.03621	4.55284	5.10791				122.087	122.087	122.087
19726@IDIBAPS_2exp_s27-29_C9.cmpd.rclb.mgf	59.25	751.883	2	0	0	0	2	QDSK	DSTYSLSSTLTLSK	ADYE		0	17816	P01834	P01834{63-76}	0	0	0	P01834				81.02	81.02	81.02				29.5858	27.9212	28.3483				9	6.55284	9.09691				116.869	116.869	116.869
9456@IDIBAPS_2exp_s27-29_C6.cmpd.rclb.mgf	33.73	753.899	2	1	0.0098	0	2	ATLR	IGQDGISTSATTNLK	CSLL		0	18551	P04114	P04114{1647-1661}	0	0	0	P04114				85.75	85.75	85.75				26.461	24.9576	25.5133				10.1427	8.82391	8.5376				145.228	145.228	145.228
20908@IDIBAPS_exo_C2.cmpd.rclb.mgf	67	751.883	2	0	-0.0006	0	2	QDSK	DSTYSLSSTLTLSK	ADYE		0	17816	P01834	P01834{63-76}	0	0	0	P01834	100.5	100.5	100.5				27.7121	26.0475	26.4746				8.46852	6.16115	8.5376				124.534	124.534	124.534
21342@IDIBAPS_exo_PE3.cmpd.rclb.mgf	69.98	693.896	2	0	-0.0002	0	2	GKEK	IAELSATAQEIIK	SQAI		0	18551	P04114	P04114{4466-4478}	0	0	0	P04114	87.97	87.97	87.97				26.7486	25.2031	26.0338				5.45593	5.92082	5.85387				147.853	147.853	147.853
10549@IDIBAPS_2exp_s27-29_PE9.cmpd.rclb.mgf	35.8	794.382	2	0	0.0052	0	2	YLDK	VQALEEANNDLENK	IQDW	MOD:00684 N9	0	25337	P35527	P35527{171-184}	0	0	0	P35527				36.59	36.59	89.67						29.9418						8.58503				94.9245	94.9245	122.684
36191@IDIBAPS_exo_PE4.cmpd.rclb.mgf	108.75	958.465	3	0	0.0027	0	2	KDLR	NVSTGDVNVEMNAAPGVDLTQLLNNMR	SQYE	MOD:00684 N12	0	4286	P13645	P13645{296-322}	0	0	0	P13645	82.53	82.53	96.43				35.2902	33.5146	33.7634				15	14.3188	15				111.082	111.082	123.928
29098@IDIBAPS_exo_C2.cmpd.rclb.mgf	88.45	724.739	3	0	-0.0001	1	2	FEGR	ILLNPQDKDGSFSVVITGLR	KEDA		0	36726	P01833	P01833{297-316}	0	0	0	P01833	104.03	104.03	104.03				29.1534	27.5051	27.9595				9.50864	11.2676	10.6576				146.094	146.094	146.094
5671@IDIBAPS_exo_PE3.cmpd.rclb.mgf	30	754.806	2	0	-0.0034	0	2	EGLK	LSNDMMGSYAEMK	FDHT	MOD:00719 M5;MOD:00719 M6	0	18551	P04114	P04114{1738-1750}	0	0	0	P04114	79.63	79.63	79.63				26.0373	24.4346	24.8898				6.11919	5.07572	6.18709				111.193	111.193	111.193
19627@IDIBAPS_2exp_s27-29_C10.cmpd.rclb.mgf	59.45	875.894	2	0	-0.0001	0	2	FRYK	LQDFSDQLSDYYEK	FIAE		0	18551	P04114	P04114{4499-4512}	0	0	0	P04114				96.7	96.7	96.7				29.2665	27.5933	27.6314				7.18046	8.61979	8.13668				144.54	144.54	144.54
26307@IDIBAPS_2exp_s27-29_PE9.cmpd.rclb.mgf	77.07	932.498	2	0	-0.0043	0	2		EVQLVESGGGLVQPGGSLR	LSCA	MOD:00420 E1	0	23659	A0A0B4J2B5	A0A0B4J2B5{1-19}	0	0	0	A0A0B4J2B5;S4R460				113.45	113.45	113.45				25.5082	23.9014	24.4531				12.9208		13.2007				177.285	177.285	177.285
36882@IDIBAPS_2exp_s27-29_C8.cmpd.rclb.mgf	110.73	785.054	3	0	-0.0003	0	2	TNLK	CSLLVLENELNAELGLSGASMK	LTTN	MOD:00110 C1;MOD:00719 M21	0	18551	P04114	P04114{1662-1683}	0	0	0	P04114				100.57	100.57	100.57				25.2722	23.6184	23.5252				14.7959	13.7212	13.8861				136.218	136.218	136.218
10795@IDIBAPS_2exp_s27-29_C8.cmpd.rclb.mgf	38.5	677.855	2	0	-0.0012	0	2	YKNK	YGMVAQVTQTLK	LEDT	MOD:00719 M3	0	18551	P04114	P04114{276-287}	0	0	0	A8MUN2;P04114				80.62	80.62	80.62				24.9328	23.4579	24.1794				7.92082	9.65758	9.50864				139.985	139.985	139.985
20879@IDIBAPS_2exp_s27-29_C7.cmpd.rclb.mgf	63.15	779.901	2	0	-0.0018	0	2	KKYR	ITENDIQIALDDAK	INFN		0	18551	P04114	P04114{2151-2164}	0	0	0	P04114				126.54	126.54	126.54				31.9239	30.3786	30.8058				8.23657	9.14874	8.09151				141.256	141.256	141.256
30026@IDIBAPS_exo_PE3.cmpd.rclb.mgf	92.2	683.354	3	0	0.0021	0	2	GESK	LEVLNFDFQANAQLSNPK	INPL		0	18551	P04114	P04114{2801-2818}	0	0	0	P04114	102.51	102.51	102.51				31.8587	30.2388	30.4442				13.6021	14.8239	15				108.318	108.318	108.318
12899@IDIBAPS_2exp_s27-29_PE6.cmpd.rclb.mgf	44.37	677.857	2	0	0.0014	0	2	YKNK	YGMVAQVTQTLK	LEDT	MOD:00719 M3	0	18551	P04114	P04114{276-287}	0	0	0	A8MUN2;P04114				86.25	86.25	86.25				24.2785	22.7544	23.4999				7.50864	9.48149	8.10237				144.184	144.184	144.184
9487@IDIBAPS_exo_C2.cmpd.rclb.mgf	37.33	597.803	2	0	-0.0024	0	2	NDRK	EAAENSLVAYK	AASD		0	27460	P62258	P62258{143-153}	0	0	0	K7EM20;P62258;P62258-2	98.14	98.14	98.14				23.2958	21.7661	22.4506				4	4.95861	5.4318				103.087	103.087	103.087
21181@IDIBAPS_exo_PE4.cmpd.rclb.mgf	69.58	760.871	2	0	-0.0001	0	2	CRMK	GLIDEVNQDFTNR	INKL		0	35670	P02671	P02671{72-84}	0	0	0	A0A087WUA0;P02671;P02671-2	82.75	82.75	82.75				32.9607	31.2107	31.6667				7.39794	8.79588	6.67778				145.407	145.407	145.407
1442@IDIBAPS_2exp_s27-29_PE9.cmpd.rclb.mgf	12.48	786.845	2	0	0.0045	0	2	EITR	GGSTSYGTGSETESPR	NPSS		0	35670	P02671	P02671{272-287}	0	0	0	P02671;P02671-2				118.81	118.81	118.81				24.517	22.7503	22.9702				5.20761	7.12494	6.50864				120.158	120.158	120.158
18390@IDIBAPS_2exp_s27-29_PE10.cmpd.rclb.mgf	56.52	944.472	2	0	-0.001	0	2	SPAK	LLLQMDSSATAYGSTVSK	RVAW	MOD:00719 M5	0	18551	P04114	P04114{1146-1163}	0	0	0	P04114				94.77	94.77	94.77				25.4135	23.7023	24.0126				9.52288	13.5376	10.3565				131.636	131.636	131.636
7485@IDIBAPS_exo_PE2.cmpd.rclb.mgf	35.22	769.825	2	0	-0.0027	0	2	SSSR	SGGGGGGGGCGGGGGVSSLR	ISSS	MOD:00110 C10	0	4286	P13645	P13645{16-35}	0	0	0	P13645	81.06	81.06	81.06				22.5569	20.8543	21.18				7.60206	8.14267	6.34679				95.1731	95.1731	95.1731
37083@IDIBAPS_2exp_s27-29_C10.cmpd.rclb.mgf	105.88	625.358	3	0	0.0041	0	2	PSIK	FSVPAGIVIPSFQALTAR	FEVD		0	18551	P04114	P04114{3869-3886}	0	0	0	P04114				79.87	79.87	79.87				19.2897	17.8954	18.4092				6.00436	6.63827	6.46852				88.9236	88.9236	88.9236
27850@IDIBAPS_2exp_s27-29_PE6.cmpd.rclb.mgf	85.12	789.406	3	0	0.0029	0	2	WKDK	AQNLYQELLTQEGQASFQGLK	DNVF		0	18551	P04114	P04114{4148-4168}	0	0	0	P04114				127.64	127.64	127.64				27.9246	26.2814	26.3206				15	13.4437	11.4685				162.926	162.926	162.926
41143@IDIBAPS_2exp_s27-29_C8.cmpd.rclb.mgf	122.67	780.432	3	0	0.001	0	2	QDTK	ITLIINWLQEALSSASLAHMK	AKFR		0	18551	P04114	P04114{2489-2509}	0	0	0	P04114				86.11	86.11	86.11				37.9139	36.4647	36.4193				9.82391	14.0862	11.3468				143.685	143.685	143.685
25291@IDIBAPS_2exp_s27-29_C9.cmpd.rclb.mgf	73.85	791.4	2	0	-0.0026	0	2	VFPK	AVSMPSFSILGSDVR	VPSY	MOD:00719 M4	0	18551	P04114	P04114{3277-3291}	0	0	0	P04114				85.81	85.81	85.81				29.7152	28.0222	28.5521				10.4685	11.699	11.8239				113.202	113.202	113.202
36398@IDIBAPS_2exp_s27-29_C10.cmpd.rclb.mgf	104.02	625.358	3	0	0.0044	0	2	PSIK	FSVPAGIVIPSFQALTAR	FEVD		0	18551	P04114	P04114{3869-3886}	0	0	0	P04114				93	93	93				21.1172	19.7228	20.2366				8.40894	9.5376	8.82391				106.786	106.786	106.786
26593@IDIBAPS_2exp_s27-29_CPE8.cmpd.rclb.mgf	77.47	735.798	2	0	-0.0017	0	2	WSPR	TPSCGDICNFPPK	IAHG	MOD:00110 C4;MOD:00110 C8	0	30287	P04003	P04003{419-431}	0	0	0	P04003				105.6	105.6	105.6				32.3285	30.673	30.8041				10.2924	8.76955	8.69897				157.901	157.901	157.901
26977@IDIBAPS_2exp_s27-29_C8.cmpd.rclb.mgf	82.12	700.406	2	0	-0.0007	0	2	LTGR	TLADLTLLDSPIK	VPLL		0	18551	P04114	P04114{2013-2025}	0	0	0	P04114				98.93	98.93	98.93				27.8975	26.3992	27.2349				8.02687	4.14267	7.13668				150.029	150.029	150.029
30713@IDIBAPS_2exp_s27-29_PE7.cmpd.rclb.mgf	93.57	828.432	3	0	0.0021	0	2	EQVK	NFVASHIANILNSEELDIQDLK	KLVK		0	18551	P04114	P04114{591-612}	0	0	0	A8MUN2;P04114				116.98	116.98	116.98				33.6571	32.0659	32.1263				10.8861	13.1549	11.6021				146.609	146.609	146.609
20791@IDIBAPS_exo_PE4.cmpd.rclb.mgf	68.57	655.826	2	0	-0.0008	0	2	PSSK	STSGGTAALGCLVK	DYFP	MOD:00110 C11	0	8196	P01857;P01860	P01857{17-30};P01860{17-30}	0	0	0	A0A0A0MS07;A0A0A0MS08;A0A286YES1;P01857;P01860	89.43	89.43	89.43				23.2768	21.8192	22.4459				6.52288	9	6.19382				122.385	122.385	122.385
9236@IDIBAPS_2exp_s27-29_C9.cmpd.rclb.mgf	32.12	601.331	2	0	-0.0004	0	2	ELKK	LTISEQNIQR	ANLF		0	18551	P04114	P04114{335-344}	0	0	0	A8MUN2;P04114				78.78	78.78	78.78				22.8881	21.2631	22.0354				4.0655	3.92082	4.07058				111.704	111.704	111.704
14811@IDIBAPS_2exp_s27-29_C9.cmpd.rclb.mgf	46.48	697.844	2	0	0.0006	0	2	VMVK	NEDSLVFVQTDK	SIYK		0	37711	P01023	P01023{124-135}	0	0	0	F8W7L3;P01023				84.05	84.05	84.05				29.777	28.1006	28.5769				5.12494	5.08619	5.31876				123.17	123.17	123.17
12471@IDIBAPS_exo_C5.cmpd.rclb.mgf	49.42	657.836	2	0	-0.0014	0	2	LWGK	VNVDEVGGEALGR	LLVV		0	18806	P68871	P68871{19-31}	0	0	0	A0A2R8Y7R2;F8W6P5;P68871	77.4	77.4	77.4				29.8772	28.4351	29.107				7.65758	8.04576	7.88606				156.656	156.656	156.656
18169@IDIBAPS_2exp_s27-29_C7.cmpd.rclb.mgf	56.12	801.431	2	0	0.0006	0	2	LEHK	VSALLTPAEQTGTWK	LKTQ		0	18551	P04114	P04114{1968-1982}	0	0	0	P04114				94.07	94.07	94.07				26.3196	24.7145	25.1727				6.22915	6.02687	6.85387				121.461	121.461	121.461
13111@IDIBAPS_2exp_s27-29_C9.cmpd.rclb.mgf	42.1	738.396	2	0	-0.0022	0	2	DKVR	FLEQQNQVLQTK	WELL		0	28919	P04264;P35908;Q7Z794	P04264{200-211};P35908{198-209};Q7Z794{184-195}	0	0	0	P04264;P35908;Q7Z794				79.56	79.56	79.56				23.8799	22.2811	22.9807				2.33724	4.20066	2.72125				138.105	138.105	138.105
17788@IDIBAPS_2exp_s27-29_C7.cmpd.rclb.mgf	55.13	549.94	3	0	0.0027	0	2	VQYR	GEVQAMLGQSTEELR	VRLA		0	29417	P02649	P02649{138-152}	0	0	0	E7ERP7;E9PEV4;H0Y7L5;P02649				103.04	103.04	103.04				31.0127	29.4482	29.6988				8.11351	10.1427	8.74473				110.46	110.46	110.46
8768@IDIBAPS_2exp_s27-29_PE9.cmpd.rclb.mgf	31.25	754.807	2	0	-0.0003	0	2	EGLK	LSNDMMGSYAEMK	FDHT	MOD:00719 M5;MOD:00719 M12	0	18551	P04114	P04114{1738-1750}	0	0	0	P04114				110.23	110.23	110.23				22.6522	20.9723	21.4612				7.76955	10.0555	9.42022				106.5	106.5	106.5
27179@IDIBAPS_exo_C5.cmpd.rclb.mgf	87.88	734.712	3	0	0.0008	1	2	TFSK	LREQLGPVTQEFWDNLEK	ETEG		0	38130	P02647	P02647{84-101}	0	0	0	F8W696;P02647	84.29	84.29	84.29				33.0679	31.4869	31.592				15	13.4202	12.6198				144.709	144.709	144.709
36229@IDIBAPS_exo_PE3.cmpd.rclb.mgf	109.18	746.729	3	0	0.0017	0	2	LDGK	AALTELSLGSAYQAMILGVDSK	NIFN		0	18551	P04114	P04114{1703-1724}	0	0	0	P04114	85.4	85.4	85.4				19.4954	17.7195	17.9261				10.5229	11.6778	11.699				113.646	113.646	113.646
32753@IDIBAPS_exo_PE2.cmpd.rclb.mgf	101.62	735.011	3	0	0.002	0	2	TMEK	SDLEMQYETLQEELMALK	KNHK	MOD:00719 M5;MOD:00719 M15	0	25337	P35527	P35527{272-289}	0	0	0	K7EQQ3;P35527	78.66	78.66	78.66				25.6095	23.8099	23.7205				7.00436	9.88606	6.69897				105.593	105.593	105.593
17371@IDIBAPS_2exp_s27-29_PE9.cmpd.rclb.mgf	53.45	883.428	2	1	-0.0118	0	2	ATGR	NMEQFQVSVSVAPNAK	ITFE	MOD:00719 M2	0	11944	B7ZKJ8;Q14624	B7ZKJ8{124-139};Q14624{124-139}	0	0	0	B7ZKJ8;Q14624;Q14624-2;Q14624-3;Q14624-4				95.31	95.31	95.31						28.4684						9.22915				136.973	136.973	136.973
29850@IDIBAPS_exo_PE2.cmpd.rclb.mgf	93	966.97	2	0	-0.0023	0	2	SKLR	EQLGPVTQEFWDNLEK	ETEG		0	38130	P02647	P02647{86-101}	0	0	0	F8W696;P02647	97.68	97.68	97.68				28.7473	27.1153	27.2516				11.3665	11.8539	12.2218				133.721	133.721	133.721
21510@IDIBAPS_exo_PE4.cmpd.rclb.mgf	70.43	779.903	2	0	0.0012	0	2	KKYR	ITENDIQIALDDAK	INFN		0	18551	P04114	P04114{2151-2164}	0	0	0	P04114	124.34	124.34	124.34				24.166	22.6298	23.0513				9.09691	10.4318	8.14267				156.283	156.283	156.283
16447@IDIBAPS_exo_C3.cmpd.rclb.mgf	65.77	738.397	2	0	0.0005	0	2	DKVR	FLEQQNQVLQTK	WELL		0	28919	P04264;P35908;Q7Z794	P04264{200-211};P35908{198-209};Q7Z794{184-195}	0	0	0	P04264;P35908;Q7Z794	88.06	88.06	88.06				25.0825	23.4749	24.1556				4.82391	6.60206	5.21467				143.094	143.094	143.094
34072@IDIBAPS_exo_C3.cmpd.rclb.mgf	112.02	729.679	3	0	0.0022	0	2	TMEK	SDLEMQYETLQEELMALK	KNHK	MOD:00719 M5	0	25337	P35527	P35527{272-289}	0	0	0	K7EQQ3;P35527	81.17	81.17	81.17				29.3638	27.6585	27.4423				12.1549	12.2441	13.0315				110.915	110.915	110.915
27340@IDIBAPS_2exp_s27-29_PE7.cmpd.rclb.mgf	84.1	683.353	3	0	-0.001	0	2	GESK	LEVLNFDFQANAQLSNPK	INPL		0	18551	P04114	P04114{2801-2818}	0	0	0	P04114				111.48	111.48	111.48				28.484	26.853	27.055				12.8861	15	14.0809				118.037	118.037	118.037
33035@IDIBAPS_exo_PE3.cmpd.rclb.mgf	100.32	719.719	3	0	0	0	2	GASK	AVVILVTDVSVDSVDAAADAAR	SNRV		0	29697	P04275	P04275{1795-1816}	0	0	0	P04275	92.51	92.51	92.51				31.3732	29.7607	30.0245				9.56864	14.8239	10.4559				120.847	120.847	120.847
20397@IDIBAPS_2exp_s27-29_PE6.cmpd.rclb.mgf	64.52	873.71	3	0	0.0066	0	2	KDKK	GISTSAASPAVGTVGMDMDEDDDFSK	WNFY	MOD:00719 M18	0	18551	P04114	P04114{3996-4021}	0	0	0	P04114				81.96	81.96	81.96				25.4131	23.5566	23.2948				8.55284	15	10.4815				129.444	129.444	129.444
21041@IDIBAPS_2exp_s27-29_C6.cmpd.rclb.mgf	63.77	714.829	2	0	-0.0005	0	2	SSCR	ILTSDVFQDCNK	LVDP	MOD:00110 C10	0	29697	P04275	P04275{1062-1073}	0	0	0	P04275				83.85	83.85	83.85				28.8146	27.2377	27.5811				8.03152	7.50864	10.3979				110.597	110.597	110.597
25298@IDIBAPS_exo_PE5.cmpd.rclb.mgf	77.95	787.403	2	0	0.0013	0	2	VMQR	EGGPSQIGDALGFAVR	YLTS		0	29697	P04275	P04275{1764-1779}	0	0	0	P04275	127.27	127.27	127.27				20.295	18.772	19.1628				11.4089	10.7959	10.7447				151.257	151.257	151.257
19319@IDIBAPS_2exp_s27-29_PE10.cmpd.rclb.mgf	58.88	816.898	2	0	0.0006	0	2	IPDR	FSGSGSGTDFTLTISR	LEPE		0	9347	A0A0C4DH25;P01619	A0A0C4DH25{83-98};P01619{83-98}	0	0	0	A0A0C4DH25;P01619				81.17	81.17	81.17				26.8795	25.1544	25.4628				9.3098	12.2291	11.8239				110.691	110.691	110.691
3992@IDIBAPS_2exp_s27-29_C7.cmpd.rclb.mgf	19.6	631.804	2	0	0.0018	0	2	QTYR	SLLEGEGSSGGGGR	GGGS		0	4286	P13645	P13645{451-464}	0	0	0	P13645				95.75	95.75	95.75				25.7154	24.2019	24.6231				6.1549	8.17393	7.27572				143.877	143.877	143.877
6469@IDIBAPS_2exp_s27-29_C10.cmpd.rclb.mgf	25.7	443.225	3	0	0.0025	0	2	GNTK	SKPTVSSSMEFK	YDFN		0	18551	P04114	P04114{3450-3461}	0	0	0	P04114				95.25	95.25	95.25				22.3445	20.9029	21.4114				8.4437	7.00436	8.58503				88.4952	88.4952	88.4952
28962@IDIBAPS_2exp_s27-29_PE9.cmpd.rclb.mgf	84.2	700.406	2	0	0.0002	0	2	LTGR	TLADLTLLDSPIK	VPLL		0	18551	P04114	P04114{2013-2025}	0	0	0	P04114				109.48	109.48	109.48				28.3572	26.8589	27.6946				5.88606	4.35655	6.65758				133.648	133.648	133.648
14257@IDIBAPS_2exp_s27-29_PE9.cmpd.rclb.mgf	45.28	790.883	2	0	0.0027	0	2	DFNK	SGSSTASWIQNVDTK	YQIR		0	18551	P04114	P04114{2241-2255}	0	0	0	P04114				97.98	97.98	97.98				24.1288	22.5006	22.8417				6.48149	7.92082	5.82391				133.212	133.212	133.212
28987@IDIBAPS_2exp_s27-29_CPE8.cmpd.rclb.mgf	83.72	639.006	3	0	0.0027	0	2	KLQR	IEDLPTMVTLGNSFLHK	LCSG		0	29697	P04275	P04275{1854-1870}	0	0	0	P04275				78.2	78.2	78.2				33.7245	32.1944	32.5823				12.5686	11.9208	11.5229				114.686	114.686	114.686
15135@IDIBAPS_exo_PE3.cmpd.rclb.mgf	53.87	722.648	3	0	0.0006	0	2	WKLK	TQFNNNEYSQDLDAYNTK	DKIG	MOD:00684 N4	0	18551	P04114	P04114{1985-2002}	0	0	0	P04114	53.18	53.18	80.77						29.413						8.46852				95.3787	95.3787	112.488
9133@IDIBAPS_2exp_s27-29_PE9.cmpd.rclb.mgf	32.2	618.304	2	0	-0.0013	0	2	LEVK	ENFAGEATLQR	IYSL		0	18551	P04114	P04114{3548-3558}	0	0	0	P04114				78.44	78.44	78.44				22.9939	21.3313	21.85				5.4318	3.46852	3.76955				119.134	119.134	119.134
18840@IDIBAPS_exo_PE1.cmpd.rclb.mgf	63.72	534.949	3	0	0.0032	0	2	GNGK	LALWGEHTGQLYSK	FLLK		0	18551	P04114	P04114{1917-1930}	0	0	0	P04114	93.08	93.08	93.08				31.2322	29.5401	29.9462				9.03621	9.49485	8.35655				61.9287	61.9287	61.9287
34978@IDIBAPS_exo_PE4.cmpd.rclb.mgf	105.55	714.05	3	0	0.001	0	2	PCPR	CPAPELLGGPSVFLFPPKPK	DTLM	MOD:00110 C1	0	8196	P01860	P01860{159-178}	0	0	0	A0A286YES1;P01860	77.79	77.79	77.79				27.0852	25.5287	25.8452				15	15	15				84.8225	84.8225	84.8225
31604@IDIBAPS_2exp_s27-29_C6.cmpd.rclb.mgf	92.27	662.04	3	0	0.0034	0	2	FQKK	TLQALEFHTVPFQLLAR	YKGL		0	19208	Q08380	Q08380{377-393}	0	0	0	Q08380				82.66	82.66	82.66				25.6929	24.3399	24.8224				9.49485	8.85387	9.37675				136.569	136.569	136.569
24082@IDIBAPS_2exp_s27-29_C6.cmpd.rclb.mgf	71.72	715.898	2	0	-0.0005	0	2	RYRR	VAEGTQVLELPFK	GDDI		0	36708	P01008	P01008{295-307}	0	0	0	P01008				112.94	112.94	112.94				29.4854	27.881	28.5793				7	9.39794	7.50864				135.557	135.557	135.557
32254@IDIBAPS_2exp_s27-29_CPE8.cmpd.rclb.mgf	92.32	795.947	2	0	-0.0002	0	2	PIFK	GFGGLTGQIVAALSTAK	YKNW		0	7154	Q92954-3	Q92954-3{1142-1158}	0	0	0	A0A0U1RR20;Q92954;Q92954-2;Q92954-3;Q92954-4;Q92954-5;Q92954-6				104.55	104.55	104.55				28.9691	27.4069	28.1823				12.6021	9.5376	13.0132				169.353	169.353	169.353
28441@IDIBAPS_2exp_s27-29_PE10.cmpd.rclb.mgf	82.9	805.441	3	0	0.0037	0	2	EIKR	LPGDIQVVPIGVGPNANVQELER	IGWP		0	29697	P04275	P04275{1619-1641}	0	0	0	P04275				107.31	107.31	107.31				35.7373	34.1505	34.4639				15	15	15				169.448	169.448	169.448
20064@IDIBAPS_exo_PE3.cmpd.rclb.mgf	66.7	794.889	2	0	0.0011	0	2	NPTK	MYEVVYQIGTETR	SDFY		0	18607	Q9UHG3	Q9UHG3{292-304}	0	0	0	Q9UHG3;Q9UHG3-2	77.14	77.14	77.14				25.0448	23.5415	23.7861				7.25964	10.0915	7.82391				119.868	119.868	119.868
26888@IDIBAPS_2exp_s27-29_C9.cmpd.rclb.mgf	78.05	598.303	4	0	0.0056	2	2	MEPK	DKDQEVLLQTFLDDASPGDKR	LAAY		0	18551	P04114	P04114{538-558}	0	0	0	A8MUN2;P04114				84.99	84.99	84.99				36.65	34.8241	34.8165										112.156	112.156	112.156
5751@IDIBAPS_2exp_s27-29_PE7.cmpd.rclb.mgf	25.25	754.807	2	0	-0.0009	0	2	EGLK	LSNDMMGSYAEMK	FDHT	MOD:00719 M5;MOD:00719 M12	0	18551	P04114	P04114{1738-1750}	0	0	0	P04114				95.71	95.71	95.71				30.1162	28.4363	28.9252				8.48149	11.0458	7.3279				144.241	144.241	144.241
17215@IDIBAPS_2exp_s27-29_C8.cmpd.rclb.mgf	55.72	726.907	2	0	-0.0003	0	2	VTQR	LNGEIQALELPQK	AEAL		0	18551	P04114	P04114{2450-2462}	0	0	0	P04114				83.62	83.62	83.62				29.3106	27.8129	28.5964				7.4318	9.37675	6.79588				140.037	140.037	140.037
25164@IDIBAPS_2exp_s27-29_CPE8.cmpd.rclb.mgf	73.47	791.401	2	0	-0.001	0	2	VFPK	AVSMPSFSILGSDVR	VPSY	MOD:00719 M4	0	18551	P04114	P04114{3277-3291}	0	0	0	P04114				87.78	87.78	87.78				21.884	20.2221	20.7686				12.1805	11.2676	12.3468				124.097	124.097	124.097
23114@IDIBAPS_exo_C5.cmpd.rclb.mgf	77.08	1246.56	2	0	-0.0041	0	2	RLEK	EIETYHNLLEGGQEDFESSGAGK	IGLG	MOD:00420 E1	0	25337	P35527	P35527{450-472}	0	0	0	K7EQQ3;P35527	84.53	84.53	84.53																176.221	176.221	176.221
28565@IDIBAPS_2exp_s27-29_C8.cmpd.rclb.mgf	86.97	850.418	3	0	0.0029	0	2	PVSK	GLLIFDASSSWGPQMSASVHLDSK	KKQH	MOD:00719 M15	0	18551	P04114	P04114{1451-1474}	0	0	0	P04114				82.22	82.22	82.22				36.0143	34.2759	34.0362				15	15	15				174.763	174.763	174.763
16508@IDIBAPS_2exp_s27-29_PE10.cmpd.rclb.mgf	51.63	496.937	3	0	0.0025	0	2	DQEK	AHLDIAGSLEGHLR	FLKN		0	18551	P04114	P04114{3657-3670}	0	0	0	P04114				88.5	88.5	88.5				32.7214	31.0195	31.7318				12.6383	12.1249	12.5229				134.4	134.4	134.4
30913@IDIBAPS_2exp_s27-29_C7.cmpd.rclb.mgf	90.32	569.293	3	0	-0.0001	0	2	FLHR	NIQEYLSILTDPDGK	GKEK		0	18551	P04114	P04114{4447-4461}	0	0	0	P04114				85.63	85.63	85.63				29.0058	27.3818	27.7964				9.52288	11.6576	7.92082				90.9661	90.9661	90.9661
17855@IDIBAPS_2exp_s27-29_C7.cmpd.rclb.mgf	55.32	656.327	2	1	0.0011	0	2	PSSK	STSGGTAALGCLVK	DYFP	MOD:00110 C11	0	8196	P01857;P01860	P01857{17-30};P01860{17-30}	0	0	0	A0A0A0MS07;A0A0A0MS08;A0A286YES1;P01857;P01860				95.75	95.75	95.75				30.8147	29.3789	29.9673				8.58503	7.03152	7.63827				116.261	116.261	116.261
29552@IDIBAPS_exo_C1.cmpd.rclb.mgf	102.05	848.909	4	0	0.005	1	2	AKNR	KDIENQYETQITQIEHEVSSSGQEVQSSAK	EVTQ		0	25337	P35527	P35527{339-368}	0	0	0	K7EQQ3;P35527	92.62	92.62	92.62				28.7509	26.8961	26.3566										134.588	134.588	134.588
21725@IDIBAPS_exo_PE1.cmpd.rclb.mgf	71.22	917.958	2	0	0.001	0	2	GITK	VFSNGADLSGVTEEAPLK	LSKA	MOD:00684 N4	0	19743	A0A024R6I7;P01009	A0A024R6I7{335-352};P01009{335-352}	0	0	0	A0A024R6I7;A0A0G2JRN3;P01009;P01009-2	83.8	83.8	139.62						26.9634						11.5528				108.762	108.762	151.251
29044@IDIBAPS_2exp_s27-29_C6.cmpd.rclb.mgf	85.3	808.948	2	0	-0.0008	0	2	KKLR	TSSFALNLPTLPEVK	FPEV		0	18551	P04114	P04114{3776-3790}	0	0	0	P04114				85.07	85.07	85.07				23.2036	21.6551	22.2814				6.76955	7.67778	7.22915				158.454	158.454	158.454
36855@IDIBAPS_2exp_s27-29_C8.cmpd.rclb.mgf	110.65	1077.57	2	0	0.0009	0	2	SMLK	TTLTAFGFASADLIEIGLEGK	GFEP		0	18551	P04114	P04114{675-695}	0	0	0	A8MUN2;P04114				82.07	82.07	82.07				22.3013	20.7139	21.0082				6.72125	5.79588	7.21467				138.87	138.87	138.87
11973@IDIBAPS_2exp_s27-29_C7.cmpd.rclb.mgf	40.05	652.312	2	0	-0.001	0	2	VPDR	FSGSGSGTDFTLK	ISRV		0	6251	A0A075B6S2;A0A075B6S6	A0A075B6S2{87-99};A0A075B6S6{87-99}	0	0	0	A0A075B6P5;A0A075B6S2;A0A075B6S6;A0A087WW87;A0A087X0Q4;A0A0A0MRZ7;A2NJV5;P01614;P01615;P06310				94.77	94.77	94.77				25.1904	23.6144	23.8979				7.72125	8	8.4318				129.593	129.593	129.593
28985@IDIBAPS_2exp_s27-29_C10.cmpd.rclb.mgf	84.02	700.407	2	0	0.0016	0	2	LTGR	TLADLTLLDSPIK	VPLL		0	18551	P04114	P04114{2013-2025}	0	0	0	P04114				83.72	83.72	83.72				24.2373	22.7955	23.622				5.06048	4.34679	6.35655				125.461	125.461	125.461
22311@IDIBAPS_exo_C5.cmpd.rclb.mgf	75.02	804.901	2	0	-0.0005	0	2	LIER	YEVDQQIQVLMDK	LVEL		0	18551	P04114	P04114{2348-2360}	0	0	0	P04114	97.89	97.89	97.89				23.0771	21.4532	21.9125				9.14267	9.33724	9.22185				132.367	132.367	132.367
25378@IDIBAPS_exo_PE5.cmpd.rclb.mgf	78.17	755.83	2	0	0	0	2	CCGR	CLPSACEVVTGSPR	GDSQ	MOD:00110 C1;MOD:00110 C6	0	29697	P04275	P04275{2494-2507}	0	0	0	P04275	76.27	76.27	76.27				28.3445	26.8171	27.0004				6.19382	6.1549	3.58503				109.097	109.097	109.097
28298@IDIBAPS_2exp_s27-29_PE7.cmpd.rclb.mgf	87.1	651.862	2	0	0.0001	0	2	DNNR	SLDLDSIIAEVK	AQYE		0	28919	P04264	P04264{344-355}	0	0	0	P04264				85.96	85.96	85.96				30.5183	28.8218	29.6281				4.85387	5.16115	5.02687				132.871	132.871	132.871
8560@IDIBAPS_2exp_s27-29_C8.cmpd.rclb.mgf	32.65	678.326	3	0	0.0059	0	2	NEVR	IHSGSFQSQVELSNDQEK	AHLD		0	18551	P04114	P04114{3639-3656}	0	0	0	P04114				85.04	85.04	85.04				29.2306	27.5735	27.5822				14.4202	12.4318	13.5229				127.815	127.815	127.815
24790@IDIBAPS_2exp_s27-29_PE7.cmpd.rclb.mgf	76.92	857.473	3	0	-0.0035	1	2	DEIK	RLPGDIQVVPIGVGPNANVQELER	IGWP		0	29697	P04275	P04275{1618-1641}	0	0	0	P04275				109.36	109.36	109.36				34.9201	33.3464	33.6564				15	15	15				131.12	131.12	131.12
27236@IDIBAPS_exo_C5.cmpd.rclb.mgf	88.03	734.712	3	0	0.0015	1	2	TFSK	LREQLGPVTQEFWDNLEK	ETEG		0	38130	P02647	P02647{84-101}	0	0	0	F8W696;P02647	85.27	85.27	85.27				26.9731	25.3921	25.4972				15	14.2757	12.9208				144.687	144.687	144.687
27578@IDIBAPS_2exp_s27-29_C6.cmpd.rclb.mgf	81.45	796.439	2	0	-0.0001	0	2	IDVR	VLLDQLGTTISFER	INDI		0	18551	P04114	P04114{2296-2309}	0	0	0	P04114				104.32	104.32	104.32				28.2335	26.7466	27.4134				6	7.82391	6.03152				142.079	142.079	142.079
26330@IDIBAPS_2exp_s27-29_PE10.cmpd.rclb.mgf	77.38	760.658	3	0	0.0023	0	2	LPEK	DLTGFPGPLNDQDNEDCINR	HNVY	MOD:00110 C17;MOD:00684 N14	0	37711	P01023	P01023{626-645}	0	0	0	P01023				20.17	20.17	87.4				21.6653	19.5638	23.0356				2.34679	2.48149	9.20761				83.3008	83.3008	114.066
37679@IDIBAPS_exo_PE1.cmpd.rclb.mgf	114.68	939.753	3	0	-0.0018	1	2	VTLR	REDFDVEAADSAGNCLDSLVFVAGDR	QFGP	MOD:00110 C15	0	5914	P09871	P09871{220-245}	0	0	0	F5H7T4;F8WCZ6;H0Y5D1;P09871	94.75	94.75	94.75				35.2291	33.5213	33.1689				15	15	15				137.908	137.908	137.908
32682@IDIBAPS_exo_PE2.cmpd.rclb.mgf	101.43	796.044	3	0	0.0012	0	2	GLEK	ETTFNSLLCPSGGEVSEELSLK	LPPN	MOD:00110 C9	0	37711	P01023	P01023{913-934}	0	0	0	P01023	83.5	83.5	83.5				25.2608	23.518	23.3961				8.29243	13.6383	7.18709				64.7266	64.7266	64.7266
20076@IDIBAPS_2exp_s27-29_PE10.cmpd.rclb.mgf	60.83	767.837	2	0	-0.0005	0	2	CSGR	EATLQDCPSGPWGK	NTCN	MOD:00110 C7	0	8696	O43866	O43866{212-225}	0	0	0	O43866				84.27	84.27	84.27				23.3371	21.8912	22.0418				8.92082	9.13077	9.13668				124.382	124.382	124.382
20823@IDIBAPS_2exp_s27-29_PE6.cmpd.rclb.mgf	65.65	933.939	2	0	0.0004	0	2	KYLR	TEHGSEMLFFGNAIEGK	SNTV		0	18551	P04114	P04114{2837-2853}	0	0	0	P04114				93.65	93.65	93.65				31.0693	29.3104	29.3964				15	15	15				210.714	210.714	210.714
7685@IDIBAPS_2exp_s27-29_PE10.cmpd.rclb.mgf	28.93	510.584	3	0	0.0005	0	2	AWGK	VGAHAGEYGAEALER	MFLS		0	37390	P69905	P69905{18-32}	0	0	0	A0A2R8Y7C0;P69905				81.07	81.07	81.07				28.7947	27.1964	27.5912				12.3565	12.3979	13.2441				102.253	102.253	102.253
28449@IDIBAPS_exo_PE5.cmpd.rclb.mgf	86.1	942.152	3	0	0.0035	0	2	GDTR	LELELRPTGEIEQYSVSATYELQR	EDRA		0	18551	P04114	P04114{1001-1024}	0	0	0	P04114	81.62	81.62	81.62				31.7925	30.1252	29.8945				15	15	15				143.184	143.184	143.184
10111@IDIBAPS_2exp_s27-29_PE9.cmpd.rclb.mgf	34.68	806.9	2	0	-0.0015	0	2	IPER	FSGSNSGNTATLTISR	AQAG		0	31339	A0A075B6K5	A0A075B6K5{80-95}	0	0	0	A0A075B6K5;P80748				104.48	104.48	104.48				28.0055	26.4598	26.8214				9.82391	12.4559	8.92082				106.494	106.494	106.494
10377@IDIBAPS_2exp_s27-29_PE9.cmpd.rclb.mgf	35.37	567.796	2	0	0.0014	0	2	TGSR	SASNMAIVDVK	MVSG		0	37711	P01023	P01023{1374-1384}	0	0	0	P01023				83.49	83.49	83.49				26.6142	24.9483	25.8076				4.35655	3.3098	4.60206				98.7366	98.7366	98.7366
35590@IDIBAPS_exo_PE3.cmpd.rclb.mgf	107.42	729.679	3	0	0.0021	0	2	TMEK	SDLEMQYETLQEELMALK	KNHK	MOD:00719 M5	0	25337	P35527	P35527{272-289}	0	0	0	K7EQQ3;P35527	111.6	111.6	111.6				28.5738	26.8685	26.6522				10.1938	12.9586	10.8539				105.707	105.707	105.707
11858@IDIBAPS_2exp_s27-29_PE10.cmpd.rclb.mgf	39.65	572.957	3	0	0.0029	0	2	KTAK	DALSSVQESQVAQQAR	GWVT		0	13784	P02656	P02656{45-60}	0	0	0	B0YIW2;P02656				87.82	87.82	87.82				28.7436	27.1124	27.3247				6.79588	6.3098	6.34679				117.111	117.111	117.111
21168@IDIBAPS_2exp_s27-29_PE7.cmpd.rclb.mgf	66.53	646.359	2	0	0.0013	0	2	VGSK	LIVAMSSWLQK	ASGS	MOD:00719 M5	0	18551	P04114	P04114{1230-1240}	0	0	0	P04114				82.01	82.01	82.01				25.4063	23.8751	24.8095				4.19382	10.6021	4				119.341	119.341	119.341
17113@IDIBAPS_exo_PE1.cmpd.rclb.mgf	59.18	581.615	3	0	0.0025	0	2	KNEK	VIEHIMEDLDTNADK	QLSF		0	20520	P06702	P06702{58-72}	0	0	0	P06702	89.77	89.77	89.77				27.495	25.763	26.1691				9.76955	10.2291	10.2076				107.784	107.784	107.784
8286@IDIBAPS_2exp_s27-29_C7.cmpd.rclb.mgf	30.57	566.774	2	0	-0.0017	0	2	SFFK	EALQGVGDMGR	AYWD		0	19255	A0A096LPE2	A0A096LPE2{105-115}	0	0	0	A0A096LPE2;P35542				80.67	80.67	80.67				25.4177	23.9162	24.3488				8.52288	8.38722	5.74473				120.767	120.767	120.767
37254@IDIBAPS_2exp_s27-29_C8.cmpd.rclb.mgf	111.7	822.798	3	0	0.003	0	2	VANK	IADFELPTIIVPEQTIEIPSIK	FSVP		0	18551	P04114	P04114{3847-3868}	0	0	0	P04114				89.28	89.28	89.28				25.2202	23.5492	24.178				11.0555	10.6021	11.2076				137.376	137.376	137.376
14999@IDIBAPS_2exp_s27-29_PE6.cmpd.rclb.mgf	50.1	555.27	3	0	-0.0004	0	2	VQYR	GEVQAMLGQSTEELR	VRLA	MOD:00719 M6	0	29417	P02649	P02649{138-152}	0	0	0	E7ERP7;E9PEV4;H0Y7L5;P02649				78.95	78.95	78.95				25.6432	24.0663	24.2506				10.3872	9.4318	11.284				130.432	130.432	130.432
28702@IDIBAPS_2exp_s27-29_PE9.cmpd.rclb.mgf	83.52	966.971	2	0	0.0004	0	2	SKLR	EQLGPVTQEFWDNLEK	ETEG		0	38130	P02647	P02647{86-101}	0	0	0	F8W696;P02647				86.63	86.63	86.63				29.85	28.1968	28.329				13.4318	12.4949	11.0862				151.818	151.818	151.818
23112@IDIBAPS_exo_PE5.cmpd.rclb.mgf	72.33	783.817	2	0	0.0011	0	2	NHCR	FDEFFSEGCAPGSK	KDSS	MOD:00110 C9	0	19711	P02787	P02787{495-508}	0	0	0	H7C5E8;P02787	92.73	92.73	92.73				31.8677	30.0972	30.3519				7.30103	6.52288	7.05552				112.7	112.7	112.7
23584@IDIBAPS_exo_C5.cmpd.rclb.mgf	78.3	797.394	2	0	-0.0027	0	2	LKHR	LEDMEQALSPSVFK	AIME		0	8430	P05155	P05155{367-380}	0	0	0	E9PGN7;P05155;P05155-2;P05155-3	89.89	89.89	89.89				29.0345	27.4432	27.8027				7.67778	7.13668	6.55284				120.119	120.119	120.119
33474@IDIBAPS_exo_PE2.cmpd.rclb.mgf	103.77	963.469	3	0	0.0031	0	2	KDLR	NVSTGDVNVEMNAAPGVDLTQLLNNMR	SQYE	MOD:00719 M11	0	4286	P13645	P13645{296-322}	0	0	0	P13645	114.42	114.42	114.42				28.0491	26.2987	25.7904				15	15	15				148.989	148.989	148.989
28409@IDIBAPS_2exp_s27-29_PE9.cmpd.rclb.mgf	82.63	964.955	2	0	-0.0001	0	2	LAAK	NLTDFAEQYSIQDWAK	RMKA		0	18551	P04114	P04114{2560-2575}	0	0	0	P04114				124.73	124.73	124.73				32.4541	30.839	31.0915				11.4437	13.1805	10.7696				147.658	147.658	147.658
28058@IDIBAPS_2exp_s27-29_PE7.cmpd.rclb.mgf	86.2	651.861	2	0	-0.0023	0	2	DNNR	SLDLDSIIAEVK	AQYE		0	28919	P04264	P04264{344-355}	0	0	0	P04264				96.38	96.38	96.38				26.9096	25.2101	26.0217				5.95861	6.05061	6.04576				140.131	140.131	140.131
34480@IDIBAPS_exo_C5.cmpd.rclb.mgf	108.63	750.385	3	0	0.0021	0	2	LYSK	STAAMSTYTGIFTDQVLSVLK	GEE	MOD:00719 M5	0	19634	K7ER74;V9GYJ8	K7ER74{155-175};V9GYJ8{64-84}	0	0	0	A0A024R0T9;K7ER74;P02655;V9GYJ8	99.16	99.16	99.16				24.8766	23.152	23.2843				9.284	9.69897	8.76955				112.111	112.111	112.111
1315@IDIBAPS_exo_PE4.cmpd.rclb.mgf	17.35	644.298	3	0	0.0033	0	2	SGSR	QSLGHGQHGSGSGQSPSPSR	GRHG	MOD:00040 Q1	0	11693	Q86YZ3	Q86YZ3{992-1011,1462-1481,1932-1951,2402-2421}	0	0	0	Q86YZ3	79.93	79.93	79.93				22.576	20.8565	21.0159				15		15				142.883	142.883	142.883
23729@IDIBAPS_2exp_s27-29_C8.cmpd.rclb.mgf	73.22	693.896	2	0	-0.0011	0	2	GKEK	IAELSATAQEIIK	SQAI		0	18551	P04114	P04114{4466-4478}	0	0	0	P04114				80.87	80.87	80.87				27.3143	25.7688	26.5995				5.26761	5.04576	5.72125				108.318	108.318	108.318
15645@IDIBAPS_2exp_s27-29_PE10.cmpd.rclb.mgf	49.37	614.243	2	0	-0.0036	0	2	AQAR	LGADMEDVCGR	LVQY	MOD:00110 C9;MOD:00719 M5	0	29417	P02649	P02649{122-132}	0	0	0	E7ERP7;E9PEV4;H0Y7L5;P02649				92.51	92.51	92.51				28.6228	27.4444	27.8052				9.88606	8.4437	9.16115				134.977	134.977	134.977
28440@IDIBAPS_2exp_s27-29_CPE8.cmpd.rclb.mgf	82.3	683.354	3	0	0.0014	0	2	GESK	LEVLNFDFQANAQLSNPK	INPL		0	18551	P04114	P04114{2801-2818}	0	0	0	P04114				88.82	88.82	88.82				27.3646	25.7448	25.9502				13.2076	15	12.4685				120.059	120.059	120.059
5846@IDIBAPS_2exp_s27-29_C6.cmpd.rclb.mgf	24.4	570.78	2	0	-0.0013	0	2	TESR	GSESGIFTNTK	ESSS		0	35670	P02671	P02671{548-558}	0	0	0	P02671;P02671-2				77.72	77.72	77.72				22.9348	21.5472	22.1253				3.85387	5.13077	4.33724				105.82	105.82	105.82
29895@IDIBAPS_2exp_s27-29_C9.cmpd.rclb.mgf	86.12	651.861	2	0	-0.0018	0	2	DNNR	SLDLDSIIAEVK	AQYE		0	28919	P04264	P04264{344-355}	0	0	0	P04264				96.03	96.03	96.03				24.9047	23.2052	24.0169				4.60206	5.30103	6.11351				131.032	131.032	131.032
33288@IDIBAPS_2exp_s27-29_C6.cmpd.rclb.mgf	96.78	596.293	3	0	0.002	0	2	EQLK	SGTASVVCLLNNFYPR	EAKV	MOD:00110 C8	0	17816	P01834	P01834{20-35}	0	0	0	P01834				85.08	85.08	85.08				22.898	21.3406	21.558				7.42022	9.76955	7.56864				81.3366	81.3366	81.3366
16719@IDIBAPS_2exp_s27-29_CPE8.cmpd.rclb.mgf	51.53	704.031	3	0	0	0	2	YEMK	LHTEAQIQEEGTVVELTGR	QSSE		0	37711	P01023	P01023{320-338}	0	0	0	P01023				125.53	125.53	125.53				33.356	31.6863	31.9714				14.1805	15	15				138.44	138.44	138.44
19249@IDIBAPS_2exp_s27-29_PE10.cmpd.rclb.mgf	58.7	796.405	3	0	0.0048	0	2	WITK	QQNAQGGFSSTQDTVVALHALSK	YGAA		0	37711	P01023	P01023{1241-1263}	0	0	0	P01023				119.78	119.78	119.78				31.3948	29.6791	29.7118				15	15	15				185.197	185.197	185.197
31561@IDIBAPS_exo_PE3.cmpd.rclb.mgf	96.23	656.875	2	0	-0.0058	0	2	DHNK	IQAIELEDLLR	YSKL		0	37503	P21810	P21810{241-251}	0	0	0	P21810	75.71	75.71	75.71				28.9752	27.7008	28.3746				2.67778	3.61979	2.03152				85.12	85.12	85.12
15244@IDIBAPS_exo_C4.cmpd.rclb.mgf	52.3	799.843	2	0	0.0018	0	2	PLVK	YSSDYFQAPSDYR	YYPY		0	19208	Q08380	Q08380{442-454}	0	0	0	Q08380	84.06	84.06	84.06				30.6767	29.1064	29.1212				6.37675	7.82391	7.1549				133.714	133.714	133.714
15011@IDIBAPS_2exp_s27-29_CPE8.cmpd.rclb.mgf	47.1	823.868	2	0	-0.0022	0	2	HLGK	CPNPPVQENFDVNK	YLGR	MOD:00110 C1	0	34429	P05090	P05090{28-41}	0	0	0	C9JF17;C9JX71;F8WBT9;P05090				80.1	80.1	80.1				24.1088	22.5835	22.7145				12.1739	12.3565	12.3979				149.721	149.721	149.721
32308@IDIBAPS_exo_PE2.cmpd.rclb.mgf	100.45	693.862	2	0	-0.0002	0	2	ESFK	VSFLSALEEYTK	KLNT		0	38130	P02647	P02647{251-262}	0	0	0	F8W696;P02647	86.22	86.22	86.22				24.2597	22.6617	23.0909				5.85387	7.67778	5.3279				134.859	134.859	134.859
38140@IDIBAPS_2exp_s27-29_C8.cmpd.rclb.mgf	114	785.053	3	0	-0.0008	0	2	TNLK	CSLLVLENELNAELGLSGASMK	LTTN	MOD:00110 C1;MOD:00719 M21	0	18551	P04114	P04114{1662-1683}	0	0	0	P04114				84.59	84.59	84.59				24.4525	22.7846	22.6892				11.7447	10.6021	12.3665				143.429	143.429	143.429
10828@IDIBAPS_2exp_s27-29_PE7.cmpd.rclb.mgf	38.65	677.856	2	0	-0.0008	0	2	YKNK	YGMVAQVTQTLK	LEDT	MOD:00719 M3	0	18551	P04114	P04114{276-287}	0	0	0	A8MUN2;P04114				79.09	79.09	79.09				25.1683	23.6512	24.376				7.52288	9.37675	9.25181				149.079	149.079	149.079
22400@IDIBAPS_exo_C4.cmpd.rclb.mgf	70.57	850.417	2	0	0.0015	0	2	NVKK	QISNLQQSISDAEQR	GENA	MOD:00040 Q1	0	28919	P04264	P04264{418-432}	0	0	0	P04264	94.84	94.84	94.84				26.892	25.1532	25.5297				8.76955		9.5376				130.506	130.506	130.506
28488@IDIBAPS_2exp_s27-29_PE6.cmpd.rclb.mgf	87.02	809.446	2	1	-0.0058	0	2	KKLR	TSSFALNLPTLPEVK	FPEV		0	18551	P04114	P04114{3776-3790}	0	0	0	P04114				78.58	78.58	78.58				24.6154	22.9974	23.6582				7.14874	8.42022	7.85387				130.419	130.419	130.419
7763@IDIBAPS_2exp_s27-29_C8.cmpd.rclb.mgf	30.58	815.901	2	0	0.0019	0	2	SRPR	VTEPISAESGEQVER	VNEP		0	39093	O14791	O14791{306-320}	0	0	0	O14791;O14791-2;O14791-3				81.25	81.25	81.25				26.53	24.8852	25.1386				8.79588	6.82391	8.72125				99.9037	99.9037	99.9037
15928@IDIBAPS_2exp_s27-29_C8.cmpd.rclb.mgf	52.13	496.937	3	0	0.0019	0	2	DQEK	AHLDIAGSLEGHLR	FLKN		0	18551	P04114	P04114{3657-3670}	0	0	0	P04114				92.68	92.68	92.68				31.8314	30.1295	30.8418				15	15	15				143.867	143.867	143.867
21337@IDIBAPS_2exp_s27-29_PE7.cmpd.rclb.mgf	67.05	810.915	2	0	-0.0014	0	2	PENK	AFVLSSVDELEQQR	DEIV		0	29697	P04275	P04275{1437-1450}	0	0	0	P04275				86.35	86.35	86.35				31.8625	30.3597	30.742				7.60206	5.92082	8.63827				111.93	111.93	111.93
32745@IDIBAPS_exo_C3.cmpd.rclb.mgf	108.55	789.757	3	0	-0.0064	0	2	DDLK	NQILNLTTDNANILLQIDNAR	LAAD		0	4286	P13645	P13645{208-228}	0	0	0	P13645	86.64	86.64	86.64				31.9575	30.3427	30.577				13.2366	15	14.0269				111.019	111.019	111.019
19674@IDIBAPS_2exp_s27-29_C9.cmpd.rclb.mgf	59.12	652.343	3	0	0.0039	0	2	LNGR	EESPLLIGQQSTVSDVPR	DLEV		0	17647	P02751;P02751-10	P02751{1435-1452};P02751-10{1435-1452}	0	0	0	H0Y7Z1;P02751;P02751-10;P02751-11;P02751-13;P02751-14;P02751-15;P02751-17;P02751-3;P02751-4;P02751-5;P02751-6;P02751-7;P02751-8;P02751-9				94.43	94.43	94.43				26.8512	25.2223	25.5238				8.13077	8.30103	9.61979				98.1225	98.1225	98.1225
22217@IDIBAPS_2exp_s27-29_CPE8.cmpd.rclb.mgf	65.8	726.871	2	0	0.0014	0	2	TAEK	NGIDIYSLTVDSR	VSSR		0	11944	B7ZKJ8;Q14624	B7ZKJ8{31-43};Q14624{31-43}	0	0	0	B7ZKJ8;Q14624;Q14624-2;Q14624-3;Q14624-4				93.01	93.01	93.01				30.2363	28.5646	29.1772				7.16115	5.42022	8.29243				141.437	141.437	141.437
25267@IDIBAPS_exo_PE3.cmpd.rclb.mgf	80	833.395	3	0	-0.0006	0	2	YHMK	ADSVVDLLSYNVQGSGETTYDHK	NTFT		0	18551	P04114	P04114{1393-1415}	0	0	0	P04114	87.55	87.55	87.55				37.3076	35.6015	35.3605				12.5528	15	15				139.79	139.79	139.79
34178@IDIBAPS_2exp_s27-29_C7.cmpd.rclb.mgf	99.3	746.729	3	0	0.0008	0	2	LDGK	AALTELSLGSAYQAMILGVDSK	NIFN		0	18551	P04114	P04114{1703-1724}	0	0	0	P04114				94.36	94.36	94.36				23.8729	22.097	22.3036				13.1675	15	14.3279				111.132	111.132	111.132
33339@IDIBAPS_2exp_s27-29_C10.cmpd.rclb.mgf	95.8	828.431	3	0	-0.0017	0	2	EQVK	NFVASHIANILNSEELDIQDLK	KLVK		0	18551	P04114	P04114{591-612}	0	0	0	A8MUN2;P04114				97.06	97.06	97.06				33.9938	32.405	32.4434				13.7696	14.2218	12.7696				116.378	116.378	116.378
34726@IDIBAPS_2exp_s27-29_C6.cmpd.rclb.mgf	100.62	845.123	3	0	0.0015	0	2	PHSR	NSITLTNLTPGTEYVVSIVALNGR	EESP	MOD:00684 N22	0	17647	P02751;P02751-10	P02751{1411-1434};P02751-10{1411-1434}	0	0	0	H0Y7Z1;P02751;P02751-10;P02751-11;P02751-13;P02751-14;P02751-15;P02751-17;P02751-3;P02751-4;P02751-5;P02751-6;P02751-7;P02751-8;P02751-9				1.7	1.7	90.87				8.57423	6.93456	18.7627				-1	-1.17609	5.82391				27.9046	27.9046	101.023
31898@IDIBAPS_2exp_s27-29_C8.cmpd.rclb.mgf	96.25	917.49	2	0	-0.0021	0	2	ALQK	ATFQTPDFIVPLTDLR	IPSV		0	18551	P04114	P04114{2610-2625}	0	0	0	P04114				125.82	125.82	125.82				26.4002	24.8426	25.4311				8.17393	8.284	8.55284				138.676	138.676	138.676
41510@IDIBAPS_2exp_s27-29_C8.cmpd.rclb.mgf	123.65	891.714	4	0	0.013	0	2	ELPR	TFQIPGYTVPVVNVEVSPFTIEMSAFGYVFPK	AVSM		0	18551	P04114	P04114{3245-3276}	0	0	0	P04114				81.32	81.32	81.32				24.7949	23.0626	22.6556										88.4632	88.4632	88.4632
13761@IDIBAPS_2exp_s27-29_C6.cmpd.rclb.mgf	44.82	576.288	2	0	-0.0006	0	2	NIPK	LDFSSQADLR	NEIK		0	18551	P04114	P04114{2898-2907}	0	0	0	P04114				78.4	78.4	78.4				20.0823	18.573	19.2246				3.69897	3.07058	2.33724				101.774	101.774	101.774
17928@IDIBAPS_exo_C2.cmpd.rclb.mgf	59.17	902.907	2	0	0.0004	0	2	LVLK	GEADAMSLDGGYVYTAGK	CGLV		0	23681	P02788	P02788{406-423}	0	0	0	E7EQB2;E7ER44;P02788;P02788-2	105.88	105.88	105.88				30.5092	28.8985	28.9775				12.7447	12.7212	14.2676				155.493	155.493	155.493
23822@IDIBAPS_2exp_s27-29_C10.cmpd.rclb.mgf	70.35	710.029	3	0	0.0051	0	2	ITGR	YEDGTLSLTSTSDLQSGIIK	NTAS		0	18551	P04114	P04114{1537-1556}	0	0	0	P04114				95.67	95.67	95.67				26.6403	24.9371	25.0752				13.2218	13.4685	14.9586				105.778	105.778	105.778
20558@IDIBAPS_2exp_s27-29_CPE8.cmpd.rclb.mgf	61.47	733.915	2	0	0.0011	0	2	ILEK	IPPDSEATLVLVGR	ADFL		0	15977	P02730	P02730{220-233}	0	0	0	A0A0A0MS98;P02730;P02730-2				122.01	122.01	122.01				27.7549	26.2536	27.1463				5.19382	5.85387	4.79588				143.855	143.855	143.855
9013@IDIBAPS_2exp_s27-29_CPE8.cmpd.rclb.mgf	31.72	754.807	2	0	-0.0004	0	2	EGLK	LSNDMMGSYAEMK	FDHT	MOD:00719 M5;MOD:00719 M12	0	18551	P04114	P04114{1738-1750}	0	0	0	P04114				84.61	84.61	84.61				25.741	24.0611	24.5501				11.699	10.8239	8.60206				126.337	126.337	126.337
11755@IDIBAPS_exo_C4.cmpd.rclb.mgf	43.48	794.382	2	0	0.0066	0	2	YLDK	VQALEEANNDLENK	IQDW	MOD:00685 Q2	0	25337	P35527	P35527{171-184}	0	0	0	P35527	72.24	72.24	82.86												-0.612784				76.8919	76.8919	106.216
20138@IDIBAPS_2exp_s27-29_PE6.cmpd.rclb.mgf	63.82	693.897	2	0	0.0011	0	2	GKEK	IAELSATAQEIIK	SQAI		0	18551	P04114	P04114{4466-4478}	0	0	0	P04114				100.4	100.4	100.4				25.9446	24.4874	25.2664				6.00877	6.5376	6.42022				152.285	152.285	152.285
27717@IDIBAPS_exo_C2.cmpd.rclb.mgf	84.83	611.334	3	0	0.0011	0	2	ELRR	VLQGLEIELQSQLSMK	ASLE	MOD:00719 M15	0	4286	P08779	P08779{339-354}	0	0	0	K7ENW6;P08779	77.48	77.48	77.48				24.1291	22.5374	23.0685				7.79588	8.50864	8.65758				101.668	101.668	101.668
24090@IDIBAPS_exo_C4.cmpd.rclb.mgf	74.95	726.871	2	0	0.0002	0	2	TAEK	NGIDIYSLTVDSR	VSSR		0	11944	B7ZKJ8;Q14624	B7ZKJ8{31-43};Q14624{31-43}	0	0	0	B7ZKJ8;Q14624;Q14624-2;Q14624-3;Q14624-4	90.16	90.16	90.16				29.7907	28.119	28.7316				9.56864	5.58503	7.14874				135.5	135.5	135.5
21887@IDIBAPS_2exp_s27-29_C7.cmpd.rclb.mgf	65.82	691.675	3	0	0.0044	0	2	HSTK	NHLQLEGLFFTNGEHTSK	ATLE	MOD:00684 N12	0	18551	P04114	P04114{3569-3586}	0	0	0	P04114				49.34	49.34	94.12				25.0601	23.3624	24.8316				6.85387	6.95861	10.1805				81.4115	81.4115	119.091
32520@IDIBAPS_2exp_s27-29_C7.cmpd.rclb.mgf	94.68	910.803	3	0	-0.0003	0	2	DYLR	WVQTLSEQVQEELLSSQVTQELR	ALMD		0	29417	P02649	P02649{57-79}	0	0	0	E7ERP7;E9PEV4;H0Y7L5;P02649				92.16	92.16	92.16				36.1079	34.3598	34.2672				15	15	14.9586				128.154	128.154	128.154
8856@IDIBAPS_2exp_s27-29_PE7.cmpd.rclb.mgf	33.53	606.77	2	0	0.0008	0	2	KKTK	NSEEFAAAMSR	YELK		0	18551	P04114	P04114{118-128}	0	0	0	A8MUN2;P04114				92.04	92.04	92.04				27.5796	26.0836	26.5435				4.88606	4.08092	4.38722				131.99	131.99	131.99
2379@IDIBAPS_2exp_s27-29_C7.cmpd.rclb.mgf	15.48	616.803	2	0	0.0003	0	2	YLSR	SGGGGGGGLGSGGSIR	SSYS		0	25337	P35527	P35527{14-29}	0	0	0	P35527				131.94	131.94	131.94				25.1528	23.5689	24.0825				9.34679	9.14267	9.72125				206.179	206.179	206.179
22446@IDIBAPS_2exp_s27-29_PE7.cmpd.rclb.mgf	70.15	833.396	3	0	0.005	0	2	YHMK	ADSVVDLLSYNVQGSGETTYDHK	NTFT		0	18551	P04114	P04114{1393-1415}	0	0	0	P04114				95.33	95.33	95.33				39.1116	37.4035	37.1594				14.0362	15	15				166.05	166.05	166.05
19606@IDIBAPS_2exp_s27-29_PE9.cmpd.rclb.mgf	59.25	733.383	3	0	0.0033	0	2	PAYR	VPVAVQGEDTVQSLTQGDGVAK	LSIN		0	1444	P01024	P01024{387-408}	0	0	0	P01024				83.57	83.57	83.57				30.2443	28.6077	28.8815				11.5086	13.4815	11.9208				120.006	120.006	120.006
27186@IDIBAPS_exo_PE3.cmpd.rclb.mgf	84.93	932.501	2	0	0.0021	0	2		EVQLVESGGGLVQPGGSLR	LSCA	MOD:00420 E1	0	23659	A0A0B4J2B5	A0A0B4J2B5{1-19}	0	0	0	A0A0B4J2B5;S4R460	79.29	79.29	79.29				29.5343	28.0002	28.5728				11.2147		11.6576				135.754	135.754	135.754
21460@IDIBAPS_2exp_s27-29_CPE8.cmpd.rclb.mgf	63.83	880.957	2	0	-0.0007	0	2	YVLR	GLEPGQEYNVLLTAEK	GRHK		0	38520	J3QSU6;P24821	J3QSU6{1042-1057};P24821{1042-1057}	0	0	0	E9PC84;F5H7V9;J3QSU6;P24821;P24821-2;P24821-3;P24821-4;P24821-5;P24821-6				102.24	102.24	102.24				26.1052	24.3857	24.8422				7.11351	9.76955	7.03621				117.802	117.802	117.802
16079@IDIBAPS_2exp_s27-29_PE6.cmpd.rclb.mgf	53.12	686.36	2	0	0.0003	0	2	ARNK	LNDLEEALQQAK	EDLA		0	28919	P35908	P35908{442-453}	0	0	0	P35908				86.75	86.75	86.75				29.3999	28.0142	28.5584				7.05552	8.02228	7.27572				162.014	162.014	162.014
15501@IDIBAPS_2exp_s27-29_PE9.cmpd.rclb.mgf	48.52	865.926	2	0	-0.0002	0	2	KAYK	SELEEQLTPVAEETR	ARLS		0	29417	P02649	P02649{94-108}	0	0	0	E7ERP7;E9PEV4;H0Y7L5;P02649				107.67	107.67	107.67				29.0605	27.3565	27.5495				10.9208	9.82391	10.3098				158.691	158.691	158.691
35347@IDIBAPS_2exp_s27-29_PE7.cmpd.rclb.mgf	106.9	942.813	3	0	0.0006	0	2	LTGK	IDFLNNYALFLSPSAQQASWQVSAR	FNQY		0	18551	P04114	P04114{3068-3092}	0	0	0	P04114				78.14	78.14	78.14				29.4877	27.763	27.4921				12.9586	12.4437	14.7447				101.982	101.982	101.982
9516@IDIBAPS_2exp_s27-29_C9.cmpd.rclb.mgf	32.83	678.326	3	0	0.0043	0	2	NEVR	IHSGSFQSQVELSNDQEK	AHLD		0	18551	P04114	P04114{3639-3656}	0	0	0	P04114				87.53	87.53	87.53				30.149	28.4919	28.5006				15	13.3665	15				120.577	120.577	120.577
24128@IDIBAPS_exo_PE2.cmpd.rclb.mgf	77.93	666.328	3	0	-0.0034	0	2	EKSK	ELTTEIDNNIEQISSYK	SEIT		0	4286	P13645	P13645{346-362}	0	0	0	P13645	79.76	79.76	79.76				26.7444	25.1353	25.1889				10.8539	7.45593	9.07058				105.838	105.838	105.838
33781@IDIBAPS_2exp_s27-29_CPE8.cmpd.rclb.mgf	96.43	685.05	3	0	0.0006	0	2	AYLR	ILGEELGFASLHDLQLLGK	LLLM		0	18551	P04114	P04114{779-797}	0	0	0	A8MUN2;P04114				83.12	83.12	83.12				34.4549	32.7755	33.5143				8.31876	8.03621	8.31876				133.894	133.894	133.894
27546@IDIBAPS_exo_PE4.cmpd.rclb.mgf	86.12	726.025	3	0	0.0005	0	2	QGDR	EQAPNLVYMVTGNPASDEIK	RLPG		0	29697	P04275	P04275{1598-1617}	0	0	0	P04275	78.78	78.78	78.78				24.9349	23.2849	23.2561				10.4318	12.0655	9.95861				118.715	118.715	118.715
34281@IDIBAPS_2exp_s27-29_C6.cmpd.rclb.mgf	99.42	729.679	3	0	0.0014	0	2	TMEK	SDLEMQYETLQEELMALK	KNHK	MOD:00719 M5	0	25337	P35527	P35527{272-289}	0	0	0	K7EQQ3;P35527				80.89	80.89	80.89				24.0177	22.3124	22.0961				12.0132	12.7696	11.9208				101.985	101.985	101.985
20129@IDIBAPS_2exp_s27-29_PE6.cmpd.rclb.mgf	63.78	815.377	2	0	-0.0003	0	2	DTKK	MTSNFPVDLSDYPK	SLHM	MOD:00719 M1	0	18551	P04114	P04114{1189-1202}	0	0	0	P04114				100.62	100.62	100.62				26.8658	25.2025	25.4582				10.3979	11.0362	12.7212				142.445	142.445	142.445
31629@IDIBAPS_exo_PE4.cmpd.rclb.mgf	96.72	651.861	2	0	-0.002	0	2	DNNR	SLDLDSIIAEVK	AQYE		0	28919	P04264	P04264{344-355}	0	0	0	P04264	83.25	83.25	83.25				26.4168	24.7173	25.529				5.74473	5.18709	4.92082				132.542	132.542	132.542
21827@IDIBAPS_exo_C3.cmpd.rclb.mgf	79.72	696.001	3	0	-0.0002	0	2	NALR	GQVGGDVNVEMDAAPGVDLSR	ILNE		0	4286	P02533	P02533{262-282}	0	0	0	P02533	85.16	85.16	85.16				31.334	29.6895	29.7				15	15	15				118.086	118.086	118.086
13508@IDIBAPS_2exp_s27-29_PE6.cmpd.rclb.mgf	46.13	722.318	3	0	-0.0028	0	2	WKLK	TQFNNNEYSQDLDAYNTK	DKIG		0	18551	P04114	P04114{1985-2002}	0	0	0	P04114				83.23	83.23	83.23				31.0117	29.2205	29.1633				10.7959	11.699	13.5086				110.438	110.438	110.438
33312@IDIBAPS_exo_PE5.cmpd.rclb.mgf	98.7	719.719	3	0	0.0025	0	2	GASK	AVVILVTDVSVDSVDAAADAAR	SNRV		0	29697	P04275	P04275{1795-1816}	0	0	0	P04275	99.44	99.44	99.44				32.8906	31.2781	31.5419				15	15	15				117.816	117.816	117.816
32919@IDIBAPS_2exp_s27-29_C10.cmpd.rclb.mgf	94.7	828.431	3	0	0.0003	0	2	EQVK	NFVASHIANILNSEELDIQDLK	KLVK		0	18551	P04114	P04114{591-612}	0	0	0	A8MUN2;P04114				94.32	94.32	94.32				29.9535	28.3648	28.4031				11.1549	14.1549	11.0458				140.374	140.374	140.374
35310@IDIBAPS_exo_PE1.cmpd.rclb.mgf	107.3	644.396	3	0	0.0034	0	2	LLGK	VTIAQGGVLPNIQAVLLPK	KTES		0	35478	P04908;Q6FI13	P04908{101-119};Q6FI13{101-119}	0	0	0	A0A0U1RR32;A0A0U1RRH7;H0YFX9;P04908;P0C0S8;P20671;Q16777;Q6FI13;Q7L7L0;Q93077;Q96KK5;Q99878;Q9BTM1	94.58	94.58	94.58				27.7445	26.8979	27.2601				9.10237	9.25181	10				93.6059	93.6059	93.6059
16355@IDIBAPS_2exp_s27-29_PE10.cmpd.rclb.mgf	51.22	679.353	2	0	0.0009	0	2	AKNK	LNDLEDALQQAK	EDLA		0	28919	P04264	P04264{444-455}	0	0	0	P04264				86.54	86.54	86.54				30.0352	28.4415	29.0658				8.18046	8.11351	8.11351				156.107	156.107	156.107
1654@IDIBAPS_2exp_s27-29_PE10.cmpd.rclb.mgf	13.28	786.843	2	0	-0.0004	0	2	EITR	GGSTSYGTGSETESPR	NPSS		0	35670	P02671	P02671{272-287}	0	0	0	P02671;P02671-2				85.89	85.89	85.89				30.238	28.3914	28.6635				5.79588	6.88606	7.63827				100.977	100.977	100.977
33766@IDIBAPS_2exp_s27-29_C7.cmpd.rclb.mgf	98.22	685.05	3	0	0.0023	0	2	AYLR	ILGEELGFASLHDLQLLGK	LLLM		0	18551	P04114	P04114{779-797}	0	0	0	A8MUN2;P04114				96.21	96.21	96.21				33.4293	31.7498	32.4886				9.82391	9.4437	8.39794				143.713	143.713	143.713
5505@IDIBAPS_2exp_s27-29_C6.cmpd.rclb.mgf	23.5	695.311	2	0	0	0	2	RIIR	SSEDPNEDIVER	NIRI		0	27822	P01591	P01591{47-58}	0	0	0	C9JA05;D6RD17;D6RHJ6;P01591				87.08	87.08	87.08				28.5517	27.2111	27.4888				7.92082	6.25181	7				136.758	136.758	136.758
20345@IDIBAPS_2exp_s27-29_C8.cmpd.rclb.mgf	64.02	815.376	2	0	-0.0021	0	2	DTKK	MTSNFPVDLSDYPK	SLHM	MOD:00719 M1	0	18551	P04114	P04114{1189-1202}	0	0	0	P04114				94.72	94.72	94.72				33.2418	31.6084	31.8391				10.5686	10.4949	12.3098				138.1	138.1	138.1
24303@IDIBAPS_2exp_s27-29_PE10.cmpd.rclb.mgf	71.9	715.898	2	0	-0.0019	0	2	RYRR	VAEGTQVLELPFK	GDDI		0	36708	P01008	P01008{295-307}	0	0	0	P01008				91.59	91.59	91.59				29.008	27.4036	28.1019				7.63827	8.95861	6.45593				139.253	139.253	139.253
42759@IDIBAPS_exo_C2.cmpd.rclb.mgf	125.08	599.676	3	0	-0.001	0	2	ELRR	NVQALEIELQSQLALK	QSLE		0	4286	P13645	P13645{371-386}	0	0	0	P13645	85.5	85.5	85.5				24.669	23.2417	23.7151				7.65758	8.65758	7.95861				89.0542	89.0542	89.0542
23667@IDIBAPS_exo_C4.cmpd.rclb.mgf	73.85	725.065	4	0	0.0054	0	2	KWSR	SDQQCLAVSCDEPPIVDHASPETAHR	LFGD	MOD:00110 C5;MOD:00110 C10	0	36618	Q4LDE5	Q4LDE5{2012-2037}	0	0	0	A0A0A0MSD0;Q4LDE5	82.37	82.37	82.37				30.942	29.1743	28.7221										62.3528	62.3528	62.3528
20672@IDIBAPS_2exp_s27-29_C8.cmpd.rclb.mgf	64.87	791.401	2	0	-0.0007	0	2	VFPK	AVSMPSFSILGSDVR	VPSY	MOD:00719 M4	0	18551	P04114	P04114{3277-3291}	0	0	0	P04114				94.06	94.06	94.06				28.5953	26.9334	27.4799				9.67778	10.9586	10.585				147.184	147.184	147.184
21906@IDIBAPS_2exp_s27-29_C10.cmpd.rclb.mgf	65.35	807.38	2	0	-0.0004	0	2	DTKK	MTSNFPVDLSDYPK	SLHM		0	18551	P04114	P04114{1189-1202}	0	0	0	P04114				111.94	111.94	111.94				27.5237	25.9088	26.2252				11.2596	10.8239	8.95861				140.029	140.029	140.029
20687@IDIBAPS_2exp_s27-29_C10.cmpd.rclb.mgf	62.2	936.472	2	0	-0.007	0	2	SPAK	LLLQMDSSATAYGSTVSK	RVAW		0	18551	P04114	P04114{1146-1163}	0	0	0	P04114				94.29	94.29	94.29				31.3099	29.5799	29.9786				10.6383	13.3188	9.42022				122.507	122.507	122.507
12907@IDIBAPS_2exp_s27-29_C7.cmpd.rclb.mgf	42.45	799.868	2	0	-0.0023	0	2	TRDR	MYQMDIQQELQR	YLSL	MOD:00719 M4	0	18551	P04114	P04114{2523-2534}	0	0	0	P04114				78.53	78.53	78.53				27.9056	26.2758	26.5354				12.699	7.40894	11.9586				146.359	146.359	146.359
30794@IDIBAPS_exo_PE5.cmpd.rclb.mgf	92.08	719.719	3	0	0.0002	0	2	GASK	AVVILVTDVSVDSVDAAADAAR	SNRV		0	29697	P04275	P04275{1795-1816}	0	0	0	P04275	106.71	106.71	106.71				30.1074	28.495	28.7587				13.4815	15	15				117.47	117.47	117.47
18303@IDIBAPS_2exp_s27-29_C8.cmpd.rclb.mgf	58.58	693.896	2	0	-0.0006	0	2	GKEK	IAELSATAQEIIK	SQAI		0	18551	P04114	P04114{4466-4478}	0	0	0	P04114				94.27	94.27	94.27				29.1894	27.6439	28.4746				5.85387	5.42022	6.30103				160.091	160.091	160.091
22551@IDIBAPS_2exp_s27-29_PE7.cmpd.rclb.mgf	70.45	710.029	3	0	0.0051	0	2	ITGR	YEDGTLSLTSTSDLQSGIIK	NTAS		0	18551	P04114	P04114{1537-1556}	0	0	0	P04114				88.49	88.49	88.49				25.0237	23.3205	23.4586				12.041	13.0655	13.0177				114.294	114.294	114.294
35658@IDIBAPS_2exp_s27-29_PE7.cmpd.rclb.mgf	108.07	860.769	3	0	0.0034	0	2	KYNR	QSMTLSSEVQIPDFDVDLGTILR	VNDE	MOD:00719 M3	0	18551	P04114	P04114{1056-1078}	0	0	0	P04114				83.51	83.51	83.51				28.0982	26.4561	26.2138				14.7447	10.7696	12.284				132.728	132.728	132.728
28420@IDIBAPS_exo_PE2.cmpd.rclb.mgf	89.27	1088.84	3	0	0.0041	0	2	KNRK	DIENQYETQITQIEHEVSSSGQEVQSSAK	EVTQ		0	25337	P35527	P35527{340-368}	0	0	0	K7EQQ3;P35527	79.69	79.69	79.69				40.7154	39.0023	38.4255				15	15	15				222.709	222.709	222.709
26111@IDIBAPS_2exp_s27-29_PE7.cmpd.rclb.mgf	80.48	689.346	3	0	0.0039	0	2	AEMK	FDHTNSLNIAGLSLDFSSK	LDNI		0	18551	P04114	P04114{1751-1769}	0	0	0	P04114				89.51	89.51	89.51				32.8235	31.0828	31.2315				11.3188	14.7696	11.3665				152.694	152.694	152.694
28538@IDIBAPS_2exp_s27-29_PE9.cmpd.rclb.mgf	82.98	700.407	2	0	0.0006	0	2	LTGR	TLADLTLLDSPIK	VPLL		0	18551	P04114	P04114{2013-2025}	0	0	0	P04114				103.05	103.05	103.05				26.6193	25.1774	26.0039				6.92082	4.29243	6.46852				142.937	142.937	142.937
41114@IDIBAPS_exo_C4.cmpd.rclb.mgf	124.12	684.718	3	0	-0.0031	0	2	SPIK	VPLLLSEPINIIDALEMR	DAVE	MOD:00719 M17	0	18551	P04114	P04114{2026-2043}	0	0	0	P04114	95.4	95.4	95.4				30.0826	28.5037	29.1915				10.6778	10.4202	10.3979				90.4833	90.4833	90.4833
14501@IDIBAPS_2exp_s27-29_CPE8.cmpd.rclb.mgf	45.78	677.857	2	0	0.0013	0	2	YKNK	YGMVAQVTQTLK	LEDT	MOD:00719 M3	0	18551	P04114	P04114{276-287}	0	0	0	A8MUN2;P04114				80.62	80.62	80.62				26.9235	25.3995	26.1449				7.49485	8.5376	8.3279				141.236	141.236	141.236
14410@IDIBAPS_exo_PE1.cmpd.rclb.mgf	52.18	436.564	3	0	-0.001	1	2	DDFR	IKFEMEQNLR	QGVD		0	25337	P35527	P35527{241-250}	0	0	0	K7EQQ3;P35527	76.12	76.12	76.12				27.3177	25.791	26.4765				5.25964	6.60206	5.20761				52.4379	52.4379	52.4379
13780@IDIBAPS_exo_C1.cmpd.rclb.mgf	52.93	595.808	2	0	-0.0014	0	2	NGLR	QVLDNLTMEK	SDLE		0	25337	P35527	P35527{262-271}	0	0	0	K7EQQ3;P35527	77.9	77.9	77.9				13.2538	11.6683	12.3835				1.72125	1.67778	1.88606				92.5744	92.5744	92.5744
14597@IDIBAPS_exo_PE4.cmpd.rclb.mgf	52.33	466.201	3	0	-0.0015	0	2	YLDK	VSHSEDDCLAFK	VHQY	MOD:00110 C8	0	1444	P01024	P01024{1451-1462}	0	0	0	M0QYC8;P01024	79.51	79.51	79.51				27.5182	25.977	26.4623				6.40894	9.20066	7.03152				72.5089	72.5089	72.5089
32301@IDIBAPS_2exp_s27-29_CPE8.cmpd.rclb.mgf	92.45	752.061	3	0	0.0036	0	2	LDGK	AALTELSLGSAYQAMILGVDSK	NIFN	MOD:00719 M15	0	18551	P04114	P04114{1703-1724}	0	0	0	P04114				80.83	80.83	80.83				25.4956	23.7189	23.9618				8.3098	7.95861	8.39794				88.0284	88.0284	88.0284
9553@IDIBAPS_2exp_s27-29_PE9.cmpd.rclb.mgf	33.27	620.849	2	0	0.0001	0	2	AQLR	ILAGPAGDSNVVK	LQRI		0	29697	P04275	P04275{1838-1850}	0	0	0	P04275				80.17	80.17	80.17				27.5048	26.0335	26.9076				10.1675	13.5686	9.40894				153.165	153.165	153.165
9467@IDIBAPS_2exp_s27-29_C7.cmpd.rclb.mgf	33.6	793.887	2	0	-0.0001	0	2	YLDK	VQALEEANNDLENK	IQDW		0	25337	P35527	P35527{171-184}	0	0	0	P35527				97.68	97.68	97.68				26.5054	24.9657	25.2818				8.65758	7.85387	8.69897				163.037	163.037	163.037
3960@IDIBAPS_2exp_s27-29_C6.cmpd.rclb.mgf	19.57	795.322	3	0	-0.0011	0	2	GGSR	GGGGGGYGSGGSSYGSGGGSYGSGGGGGGGR	GSYG		0	28919	P04264	P04264{519-549}	0	0	0	P04264				91.71	91.71	91.71				27.2123	25.8247	25.6792				14.0132	11.5686	12.2366				108.939	108.939	108.939
11854@IDIBAPS_2exp_s27-29_PE6.cmpd.rclb.mgf	41.52	572.957	3	0	0.0048	0	2	KTAK	DALSSVQESQVAQQAR	GWVT		0	13784	P02656	P02656{45-60}	0	0	0	B0YIW2;P02656				90.27	90.27	90.27				29.7589	28.1278	28.34				8.5376	7.02228	9.16115				122.738	122.738	122.738
31270@IDIBAPS_exo_C4.cmpd.rclb.mgf	93.58	639.006	3	0	0.0029	0	2	KLQR	IEDLPTMVTLGNSFLHK	LCSG		0	29697	P04275	P04275{1854-1870}	0	0	0	P04275	76.36	76.36	76.36				30.0145	28.4844	28.8723				12.7447	13.2924	12.3768				107.428	107.428	107.428
34294@IDIBAPS_exo_C5.cmpd.rclb.mgf	107.68	724.347	3	0	0.0015	0	2	TMEK	SDLEMQYETLQEELMALK	KNHK		0	25337	P35527	P35527{272-289}	0	0	0	K7EQQ3;P35527	77.44	77.44	77.44				31.8895	30.1313	30.0109				10.8239	9.04576	9.79588				114.088	114.088	114.088
20084@IDIBAPS_2exp_s27-29_C9.cmpd.rclb.mgf	60.2	936.476	2	0	0.0009	0	2	SPAK	LLLQMDSSATAYGSTVSK	RVAW		0	18551	P04114	P04114{1146-1163}	0	0	0	P04114				128.86	128.86	128.86				29.9132	28.1331	28.5978				13.6778	13.3565	12.7959				149.976	149.976	149.976
27646@IDIBAPS_2exp_s27-29_C10.cmpd.rclb.mgf	80.45	1088.85	3	0	0.0065	0	2	KNRK	DIENQYETQITQIEHEVSSSGQEVQSSAK	EVTQ		0	25337	P35527	P35527{340-368}	0	0	0	K7EQQ3;P35527				86.84	86.84	86.84				41.5429	39.8244	39.2497				15	15	15				192.367	192.367	192.367
29531@IDIBAPS_2exp_s27-29_C10.cmpd.rclb.mgf	85.43	655.025	3	0	0.0017	0	2	PEIK	TILGTMPAFEVSLQALQK	ATFQ	MOD:00719 M6	0	18551	P04114	P04114{2592-2609}	0	0	0	P04114				83.05	83.05	83.05				27.3769	25.8654	26.3961				11.4949	10.8861	11.4318				121.981	121.981	121.981
32840@IDIBAPS_2exp_s27-29_PE6.cmpd.rclb.mgf	98.85	946.48	2	0	-0.0026	0	2	VDHK	LSLESLTSYFSIESSTK	GDVK		0	18551	P04114	P04114{3481-3497}	0	0	0	P04114				87.17	87.17	87.17				28.1791	26.4125	26.8255				10.301	11.585	11.2596				100.136	100.136	100.136
13541@IDIBAPS_exo_PE2.cmpd.rclb.mgf	50.53	633.323	2	0	0.0003	0	2	INKR	TNAENEFVTIK	KDVD		0	28919	P04264	P04264{278-288}	0	0	0	P04264	81.96	81.96	81.96				30.7458	29.117	29.7908				5.3098	3.40894	5.20761				113.481	113.481	113.481
34024@IDIBAPS_2exp_s27-29_C6.cmpd.rclb.mgf	98.73	746.729	3	0	0.0012	0	2	LDGK	AALTELSLGSAYQAMILGVDSK	NIFN		0	18551	P04114	P04114{1703-1724}	0	0	0	P04114				93.39	93.39	93.39				22.9548	21.1789	21.3856				8.25964	8.5376	9.07572				97.29	97.29	97.29
23016@IDIBAPS_2exp_s27-29_PE6.cmpd.rclb.mgf	71.78	710.028	3	0	0.0029	0	2	ITGR	YEDGTLSLTSTSDLQSGIIK	NTAS		0	18551	P04114	P04114{1537-1556}	0	0	0	P04114				87	87	87				25.9059	24.2388	24.3325				13.284	13.7212	11.8239				93.4289	93.4289	93.4289
17801@IDIBAPS_exo_PE4.cmpd.rclb.mgf	60.73	769.827	2	0	-0.0021	0	2	LKEK	VAQLEAQCQEPCK	DTVQ	MOD:00110 C8;MOD:00110 C12	0	30662	C9JU00;P02679	C9JU00{51-63};P02679{154-166}	0	0	0	C9JC84;C9JEU5;C9JPQ9;C9JU00;P02679;P02679-2	89.73	89.73	89.73				28.4745	26.737	26.9878				9.42022	11.2924	9.67778				141.8	141.8	141.8
28124@IDIBAPS_2exp_s27-29_C6.cmpd.rclb.mgf	82.88	796.439	2	0	0.0004	0	2	IDVR	VLLDQLGTTISFER	INDI		0	18551	P04114	P04114{2296-2309}	0	0	0	P04114				80.86	80.86	80.86				26.3908	24.904	25.5708				4.13668	6.07058	4.11351				98.7362	98.7362	98.7362
28560@IDIBAPS_2exp_s27-29_PE10.cmpd.rclb.mgf	83.2	700.406	2	0	0	0	2	LTGR	TLADLTLLDSPIK	VPLL		0	18551	P04114	P04114{2013-2025}	0	0	0	P04114				103.31	103.31	103.31				27.6789	26.1807	27.0164				6.24413	4.3279	6.63827				151.566	151.566	151.566
35020@IDIBAPS_2exp_s27-29_C10.cmpd.rclb.mgf	100.3	685.05	3	0	-0.0005	0	2	AYLR	ILGEELGFASLHDLQLLGK	LLLM		0	18551	P04114	P04114{779-797}	0	0	0	A8MUN2;P04114				100.72	100.72	100.72				32.9666	31.2872	32.026				8.22185	9.61979	7.92082				131.173	131.173	131.173
15861@IDIBAPS_2exp_s27-29_C10.cmpd.rclb.mgf	49.75	924.437	2	0	-0.0001	0	2	VLSR	EYSGTIASEANTYLNSK	STRS		0	18551	P04114	P04114{3508-3524}	0	0	0	P04114				85.96	85.96	85.96				28.6849	27.1166	27.0881				11.5686	11.2291	12.3279				98.2281	98.2281	98.2281
41143@IDIBAPS_exo_PE5.cmpd.rclb.mgf	120.15	718.716	3	0	-0.0015	0	2	SMLK	TTLTAFGFASADLIEIGLEGK	GFEP		0	18551	P04114	P04114{675-695}	0	0	0	A8MUN2;P04114	97.24	97.24	97.24				25.5075	23.9081	24.2141				11.4437	11.7959	11.3665				100.464	100.464	100.464
36571@IDIBAPS_2exp_s27-29_C8.cmpd.rclb.mgf	109.92	748.445	3	0	0.0026	0	2	SDVR	VPSYTLILPSLELPVLHVPR	NLKL		0	18551	P04114	P04114{3292-3311}	0	0	0	P04114				93.58	93.58	93.58				31.8537	30.941	31.2833				14.7696	9.74473	15				161.28	161.28	161.28
32080@IDIBAPS_2exp_s27-29_C7.cmpd.rclb.mgf	93.43	828.432	3	0	0.0029	0	2	EQVK	NFVASHIANILNSEELDIQDLK	KLVK		0	18551	P04114	P04114{591-612}	0	0	0	A8MUN2;P04114				118.33	118.33	118.33				31.3959	29.8047	29.8651				11	13.7447	11.4685				148.268	148.268	148.268
11091@IDIBAPS_exo_PE1.cmpd.rclb.mgf	43.68	615.655	3	0	0.0029	1	2	DNVK	KQISNLQQSISDAEQR	GENA		0	28919	P04264	P04264{417-432}	0	0	0	P04264	84.03	84.03	84.03				30.8949	29.2501	29.6603				11.1612	12.4202	11.7212				119.305	119.305	119.305
7468@IDIBAPS_2exp_s27-29_PE7.cmpd.rclb.mgf	29.88	669.837	2	0	0.0003	0	2	GSCR	APSTYGGGLSVSSR	FSSG		0	4286	P08779	P08779{42-55}	0	0	0	P08779				89.31	89.31	89.31				25.3237	23.6866	24.2747				9.55284	9.36653	11.1739				144.738	144.738	144.738
9869@IDIBAPS_exo_C4.cmpd.rclb.mgf	38.78	383.897	3	0	-0.0003	0	2	AYQK	VVAGVANALAHK	YH		0	18806	P02042;P68871	P02042{134-145};P68871{134-145}	0	0	0	P02042;P68871	90.5	90.5	90.5				30.145	29.0168	29.8873				10.0605	9.4437	8.85387				94.917	94.917	94.917
37155@IDIBAPS_exo_PE5.cmpd.rclb.mgf	109.13	958.138	3	0	0.0047	0	2	KDLR	NVSTGDVNVEMNAAPGVDLTQLLNNMR	SQYE		0	4286	P13645	P13645{296-322}	0	0	0	P13645	129.66	129.66	129.66				30.838	29.1266	28.7548				15	15	15				137.675	137.675	137.675
19725@IDIBAPS_2exp_s27-29_C10.cmpd.rclb.mgf	59.7	693.896	2	0	0.0001	0	2	GKEK	IAELSATAQEIIK	SQAI		0	18551	P04114	P04114{4466-4478}	0	0	0	P04114				103.87	103.87	103.87				29.7807	28.2353	29.0659				6.29243	5.24413	6.63827				162.479	162.479	162.479
14105@IDIBAPS_2exp_s27-29_C7.cmpd.rclb.mgf	45.57	722.321	3	0	0.0039	0	2	WKLK	TQFNNNEYSQDLDAYNTK	DKIG		0	18551	P04114	P04114{1985-2002}	0	0	0	P04114				84.64	84.64	84.64				24.6962	22.9254	22.8417				13.2924	12.5686	12.3979				129.367	129.367	129.367
27815@IDIBAPS_2exp_s27-29_C10.cmpd.rclb.mgf	80.88	937.499	2	0	-0.0012	0	2	VVVK	LFDSDPITVTVPVEVSR	KNPK		0	15428	P10909	P10909{409-425}	0	0	0	H0YAS8;P10909;P10909-2;P10909-3;P10909-4;P10909-5				95.14	95.14	95.14				32.8677	31.26	31.6718				11.3468	10.9208	9.48149				136.799	136.799	136.799
31552@IDIBAPS_exo_C4.cmpd.rclb.mgf	94.3	719.72	3	0	0.0038	0	2	GASK	AVVILVTDVSVDSVDAAADAAR	SNRV		0	29697	P04275	P04275{1795-1816}	0	0	0	P04275	124.19	124.19	124.19				33.2336	31.6159	31.8821				12.4815	15	13.041				126.361	126.361	126.361
8127@IDIBAPS_2exp_s27-29_PE10.cmpd.rclb.mgf	30.05	610.804	2	0	-0.0012	0	2	LSMK	ASLENSLEETK	GRYC		0	4286	P02533;P08779	P02533{353-363};P08779{355-365}	0	0	0	K7ENW6;P02533;P08779				92.81	92.81	92.81				19.945	18.3416	18.9913				4.37675	6.0655	4.49485				128.452	128.452	128.452
22885@IDIBAPS_exo_PE4.cmpd.rclb.mgf	74	518.762	4	0	0.0046	0	2	HSTK	NHLQLEGLFFTNGEHTSK	ATLE		0	18551	P04114	P04114{3569-3586}	0	0	0	P04114	77.79	77.79	77.79				30.8148	29.156	29.2837										50.9749	50.9749	50.9749
28679@IDIBAPS_2exp_s27-29_C9.cmpd.rclb.mgf	82.73	700.406	2	0	0.0001	0	2	LTGR	TLADLTLLDSPIK	VPLL		0	18551	P04114	P04114{2013-2025}	0	0	0	P04114				98	98	98				26.3917	24.8934	25.7291				5.79588	4.58503	6.24413				144.328	144.328	144.328
11825@IDIBAPS_exo_PE1.cmpd.rclb.mgf	45.55	579.3	2	0	-0.0001	0	2	QNLR	QGVDADINGLR	QVLD		0	25337	P35527	P35527{251-261}	0	0	0	K7EQQ3;P35527	91.23	91.23	91.23				18.8645	17.3908	18.2069				5.72125	3.69897	5.69897				118.966	118.966	118.966
14134@IDIBAPS_2exp_s27-29_PE9.cmpd.rclb.mgf	44.98	677.856	2	0	-0.0002	0	2	YKNK	YGMVAQVTQTLK	LEDT	MOD:00719 M3	0	18551	P04114	P04114{276-287}	0	0	0	A8MUN2;P04114				90.85	90.85	90.85				24.0546	22.5375	23.2623				8.88606	9.26761	9.50864				131.064	131.064	131.064
37516@IDIBAPS_exo_PE4.cmpd.rclb.mgf	112.62	642.689	3	0	0.0013	0	2	DTMR	VTWAPPPSIDLTNFLVR	YSPV		0	17647	P02751;P02751-10	P02751{1285-1301};P02751-10{1285-1301}	0	0	0	H0Y7Z1;P02751;P02751-10;P02751-13;P02751-14;P02751-15;P02751-17;P02751-3;P02751-4;P02751-5;P02751-6;P02751-7;P02751-8;P02751-9	89.81	89.81	89.81				29.2679	27.7039	28.2698				13.0177	15	14.5229				122.765	122.765	122.765
42942@IDIBAPS_exo_PE3.cmpd.rclb.mgf	128.07	1136.54	3	0	-0.0024	0	2	LKNK	ADYVETVLDSTCSSTVQFLEYELNVLGTHK	IEDG	MOD:00110 C12	0	18551	P04114	P04114{3906-3935}	0	0	0	P04114	95.95	95.95	95.95				39.5979	37.7722	37.0363				15	15	15				97.5337	97.5337	97.5337
21320@IDIBAPS_exo_PE1.cmpd.rclb.mgf	70.17	693.896	2	0	-0.001	0	2	GKEK	IAELSATAQEIIK	SQAI		0	18551	P04114	P04114{4466-4478}	0	0	0	P04114	91.05	91.05	91.05				26.787	25.2416	26.0722				5.49485	5.92082	5.67778				158.743	158.743	158.743
23636@IDIBAPS_exo_PE5.cmpd.rclb.mgf	73.7	555.27	3	0	0.0079	0	2	QNKK	ITEVALMGHLSCDTK	EERK	MOD:00110 C12	0	18551	P04114	P04114{1101-1115}	0	0	0	P04114	82.54	82.54	82.54				31.0992	29.5222	29.7065				9.29243	9.18046	8.5376
19595@IDIBAPS_2exp_s27-29_C8.cmpd.rclb.mgf	61.93	888.442	2	0	-0.0062	0	2	KLRR	NLQNNAEWVYQGAIR	QIDD		0	18551	P04114	P04114{4107-4121}	0	0	0	P04114				100.38	100.38	100.38				28.2692	26.7497	26.9816				6.69897	10.1675	8.67778				145.986	145.986	145.986
14216@IDIBAPS_2exp_s27-29_C8.cmpd.rclb.mgf	47.63	614.246	2	0	0.0034	0	2	AQAR	LGADMEDVCGR	LVQY	MOD:00110 C9;MOD:00719 M5	0	29417	P02649	P02649{122-132}	0	0	0	E7ERP7;E9PEV4;H0Y7L5;P02649				87.75	87.75	87.75				30.8424	29.6319	29.897				5.72125	8.37675	7.55284				105.595	105.595	105.595
3667@IDIBAPS_exo_C4.cmpd.rclb.mgf	23.12	766.871	2	0	0.0031	0	2	LSDK	GSGDSSQVTQVSPQR	IALR		0	12251	P05106	P05106{99-113}	0	0	0	H3BM21;I3L4X8;P05106;P05106-2;P05106-3	118.43	118.43	118.43										7.95861	9.5376	10.1739				114.652	114.652	114.652
19445@IDIBAPS_exo_PE4.cmpd.rclb.mgf	65.07	559.94	3	0	0.003	0	2	PEVK	FNWYVDGVEVHNAK	TKPR		0	8196	P01857	P01857{158-171}	0	0	0	A0A0A0MS08;P01857	80.79	80.79	80.79				29.9585	28.435	28.6192				11.5376	11.1938	10.3565				71.5638	71.5638	71.5638
1386@IDIBAPS_2exp_s27-29_C10.cmpd.rclb.mgf	12.55	871.379	2	0	0.0008	0	2	SGSR	GGSGGGGSISGGGYGSGGGSGGR	YGSG		0	28919	P35908	P35908{550-572}	0	0	0	P35908				117.66	117.66	117.66				24.4841	22.756	23.0044				15	15	15				198.373	198.373	198.373
37814@IDIBAPS_exo_C5.cmpd.rclb.mgf	122.08	528.767	4	0	0.0027	0	2	TLTK	ADLEMQIESLTEELAYLK	KNHE	MOD:00719 M5	0	4286	P13645	P13645{267-284}	0	0	0	P13645	79.78	79.78	79.78				27.7236	25.9632	25.9853										67.6423	67.6423	67.6423
16416@IDIBAPS_2exp_s27-29_PE7.cmpd.rclb.mgf	53.87	799.871	2	0	0.0029	0	2	TRDR	MYQMDIQQELQR	YLSL	MOD:00719 M1	0	18551	P04114	P04114{2523-2534}	0	0	0	P04114				84.3	84.3	84.3				26.2651	24.6078	24.8377				10.0969	12.4949	10.4437				140.89	140.89	140.89
27703@IDIBAPS_2exp_s27-29_C8.cmpd.rclb.mgf	84.15	752.062	3	0	0.0063	0	2	LDGK	AALTELSLGSAYQAMILGVDSK	NIFN	MOD:00719 M15	0	18551	P04114	P04114{1703-1724}	0	0	0	P04114				111.84	111.84	111.84				27.9969	26.2198	26.5092				13.284	15	13.7959				139.254	139.254	139.254
25596@IDIBAPS_2exp_s27-29_PE6.cmpd.rclb.mgf	78.8	942.152	3	0	0.0048	0	2	GDTR	LELELRPTGEIEQYSVSATYELQR	EDRA		0	18551	P04114	P04114{1001-1024}	0	0	0	P04114				80.72	80.72	80.72				37.7801	36.1128	35.882				13.1192	14.9586	14.0458				156.133	156.133	156.133
21957@IDIBAPS_2exp_s27-29_PE10.cmpd.rclb.mgf	65.73	779.901	2	0	-0.003	0	2	KKYR	ITENDIQIALDDAK	INFN		0	18551	P04114	P04114{2151-2164}	0	0	0	P04114				87.55	87.55	87.55				27.7559	26.2106	26.6378				7.3279	9.63827	7.67778				150.084	150.084	150.084
9579@IDIBAPS_exo_PE3.cmpd.rclb.mgf	39.8	784.038	3	0	0.0061	0	2	TYRR	LLEGEDAHLSSQQASGQSYSSR	EVFT		0	4286	P08779	P08779{420-441}	0	0	0	P08779	81.51	81.51	81.51				32.8212	31.0532	30.8788				11.2147	14.2218	12.8861				138.872	138.872	138.872
13006@IDIBAPS_exo_C2.cmpd.rclb.mgf	46.35	738.397	2	0	0.0001	0	2	DKVR	FLEQQNQVLQTK	WELL		0	28919	P04264;P35908;Q7Z794	P04264{200-211};P35908{198-209};Q7Z794{184-195}	0	0	0	P04264;P35908;Q7Z794	86.15	86.15	86.15				28.5939	26.9862	27.667				9.45593	11.5376	9.5376				138.076	138.076	138.076
36973@IDIBAPS_2exp_s27-29_C9.cmpd.rclb.mgf	108.6	727.927	2	0	-0.0015	0	2	HDLK	IAIANIIDEIIEK	LKSL		0	18551	P04114	P04114{2196-2208}	0	0	0	P04114				98.5	98.5	98.5				29.8172	28.2598	29.2063				4.88606	6.18046	5.10237				150.006	150.006	150.006
15589@IDIBAPS_exo_C1.cmpd.rclb.mgf	57.58	643.8	2	0	0.0014	0	2	TQVK	ESLSSYWESAK	TAAQ		0	19634	K7ER74;V9GYJ8	K7ER74{119-129};V9GYJ8{42-52}	0	0	0	A0A024R0T9;K7ER74;P02655;Q6P163;V9GYJ8	82.47	82.47	82.47				17.8573	16.3548	16.7788				6.67778	3.49485	5.79588				94.9959	94.9959	94.9959
29924@IDIBAPS_2exp_s27-29_C10.cmpd.rclb.mgf	86.58	719.718	3	0	-0.0006	0	2	GASK	AVVILVTDVSVDSVDAAADAAR	SNRV		0	29697	P04275	P04275{1795-1816}	0	0	0	P04275				150.39	150.39	150.39				35.8461	34.1785	34.4237				15	15	15				132.415	132.415	132.415
23917@IDIBAPS_exo_C4.cmpd.rclb.mgf	74.5	662.679	3	0	0.003	0	2	GQPK	AAPSVTLFPPSSEELQANK	ATLV		0	19013	A0M8Q6;P0DOY2	A0M8Q6{5-23};P0DOY2{5-23}	0	0	0	A0M8Q6;P0CF74;P0DOY2;P0DOY3	77.5	77.5	77.5				23.5164	21.8691	22.0565				7.4318	6.26761	8.10791				93.2899	93.2899	93.2899
35032@IDIBAPS_exo_PE5.cmpd.rclb.mgf	103.42	720.721	3	0	0.0047	0	2	CKKR	VTILVEGGEIELFDGEVNVK	RPMK		0	29697	P04275	P04275{925-944}	0	0	0	P04275	79.73	79.73	79.73				29.1603	27.6264	27.8906				15	14.3768	15				126.23	126.23	126.23
12288@IDIBAPS_2exp_s27-29_C6.cmpd.rclb.mgf	41.02	738.397	2	0	-0.0005	0	2	DKVR	FLEQQNQVLQTK	WELL		0	28919	P04264;P35908;Q7Z794	P04264{200-211};P35908{198-209};Q7Z794{184-195}	0	0	0	P04264;P35908;Q7Z794				79.46	79.46	79.46				24.6553	23.0477	23.7284				4.14874	5.63827	4.76955				127.144	127.144	127.144
25999@IDIBAPS_exo_PE5.cmpd.rclb.mgf	79.75	952.974	2	0	-0.0051	0	2	LILR	VIGNMGQTMEQLTPELK	SSIL	MOD:00719 M5	0	18551	P04114	P04114{491-507}	0	0	0	A8MUN2;P04114	83.39	83.39	83.39				22.0865	20.2863	20.6016				9.79588	9.85387	8.63827				106.862	106.862	106.862
11625@IDIBAPS_2exp_s27-29_C7.cmpd.rclb.mgf	39.17	807.865	2	0	-0.0038	0	2	TRDR	MYQMDIQQELQR	YLSL	MOD:00719 M1;MOD:00719 M4	0	18551	P04114	P04114{2523-2534}	0	0	0	P04114				82.98	82.98	82.98				27.8078	26.2962	26.465				8.50864	7.18046	8.4318				111.136	111.136	111.136
26497@IDIBAPS_2exp_s27-29_C6.cmpd.rclb.mgf	78.6	937.464	2	0	-0.0029	0	2	NNYK	TTPPVLDSDGSFFLYSK	LTVD		0	8196	P01857	P01857{276-292}	0	0	0	A0A0A0MS07;A0A0A0MS08;P01857				86.5	86.5	86.5				28.7148	27.002	27.2377				9.40894	12.1192	10.0177				127.088	127.088	127.088
27980@IDIBAPS_2exp_s27-29_C9.cmpd.rclb.mgf	80.92	778.391	2	0	-0.0122	0	2	VMQR	EGGPSQIGDALGFAVR	YLTS	MOD:00420 E1	0	29697	P04275	P04275{1764-1779}	0	0	0	P04275				81.96	81.96	81.96				28.071	26.5384	27.0472				12.2518		12.8539				121.563	121.563	121.563
15725@IDIBAPS_2exp_s27-29_C6.cmpd.rclb.mgf	49.92	939.948	2	0	0.0014	0	2		DIQMTQSPSSLSASVGDR	VTIT		0	4696	A0A2Q2TTZ9	A0A2Q2TTZ9{1-18}	0	0	0	A0A2Q2TTZ9				114.85	114.85	114.85				28.3415	26.6563	26.6892				9.55284	13.3468	11.9586				138.374	138.374	138.374
9896@IDIBAPS_2exp_s27-29_C10.cmpd.rclb.mgf	34.48	753.394	2	0	-0.0016	0	2	ATLR	IGQDGISTSATTNLK	CSLL		0	18551	P04114	P04114{1647-1661}	0	0	0	P04114				110.63	110.63	110.63				26.1801	24.6431	25.2123				10.8539	10.7959	11.6383				170.885	170.885	170.885
20820@IDIBAPS_2exp_s27-29_PE6.cmpd.rclb.mgf	65.63	779.902	2	0	-0.0001	0	2	KKYR	ITENDIQIALDDAK	INFN		0	18551	P04114	P04114{2151-2164}	0	0	0	P04114				126.21	126.21	126.21				29.4144	27.8904	28.3041				8.13668	8.26761	7.49485				138.778	138.778	138.778
22195@IDIBAPS_2exp_s27-29_PE7.cmpd.rclb.mgf	69.37	787.403	2	0	0.0004	0	2	VMQR	EGGPSQIGDALGFAVR	YLTS		0	29697	P04275	P04275{1764-1779}	0	0	0	P04275				115.05	115.05	115.05				24.326	22.803	23.1938				12.1079	11.301	12.699				161.914	161.914	161.914
12983@IDIBAPS_exo_PE3.cmpd.rclb.mgf	48.38	738.396	2	0	-0.0025	0	2	DKVR	FLEQQNQVLQTK	WELL		0	28919	P04264;P35908;Q7Z794	P04264{200-211};P35908{198-209};Q7Z794{184-195}	0	0	0	P04264;P35908;Q7Z794	78.31	78.31	78.31				21.7304	20.1316	20.8313				7.25964	7.25964	8.1549				134.394	134.394	134.394
19564@IDIBAPS_exo_C4.cmpd.rclb.mgf	63.35	873.708	3	0	0.002	0	2	KDKK	GISTSAASPAVGTVGMDMDEDDDFSK	WNFY	MOD:00719 M16	0	18551	P04114	P04114{3996-4021}	0	0	0	P04114	78.13	78.13	78.13				34.2177	32.4253	32.1539				11.3979	14.7959	11.7212				122.506	122.506	122.506
9761@IDIBAPS_2exp_s27-29_C8.cmpd.rclb.mgf	35.85	614.244	2	0	-0.0014	0	2	AQAR	LGADMEDVCGR	LVQY	MOD:00110 C9;MOD:00719 M5	0	29417	P02649	P02649{122-132}	0	0	0	E7ERP7;E9PEV4;H0Y7L5;P02649				81.46	81.46	81.46				27.9721	26.7549	27.1816				8.38722	10.8861	9.03152				134.23	134.23	134.23
9776@IDIBAPS_2exp_s27-29_PE10.cmpd.rclb.mgf	34.32	793.887	2	0	0	0	2	YLDK	VQALEEANNDLENK	IQDW		0	25337	P35527	P35527{171-184}	0	0	0	P35527				89.87	89.87	89.87				28.0439	26.5042	26.8204				8.05552	7.284	8.09151				152.632	152.632	152.632
38113@IDIBAPS_2exp_s27-29_PE10.cmpd.rclb.mgf	108.97	694.047	3	0	0.0019	0	2	ELER	IGWPNAPILIQDFETLPR	EAPD		0	29697	P04275	P04275{1642-1659}	0	0	0	P04275				89.39	89.39	89.39				31.3625	29.6714	30.2852				12.9208	10.8861	12.8861				111.997	111.997	111.997
30948@IDIBAPS_2exp_s27-29_C10.cmpd.rclb.mgf	89.45	569.294	3	0	0.0012	0	2	FLHR	NIQEYLSILTDPDGK	GKEK		0	18551	P04114	P04114{4447-4461}	0	0	0	P04114				78.8	78.8	78.8				28.908	27.2972	27.7096				8.31876	8.52288	6.60206				86.8517	86.8517	86.8517
34300@IDIBAPS_2exp_s27-29_PE10.cmpd.rclb.mgf	98.5	685.05	3	0	0.0017	0	2	AYLR	ILGEELGFASLHDLQLLGK	LLLM		0	18551	P04114	P04114{779-797}	0	0	0	A8MUN2;P04114				79.3	79.3	79.3				35.5197	33.8403	34.5791				7.5376	8.60206	7.88606				117.675	117.675	117.675
28159@IDIBAPS_2exp_s27-29_C7.cmpd.rclb.mgf	82.65	805.442	3	0	0.0051	0	2	EIKR	LPGDIQVVPIGVGPNANVQELER	IGWP		0	29697	P04275	P04275{1619-1641}	0	0	0	P04275				121.11	121.11	121.11				37.2514	35.6755	35.9693				15	15	15				169.564	169.564	169.564
14791@IDIBAPS_2exp_s27-29_PE6.cmpd.rclb.mgf	49.57	614.244	2	0	-0.0007	0	2	AQAR	LGADMEDVCGR	LVQY	MOD:00110 C9;MOD:00719 M5	0	29417	P02649	P02649{122-132}	0	0	0	E7ERP7;E9PEV4;H0Y7L5;P02649				96.26	96.26	96.26				27.7303	26.5131	26.9399				9.02228	9.72125	7.72125				136.296	136.296	136.296
26885@IDIBAPS_2exp_s27-29_PE6.cmpd.rclb.mgf	82.37	965.461	2	1	0.0114	0	2	LAAK	NLTDFAEQYSIQDWAK	RMKA		0	18551	P04114	P04114{2560-2575}	0	0	0	P04114				105.62	105.62	105.62				32.1445	30.4919	30.6572				14.1308	15	11.2757				153.526	153.526	153.526
10885@IDIBAPS_exo_C4.cmpd.rclb.mgf	41.32	620.849	2	0	0.0007	0	2	AQLR	ILAGPAGDSNVVK	LQRI		0	29697	P04275	P04275{1838-1850}	0	0	0	P04275	77.77	77.77	77.77				23.6593	22.1879	23.062				10.1871	13.8861	10.1805				136.622	136.622	136.622
27892@IDIBAPS_2exp_s27-29_PE7.cmpd.rclb.mgf	85.77	789.406	3	0	0.0026	0	2	WKDK	AQNLYQELLTQEGQASFQGLK	DNVF		0	18551	P04114	P04114{4148-4168}	0	0	0	P04114				98.42	98.42	98.42				30.7837	29.1405	29.1797				12.284	14.2757	10.0315				156.1	156.1	156.1
39034@IDIBAPS_2exp_s27-29_C8.cmpd.rclb.mgf	116.38	567.311	3	0	0.0009	0	2	MKVK	HLIDSLIDFLNFPR	FQFP		0	18551	P04114	P04114{4188-4201}	0	0	0	P04114				87.86	87.86	87.86				26.8943	25.3467	25.9788				6.18709	7.23657	7.01323				98.0723	98.0723	98.0723
[truncated: 273,409+ more rows]

## Sheet: C2_proteins
ID	header	length	Mw(kDa)	pI	GRAVY	inferred.protein.fdr	best.peptide.fdr	protein.group	inferred.protein.group.size	%sequence_coverage	pept_unique	pept_inferred	pept_ambiguous	pept_excluded
[truncated: 1,557 more rows]

[truncated: 1 more sheets: ident_legend]
