# Supplementary material for: Quantitative proteomic analysis of serum-purified exosomes identifies putative pre-eclampsia-associated biomarkers
Source: Clin Proteomics. 2022 Feb 10;19:5. doi: 10.1186/s12014-022-09342-4 (PMC8903615; doi:10.1186/s12014-022-09342-4)
Supplement: Supplementary file 7 — Additional file 7: Table S3c. Total number of peptides (FDR < 1%, calculated at peptide level) and proteins identified in the quantitative proteomic analysis of exosomes purified from collection C3 (at delivery) samples. [file 12014_2022_9342_MOESM7_ESM.xlsx]

## Sheet: C3_at delivery_peptides_FDR<1%
scan_id	rt	mz	charge	isotopic_peak	mass_error	missed_cleavages	specific_termini	flank_left	peptide	flank_right	mods	is_decoy	proteinGroup	inferredIDs	inferredCoords	FDR_spectrum	FDR_peptide	FDR_protein	IDs	score_M	score_Mc	score_Md	score_O	score_Oc	score_Od	score_T	score_Tc	score_Td	score_Y	score_Yc	score_Yd
22632@IDIBAPS_Term_PET2.cmpd.rclb.mgf	75.7	917.958	2	0	0.0007	0	2	GITK	VFSNGADLSGVTEEAPLK	LSKA	MOD:00684 N4	0	27878	A0A024R6I7;P01009	A0A024R6I7{335-352};P01009{335-352}	0	0	0	A0A024R6I7;A0A0G2JRN3;P01009;P01009-2	79.75	79.75	114.16			31.3903			13.6383	106.967	106.967	146.553
13514@Exos_IDIBAPS_CT6.cmpd.rclb.mgf	46.62	568.763	2	0	-0.0004	0	2	FDLR	LVGGDNLCSGR	LEVL	MOD:00110 C8	0	29251	O43866	O43866{246-256}	0	0	0	O43866	70.34	70.34	70.34	24.3683	22.9561	23.4118	3.02228	2.76955	2.56864	115.408	115.408	115.408
14182@IDIBAPS_Term_CT2.cmpd.rclb.mgf	55.08	639.359	2	0	0.0003	0	2	RGGK	YAATSQVLLPSK	DVMQ		0	36756	P01871	P01871{65-76}	0	0	0	A0A1B0GUU9;P01871;P01871-2	100.84	100.84	100.84	33.0146	31.5723	32.4581	7.36653	8.95861	7.76955	150.507	150.507	150.507
16327@Exos_IDIBAPS_CT9.cmpd.rclb.mgf	53.97	820.474	2	0	0.0024	1	2	RYTK	KVPQVSTPTLVEVSR	NLGK		0	37890	P02768	P02768{438-452}	0	0	0	A0A087WWT3;A0A0C4DGB6;B7WNR0;C9JKR2;D6RHD5;H0YA55;P02768;P02768-2;P02768-3	103.67	103.67	103.67	21.7107	20.3879	21.0214	9.37675	7.19382	8.67778	159.485	159.485	159.485
7028@IDIBAPS_Term_PET1.cmpd.rclb.mgf	36.15	712.989	3	0	-0.0034	0	2	VQWK	VDNALQSGNSQESVTEQDSK	DSTY	MOD:00684 N9	0	8728	P01834	P01834{43-62}	0	0	0	P01834	69.66	69.66	69.66			24.9431			8.60206	111.513	111.513	123.156
1087@Exos_IDIBAPS_CT6.cmpd.rclb.mgf	14.33	599.277	2	0	-0.0034	0	2	GGSK	GGSISGGGYGSGGGK	HSSG		0	11668	P35908	P35908{581-595}	0	0	0	P35908	66.66	66.66	66.66	24.5278	22.9889	23.5295	13.1427	6.48149	8.5376	117.785	117.785	117.785
28285@IDIBAPS_Term_PET3.cmpd.rclb.mgf	96.3	735.8	2	0	0.0022	0	2	WSPR	TPSCGDICNFPPK	IAHG	MOD:00110 C4;MOD:00110 C8	0	9340	P04003	P04003{419-431}	0	0	0	P04003	91.95	91.95	91.95	30.6197	29.0432	29.2563	12.4685	11.4685	15	150.979	150.979	150.979
24856@Exos_IDIBAPS_PET6.cmpd.rclb.mgf	75.15	856.399	3	0	0.0098	0	2	HRGR	TLEIPGNSDPNMIPDGDFNSYVR	VTAS	MOD:00719 M12	0	28098	P0C0L4;P0C0L5	P0C0L4{957-979};P0C0L5{957-979}	0	0	0	A0A0G2JL54;A0A0G2JPR0;A0A140TA29;A0A140TA32;A0A140TA44;A0A140TA49;A0A3B3ISA6;F5GXS0;P0C0L4;P0C0L4-2;P0C0L5	42.03	42.03	42.03	29.0392	27.4741	27.0455	6.40894	5.50864	5.34679	120.506	120.506	120.506
24629@IDIBAPS_Term_CT4.cmpd.rclb.mgf	84.08	587.336	2	0	0.0011	0	2	RSNR	VTVFPIGIGDR	YDAA		0	15328	P04275	P04275{1820-1830}	0	0	0	P04275	66.05	66.05	66.05	25.019	23.4266	24.3391	3.42022	4.48149	4.13077	118.589	118.589	118.589
11091@Exos_IDIBAPS_CT9.cmpd.rclb.mgf	40.48	753.394	2	0	-0.0001	0	2	ATLR	IGQDGISTSATTNLK	CSLL		0	22881	P04114	P04114{1647-1661}	0	0	0	P04114	104.23	104.23	104.23	23.0121	21.4689	22.0464	14.1487	13.0706	10.1938	177.606	177.606	177.606
29307@IDIBAPS_Term_CT1.cmpd.rclb.mgf	103.4	665.368	2	0	0.0021	0	2	DNNR	NLDLDSIIAEVK	AQYE		0	11668	P02538;P04259;P13647;P35908;P48668;Q5XKE5	P02538{327-338};P04259{327-338};P13647{332-343};P35908{342-353};P48668{327-338};Q5XKE5{308-319}	0	0	0	H0YI76;H0YIN9;O95678;P02538;P04259;P13647;P35908;P48668;Q5XKE5	78.03	78.03	78.03	25.3684	23.8475	24.4716	3.69897	3.85387	4.31876	127.005	127.005	127.005
29924@IDIBAPS_Term_PET3.cmpd.rclb.mgf	101.15	730.904	2	0	0.0001	0	2	LQSK	VDLLNQEIEFLK	VLYD		0	11668	P35908	P35908{303-314}	0	0	0	P35908	98.06	98.06	98.06	25.9257	24.4274	25.1872	12.7959	6.46852	13.0862	142.272	142.272	142.272
19623@Exos_IDIBAPS_PET6.cmpd.rclb.mgf	61.5	900.445	2	0	-0.0002	0	2	KHLR	VNQNLVYESGSLNFSK	LEIQ	MOD:00684 N13	0	22881	P04114	P04114{2970-2985}	0	0	0	P04114			94.73			25.6239			10.7959	65.7508	65.7508	145.537
21230@IDIBAPS_Term_PET5.cmpd.rclb.mgf	76.95	693.898	2	0	0.0034	0	2	GKEK	IAELSATAQEIIK	SQAI		0	22881	P04114	P04114{4466-4478}	0	0	0	P04114	78.71	78.71	78.71	25.0097	23.5527	24.3685	7.46852	8.92082	7.3279	128.724	128.724	128.724
32557@IDIBAPS_Term_CT2.cmpd.rclb.mgf	107.28	741.079	3	0	-0.0002	0	2	NVGK	GQPSVLQVVNLPIVERPVCK	DSTR	MOD:00110 C19	0	35328	P00734	P00734{518-537}	0	0	0	E9PIT3;P00734	64.95	64.95	64.95	32.9385	31.386	31.7129	13.9208	14.4202	15	116.381	116.381	116.381
11230@IDIBAPS_Term_PET5.cmpd.rclb.mgf	48.87	806.9	2	0	-0.0001	0	2	IPER	FSGSNSGNTATLTISR	AQAG		0	7225	A0A075B6K5	A0A075B6K5{80-95}	0	0	0	A0A075B6K5;P80748	124.29	124.29	124.29	28.3586	26.8062	27.1684	14.0969	15	14.0177	115.561	115.561	115.561
23314@Exos_IDIBAPS_PET10.cmpd.rclb.mgf	73.1	715.899	2	0	-0.0001	0	2	KRMK	ALVEQGFTVPEIK	TILG		0	22881	P04114	P04114{2579-2591}	0	0	0	P04114	79.94	79.94	79.94	29.543	28.0156	28.7327	6.76955	11.8539	8.45593	136.358	136.358	136.358
21680@IDIBAPS_Term_CT5.cmpd.rclb.mgf	74.47	816.923	2	0	-0.0006	0	2	SVNK	ALYWVNGQVPDGVSK	VLVD		0	22881	P04114	P04114{718-732}	0	0	0	A8MUN2;P04114	67.26	67.26	67.26	29.0734	27.4908	27.8704	6.50864	8.18046	6.52288	149.133	149.133	149.133
13437@IDIBAPS_Term_PET2.cmpd.rclb.mgf	50.77	800.894	2	0	0.0009	0	2	SPEK	YVTSAPMPEPQAPGR	YFAH		0	36756	P01871	P01871{377-391}	0	0	0	A0A1B0GUU9;P01871;P01871-2	83.43	83.43	83.43	22.7985	21.1544	21.5236	9.72125	8.24413	6.29243	156.409	156.409	156.409
5558@Exos_IDIBAPS_CT6.cmpd.rclb.mgf	26.12	545.281	2	0	-0.0007	0	2	LIYK	ASSLESGVPSR	FSGS		0	28082	P01602	P01602{73-83}	0	0	0	P01602	71.98	71.98	71.98	24.3069	22.697	23.4235	3.88606	7.17393	3.88606	125.341	125.341	125.341
10698@IDIBAPS_Term_CT5.cmpd.rclb.mgf	45.13	505.919	3	0	-0.0013	0	2	NCDR	GLRPSCPNSQSPVK	VEET	MOD:00110 C6	0	15328	P04275	P04275{1922-1935}	0	0	0	P04275	64.98	64.98	64.98	28.9348	27.3927	27.8355	6.85387	6.3279	6.88606	130.19	130.19	130.19
26643@Exos_IDIBAPS_PET10.cmpd.rclb.mgf	82.42	945.469	2	0	-0.005	0	2	LILR	VIGNMGQTMEQLTPELK	SSIL	MOD:00684 N4	0	22881	P04114	P04114{491-507}	0	0	0	A8MUN2;P04114			126.94			22.163			11.8861	92.8353	92.8353	133.289
15561@Exos_IDIBAPS_PET8.cmpd.rclb.mgf	51.98	772.066	3	0	0.0048	0	2	YYLR	VTTVASHTSDSDVPSGVTEVVVK	LFDS		0	18882	P10909	P10909{386-408}	0	0	0	H0YAS8;H0YC35;P10909;P10909-2;P10909-3;P10909-4;P10909-5;P10909-6	80.87	80.87	80.87	22.7646	21.1461	21.2076	8.63827	12.1079	9.69897	116.93	116.93	116.93
9814@Exos_IDIBAPS_CT9.cmpd.rclb.mgf	37.15	691.825	2	1	-0.0073	0	2	DKVR	ALEESNYELEGK	IKEW		0	16188	P13645	P13645{166-177}	0	0	0	P13645	70.11	70.11	70.11			19.1057			1.95861	132.396	132.396	132.396
9915@IDIBAPS_Term_CT4.cmpd.rclb.mgf	43.83	566.776	2	0	0.0014	0	2	SFFK	EALQGVGDMGR	AYWD		0	14222	A0A096LPE2	A0A096LPE2{105-115}	0	0	0	A0A096LPE2;P35542	77.66	77.66	77.66	24.7712	23.2458	23.7405	8.40894	8.22915	5.55284	115.271	115.271	115.271
29994@IDIBAPS_Term_PET1.cmpd.rclb.mgf	100.28	717.417	2	0	-0.0003	0	2	SNFK	VSASPLLYTLIEK	TMQN		0	13876	P02786	P02786{496-508}	0	0	0	G3V0E5;P02786	77.43	77.43	77.43	28.1722	26.7473	27.7769	10.2218	9.39794	10.7212	125.678	125.678	125.678
27850@Exos_IDIBAPS_PET10.cmpd.rclb.mgf	86	783.404	2	0	-0.0005	0	2	VFPK	AVSMPSFSILGSDVR	VPSY		0	22881	P04114	P04114{3277-3291}	0	0	0	P04114	107.28	107.28	107.28	29.3058	27.7179	28.3054	10.6198	10.4559	11.6383	141.473	141.473	141.473
12358@IDIBAPS_Term_CT3.cmpd.rclb.mgf	52.28	800.894	2	0	0.0001	0	2	SPEK	YVTSAPMPEPQAPGR	YFAH		0	36756	P01871	P01871{377-391}	0	0	0	A0A1B0GUU9;P01871;P01871-2	83.95	83.95	83.95	24.4604	22.8163	23.1855	9.85387	7.35655	6.25964	147.667	147.667	147.667
27158@Exos_IDIBAPS_CT7.cmpd.rclb.mgf	82.5	806.896	2	0	-0.0016	0	2	LNLK	LLDNWDSVTSTFSK	LREQ		0	26138	P02647	P02647{70-83}	0	0	0	F8W696;P02647	88.49	88.49	88.49	33.8339	32.2253	32.6173	7.37675	9	6.79588	120.433	120.433	120.433
30575@IDIBAPS_Term_CT5.cmpd.rclb.mgf	99.17	504.964	3	0	-0.0014	1	2	TLNK	NSLKIEIPLPFGGK	SSRD		0	22881	P04114	P04114{1292-1305}	0	0	0	P04114	48.88	48.88	48.88	24.2573	22.8097	23.5802	8.25964	7	7.13668	115.383	115.383	115.383
13397@IDIBAPS_Term_PET3.cmpd.rclb.mgf	53.92	607.264	2	0	0.0037	0	2	KKTK	NSEEFAAAMSR	YELK	MOD:00684 N1	0	22881	P04114	P04114{118-128}	0	0	0	A8MUN2;P04114			84.95			25.8775			4.69897	72.8001	72.8001	130.85
17725@IDIBAPS_Term_PET2.cmpd.rclb.mgf	62.2	774.918	2	0	-0.0096	0	2	APKR	LIYAASSLQSGVPSR	FSGS		0	30774	P01599	P01599{69-83}	0	0	0	P01599	80.9	80.9	80.9	31.6618	30.1025	30.7636	7.33724	7.95861	4.82391	149.648	149.648	149.648
15560@Exos_IDIBAPS_PET10.cmpd.rclb.mgf	52.55	677.854	2	0	-0.0031	0	2	YKNK	YGMVAQVTQTLK	LEDT	MOD:00719 M3	0	22881	P04114	P04114{276-287}	0	0	0	A8MUN2;P04114	70.54	70.54	70.54	25.0564	23.6044	24.2914	8.01773	9.58503	7.95861	133.223	133.223	133.223
20975@Exos_IDIBAPS_PET8.cmpd.rclb.mgf	66.05	693.896	2	0	-0.0007	0	2	GKEK	IAELSATAQEIIK	SQAI		0	22881	P04114	P04114{4466-4478}	0	0	0	P04114	59.22	59.22	59.22	28.9283	27.3754	28.2062	6.37675	4.60206	6.67778	146.501	146.501	146.501
28816@IDIBAPS_Term_PET4.cmpd.rclb.mgf	95.87	735.798	2	0	-0.0003	0	2	WSPR	TPSCGDICNFPPK	IAHG	MOD:00110 C4;MOD:00110 C8	0	9340	P04003	P04003{419-431}	0	0	0	P04003	112.48	112.48	112.48	28.1644	26.5159	26.6548	9.95861	9.05061	12.6576	157.466	157.466	157.466
16841@IDIBAPS_Term_CT2.cmpd.rclb.mgf	62.47	697.841	2	0	-0.0053	0	2	VMVK	NEDSLVFVQTDK	SIYK		0	8650	P01023	P01023{124-135}	0	0	0	F8W7L3;P01023	74.31	74.31	74.31	24.7771	23.1412	23.5651	7.10791	7.10791	7.95861	116.402	116.402	116.402
29107@IDIBAPS_Term_CT4.cmpd.rclb.mgf	97.2	805.44	3	0	-0.0006	0	2	EIKR	LPGDIQVVPIGVGPNANVQELER	IGWP		0	15328	P04275	P04275{1619-1641}	0	0	0	P04275	127.31	127.31	127.31	38.2417	36.636	36.9638	15	15	15	163.829	163.829	163.829
38079@Exos_IDIBAPS_CT10.cmpd.rclb.mgf	111.13	724.41	2	0	-0.0039	0	2	YCSR	LLDLVFLLDGSSR	LSEA		0	15328	P04275	P04275{1275-1287}	0	0	0	P04275	74.24	74.24	74.24	29.1269	27.6946	28.5626	5.63827	5.76955	4.85387	122.206	122.206	122.206
11461@IDIBAPS_Term_PET3.cmpd.rclb.mgf	48.7	478.245	3	1	-0.0295	0	2	IVVR	WSRPQAPITGYR	IVYS		0	34575	P02751	P02751{831-842}	0	0	0	P02751;P02751-10;P02751-11;P02751-12;P02751-13;P02751-14;P02751-15;P02751-17;P02751-3;P02751-4;P02751-5;P02751-6;P02751-7;P02751-8;P02751-9			29.36			17.2814				126.589	126.589	126.589
17871@Exos_IDIBAPS_PET10.cmpd.rclb.mgf	58.58	832.405	2	0	0.0065	0	2	VQYR	GEVQAMLGQSTEELR	VRLA	MOD:00719 M6	0	9855	P02649	P02649{138-152}	0	0	0	E7ERP7;E9PEV4;H0Y7L5;P02649	91.46	91.46	91.46	29.9659	28.3426	28.6061	10.0605	7.92082	9.42022	124.068	124.068	124.068
12765@IDIBAPS_Term_PET1.cmpd.rclb.mgf	51.55	509.301	2	0	0.0006	0	2	RGLK	LATALSLSNK	FVEG		0	22881	P04114	P04114{3395-3404}	0	0	0	P04114	82.05	82.05	82.05	23.8709	22.421	23.4892	3.63827	3.4437	3.56864	118.031	118.031	118.031
19761@IDIBAPS_Term_PET3.cmpd.rclb.mgf	71.68	523.307	2	0	0.0008	0	2	TDLR	IPSVQINFK	DLKN		0	22881	P04114	P04114{2626-2634}	0	0	0	P04114	63.97	63.97	63.97	13.5529	12.0805	13.0319	1.74473	2.11351	1.85387	114.758	114.758	114.758
15104@IDIBAPS_Term_PET5.cmpd.rclb.mgf	59.57	731.398	2	0	-0.0034	0	2	LQFR	VPGTSTSATLTGLTR	GATY		0	34575	P02751	P02751{2150-2164}	0	0	0	H0Y7Z1;P02751;P02751-10;P02751-11;P02751-12;P02751-13;P02751-14;P02751-15;P02751-17;P02751-3;P02751-5;P02751-7;P02751-8;P02751-9	78.49	78.49	78.49	24.7818	23.14	23.9104	8.25964	7.29243	7.02687	135.264	135.264	135.264
22934@Exos_IDIBAPS_PET7.cmpd.rclb.mgf	71.3	810.919	2	0	0.0065	0	2	PENK	AFVLSSVDELEQQR	DEIV		0	15328	P04275	P04275{1437-1450}	0	0	0	P04275	99.12	99.12	99.12	30.6574	29.1651	29.6243	8.65758	8.09151	8.16115	117.391	117.391	117.391
28325@Exos_IDIBAPS_PET10.cmpd.rclb.mgf	87.23	964.959	2	0	0.0079	0	2	LAAK	NLTDFAEQYSIQDWAK	RMKA		0	22881	P04114	P04114{2560-2575}	0	0	0	P04114	118.93	118.93	118.93	30.5646	28.8275	29.1551	15	14.9208	12.5528	153.739	153.739	153.739
14875@Exos_IDIBAPS_CT10.cmpd.rclb.mgf	49.73	677.855	2	0	-0.0019	0	2	YKNK	YGMVAQVTQTLK	LEDT	MOD:00719 M3	0	22881	P04114	P04114{276-287}	0	0	0	A8MUN2;P04114	61.92	61.92	61.92	29.9827	28.5089	29.2278	8.10237	10.2076	8.76955	144.823	144.823	144.823
25639@IDIBAPS_Term_CT4.cmpd.rclb.mgf	86.95	833.724	3	0	0.0038	0	2	YHMK	ADSVVDLLSYNVQGSGETTYDHK	NTFT	MOD:00684 N11	0	22881	P04114	P04114{1393-1415}	0	0	0	P04114	50.13	50.13	50.13	21.3836	19.7279	19.6671	5.69897	6.52288	10.9586	74.1564	74.1564	121.138
12827@Exos_IDIBAPS_CT10.cmpd.rclb.mgf	44.47	657.837	2	0	0.0003	0	2	LWGK	VNVDEVGGEALGR	LLVV		0	8111	P68871	P68871{19-31}	0	0	0	A0A2R8Y7R2;F8W6P5;P68871	82.65	82.65	82.65	30.0167	28.5732	29.229	8.74473	6.95861	8.03152	158.123	158.123	158.123
6533@IDIBAPS_Term_PET4.cmpd.rclb.mgf	34.18	681.349	2	0	-0.0012	0	2	ELNR	EVATNSELVQSGK	SEI		0	16188	P02533;Q04695	P02533{316-328};Q04695{285-297}	0	0	0	F5GWP8;K7ESE1;P02533;Q04695	100.54	100.54	100.54	26.7742	25.0716	25.693	6.45593	5.26761	6	137.11	137.11	137.11
24625@IDIBAPS_Term_PET5.cmpd.rclb.mgf	86.4	728.36	2	0	0.0005	0	2	NLER	AIEDYINEFSVR	KCHT		0	18904	P02748	P02748{497-508}	0	0	0	P02748	66.54	66.54	66.54	24.9301	23.4287	23.7689	5.79588	6.39794	5.58503	120.766	120.766	120.766
33134@Exos_IDIBAPS_CT10.cmpd.rclb.mgf	97.75	946.494	2	1	0.0093	0	2	KTVR	QNLEPLFEQYINNLR	RQLD		0	11668	P02538;P04259;P13647;P48668	P02538{208-222};P04259{208-222};P13647{213-227};P48668{208-222}	0	0	0	F8W0C6;P02538;P04259;P13647;P48668	65.16	65.16	65.16	32.1653	30.4513	30.8575	10.4815	8.14874	11.0088	116.262	116.262	116.262
9132@IDIBAPS_Term_CT5.cmpd.rclb.mgf	41.03	952.416	2	0	0.0023	0	2	RFNK	NNEGTYYSPNYNPQSR	SVPP		0	28154	P00450	P00450{485-500}	0	0	0	E9PFZ2;H7C5R1;P00450	73.2	73.2	73.2	28.7438	27.0539	26.971	6.4437	9.72125	7.4437	114.501	114.501	114.501
26170@Exos_IDIBAPS_CT10.cmpd.rclb.mgf	79.05	727.362	2	0	-0.0017	0	2	TAEK	NGIDIYSLTVDSR	VSSR	MOD:00684 N1	0	26376	Q14624	Q14624{31-43}	0	0	0	B7ZKJ8;Q14624;Q14624-2;Q14624-3;Q14624-4			70.53			26.6771			8.69897	73.2663	73.2663	129.098
11693@Exos_IDIBAPS_CT7.cmpd.rclb.mgf	41.35	490.752	2	0	0.0004	0	2	EVGR	VGYVSGWGR	NANF		0	25141	P00738	P00738{278-286}	0	0	0	A0A087WU08;A0A0C4DGL8;H0Y300;H3BS21;J3QLC9;J3QR68;P00738;P00738-2	54.18	54.18	54.18	24.4548	23.0829	23.8196	1.30103	1.65758	1.60206	116.048	116.048	116.048
34495@IDIBAPS_Term_CT2.cmpd.rclb.mgf	112.72	685.052	3	0	0.0056	0	2	AYLR	ILGEELGFASLHDLQLLGK	LLLM		0	22881	P04114	P04114{779-797}	0	0	0	A8MUN2;P04114	74.89	74.89	74.89	30.4911	28.8377	29.6148	6.65758	8.22185	6.79588	124.839	124.839	124.839
24406@Exos_IDIBAPS_PET10.cmpd.rclb.mgf	75.98	952.97	2	0	-0.0147	0	2	LILR	VIGNMGQTMEQLTPELK	SSIL	MOD:00719 M5	0	22881	P04114	P04114{491-507}	0	0	0	A8MUN2;P04114	95.8	95.8	95.8	26.5483	24.8081	25.035	12.7696	11.6778	12.8861	133.382	133.382	133.382
9707@IDIBAPS_Term_CT4.cmpd.rclb.mgf	43.28	691.328	2	0	-0.0015	0	2	DKVR	ALEESNYELEGK	IKEW		0	16188	P13645	P13645{166-177}	0	0	0	P13645	83.39	83.39	83.39	21.249	19.63	20.1521	5.65758	6.39794	5.76955	131.863	131.863	131.863
29454@IDIBAPS_Term_CT2.cmpd.rclb.mgf	98.05	945.959	4	0	-0.0038	1	2	LALR	YLSDHSFLVSQGDREQAPNLVYMVTGNPASDEIK	RLPG		0	15328	P04275	P04275{1584-1617}	0	0	0	P04275	42.09	42.09	42.09	26.4572	24.7419	24.0898				143.302	143.302	143.302
25159@Exos_IDIBAPS_PET7.cmpd.rclb.mgf	77.28	806.897	2	0	0.0001	0	2	LNLK	LLDNWDSVTSTFSK	LREQ		0	26138	P02647	P02647{70-83}	0	0	0	F8W696;P02647	111.91	111.91	111.91	29.2385	27.6453	28.0155	7.13668	11.8239	6.31876	152.36	152.36	152.36
30636@Exos_IDIBAPS_CT10.cmpd.rclb.mgf	91.12	665.366	2	0	-0.0031	0	2	DNNR	NLDLDSIIAEVK	AQYE		0	11668	P02538;P04259;P13647;P35908;P48668;Q5XKE5	P02538{327-338};P04259{327-338};P13647{332-343};P35908{342-353};P48668{327-338};Q5XKE5{308-319}	0	0	0	H0YI76;H0YIN9;O95678;P02538;P04259;P13647;P35908;P48668;Q5XKE5	76.29	76.29	76.29	27.2188	25.6412	26.2513	4.09151	2.95861	3.65758	122.021	122.021	122.021
22706@Exos_IDIBAPS_PET7.cmpd.rclb.mgf	70.7	829.445	2	0	0.0051	0	2	TLPK	SVSDGIAALDLNAVANK	IADF		0	22881	P04114	P04114{3830-3846}	0	0	0	P04114	87.6	87.6	87.6	25.9718	24.4142	24.8531	9.20761	8.4437	8.58503	115.522	115.522	115.522
19165@IDIBAPS_Term_CT3.cmpd.rclb.mgf	72.02	809.136	4	0	-0.0133	2	2	WKLK	TQFNNNEYSQDLDAYNTKDKIGVELTGR	TLAD		0	22881	P04114	P04114{1985-2012}	0	0	0	P04114	89.06	89.06	89.06	34.2719	32.6212	31.9409				120.855	120.855	120.855
6266@IDIBAPS_Term_PET1.cmpd.rclb.mgf	34.12	458.723	2	0	0.0005	0	2	AKRK	HVAEAICK	EQHL	MOD:00110 C7	0	22881	P04114	P04114{255-262}	0	0	0	A8MUN2;P04114	46.29	46.29	46.29	18.3047	17.0572	17.7649	5	3.05061	5.46852	120.503	120.503	120.503
16617@Exos_IDIBAPS_PET6.cmpd.rclb.mgf	53.7	865.924	2	0	-0.005	0	2	KAYK	SELEEQLTPVAEETR	ARLS		0	9855	P02649	P02649{94-108}	0	0	0	E7ERP7;E9PEV4;H0Y7L5;P02649	108.46	108.46	108.46	34.952	33.2922	33.5107	12.699	11.0915	12.1024	154	154	154
19456@Exos_IDIBAPS_PET8.cmpd.rclb.mgf	62.13	858.439	3	0	-0.0189	1	2	ISWR	TKTETITGFQVDAVPANGQTPIQR	TIKP	MOD:00684 N17	0	34575	P02751	P02751{1836-1859}	0	0	0	H0Y7Z1;P02751;P02751-10;P02751-11;P02751-12;P02751-13;P02751-14;P02751-15;P02751-17;P02751-3;P02751-4;P02751-5;P02751-6;P02751-7;P02751-8;P02751-9			71.07			31.7292			13.4318	85.2225	85.2225	117.016
24205@IDIBAPS_Term_CT5.cmpd.rclb.mgf	81.15	785.398	2	0	0.0042	0	2	QASK	SNLISGSVMYIEEK	TKTK		0	2364	Q9UHG3	Q9UHG3{267-280}	0	0	0	C9K055;F8W8W4;Q9UHG3;Q9UHG3-2	80.83	80.83	80.83	30.3318	28.8736	29.229	6.92082	8	7.55284	116.148	116.148	116.148
30159@IDIBAPS_Term_CT2.cmpd.rclb.mgf	100.08	649.349	3	0	0.0032	0	2	R	TVAAPSVFIFPPSDEQLK	SGTA		0	8728	P01834	P01834{2-19}	0	0	0	P01834	55.37	55.37	55.37	22.4454	20.7953	21.1643	7.5376	7.61979	7.55284	116.29	116.29	116.29
10215@IDIBAPS_Term_CT4.cmpd.rclb.mgf	44.58	580.749	2	0	-0.0023	0	2	CIPR	SDVMYTDWK	KDKC	MOD:00719 M4	0	7983	P19652	P19652{171-179}	0	0	0	P19652	49.01	49.01	49.01	17.6038	15.9443	16.4276	6.01323	2.63827	2.11919	121.756	121.756	121.756
20045@Exos_IDIBAPS_PET7.cmpd.rclb.mgf	63.7	888.445	2	0	-0.001	0	2	KLRR	NLQNNAEWVYQGAIR	QIDD		0	22881	P04114	P04114{4107-4121}	0	0	0	P04114	88.51	88.51	88.51	29.4876	27.921	28.1549	10.7959	10.0458	9.37675	148.773	148.773	148.773
29928@IDIBAPS_Term_PET5.cmpd.rclb.mgf	102.87	808.947	2	0	-0.0028	0	2	KKLR	TSSFALNLPTLPEVK	FPEV		0	22881	P04114	P04114{3776-3790}	0	0	0	P04114	45.61	45.61	45.61	23.7208	22.1613	22.7975	4.31876	4.3279	4.72125	115.049	115.049	115.049
24302@IDIBAPS_Term_CT5.cmpd.rclb.mgf	81.47	811.327	2	0	0.0009	0	2	LTIK	ESDWLGQSMFTCR	VDHR	MOD:00719 M9;MOD:00110 C12	0	36756	P01871	P01871{186-198}	0	0	0	A0A1B0GUU9;P01871;P01871-2	60.96	60.96	60.96	23.7072	22.3619	22.602	4.20066	5.13668	5.14874	119.184	119.184	119.184
26824@Exos_IDIBAPS_CT9.cmpd.rclb.mgf	82.08	932.499	2	0	-0.0022	0	2		EVQLVESGGGLVQPGGSLR	LSCA	MOD:00420 E1	0	3651	A0A0B4J2B5	A0A0B4J2B5{1-19}	0	0	0	A0A0B4J2B5;S4R460	87.22	87.22	87.22	34.2961	32.7151	33.2848	12.0655		13.5686	167.5	167.5	167.5
25479@Exos_IDIBAPS_PET10.cmpd.rclb.mgf	79.15	806.896	2	0	-0.0009	0	2	LNLK	LLDNWDSVTSTFSK	LREQ		0	26138	P02647	P02647{70-83}	0	0	0	F8W696;P02647	108.03	108.03	108.03	31.6102	30.0016	30.3936	8.55284	10.3565	6.61979	144.612	144.612	144.612
25678@Exos_IDIBAPS_PET6.cmpd.rclb.mgf	77.48	806.897	2	0	0.0013	0	2	LNLK	LLDNWDSVTSTFSK	LREQ		0	26138	P02647	P02647{70-83}	0	0	0	F8W696;P02647	111.91	111.91	111.91	29.9318	28.3385	28.7088	7.24413	10.6576	6.37675	147.531	147.531	147.531
13015@IDIBAPS_Term_CT4.cmpd.rclb.mgf	52.13	509.299	2	0	-0.0034	0	2	RGLK	LATALSLSNK	FVEG		0	22881	P04114	P04114{3395-3404}	0	0	0	P04114	88.56	88.56	88.56	25.3271	23.8004	24.8279	4.4318	4.58503	4.46852	116.097	116.097	116.097
22715@Exos_IDIBAPS_PET6.cmpd.rclb.mgf	69.53	780.405	2	1	0.0055	0	2	KKYR	ITENDIQIALDDAK	INFN		0	22881	P04114	P04114{2151-2164}	0	0	0	P04114	106.5	106.5	106.5	32.5241	30.9694	31.4513	10.4437	9	9.20761	124.993	124.993	124.993
3961@Exos_IDIBAPS_PET7.cmpd.rclb.mgf	22.48	463.277	2	0	-0.0005	0	2	GIVR	TGTHGLLVK	QEDM		0	8650	P01023	P01023{508-516}	0	0	0	H0YFH1;P01023	54.24	54.24	54.24	17.5865	16.5257	17.3629	4.58503	4.26761	4.88606	115.235	115.235	115.235
16166@IDIBAPS_Term_CT2.cmpd.rclb.mgf	60.73	756.851	2	0	-0.003	0	2	TGLR	DASGATFTWTPSSGK	SAVQ		0	17352	A0A0G2JMB2;P01877	A0A0G2JMB2{141-155};P01877{141-155}	0	0	0	A0A0G2JMB2;A0A286YEY5;P01877	95.39	95.39	95.39	30.763	29.1101	29.5393	9.22915	8.65758	9.65758	143.814	143.814	143.814
14426@Exos_IDIBAPS_PET6.cmpd.rclb.mgf	48.05	858.931	2	0	0.0026	0	2	NVKK	QISNLQQSISDAEQR	GENA		0	11668	P04264	P04264{418-432}	0	0	0	P04264	108.79	108.79	108.79	25.4214	23.767	24.0084	12.8539	12.3872	12.8861	169.172	169.172	169.172
9906@IDIBAPS_Term_CT1.cmpd.rclb.mgf	45.9	605.825	2	0	0	0	2	LSLK	LPPNVVEESAR	ASVS		0	8650	P01023	P01023{935-945}	0	0	0	P01023	63.29	63.29	63.29	23.119	21.7689	22.4702	4	4.13668	3.14267	124.177	124.177	124.177
12399@IDIBAPS_Term_CT1.cmpd.rclb.mgf	52.9	771.411	2	0	-0.0037	0	2	FVLK	VLSLAQEQVGGSPEK	LQET		0	28098	P0C0L4;P0C0L5	P0C0L4{1085-1099};P0C0L5{1085-1099}	0	0	0	A0A0G2JL54;A0A0G2JPR0;A0A140TA29;A0A140TA32;A0A140TA44;A0A140TA49;A0A3B3ISA6;F5GXS0;P0C0L4;P0C0L4-2;P0C0L5	117.54	117.54	117.54	24.4184	22.9298	23.543	9.82391	10.0809	10.4949	151.113	151.113	151.113
29230@IDIBAPS_Term_CT5.cmpd.rclb.mgf	95.48	785.604	3	1	-0.0118	0	2	KIMK	IPGTCCDTCEEPECNDITAR	LQYV	MOD:00110 C5;MOD:00110 C6;MOD:00110 C9;MOD:00110 C14	0	15328	P04275	P04275{2711-2730}	0	0	0	P04275	41.53	41.53	41.53	34.8459	33.9884	33.1029	9.4318	10.2596	12.5528	114.66	114.66	114.66
26863@Exos_IDIBAPS_CT7.cmpd.rclb.mgf	81.6	932.505	2	0	0.0097	0	2		EVQLVESGGGLVQPGGSLR	LSCA	MOD:00420 E1	0	3651	A0A0B4J2B5	A0A0B4J2B5{1-19}	0	0	0	A0A0B4J2B5;S4R460	87.73	87.73	87.73	30.4072	28.9427	29.5079	11.8239		12.7959	160.828	160.828	160.828
21767@Exos_IDIBAPS_CT6.cmpd.rclb.mgf	68.05	829.935	2	0	0.0022	0	2	TLPK	SVSDGIAALDLNAVANK	IADF	MOD:00684 N12	0	22881	P04114	P04114{3830-3846}	0	0	0	P04114	10.42	10.42	108.87			22.163			10.284	63.6363	63.6363	157.362
27773@Exos_IDIBAPS_PET7.cmpd.rclb.mgf	84.58	783.404	2	0	0.0002	0	2	VFPK	AVSMPSFSILGSDVR	VPSY		0	22881	P04114	P04114{3277-3291}	0	0	0	P04114	103.15	103.15	103.15	30.0479	28.46	29.0475	8.16115	7.74473	7.25964	151.804	151.804	151.804
21657@IDIBAPS_Term_CT4.cmpd.rclb.mgf	75.82	725.027	3	0	-0.0162	0	2	SETR	ILLQGTPVAQMTEDAVDAER	LKHL	MOD:00719 M11	0	28644	P01024	P01024{980-999}	0	0	0	P01024	71.67	71.67	71.67	25.9208	24.2949	24.4287	10.8539	10.5376	11.9208	117.953	117.953	117.953
32206@Exos_IDIBAPS_PET6.cmpd.rclb.mgf	96.3	777.939	2	0	0.0028	0	2	MGAR	TLQGIPQMIGEVIR	KGSK		0	22881	P04114	P04114{805-818}	0	0	0	P04114	52.85	52.85	52.85	25.0616	23.6602	24.3721	5.06048	2.58503	5.65758	118.238	118.238	118.238
20793@IDIBAPS_Term_PET3.cmpd.rclb.mgf	74.52	816.923	2	0	0.0001	0	2	SVNK	ALYWVNGQVPDGVSK	VLVD		0	22881	P04114	P04114{718-732}	0	0	0	A8MUN2;P04114	72.75	72.75	72.75	26.8218	25.2392	25.6189	9.5376	10.7696	9.0655	137.15	137.15	137.15
15466@IDIBAPS_Term_PET4.cmpd.rclb.mgf	58.27	829.403	2	0	0.0047	0	2	SGYR	SGGGFSSGSAGIINYQR	RTTS		0	11668	P04264	P04264{13-29}	0	0	0	P04264	117.05	117.05	117.05	25.3016	23.7803	24.0677	9.12494	9.58503	9.63827	170.974	170.974	170.974
9686@Exos_IDIBAPS_CT7.cmpd.rclb.mgf	36.18	566.774	2	0	-0.0028	0	2	SFFK	EALQGVGDMGR	AYWD		0	14222	A0A096LPE2	A0A096LPE2{105-115}	0	0	0	A0A096LPE2;P35542	73.81	73.81	73.81	24.3335	22.8342	23.2414	9.21467	9.00436	6.08619	121.505	121.505	121.505
20443@Exos_IDIBAPS_PET6.cmpd.rclb.mgf	63.63	727.399	2	0	0	0	2	VTQR	LNGEIQALELPQK	AEAL	MOD:00684 N2	0	22881	P04114	P04114{2450-2462}	0	0	0	P04114			66.63			25.1287			8.46852	70.3157	70.3157	131.976
20885@Exos_IDIBAPS_PET6.cmpd.rclb.mgf	64.77	888.934	2	1	-0.0231	0	2	KLRR	NLQNNAEWVYQGAIR	QIDD		0	22881	P04114	P04114{4107-4121}	0	0	0	P04114			83.66			23.7211			6.95861	126.053	126.053	126.053
18619@IDIBAPS_Term_CT3.cmpd.rclb.mgf	70.47	700.839	2	0	0.0006	0	2	DSGR	DYVSQFEGSALGK	QLNL		0	26138	P02647	P02647{52-64}	0	0	0	P02647	82.11	82.11	82.11	25.0622	23.5352	23.9632	9.79588	8.55284	8.07572	141.572	141.572	141.572
13261@IDIBAPS_Term_CT2.cmpd.rclb.mgf	52.65	771.904	2	1	-0.0164	0	2	FVLK	VLSLAQEQVGGSPEK	LQET		0	28098	P0C0L4;P0C0L5	P0C0L4{1085-1099};P0C0L5{1085-1099}	0	0	0	A0A0G2JL54;A0A0G2JPR0;A0A140TA29;A0A140TA32;A0A140TA44;A0A140TA49;A0A3B3ISA6;F5GXS0;P0C0L4;P0C0L4-2;P0C0L5			37.23			20.5964				122.396	122.396	122.396
14506@IDIBAPS_Term_CT2.cmpd.rclb.mgf	56.12	604.811	2	0	-0.0016	0	2	INKR	TAAENDFVTLK	KDVD		0	11668	P35908	P35908{276-286}	0	0	0	P35908	84.47	84.47	84.47	30.3991	28.8827	29.5974	6.61979	1.69897	5.25964	121.142	121.142	121.142
32226@Exos_IDIBAPS_PET7.cmpd.rclb.mgf	97.23	853.434	2	0	-0.0039	0	2	FLHR	NIQEYLSILTDPDGK	GKEK		0	22881	P04114	P04114{4447-4461}	0	0	0	P04114	72	72	72	31.7502	30.1058	30.4815	10.3665	10.0969	11.2076	139.004	139.004	139.004
27826@IDIBAPS_Term_PET4.cmpd.rclb.mgf	92.95	661.847	2	0	0.0001	0	2	NGRK	ICLDLQAPLYK	KIIK	MOD:00110 C2	0	11667	P02776	P02776{82-92}	0	0	0	P02776	61.18	61.18	61.18	25.7136	24.1072	24.8249	7.03621	5.72125	7.49485	136.197	136.197	136.197
13599@Exos_IDIBAPS_PET7.cmpd.rclb.mgf	47.03	749.408	2	0	0.0058	0	2	GRVR	AATVGSLAGQPLQER	AQAW		0	9855	P02649	P02649{210-224}	0	0	0	H0Y7L5;P02649	86.92	86.92	86.92	24.647	23.1789	23.8572	6.95861	6.76955	6.58503	148.248	148.248	148.248
21653@Exos_IDIBAPS_PET10.cmpd.rclb.mgf	68.53	815.378	2	0	0.0002	0	2	DTKK	MTSNFPVDLSDYPK	SLHM	MOD:00719 M1	0	22881	P04114	P04114{1189-1202}	0	0	0	P04114	94.56	94.56	94.56	25.9284	24.2745	24.5217	10.8539	11.1675	11.8539	135.073	135.073	135.073
28816@IDIBAPS_Term_PET1.cmpd.rclb.mgf	96.85	682.371	3	0	0.0014	0	2	CYAK	VFDEFKPLVEEPQNLIK	QNCE		0	37890	P02768	P02768{397-413}	0	0	0	A0A087WWT3;A0A0C4DGB6;B7WNR0;C9JKR2;D6RHD5;H0YA55;P02768;P02768-2;P02768-3	42.95	42.95	42.95	30.678	29.1183	29.4835	12.4685	12.8861	12.7959	133.069	133.069	133.069
25487@Exos_IDIBAPS_CT9.cmpd.rclb.mgf	78.47	806.897	2	0	-0.0002	0	2	LNLK	LLDNWDSVTSTFSK	LREQ		0	26138	P02647	P02647{70-83}	0	0	0	F8W696;P02647	120.92	120.92	120.92	28.0993	26.506	26.8763	7.85387	12.1135	6.34679	147.605	147.605	147.605
19164@IDIBAPS_Term_CT5.cmpd.rclb.mgf	67.5	854.39	2	0	-0.0002	0	2	SSSK	GSLGGGFSSGGFSGGSFSR	GSSG		0	16188	P13645	P13645{41-59}	0	0	0	P13645	148.49	148.49	148.49	27.314	25.7149	25.7763	7.88606	14.1192	11.4949	193.874	193.874	193.874
27384@Exos_IDIBAPS_CT7.cmpd.rclb.mgf	83.28	797.4	3	0	-0.0009	2	2	MEPK	DKDQEVLLQTFLDDASPGDKR	LAAY		0	22881	P04114	P04114{538-558}	0	0	0	A8MUN2;P04114	73.73	73.73	73.73	34.0515	32.219	32.2093	14.0458	14.4949	14.4437	143.655	143.655	143.655
20872@Exos_IDIBAPS_PET7.cmpd.rclb.mgf	65.83	760.871	2	0	-0.0004	0	2	CRMK	GLIDEVNQDFTNR	INKL		0	15147	P02671	P02671{72-84}	0	0	0	A0A087WUA0;P02671;P02671-2	71.05	71.05	71.05	28.5206	26.7775	27.2319	8.24413	9.76955	8.85387	130.35	130.35	130.35
21777@IDIBAPS_Term_CT4.cmpd.rclb.mgf	76.17	936.475	2	0	0.0001	0	2	SPAK	LLLQMDSSATAYGSTVSK	RVAW		0	22881	P04114	P04114{1146-1163}	0	0	0	P04114	96.29	96.29	96.29	33.691	31.9363	32.3928	12.9586	13.7212	12.2007	131.169	131.169	131.169
21264@IDIBAPS_Term_PET4.cmpd.rclb.mgf	74	936.473	2	0	-0.0035	0	2	SPAK	LLLQMDSSATAYGSTVSK	RVAW		0	22881	P04114	P04114{1146-1163}	0	0	0	P04114	106.48	106.48	106.48	37.1405	35.4293	35.8378	14.2218	15	15	172.021	172.021	172.021
22443@IDIBAPS_Term_CT5.cmpd.rclb.mgf	76.52	657.862	2	0	0	0	2	QDAR	LATVGELQAAWR	NGFD		0	933	P13611	P13611{277-288}	0	0	0	D6RGZ6;E9PF17;P13611;P13611-2;P13611-3;P13611-4;P13611-5;Q86W61	83.27	83.27	83.27	26.0521	24.53	25.2785	4.3279	5.4437	4.45593	119.114	119.114	119.114
12890@IDIBAPS_Term_PET1.cmpd.rclb.mgf	51.87	612.299	2	0	0	0	2	SDLK	YNALDLTNNGK	LRLE	MOD:00684 N9	0	22881	P04114	P04114{1803-1813}	0	0	0	P04114			73.54			27.1589			5	53.1303	53.1303	122.3
12955@Exos_IDIBAPS_PET10.cmpd.rclb.mgf	45.77	832.403	2	0	0.0024	0	2	VQYR	GEVQAMLGQSTEELR	VRLA	MOD:00719 M6	0	9855	P02649	P02649{138-152}	0	0	0	E7ERP7;E9PEV4;H0Y7L5;P02649	82.38	82.38	82.38	27.3894	25.794	26.0183	11.6576	9.02687	12.6576	126.947	126.947	126.947
19865@Exos_IDIBAPS_CT9.cmpd.rclb.mgf	63.28	581.288	3	0	0.001	1	2	VDTK	KMTSNFPVDLSDYPK	SLHM		0	22881	P04114	P04114{1188-1202}	0	0	0	P04114	68.39	68.39	68.39	27.524	25.9101	26.209	8.67778	10.0132	7.95861	119.06	119.06	119.06
17093@IDIBAPS_Term_CT2.cmpd.rclb.mgf	63.12	772.364	2	0	0.0024	0	2	EVGR	VGYVSGWGQSDNFK	LTDH		0	25141	P00739	P00739{220-233}	0	0	0	A0A0A0MRD9;P00739;P00739-2	88.03	88.03	88.03	28.2609	26.8343	27.0328	9.36653	11.8861	9.88606	135.733	135.733	135.733
3613@IDIBAPS_Term_CT2.cmpd.rclb.mgf	26.82	439.226	2	0	-0.0007	0	2	LLFK	GSEMVVAGK	LQDR		0	26376	Q14624	Q14624{488-496}	0	0	0	B7ZKJ8;H7C0L5;Q14624;Q14624-2;Q14624-3;Q14624-4	66.35	66.35	66.35	25.8792	24.2989	25.1061	2.46852	4.20761	3.16115	121.687	121.687	121.687
13081@IDIBAPS_Term_CT5.cmpd.rclb.mgf	51.42	619.831	2	0	0.0006	0	2	AEAR	SEILAHWSPAK	LLLQ		0	22881	P04114	P04114{1135-1145}	0	0	0	P04114	65.49	65.49	65.49	26.7407	25.2836	26.1323	5.63827	7.08619	6.63827	123.702	123.702	123.702
19929@Exos_IDIBAPS_PET7.cmpd.rclb.mgf	63.4	888.446	2	0	0.0005	0	2	KLRR	NLQNNAEWVYQGAIR	QIDD		0	22881	P04114	P04114{4107-4121}	0	0	0	P04114	88.38	88.38	88.38	30.4542	28.8999	29.1332	10.5528	10.699	10.6576	148.572	148.572	148.572
26936@IDIBAPS_Term_CT1.cmpd.rclb.mgf	95.27	524.327	2	0	0.001	0	2	LKRR	LGVYELLLK	VRPQ		0	26376	Q14624	Q14624{154-162}	0	0	0	B7ZKJ8;H7C0L5;Q14624;Q14624-2;Q14624-3;Q14624-4	57.72	57.72	57.72	28.459	27.3604	28.3229	4.88606	3.76955	3.95861	117.382	117.382	117.382
32410@Exos_IDIBAPS_CT10.cmpd.rclb.mgf	95.85	923.023	2	0	-0.0001	0	2	PVAR	LLIYAVLPTGDVIGDSAK	YDVE		0	8650	P01023	P01023{540-557}	0	0	0	P01023	93.63	93.63	93.63	26.0773	24.4886	25.2968	8.16749	9	8.34679	143.871	143.871	143.871
11501@IDIBAPS_Term_PET2.cmpd.rclb.mgf	45.73	620.849	2	0	0.0001	0	2	AQLR	ILAGPAGDSNVVK	LQRI		0	15328	P04275	P04275{1838-1850}	0	0	0	P04275	77.54	77.54	77.54	27.7984	26.3324	27.21	4.46852	6	11.4089	149.39	149.39	149.39
32323@IDIBAPS_Term_CT1.cmpd.rclb.mgf	115.33	1242.15	2	0	0.0023	0	2	SYVR	VTASDPLDTLGSEGALSPGGVASLLR	LPRG		0	28098	P0C0L4;P0C0L5	P0C0L4{980-1005};P0C0L5{980-1005}	0	0	0	A0A0G2JL54;A0A0G2JPR0;A0A140TA29;A0A140TA32;A0A140TA44;A0A140TA49;A0A3B3ISA6;F5GXS0;P0C0L4;P0C0L4-2;P0C0L5	72.02	72.02	72.02	26.2769	24.6368	24.8073				139.407	139.407	139.407
20654@IDIBAPS_Term_CT2.cmpd.rclb.mgf	73.22	619.804	2	0	-0.0017	0	2	RKSK	LICQATGFSPR	QIQV	MOD:00110 C3	0	36756	P01871	P01871{132-142}	0	0	0	A0A1B0GUU9;P01871;P01871-2	77.13	77.13	77.13	27.6934	26.0529	26.6811	3.45593	5.21467	3.82391	139.224	139.224	139.224
25428@IDIBAPS_Term_CT1.cmpd.rclb.mgf	90.75	568.294	2	0	0.0017	0	2	LAFR	QPSSAFAAFVK	RAPS	MOD:00040 Q1	0	28644	P01024	P01024{1061-1071}	0	0	0	P01024	74.89	74.89	74.89	26.3753	24.8695	25.6328	7.95861		8.72125	134.485	134.485	134.485
29183@Exos_IDIBAPS_CT10.cmpd.rclb.mgf	87.12	700.405	2	0	-0.0019	0	2	LTGR	TLADLTLLDSPIK	VPLL		0	22881	P04114	P04114{2013-2025}	0	0	0	P04114	97.95	97.95	97.95	27.1189	25.6301	26.4561	8.03152	5.67778	5.72125	138.783	138.783	138.783
12870@IDIBAPS_Term_PET5.cmpd.rclb.mgf	53.23	738.396	2	0	-0.0007	0	2	DKVR	FLEQQNQVLQTK	WELL		0	11668	P04264;P35908;Q7Z794	P04264{200-211};P35908{198-209};Q7Z794{184-195}	0	0	0	P04264;P35908;Q7Z794	81.12	81.12	81.12	23.9914	22.3893	23.0866	3.82391	5.38722	4.25964	127.364	127.364	127.364
17913@Exos_IDIBAPS_CT10.cmpd.rclb.mgf	57.6	854.391	2	0	0.0009	0	2	SSSK	GSLGGGFSSGGFSGGSFSR	GSSG		0	16188	P13645	P13645{41-59}	0	0	0	P13645	157.57	157.57	157.57	29.027	27.3705	27.49	11.7959	10.8239	11.1938	166.926	166.926	166.926
26866@Exos_IDIBAPS_PET8.cmpd.rclb.mgf	81.68	932.99	2	1	-0.0209	0	2		EVQLVESGGGLVQPGGSLR	LSCA	MOD:00420 E1	0	3651	A0A0B4J2B5	A0A0B4J2B5{1-19}	0	0	0	A0A0B4J2B5;S4R460			66.72			26.496				194.558	194.558	194.558
22847@Exos_IDIBAPS_CT9.cmpd.rclb.mgf	71.08	856.894	2	0	-0.0007	0	2	DHLK	YVMLPVADQDQCIR	HYEG	MOD:00719 M3;MOD:00110 C12	0	25141	P00738	P00738{298-311}	0	0	0	A0A087WU08;A0A0C4DGL8;H0Y300;H3BS21;J3QLC9;J3QR68;P00738;P00738-2	71.93	71.93	71.93	28.3318	26.6689	26.8952	10.0177	9.79588	9.39794	117.286	117.286	117.286
29686@IDIBAPS_Term_CT4.cmpd.rclb.mgf	98.93	700.407	2	0	0.0019	0	2	LTGR	TLADLTLLDSPIK	VPLL		0	22881	P04114	P04114{2013-2025}	0	0	0	P04114	112.67	112.67	112.67	28.6946	27.2546	28.0702	8.55284	5.04576	8	151.702	151.702	151.702
19353@Exos_IDIBAPS_PET7.cmpd.rclb.mgf	61.92	796.404	3	0	0.0015	0	2	WITK	QQNAQGGFSSTQDTVVALHALSK	YGAA		0	8650	P01023	P01023{1241-1263}	0	0	0	P01023	110.99	110.99	110.99	29.4203	27.6969	27.7221	15	15	15	158.352	158.352	158.352
12064@IDIBAPS_Term_CT5.cmpd.rclb.mgf	48.78	720.375	2	0	0.0032	0	2	SQVK	YAGSQVASTSEVLK	YTLF		0	15328	P04275	P04275{1349-1362}	0	0	0	P04275	58.63	58.63	58.63	24.1308	22.6106	23.2025	9.06048	10.3372	8.95861	118.055	118.055	118.055
8291@IDIBAPS_Term_PET5.cmpd.rclb.mgf	40.67	769.828	2	0	0.0036	0	2	SSSR	SGGGGGGGGCGGGGGVSSLR	ISSS	MOD:00110 C10	0	16188	P13645	P13645{16-35}	0	0	0	P13645	168.88	168.88	168.88	24.4743	22.8098	23.0223	15	15	12.1938	169.996	169.996	169.996
19132@IDIBAPS_Term_CT2.cmpd.rclb.mgf	68.57	571.353	2	0	0.0031	1	2	EEGK	KLVAASQAALGL			0	37890	P02768	P02768{598-609}	0	0	0	A0A087WWT3;B7WNR0;C9JKR2;D6RHD5;H0YA55;P02768;P02768-2;P02768-3	71.52	71.52	71.52	23.4813	22.1034	23.1663	3.60206	3.61979	3.88606	118.201	118.201	118.201
37580@IDIBAPS_Term_PET3.cmpd.rclb.mgf	129.73	716.043	3	0	0.009	0	2	NKHR	HSITNPLAVLCEFISQSIK	SFDR	MOD:00110 C11	0	22881	P04114	P04114{3184-3202}	0	0	0	P04114	71.19	71.19	71.19	32.3537	30.6798	30.8854	11.8861	15	10.6021	119.231	119.231	119.231
15763@IDIBAPS_Term_PET2.cmpd.rclb.mgf	56.98	790.883	2	0	0.0016	0	2	DFNK	SGSSTASWIQNVDTK	YQIR		0	22881	P04114	P04114{2241-2255}	0	0	0	P04114	120.69	120.69	120.69	24.4915	22.8584	23.1987	7.16115	8.3279	6.50864	153.088	153.088	153.088
17467@IDIBAPS_Term_PET3.cmpd.rclb.mgf	65.32	791.42	2	0	0.0042	0	2	NEIK	HIYAISSAALSASYK	ADTV		0	22881	P04114	P04114{1838-1852}	0	0	0	P04114	45.33	45.33	45.33	24.7165	23.1678	23.7687	9.63827	12.6383	9.26761	121.553	121.553	121.553
25995@IDIBAPS_Term_CT3.cmpd.rclb.mgf	92	665.663	3	0	0.0112	0	2	TSTR	THNLEPYFESFINNLR	RRVD	MOD:00684 N13	0	11668	P04264	P04264{224-239}	0	0	0	P04264	36.67	36.67	72.7	22.5828	20.9323	26.9908	6.61979	5.38722	12.9586	74.6031	74.6031	119.607
12932@Exos_IDIBAPS_PET7.cmpd.rclb.mgf	45.33	639.361	2	0	0.003	0	2	RGGK	YAATSQVLLPSK	DVMQ		0	36756	P01871	P01871{65-76}	0	0	0	A0A1B0GUU9;P01871;P01871-2	84.17	84.17	84.17	26.9826	25.5633	26.4482	8.50864	9.09691	8.60206	139.872	139.872	139.872
26772@Exos_IDIBAPS_PET7.cmpd.rclb.mgf	81.7	874.449	2	0	-0.0006	0	2	ASAK	IEGNLIFDPNNYLPK	ESML	MOD:00684 N10	0	22881	P04114	P04114{655-669}	0	0	0	A8MUN2;P04114			58.82			23.6516			11.6576	67.3441	67.3441	129.401
22373@IDIBAPS_Term_CT3.cmpd.rclb.mgf	81.17	810.917	2	0	0.003	0	2	PENK	AFVLSSVDELEQQR	DEIV		0	15328	P04275	P04275{1437-1450}	0	0	0	P04275	99.52	99.52	99.52	33.8967	32.3811	32.7959	7.67778	7.79588	7.76955	123.092	123.092	123.092
21110@IDIBAPS_Term_PET2.cmpd.rclb.mgf	71.48	816.896	2	0	-0.0027	0	2	IPDR	FSGSGSGTDFTLTISR	LEPE		0	17507	A0A0C4DH25;P01619	A0A0C4DH25{83-98};P01619{83-98}	0	0	0	A0A0C4DH25;P01619	148.53	148.53	148.53	35.3849	33.6509	33.9142	11.6778	11.4949	11.4815	154.322	154.322	154.322
26419@Exos_IDIBAPS_CT10.cmpd.rclb.mgf	79.7	796.9	2	0	-0.0004	0	2	DLSR	ELSEALGQIFDSQR	GCDL		0	37237	Q08380	Q08380{138-151}	0	0	0	K7EJY8;K7EKQ5;K7EP36;K7ESM3;Q08380	75.9	75.9	75.9	28.4593	26.8557	27.318	9.82391	8.284	9.26761	142.572	142.572	142.572
30191@Exos_IDIBAPS_CT6.cmpd.rclb.mgf	91.1	808.948	2	0	-0.0014	0	2	KKLR	TSSFALNLPTLPEVK	FPEV		0	22881	P04114	P04114{3776-3790}	0	0	0	P04114	73.52	73.52	73.52	24.0204	22.4745	23.1006	6.76955	8.18709	7.0655	158.755	158.755	158.755
31025@Exos_IDIBAPS_PET6.cmpd.rclb.mgf	93.18	874.45	2	1	-0.0001	0	2	TQIK	VNWEEEAASGLLTSLK	DNVP		0	22881	P04114	P04114{4056-4071}	0	0	0	P04114	54.92	54.92	54.92	22.6243	20.968	21.3208	14.0862	8.38722	11.4559	134.688	134.688	134.688
33640@IDIBAPS_Term_PET3.cmpd.rclb.mgf	112.97	697.905	2	0	0.0017	0	2	ERNR	QTIIVVLENVQR	NLKH	MOD:00040 Q1	0	22881	P04114	P04114{2086-2097}	0	0	0	P04114	87.16	87.16	87.16	28.9361	27.5088	28.3887	6.61979		6.65758	122.908	122.908	122.908
27444@IDIBAPS_Term_PET5.cmpd.rclb.mgf	94.92	735.801	2	0	0.0044	0	2	WSPR	TPSCGDICNFPPK	IAHG	MOD:00110 C4;MOD:00110 C8	0	9340	P04003	P04003{419-431}	0	0	0	P04003	70.63	70.63	70.63	25.4968	23.8987	24.1045	12.3565	12.6383	15	114.821	114.821	114.821
23416@Exos_IDIBAPS_PET6.cmpd.rclb.mgf	71.33	857.399	2	1	0.0094	0	2	DHLK	YVMLPVADQDQCIR	HYEG	MOD:00719 M3;MOD:00110 C12	0	25141	P00738	P00738{298-311}	0	0	0	A0A087WU08;A0A0C4DGL8;H0Y300;H3BS21;J3QLC9;J3QR68;P00738;P00738-2	73.14	73.14	73.14	24.4265	22.8253	23.0187	10.6021	8.76955	9.65758	120.023	120.023	120.023
18296@IDIBAPS_Term_CT3.cmpd.rclb.mgf	69.42	753.032	3	0	-0.0006	0	2	IIRK	GGETSEMYLIQPDSSVKPYR	VYCD		0	16095	P02675	P02675{248-267}	0	0	0	D6REL8;P02675	73.4	73.4	73.4	29.734	27.9078	27.7576	14.1308	15	15	146.201	146.201	146.201
12764@IDIBAPS_Term_PET5.cmpd.rclb.mgf	52.98	471.574	3	0	0.0001	0	2	YVNK	YHWEHTGLTLR	EVSS		0	22881	P04114	P04114{4088-4098}	0	0	0	P04114	49.39	49.39	49.39	23.8402	22.2593	22.833	10.9586	8.92082	9.31876	127.228	127.228	127.228
13428@Exos_IDIBAPS_CT9.cmpd.rclb.mgf	46.48	657.836	2	0	-0.0007	0	2	LWGK	VNVDEVGGEALGR	LLVV		0	8111	P68871	P68871{19-31}	0	0	0	A0A2R8Y7R2;F8W6P5;P68871	79.13	79.13	79.13	30.699	29.2535	29.9249	7.56864	8	7.42022	156.576	156.576	156.576
4297@IDIBAPS_Term_PET1.cmpd.rclb.mgf	28.88	533.265	2	0	0.0004	0	2	AEVK	AQYEDIAQK	SKAE		0	11668	P04264	P04264{356-364}	0	0	0	P04264	59.9	59.9	59.9	19.6737	18.1738	18.8853	2.50864	3.16115	2.49485	114.372	114.372	114.372
23688@Exos_IDIBAPS_CT6.cmpd.rclb.mgf	73.02	829.442	2	0	0.0009	0	2	TLPK	SVSDGIAALDLNAVANK	IADF		0	22881	P04114	P04114{3830-3846}	0	0	0	P04114	86.92	86.92	86.92	24.5836	22.9795	23.3922	10.1308	9.69897	8.67778	165.048	165.048	165.048
10551@IDIBAPS_Term_CT3.cmpd.rclb.mgf	47.08	620.849	2	0	0.0004	0	2	AQLR	ILAGPAGDSNVVK	LQRI		0	15328	P04275	P04275{1838-1850}	0	0	0	P04275	80.9	80.9	80.9	26.3347	24.8687	25.7463	4.26761	5.92082	3.55284	139.299	139.299	139.299
25634@IDIBAPS_Term_PET3.cmpd.rclb.mgf	88.08	506.824	2	0	-0.0003	0	2	KPIR	TGISPLALIK	GMTR		0	22881	P04114	P04114{220-229}	0	0	0	A8MUN2;P04114	63.19	63.19	63.19	24.7714	23.702	24.5621	7.12494	4.76955	6.5376	127.965	127.965	127.965
18124@Exos_IDIBAPS_PET10.cmpd.rclb.mgf	59.28	1044.49	2	0	-0.0039	0	2	LALR	GQTGGDVNVEMDAAPGVDLSR	ILNE		0	16188	P08779	P08779{264-284}	0	0	0	K7ENW6;P08779	88.98	88.98	88.98	24.4202	22.8515	22.7586	10.9586	14.1308	11.699	165.125	165.125	165.125
16735@IDIBAPS_Term_PET2.cmpd.rclb.mgf	59.62	756.853	2	0	0.0009	0	2	TGLR	DASGATFTWTPSSGK	SAVQ		0	17352	A0A0G2JMB2;P01877	A0A0G2JMB2{141-155};P01877{141-155}	0	0	0	A0A0G2JMB2;A0A286YEY5;P01877	103.71	103.71	103.71	32.0439	30.3983	30.8309	8.21467	9.74473	8.3098	154.006	154.006	154.006
31971@Exos_IDIBAPS_CT10.cmpd.rclb.mgf	94.68	853.436	2	0	-0.0003	0	2	FLHR	NIQEYLSILTDPDGK	GKEK		0	22881	P04114	P04114{4447-4461}	0	0	0	P04114	83.34	83.34	83.34	32.3526	30.7243	31.1411	11.3872	8.46852	10.8861	140.356	140.356	140.356
12811@IDIBAPS_Term_CT2.cmpd.rclb.mgf	51.48	607.765	2	0	-0.0081	0	2	GLAK	AIGYATAADCGR	TVLS	MOD:00110 C10	0	1608	Q9Y6R7	Q9Y6R7{423-434}	0	0	0	A0A286YF91;Q9Y6R7	58.95	58.95	58.95	25.212	23.7602	24.2496	7.03152	7.82391	7.17393	120.364	120.364	120.364
6339@IDIBAPS_Term_CT5.cmpd.rclb.mgf	33.68	458.723	2	0	0.0001	0	2	AKRK	HVAEAICK	EQHL	MOD:00110 C7	0	22881	P04114	P04114{255-262}	0	0	0	A8MUN2;P04114	53.91	53.91	53.91	20.8175	19.5699	20.2776	4.26761	2.95861	4.74473	117.411	117.411	117.411
20010@IDIBAPS_Term_PET2.cmpd.rclb.mgf	68.28	872.458	2	0	0.0174	0	2	QWSK	LYPIANGNNQSPVDIK	TSET	MOD:00684 N6	0	14487	P00915	P00915{20-35}	0	0	0	E5RFL2;E5RG43;E5RGU8;E5RH81;E5RHP7;E5RIF9;E5RII2;P00915	33.42	33.42	33.42	18.1783	16.583	21.2086	2.92082	3.34679	2.50864	87.0588	87.0588	126.694
18386@IDIBAPS_Term_PET5.cmpd.rclb.mgf	68.73	631.323	2	0	-0.0008	0	2	AHLR	VTAAPQSVCALR	AVDQ	MOD:00110 C9	0	8650	P01023	P01023{587-598}	0	0	0	P01023	67.67	67.67	67.67	26.6309	25.1095	25.6173	4.60206	5.07058	4.58503	122.944	122.944	122.944
14947@Exos_IDIBAPS_CT10.cmpd.rclb.mgf	49.92	814.398	2	0	-0.0084	0	2	SDTR	YSPSFQGQVTISADK	SIST		0	3512	A0A0C4DH38	A0A0C4DH38{79-93}	0	0	0	A0A0C4DH38	80.95	80.95	80.95	23.2668	21.7976	22.0752	8.67778	10.0706	8.31876	124.665	124.665	124.665
19932@Exos_IDIBAPS_CT10.cmpd.rclb.mgf	62.78	875.894	2	0	-0.0005	0	2	FRYK	LQDFSDQLSDYYEK	FIAE		0	22881	P04114	P04114{4499-4512}	0	0	0	P04114	96.2	96.2	96.2	34.4916	32.8226	32.8617	5.92082	9.40894	8.74473	123.136	123.136	123.136
28543@IDIBAPS_Term_PET1.cmpd.rclb.mgf	96.02	693.922	2	0	0.0005	0	2	NKEK	NVPLPVIAELPPK	VSVF		0	36756	P01871	P01871{100-112}	0	0	0	A0A1B0GUU9;P01871;P01871-2	64.43	64.43	64.43	26.5367	25.0273	26.1423	11.0269	8.58503	11.3665	117.735	117.735	117.735
10780@Exos_IDIBAPS_PET8.cmpd.rclb.mgf	39.68	827.734	3	0	-0.0236	1	2	REGK	QVGSGVTTDQVQAEAKESGPTTYK	VTST		0	36756	P01871	P01871{154-177}	0	0	0	A0A1B0GUU9;P01871;P01871-2	65.43	65.43	65.43	24.7425	22.9446	22.7082	14.4318	15	14.3279	138.79	138.79	138.79
12209@Exos_IDIBAPS_PET8.cmpd.rclb.mgf	43.35	677.855	2	0	-0.0028	0	2	YKNK	YGMVAQVTQTLK	LEDT	MOD:00719 M3	0	22881	P04114	P04114{276-287}	0	0	0	A8MUN2;P04114	42.16	42.16	42.16	19.6892	18.2154	18.9343	8.25964	7.40894	7.61979	134.158	134.158	134.158
5830@IDIBAPS_Term_PET2.cmpd.rclb.mgf	30.88	408.223	2	0	-0.0003	0	2	IHGR	GGGALLGDR	WILT		0	3488	P00736;Q9NZP8	P00736{487-495};Q9NZP8{268-276}	0	0	0	A0A3B3ISR2;A0A3B3ITU4;B4DPQ0;F5H2D0;H0YFL7;P00736;Q9NZP8	72.33	72.33	72.33	23.6552	22.3582	23.3457	1.72125	1.92082	1.85387	121.901	121.901	121.901
15529@IDIBAPS_Term_CT2.cmpd.rclb.mgf	58.78	731.4	2	0	0.0005	0	2	LQFR	VPGTSTSATLTGLTR	GATY		0	34575	P02751	P02751{2150-2164}	0	0	0	H0Y7Z1;P02751;P02751-10;P02751-11;P02751-12;P02751-13;P02751-14;P02751-15;P02751-17;P02751-3;P02751-5;P02751-7;P02751-8;P02751-9	85.01	85.01	85.01	23.9041	22.2718	23.0659	6.92082	9.25964	7.26761	174.823	174.823	174.823
17341@IDIBAPS_Term_CT1.cmpd.rclb.mgf	67.12	729.891	2	0	0.0048	0	2	TVIK	TLLVEAEGIEQEK	TFSS		0	8650	P20742	P20742{908-920}	0	0	0	P20742	78.97	78.97	78.97	24.2494	22.6496	23.2788	5.48149	6.46852	5.69897	115.451	115.451	115.451
32519@IDIBAPS_Term_PET2.cmpd.rclb.mgf	105.5	599.367	2	0	0.001	0	2	FNDK	LAEGFPLPLLK	RVQL		0	10231	P18428	P18428{444-454}	0	0	0	P18428	63.56	63.56	63.56	25.5193	24.2435	25.1663	4.63827	4.00436	4.63827	141.931	141.931	141.931
35282@IDIBAPS_Term_CT3.cmpd.rclb.mgf	127.22	988.186	3	0	0.0248	0	2	FMER	LWAYLTIQQLLEQTVSASDADQQALR	NQAL	MOD:00685 Q13	0	26376	Q14624	Q14624{547-572}	0	0	0	B7ZKJ8;H7C0L5;Q14624;Q14624-2;Q14624-3;Q14624-4	88.07	88.07	88.07	32.5365	30.8537	30.6617	15	15	14.5528	114.849	114.849	124.117
21562@IDIBAPS_Term_CT4.cmpd.rclb.mgf	75.57	693.896	2	0	0.0002	0	2	GKEK	IAELSATAQEIIK	SQAI		0	22881	P04114	P04114{4466-4478}	0	0	0	P04114	92.15	92.15	92.15	27.6859	26.133	26.9638	6.49485	5.18709	6.52288	152.133	152.133	152.133
23891@IDIBAPS_Term_CT5.cmpd.rclb.mgf	80.35	804.901	2	0	0.0005	0	2	LIER	YEVDQQIQVLMDK	LVEL		0	22881	P04114	P04114{2348-2360}	0	0	0	P04114	97.95	97.95	97.95	27.3787	25.7612	26.2177	9.13668	9.4318	9.69897	133.901	133.901	133.901
21160@IDIBAPS_Term_PET3.cmpd.rclb.mgf	75.58	780.405	2	1	0.0059	0	2	KKYR	ITENDIQIALDDAK	INFN		0	22881	P04114	P04114{2151-2164}	0	0	0	P04114	106.88	106.88	106.88	24.6199	23.0652	23.5472	7.31876	8.31876	7.18709	150.354	150.354	150.354
18444@Exos_IDIBAPS_PET6.cmpd.rclb.mgf	58.47	1044.49	2	0	-0.0027	0	2	LALR	GQTGGDVNVEMDAAPGVDLSR	ILNE		0	16188	P08779	P08779{264-284}	0	0	0	K7ENW6;P08779	84.79	84.79	84.79	28.8327	27.2488	27.1605	12.4815	12.9208	14.5528	145.568	145.568	145.568
20887@IDIBAPS_Term_CT5.cmpd.rclb.mgf	72.35	676.856	2	0	0.0053	0	2	DNSK	NTLYLQMNSLR	AEDT		0	3651	A0A075B7B8;A0A0B4J1X5;A0A0J9YY99;P01764;P01768	A0A075B7B8{96-106};A0A0B4J1X5{96-106};A0A0J9YY99{96-106};P01764{96-106};P01768{96-106}	0	0	0	A0A075B7B8;A0A075B7E8;A0A0B4J1X5;A0A0C4DH42;A0A0J9YY99;P01764;P01767;P01768;P01772;P0DP02;P0DP03	57.29	57.29	57.29	25.1537	23.6152	24.3223	4.72125	3.76955	5.03621	117.798	117.798	117.798
21520@IDIBAPS_Term_CT5.cmpd.rclb.mgf	74.05	767.838	2	0	0.0002	0	2	CSGR	EATLQDCPSGPWGK	NTCN	MOD:00110 C7	0	29251	O43866	O43866{212-225}	0	0	0	O43866	86.7	86.7	86.7	25.893	24.4172	24.6033	11.3979	10.1427	9.33724	118.568	118.568	118.568
23813@IDIBAPS_Term_CT2.cmpd.rclb.mgf	81.67	715.899	2	0	0.0007	0	2	KRMK	ALVEQGFTVPEIK	TILG		0	22881	P04114	P04114{2579-2591}	0	0	0	P04114	88.85	88.85	88.85	27.3287	25.8013	26.5184	6.11351	9.02687	6.10791	143.445	143.445	143.445
22421@IDIBAPS_Term_CT2.cmpd.rclb.mgf	77.92	840.76	3	0	0.0002	0	2	QLIK	AIQLTYNPDESSKPNMIDAATLK	SRKM		0	6343	P02679	P02679{89-111}	0	0	0	C9JC84;C9JEU5;P02679;P02679-2	78.58	78.58	78.58	36.326	34.4906	34.5222	13.9208	15	15	139.752	139.752	139.752
484@IDIBAPS_Term_PET5.cmpd.rclb.mgf	17.7	597.916	3	0	0.0041	0	2	RGSR	GGSGGSYGGGGSGGGYGGGSGSR	GGSG		0	24798	P35527	P35527{491-513}	0	0	0	K7EQQ3;P35527	101.03	101.03	101.03	24.2211	22.4452	22.2589	6.79588	8.04096	8.284	156.682	156.682	156.682
12025@IDIBAPS_Term_PET4.cmpd.rclb.mgf	49.08	794.38	2	0	0.0021	0	2	YLDK	VQALEEANNDLENK	IQDW	MOD:00684 N8	0	24798	P35527	P35527{171-184}	0	0	0	P35527			89.79			29.2525			7.08619	70.0877	70.0877	125.643
34204@Exos_IDIBAPS_PET10.cmpd.rclb.mgf	104.33	1091.85	3	0	-0.002	0	2	FSHR	LNTDIAGLASAIDMSTNYNSDSLHFSNVFR	SVMA		0	22881	P04114	P04114{1868-1897}	0	0	0	P04114	86.87	86.87	86.87	32.7741	31.0718	30.4635	14.5528	10.7212	13.8861	197.527	197.527	197.527
20812@Exos_IDIBAPS_PET6.cmpd.rclb.mgf	64.58	741.864	2	0	0.0023	0	2	PRIK	VTTSQDMLSIMEK	LEFF		0	5283	P05155	P05155{403-415}	0	0	0	E9PGN7;H9KV48;P05155;P05155-2;P05155-3	77.47	77.47	77.47	30.3249	28.7219	29.1806	7.79588	6.40894	8.34679	121.694	121.694	121.694
38686@Exos_IDIBAPS_PET7.cmpd.rclb.mgf	115.78	839.761	3	1	0.0033	0	2	NSLK	EFNLQNMGLPDFHIPENLFLK	SDGR		0	22881	P04114	P04114{1260-1280}	0	0	0	P04114	46.4	46.4	46.4	25.2667	23.5228	23.4837	10.4949	12.1367	11.4318	123.27	123.27	123.27
20361@IDIBAPS_Term_CT4.cmpd.rclb.mgf	72.23	674.045	3	0	0.0112	0	2	ATTK	TTLTGLRPGTEYGIGVSAVK	EDKE		0	34390	P24821;P24821-4	P24821{950-969};P24821-4{950-969}	0	0	0	E9PC84;F5H7V9;J3QSU6;P24821;P24821-2;P24821-3;P24821-4;P24821-5;P24821-6	41.82	41.82	41.82	28.8485	27.3386	27.9029	5.56864	6.45593	5.76955	133.601	133.601	133.601
21044@IDIBAPS_Term_PET1.cmpd.rclb.mgf	74.6	936.474	2	0	-0.0027	0	2	SPAK	LLLQMDSSATAYGSTVSK	RVAW		0	22881	P04114	P04114{1146-1163}	0	0	0	P04114	128.74	128.74	128.74	32.1917	30.4839	30.8827	12.6021	15	13.3279	194.534	194.534	194.534
15346@Exos_IDIBAPS_CT10.cmpd.rclb.mgf	50.93	772.406	3	1	0.0244	0	2	YYLR	VTTVASHTSDSDVPSGVTEVVVK	LFDS		0	18882	P10909	P10909{386-408}	0	0	0	H0YAS8;H0YC35;P10909;P10909-2;P10909-3;P10909-4;P10909-5;P10909-6	37.55	37.55	37.55	19.7948	18.1218	18.2046	6.50864	6.52288	5.88606	124.152	124.152	124.152
19457@Exos_IDIBAPS_PET8.cmpd.rclb.mgf	62.13	1064.04	2	0	-0.0101	0	2	ELEK	HQLYIDETVNSNIPTNLR	VLRS		0	16095	P02675	P02675{179-196}	0	0	0	P02675	67.14	67.14	67.14	31.5513	29.9437	30.0999	15	15	15	157.88	157.88	157.88
26253@Exos_IDIBAPS_PET8.cmpd.rclb.mgf	80.02	806.898	2	0	0.0025	0	2	LNLK	LLDNWDSVTSTFSK	LREQ		0	26138	P02647	P02647{70-83}	0	0	0	F8W696;P02647	92.95	92.95	92.95	33.6539	32.0734	32.4353	6.36653	8.95861	6.12494	132.522	132.522	132.522
15351@IDIBAPS_Term_PET1.cmpd.rclb.mgf	58.65	594.354	2	0	0.0011	1	2	NGLR	RVLDELTLTK	ADLE		0	16188	P13645	P13645{257-266}	0	0	0	P13645	69.43	69.43	69.43	15.2724	13.8171	14.8941	2.58503	3.69897	3.04576	115.829	115.829	115.829
14864@IDIBAPS_Term_PET2.cmpd.rclb.mgf	54.63	641.285	2	0	-0.0018	0	2	DVKK	MTVTDQVNCPK		MOD:00110 C9	0	19486	P05090	P05090{177-187}	0	0	0	C9JF17;P05090	72.21	72.21	72.21	24.9907	23.392	23.7213	6.02687	7.00436	5.27572	134.188	134.188	134.188
30248@Exos_IDIBAPS_CT6.cmpd.rclb.mgf	91.25	808.948	2	0	-0.0018	0	2	KKLR	TSSFALNLPTLPEVK	FPEV		0	22881	P04114	P04114{3776-3790}	0	0	0	P04114	80.76	80.76	80.76	25.8522	24.3064	24.9324	6.79588	8.48149	7.4437	135.964	135.964	135.964
15590@Exos_IDIBAPS_PET7.cmpd.rclb.mgf	52.15	713.351	3	0	-0.0043	0	2	CINR	HNVYINGITYTPVSSTNEK	DMYS	MOD:00684 N6	0	8650	P01023	P01023{646-664}	0	0	0	P01023			85.27			31.4453			15	101.156	101.156	114.139
3702@Exos_IDIBAPS_PET7.cmpd.rclb.mgf	21.82	488.729	2	0	0.0016	0	2	GLCK	AGFAGDDAPR	AVFP		0	30234	P60709;P63261;P68032	P60709{19-28};P63261{19-28};P68032{21-30}	0	0	0	A0A2R8Y793;A0A2R8YGF8;A5A3E0;A6NL76;B8ZZJ2;C9JFL5;C9JTX5;C9JUM1;C9JZR7;E7EVS6;F6QUT6;F6UVQ4;F8WB63;F8WCH0;G5E9R0;I3L1U9;I3L3I0;I3L3R2;I3L4N8;J3KT65;K7EM38;P0CG38;P0CG39;P60709;P62736;P63261;P63267;P63267-2;P68032;P68133;Q6S8J3	54.69	54.69	54.69	22.4373	20.9349	21.3829	3.76955	5.72125	4.27572	118.469	118.469	118.469
37846@Exos_IDIBAPS_PET6.cmpd.rclb.mgf	113.23	786.758	3	0	0.0027	0	2	KFYK	QTVNLQLQPYSLVTTLNSDLK	YNAL	MOD:00040 Q1	0	22881	P04114	P04114{1782-1802}	0	0	0	P04114	66.07	66.07	66.07	31.998	30.4378	30.6456	10.0088		10.9208	116.957	116.957	116.957
8280@IDIBAPS_Term_PET2.cmpd.rclb.mgf	37.27	809.406	2	0	-0.0042	0	2	REGK	QVGSGVTTDQVQAEAK	ESGP		0	36756	P01871	P01871{154-169}	0	0	0	A0A1B0GUU9;P01871;P01871-2	118.37	118.37	118.37	27.3135	25.6473	26.0397	12.1938	11.1739	11.5528	166.413	166.413	166.413
28409@Exos_IDIBAPS_CT9.cmpd.rclb.mgf	86.67	783.401	2	0	-0.0057	0	2	VFPK	AVSMPSFSILGSDVR	VPSY		0	22881	P04114	P04114{3277-3291}	0	0	0	P04114	98.61	98.61	98.61	29.3433	27.804	28.332	12.1308	7.37675	8.33724	126.428	126.428	126.428
20494@Exos_IDIBAPS_PET8.cmpd.rclb.mgf	64.8	693.896	2	0	0.0003	0	2	GKEK	IAELSATAQEIIK	SQAI		0	22881	P04114	P04114{4466-4478}	0	0	0	P04114	87.52	87.52	87.52	29.4774	27.9245	28.7553	6.67778	5.03152	7.16115	168.459	168.459	168.459
5256@IDIBAPS_Term_PET5.cmpd.rclb.mgf	32.33	586.288	2	0	-0.0033	0	2	GRPR	HQGVMVGMGQK	DSYV		0	30234	P60709;P63261;P68032	P60709{40-50};P63261{40-50};P68032{42-52}	0	0	0	A0A2R8Y793;A0A2R8YGF8;A6NL76;B8ZZJ2;C9JFL5;C9JTX5;C9JUM1;C9JZR7;E7EVS6;F6QUT6;F6UVQ4;F8WB63;G5E9R0;I3L1U9;I3L3I0;I3L3R2;J3KT65;K7EM38;P60709;P62736;P63261;P63267;P68032;P68133;Q562R1	56.25	56.25	56.25	24.6375	23.134	23.6697	8.1549	9.17393	8.20066	124.874	124.874	124.874
38375@Exos_IDIBAPS_CT6.cmpd.rclb.mgf	116.23	727.926	2	0	-0.0024	0	2	HDLK	IAIANIIDEIIEK	LKSL		0	22881	P04114	P04114{2196-2208}	0	0	0	P04114	51.04	51.04	51.04	30.7275	29.1977	30.1364	8.5376	8.36653	11.0706	122.451	122.451	122.451
15317@IDIBAPS_Term_PET2.cmpd.rclb.mgf	55.82	599.304	2	0	0.0005	0	2	LSEK	LDSTDFTGTIK	LLNE		0	13876	P02786	P02786{135-145}	0	0	0	G3V0E5;P02786	89.32	89.32	89.32	28.0674	26.5204	27.343	3.23657	3.79588	2.65758	122.123	122.123	122.123
19205@IDIBAPS_Term_CT3.cmpd.rclb.mgf	72.17	837.023	3	0	-0.0142	1	2	FAHR	DFSAEYEEDGKYEGLQEWEGK	AHLN		0	22881	P04114	P04114{3953-3973}	0	0	0	P04114	77.94	77.94	77.94	32.9181	31.1481	30.8477	7.56864	10.9586	9.40894	141.987	141.987	141.987
25810@IDIBAPS_Term_PET3.cmpd.rclb.mgf	88.85	806.897	2	0	-0.0003	0	2	LNLK	LLDNWDSVTSTFSK	LREQ		0	26138	P02647	P02647{70-83}	0	0	0	F8W696;P02647	79.56	79.56	79.56	28.4365	26.8433	27.2135	5.63827	9.92082	5.92082	117.174	117.174	117.174
33341@Exos_IDIBAPS_CT10.cmpd.rclb.mgf	98.3	916.433	2	0	0.0037	0	2	GGLK	QFSFPLSSEPFQGSYK	VVVQ	MOD:00040 Q1	0	8650	P01023	P01023{189-204}	0	0	0	P01023	77.75	77.75	77.75	29.143	27.5001	27.5179	8		12.6021	126.028	126.028	126.028
15471@Exos_IDIBAPS_PET7.cmpd.rclb.mgf	51.85	944.473	2	0	0.0002	0	2	SPAK	LLLQMDSSATAYGSTVSK	RVAW	MOD:00719 M5	0	22881	P04114	P04114{1146-1163}	0	0	0	P04114	132.17	132.17	132.17	25.9129	24.2043	24.4892	14.5686	15	14.9208	188.055	188.055	188.055
38734@IDIBAPS_Term_CT5.cmpd.rclb.mgf	123.38	748.444	3	0	-0.001	0	2	SDVR	VPSYTLILPSLELPVLHVPR	NLKL		0	22881	P04114	P04114{3292-3311}	0	0	0	P04114	100.58	100.58	100.58	33.487	32.5862	32.8241	12.9586	12.1249	13.5528	188.617	188.617	188.617
28405@IDIBAPS_Term_PET1.cmpd.rclb.mgf	95.5	825.773	3	0	0.006	1	2	YTVK	DDKESVPISDTIIPAVPPPTDLR	FTNI		0	34575	P02751	P02751{1252-1274}	0	0	0	P02751;P02751-10;P02751-14;P02751-17;P02751-3;P02751-4;P02751-5;P02751-6;P02751-8;P02751-9	51.73	51.73	51.73	31.6041	30.0198	30.0295	12.4815	7.00436	11.8861	134.593	134.593	134.593
21623@IDIBAPS_Term_PET3.cmpd.rclb.mgf	76.95	817.417	2	0	0.0029	0	2	SVNK	ALYWVNGQVPDGVSK	VLVD	MOD:00684 N6	0	22881	P04114	P04114{718-732}	0	0	0	A8MUN2;P04114	25.59	25.59	70.17			25.129			8.85387	81.4204	81.4204	142.72
6715@Exos_IDIBAPS_CT9.cmpd.rclb.mgf	29.17	712.661	3	0	-0.0007	0	2	VQWK	VDNALQSGNSQESVTEQDSK	DSTY		0	8728	P01834	P01834{43-62}	0	0	0	P01834	99.27	99.27	99.27	28.0545	26.3061	26.148	10.4559	14.5229	13.9586	122.746	122.746	122.746
23715@IDIBAPS_Term_CT5.cmpd.rclb.mgf	79.88	919.96	2	0	-0.0029	0	2	GGTK	SISISVAGGGGGFGAAGGFGGR	GGGF		0	11668	P35908	P35908{71-92}	0	0	0	P35908	115.37	115.37	115.37	32.2305	30.5149	30.8928	15	13.8539	15	145.688	145.688	145.688
36571@Exos_IDIBAPS_PET7.cmpd.rclb.mgf	109.37	844.76	3	0	0.0057	0	2	NSLK	EFNLQNMGLPDFHIPENLFLK	SDGR	MOD:00719 M7	0	22881	P04114	P04114{1260-1280}	0	0	0	P04114	45.24	45.24	45.24	21.2757	19.4999	19.4083	7.85387	10.2366	8.63827	117.501	117.501	117.501
11920@IDIBAPS_Term_CT2.cmpd.rclb.mgf	49.12	651.828	2	0	0.0043	0	2	DKVR	ALEEANADLEVK	IHDW	MOD:00684 N6	0	16188	P02533;P08779;P13646	P02533{135-146};P08779{137-148};P13646{124-135}	0	0	0	K7EMD9;K7ERE3;P02533;P08779;P13646;P13646-2;P13646-3;P19012			76.1			27.2011			6.46852	69.0198	69.0198	114.335
36195@IDIBAPS_Term_CT5.cmpd.rclb.mgf	115.55	754.753	3	0	0.0014	1	2	PEMR	LPYTIITTPPLKDFSLWEK	TGLK		0	22881	P04114	P04114{3137-3155}	0	0	0	P04114	64.36	64.36	64.36	32.6027	31.0233	31.5711	14.7959	15	15	136.431	136.431	136.431
1842@IDIBAPS_Term_PET1.cmpd.rclb.mgf	22.2	871.38	2	0	0.0031	0	2	SGSR	GGSGGGGSISGGGYGSGGGSGGR	YGSG		0	11668	P35908	P35908{550-572}	0	0	0	P35908	82.61	82.61	82.61	28.7129	26.9708	27.2297	15	14.6576	15	121.39	121.39	121.39
31131@IDIBAPS_Term_CT2.cmpd.rclb.mgf	102.95	825.981	2	0	-0.0002	0	2	ILWR	GLPNVVTSAISLPNIR	KPDG		0	13292	Q92954-3	Q92954-3{1252-1267}	0	0	0	A0A0U1RR20;Q92954;Q92954-2;Q92954-3;Q92954-4;Q92954-5;Q92954-6	94.06	94.06	94.06	31.5581	30.1271	30.9878	8.79588	8.35655	8.92082	124.557	124.557	124.557
14032@IDIBAPS_Term_CT2.cmpd.rclb.mgf	54.67	607.321	2	0	0.0011	0	2	VLVR	WLQGSQELPR	EKYL		0	17352	A0A0G2JMB2;P01876;P01877	A0A0G2JMB2{251-260};P01876{264-273};P01877{251-260}	0	0	0	A0A0G2JMB2;A0A286YEY1;A0A286YEY5;P01876;P01877	67.24	67.24	67.24	25.9508	24.4603	25.2055	3.65758	3.85387	4.00877	123.962	123.962	123.962
23563@IDIBAPS_Term_CT1.cmpd.rclb.mgf	85.12	833.393	3	0	-0.0041	0	2	YHMK	ADSVVDLLSYNVQGSGETTYDHK	NTFT		0	22881	P04114	P04114{1393-1415}	0	0	0	P04114	77.02	77.02	77.02	35.6134	33.948	33.6174	15	15	15	166.207	166.207	166.207
21584@IDIBAPS_Term_PET4.cmpd.rclb.mgf	74.92	936.471	2	0	-0.0085	0	2	SPAK	LLLQMDSSATAYGSTVSK	RVAW		0	22881	P04114	P04114{1146-1163}	0	0	0	P04114	111.24	111.24	111.24	35.5376	33.8014	34.2001	15	15	15	162.79	162.79	162.79
19844@Exos_IDIBAPS_CT9.cmpd.rclb.mgf	63.23	662.333	2	0	-0.0004	0	2	VYTK	NPNGYSFSIPVK	VLAD	MOD:00684 N3	0	22881	P04114	P04114{3713-3724}	0	0	0	P04114			82.3			22.1933			9.60206	74.5707	74.5707	139.703
24014@IDIBAPS_Term_CT4.cmpd.rclb.mgf	82.28	710.003	3	0	-0.0019	0	2	MISR	TPEVTCVVVDVSHEDPEVK	FNWY	MOD:00110 C6	0	4075	P01857	P01857{139-157}	0	0	0	A0A0A0MS07;A0A0A0MS08;P01857	69.61	69.61	69.61	26.9336	25.2714	25.2816	14.301	15	14.9208	159.93	159.93	159.93
21524@IDIBAPS_Term_CT2.cmpd.rclb.mgf	75.57	796.735	3	0	0.0091	0	2	WITK	QQNAQGGFSSTQDTVVALHALSK	YGAA	MOD:00684 N3	0	8650	P01023	P01023{1241-1263}	0	0	0	P01023	63.04	63.04	64.84	27.0669	25.3108	22.6341	14.3279	13.7447	14.6778	93.0261	93.0261	137.496
24910@Exos_IDIBAPS_CT10.cmpd.rclb.mgf	75.73	944.979	2	0	-0.0018	0	2	LILR	VIGNMGQTMEQLTPELK	SSIL		0	22881	P04114	P04114{491-507}	0	0	0	A8MUN2;P04114	113.82	113.82	113.82	27.9147	26.1284	26.5178	11.8239	12.5376	11.9208	164.445	164.445	164.445
24643@Exos_IDIBAPS_CT10.cmpd.rclb.mgf	75.03	872.434	2	0	0.0007	0	2	SNNK	YAASSYLSLTPEQWK	SHRS		0	32618	B9A064;P0DOY3	B9A064{174-188};P0DOY3{66-80}	0	0	0	A0A0B4J231;A0M8Q6;B9A064;P0CF74;P0CG04;P0DOY2;P0DOY3	97.23	97.23	97.23	29.2997	27.5789	27.9863	8.284	8.13668	8.65758	137.131	137.131	137.131
13547@Exos_IDIBAPS_CT9.cmpd.rclb.mgf	46.78	639.359	2	0	0.0001	0	2	RGGK	YAATSQVLLPSK	DVMQ		0	36756	P01871	P01871{65-76}	0	0	0	A0A1B0GUU9;P01871;P01871-2	96.04	96.04	96.04	31.0345	29.5922	30.478	6.07572	8.11351	6.284	143.376	143.376	143.376
29240@IDIBAPS_Term_CT3.cmpd.rclb.mgf	102.63	651.862	2	0	0.0014	0	2	DNNR	SLDLDSIIAEVK	AQYE		0	11668	P04264	P04264{344-355}	0	0	0	P04264	98.33	98.33	98.33	28.6048	26.913	27.7129	5.03152	4.22915	4.88606	141.761	141.761	141.761
27124@IDIBAPS_Term_CT1.cmpd.rclb.mgf	96.27	953.454	2	0	0.0064	0	2	NNYK	TTPPMLDSDGSFFLYSK	LTVD		0	4075	P01859	P01859{272-288}	0	0	0	A0A286YEY4;P01859	79.21	79.21	79.21	27.5414	25.9387	25.9993	7.92082	7.72125	8.16115	117.289	117.289	117.289
12292@IDIBAPS_Term_PET4.cmpd.rclb.mgf	49.8	947.943	2	0	-0.0032	0	2		DIQMTQSPSSLSASVGDR	VTIT	MOD:00719 M4	0	25699	A0A2Q2TTZ9	A0A2Q2TTZ9{1-18}	0	0	0	A0A2Q2TTZ9	80.03	80.03	80.03	25.6118	23.9611	24.0394	13.8239	13.9208	13.0269	118.23	118.23	118.23
33194@Exos_IDIBAPS_CT9.cmpd.rclb.mgf	101.62	946.48	2	0	-0.0026	0	2	VDHK	LSLESLTSYFSIESSTK	GDVK		0	22881	P04114	P04114{3481-3497}	0	0	0	P04114	133.11	133.11	133.11	28.683	26.9174	27.3287	9.3098	10.6383	9.49485	122.542	122.542	122.542
22225@Exos_IDIBAPS_CT6.cmpd.rclb.mgf	69.25	779.9	2	0	-0.0044	0	2	KKYR	ITENDIQIALDDAK	INFN		0	22881	P04114	P04114{2151-2164}	0	0	0	P04114	101.71	101.71	101.71	26.8054	25.3159	25.7593	7.14874	8.27572	8.0655	135.361	135.361	135.361
27960@Exos_IDIBAPS_PET8.cmpd.rclb.mgf	85	836.429	2	0	-0.0033	0	2	NLQR	SYTVAIAGYALAQMGR	LKGP		0	28644	P01024	P01024{1186-1201}	0	0	0	M0R0Q9;P01024	60.75	60.75	60.75	26.8645	25.4067	25.7235	9.74473	10.3098	9.67778	130.545	130.545	130.545
16241@Exos_IDIBAPS_CT6.cmpd.rclb.mgf	53.67	882.932	2	0	-0.0037	0	2	ATGR	NMEQFQVSVSVAPNAK	ITFE	MOD:00719 M2	0	26376	Q14624	Q14624{124-139}	0	0	0	B7ZKJ8;Q14624;Q14624-2;Q14624-3;Q14624-4	81.42	81.42	81.42	29.9397	28.2154	28.4852	13.5528	13.7696	12.0655	146.818	146.818	146.818
17580@IDIBAPS_Term_PET3.cmpd.rclb.mgf	65.62	924.437	2	0	-0.0011	0	2	VLSR	EYSGTIASEANTYLNSK	STRS		0	22881	P04114	P04114{3508-3524}	0	0	0	P04114	109.87	109.87	109.87	27.969	26.3867	26.3689	15	13.8861	11.7959	149.969	149.969	149.969
21721@Exos_IDIBAPS_CT6.cmpd.rclb.mgf	67.93	620.308	2	1	0.0062	0	2	RKSK	LICQATGFSPR	QIQV	MOD:00110 C3	0	36756	P01871	P01871{132-142}	0	0	0	A0A1B0GUU9;P01871;P01871-2	77.06	77.06	77.06	28.2154	26.5406	27.2502	3.1549	4.50864	3.58503	117.777	117.777	117.777
15637@IDIBAPS_Term_PET2.cmpd.rclb.mgf	56.65	799.843	2	0	0.0009	0	2	PLVK	YSSDYFQAPSDYR	YYPY		0	37237	Q08380	Q08380{442-454}	0	0	0	Q08380	70.5	70.5	70.5	29.337	27.7711	27.7721	8.10791	10.4318	10.3872	122.619	122.619	122.619
24013@Exos_IDIBAPS_PET10.cmpd.rclb.mgf	74.95	848.909	4	0	0.0041	1	2	AKNR	KDIENQYETQITQIEHEVSSSGQEVQSSAK	EVTQ		0	24798	P35527	P35527{339-368}	0	0	0	K7EQQ3;P35527	147.48	147.48	147.48	36.8275	34.9685	34.4287				146.85	146.85	146.85
35079@Exos_IDIBAPS_PET7.cmpd.rclb.mgf	105.2	910.797	3	0	-0.0188	0	2	DYLR	WVQTLSEQVQEELLSSQVTQELR	ALMD		0	9855	P02649	P02649{57-79}	0	0	0	E7ERP7;E9PEV4;H0Y7L5;P02649	74.52	74.52	74.52	33.771	32.0125	31.9426	14.0757	12.3372	13.7959	120.676	120.676	120.676
11526@IDIBAPS_Term_PET3.cmpd.rclb.mgf	48.88	753.393	2	0	-0.002	0	2	ATLR	IGQDGISTSATTNLK	CSLL		0	22881	P04114	P04114{1647-1661}	0	0	0	P04114	83.06	83.06	83.06	28.8555	27.2996	27.8575	9.76955	10.0088	10.8239	115.745	115.745	115.745
16203@IDIBAPS_Term_CT4.cmpd.rclb.mgf	60.73	668.788	2	1	-0.0033	0	2	NSLR	VEDTAVYYCAR		MOD:00110 C9	0	3651	A0A075B7B8	A0A075B7B8{107-117}	0	0	0	A0A075B7B8	73.14	73.14	73.14	32.3701	30.8397	30.9929	6.34679	6.11919	5.06048	124.743	124.743	124.743
17415@IDIBAPS_Term_PET4.cmpd.rclb.mgf	63.55	884.898	2	0	0.0011	0	2	KQVK	DNENVVNEYSSELEK	HQLY		0	16095	P02675	P02675{164-178}	0	0	0	P02675	77.93	77.93	77.93	30.2307	28.742	28.8415	9.95861	10.0132	10.7447	141.296	141.296	141.296
12006@Exos_IDIBAPS_CT6.cmpd.rclb.mgf	42.72	509.301	2	0	0.0003	0	2	RGLK	LATALSLSNK	FVEG		0	22881	P04114	P04114{3395-3404}	0	0	0	P04114	78.99	78.99	78.99	27.3418	25.8919	26.9601	3.88606	3.58503	3.76955	120.76	120.76	120.76
20376@IDIBAPS_Term_PET2.cmpd.rclb.mgf	69.27	590.857	2	0	0.0008	0	2	VDMK	LPVVLANGQIR	ASQH	MOD:00684 N7	0	1608	Q9Y6R7	Q9Y6R7{1338-1348,2539-2549,3740-3750}	0	0	0	A0A087WUZ2;A0A087WXI2;Q9Y6R7			71.38			27.2717			4.92082	59.5484	59.5484	139.437
19920@Exos_IDIBAPS_PET7.cmpd.rclb.mgf	63.37	727.399	2	0	0.0005	0	2	VTQR	LNGEIQALELPQK	AEAL	MOD:00684 N2	0	22881	P04114	P04114{2450-2462}	0	0	0	P04114			86.19			26.489			8.284	84.6772	84.6772	146.023
20790@IDIBAPS_Term_CT5.cmpd.rclb.mgf	72.03	646.357	2	0	-0.0013	0	2	VGSK	LIVAMSSWLQK	ASGS	MOD:00719 M5	0	22881	P04114	P04114{1230-1240}	0	0	0	P04114	86.19	86.19	86.19	21.6998	20.1901	21.1218	5.14874	4.21467	2.79588	119.726	119.726	119.726
17186@Exos_IDIBAPS_CT10.cmpd.rclb.mgf	55.72	791.418	2	0	-0.0002	0	2	NEIK	HIYAISSAALSASYK	ADTV		0	22881	P04114	P04114{1838-1852}	0	0	0	P04114	71.54	71.54	71.54	24.8436	23.2554	23.8267	15	13.6198	14.4815	165.845	165.845	165.845
34308@Exos_IDIBAPS_CT10.cmpd.rclb.mgf	100.85	946.483	2	0	0.0033	0	2	VDHK	LSLESLTSYFSIESSTK	GDVK		0	22881	P04114	P04114{3481-3497}	0	0	0	P04114	114.37	114.37	114.37	31.4303	29.6641	30.0529	11.0809	12.699	10.9586	154.548	154.548	154.548
18257@Exos_IDIBAPS_CT6.cmpd.rclb.mgf	58.9	634.864	2	0	-0.0008	1	2	IYLR	DLKVEDIPLAR	ITLP		0	22881	P04114	P04114{2695-2705}	0	0	0	P04114	49.03	49.03	49.03	19.2364	17.7967	18.7375	5.16749	5.14267	5.4437	137.398	137.398	137.398
18691@IDIBAPS_Term_PET5.cmpd.rclb.mgf	69.52	854.39	2	0	0	0	2	SSSK	GSLGGGFSSGGFSGGSFSR	GSSG		0	16188	P13645	P13645{41-59}	0	0	0	P13645	118.72	118.72	118.72	28.7357	27.1366	27.198	11.7447	12.6383	13.7696	136.352	136.352	136.352
9408@Exos_IDIBAPS_CT7.cmpd.rclb.mgf	35.47	680.858	2	0	0.0019	0	2	VIVK	INNQLTLDSNTK	YFHK		0	22881	P04114	P04114{2877-2888}	0	0	0	P04114	42.14	42.14	42.14	17.4762	15.9606	16.4977	3.0655	2.67778	3.00436	117.244	117.244	117.244
20000@IDIBAPS_Term_PET4.cmpd.rclb.mgf	70.5	780.394	2	0	-0.0011	0	2	KKYR	ITENDIQIALDDAK	INFN	MOD:00684 N4	0	22881	P04114	P04114{2151-2164}	0	0	0	P04114			126.32			26.4064			7.79588	87.1974	87.1974	149.436
20726@Exos_IDIBAPS_PET8.cmpd.rclb.mgf	65.42	727.399	2	0	0.0009	0	2	VTQR	LNGEIQALELPQK	AEAL	MOD:00684 N2	0	22881	P04114	P04114{2450-2462}	0	0	0	P04114			47.18			24.6762			8.92082	51.5401	51.5401	123.178
3843@IDIBAPS_Term_CT4.cmpd.rclb.mgf	27.75	616.803	2	0	-0.0005	0	2	YLSR	SGGGGGGGLGSGGSIR	SSYS		0	24798	P35527	P35527{14-29}	0	0	0	P35527	131.93	131.93	131.93	26.5454	24.97	25.4847	8.76955	9.67778	9.60206	200.43	200.43	200.43
33813@IDIBAPS_Term_PET3.cmpd.rclb.mgf	113.57	946.482	2	0	0.0014	0	2	VDHK	LSLESLTSYFSIESSTK	GDVK		0	22881	P04114	P04114{3481-3497}	0	0	0	P04114	96.22	96.22	96.22	29.1704	27.4077	27.8242	11.0915	8.88606	11.2596	125.331	125.331	125.331
12485@IDIBAPS_Term_CT2.cmpd.rclb.mgf	50.62	486.279	2	0	-0.0015	0	2	EAAR	GLGQLGEAVK	RLAE		0	29233	A1L4H1	A1L4H1{1534-1543}	0	0	0	A1L4H1	59.22	59.22	59.22	20.6644	19.3196	20.1349	2.20761	3.1549	2.37675	121.183	121.183	121.183
30808@Exos_IDIBAPS_PET7.cmpd.rclb.mgf	93.45	665.331	3	0	0.0009	0	2	TSTR	THNLEPYFESFINNLR	RRVD		0	11668	P04264	P04264{224-239}	0	0	0	P04264	88.41	88.41	88.41	30.0981	28.5025	28.6081	13.7959	12.5528	12.9586	114.821	114.821	114.821
9124@Exos_IDIBAPS_CT9.cmpd.rclb.mgf	35.37	680.857	2	0	-0.0013	0	2	VIVK	INNQLTLDSNTK	YFHK		0	22881	P04114	P04114{2877-2888}	0	0	0	P04114	71.94	71.94	71.94	28.0289	26.4736	27.0515	6.14874	6.36653	6.72125	124.501	124.501	124.501
16021@Exos_IDIBAPS_PET8.cmpd.rclb.mgf	53.17	861.923	2	0	0.0003	0	2	VVNR	ANTVQEATFQMELPK	KAFI	MOD:00719 M11	0	26376	Q14624	Q14624{61-75}	0	0	0	B7ZKJ8;Q14624;Q14624-2;Q14624-3;Q14624-4	61.55	61.55	61.55	22.4977	20.8875	21.2481	9.22915	9.05061	9.18709	119.238	119.238	119.238
20986@IDIBAPS_Term_CT5.cmpd.rclb.mgf	72.65	751.884	2	0	0.0008	0	2	QDSK	DSTYSLSSTLTLSK	ADYE		0	8728	P01834	P01834{63-76}	0	0	0	P01834	90.84	90.84	90.84	24.7743	23.1071	23.5482	8.58503	6.03621	8.79588	123.643	123.643	123.643
12676@Exos_IDIBAPS_PET6.cmpd.rclb.mgf	43.53	800.895	2	0	0.0025	0	2	SPEK	YVTSAPMPEPQAPGR	YFAH		0	36756	P01871	P01871{377-391}	0	0	0	A0A1B0GUU9;P01871;P01871-2	76.52	76.52	76.52	23.6374	22.0042	22.3903	8.60206	7.95861	6.82391	158.147	158.147	158.147
23422@Exos_IDIBAPS_PET7.cmpd.rclb.mgf	72.57	693.895	2	0	-0.0031	0	2	GKEK	IAELSATAQEIIK	SQAI		0	22881	P04114	P04114{4466-4478}	0	0	0	P04114	92.76	92.76	92.76	30.9472	29.4181	30.1954	3.95861	3.38722	4.17393	126.618	126.618	126.618
24137@IDIBAPS_Term_PET4.cmpd.rclb.mgf	82.35	829.443	2	0	0.0021	0	2	TLPK	SVSDGIAALDLNAVANK	IADF		0	22881	P04114	P04114{3830-3846}	0	0	0	P04114	95.98	95.98	95.98	22.7924	21.2093	21.6292	10.1308	10.699	9.05552	164.106	164.106	164.106
21371@Exos_IDIBAPS_PET10.cmpd.rclb.mgf	67.82	693.896	2	0	-0.0003	0	2	GKEK	IAELSATAQEIIK	SQAI		0	22881	P04114	P04114{4466-4478}	0	0	0	P04114	85.71	85.71	85.71	27.474	25.9211	26.7519	6.20761	6.29243	6.30103	144.128	144.128	144.128
28164@IDIBAPS_Term_CT5.cmpd.rclb.mgf	92.07	726.025	3	0	-0.0017	0	2	QGDR	EQAPNLVYMVTGNPASDEIK	RLPG		0	15328	P04275	P04275{1598-1617}	0	0	0	P04275	68.79	68.79	68.79	25.1864	23.5403	23.4973	10.0362	9.11919	10.6576	117.106	117.106	117.106
12397@Exos_IDIBAPS_CT7.cmpd.rclb.mgf	43.15	677.856	2	0	-0.0001	0	2	YKNK	YGMVAQVTQTLK	LEDT	MOD:00719 M3	0	22881	P04114	P04114{276-287}	0	0	0	A8MUN2;P04114	82.12	82.12	82.12	26.2436	24.7274	25.4495	7.52288	9.61979	9.52288	129.798	129.798	129.798
11923@IDIBAPS_Term_CT1.cmpd.rclb.mgf	51.6	500.273	2	0	0.0008	0	2	LHFK	SVGFHLPSR	EFQV		0	22881	P04114	P04114{1325-1333}	0	0	0	P04114	61.14	61.14	61.14	19.3387	18.0089	18.8419	7.46852	6.76955	4.11351	115.179	115.179	115.179
11935@Exos_IDIBAPS_CT10.cmpd.rclb.mgf	42.17	628.326	2	0	0.0005	0	2	IKSK	AIGYLNTGYQR	QLNY		0	8650	P01023	P01023{1004-1014}	0	0	0	P01023	73.84	73.84	73.84	28.1172	26.7209	27.2681	8.25964	8.88606	4.74473	139.861	139.861	139.861
15661@Exos_IDIBAPS_PET8.cmpd.rclb.mgf	52.25	668.29	2	0	0.0009	0	2	NSLR	VEDTAVYYCAR		MOD:00110 C9	0	3651	A0A075B7B8	A0A075B7B8{107-117}	0	0	0	A0A075B7B8	49.67	49.67	49.67	31.9661	30.3054	30.4182	5.25964	5.76955	4.56864	123.262	123.262	123.262
16257@Exos_IDIBAPS_CT10.cmpd.rclb.mgf	53.28	772.364	2	0	0.0027	0	2	EVGR	VGYVSGWGQSDNFK	LTDH		0	25141	P00739	P00739{220-233}	0	0	0	A0A0A0MRD9;P00739;P00739-2	86.35	86.35	86.35	32.2793	30.8527	31.0512	9	10.4437	8.82391	139.806	139.806	139.806
37412@Exos_IDIBAPS_CT10.cmpd.rclb.mgf	109.18	1019.52	3	0	0.0086	0	2	HTSK	ITTGGDVINNGLWNMVSVEELEHSISIK	IAKE	MOD:00684 N14	0	3676	P07225	P07225{371-398}	0	0	0	A0A0S2Z4L3;A0A3B3IRK9;A0A3B3ISJ1;G5E9F8;P07225	48.01	48.01	48.01	24.3212	22.5804	23.7037	13.6778	10.5528	13.4559	98.7124	98.7124	117.671
28324@Exos_IDIBAPS_CT7.cmpd.rclb.mgf	85.72	733.384	3	0	-0.0044	2	2	KDAR	NKLNDLEEALQQAKEDLAR	LLRD		0	11668	P35908	P35908{440-458}	0	0	0	P35908	113.44	113.44	113.44	31.0819	29.4043	29.6783	14.585	15	14.2757	121.674	121.674	121.674
10697@IDIBAPS_Term_CT2.cmpd.rclb.mgf	45.82	605.826	2	0	0.0017	0	2	LSLK	LPPNVVEESAR	ASVS		0	8650	P01023	P01023{935-945}	0	0	0	P01023	65.23	65.23	65.23	24.4036	23.0536	23.821	4.11351	4.82391	3.25964	139.92	139.92	139.92
29536@Exos_IDIBAPS_PET10.cmpd.rclb.mgf	90.7	700.406	2	0	-0.0016	0	2	LTGR	TLADLTLLDSPIK	VPLL		0	22881	P04114	P04114{2013-2025}	0	0	0	P04114	93.68	93.68	93.68	25.4863	23.9893	24.8174	6	5.31876	6	129.033	129.033	129.033
21269@Exos_IDIBAPS_PET7.cmpd.rclb.mgf	66.85	856.893	2	0	-0.0021	0	2	DHLK	YVMLPVADQDQCIR	HYEG	MOD:00719 M3;MOD:00110 C12	0	25141	P00738	P00738{298-311}	0	0	0	A0A087WU08;A0A0C4DGL8;H0Y300;H3BS21;J3QLC9;J3QR68;P00738;P00738-2	85.71	85.71	85.71	28.9444	27.2843	27.4986	9.60206	11.3979	8.88606	121.37	121.37	121.37
19238@Exos_IDIBAPS_CT9.cmpd.rclb.mgf	61.62	700.834	2	0	-0.0091	0	2	DSGR	DYVSQFEGSALGK	QLNL		0	26138	P02647	P02647{52-64}	0	0	0	P02647	67.82	67.82	67.82	30.6134	29.1059	29.479	6.38722	7.92082	7.27572	122.391	122.391	122.391
22246@Exos_IDIBAPS_PET8.cmpd.rclb.mgf	69.37	815.378	2	0	0.0009	0	2	DTKK	MTSNFPVDLSDYPK	SLHM	MOD:00719 M1	0	22881	P04114	P04114{1189-1202}	0	0	0	P04114	87.37	87.37	87.37	31.4899	29.836	30.0832	11.4815	10.2676	12.2441	126.955	126.955	126.955
9897@IDIBAPS_Term_CT4.cmpd.rclb.mgf	43.78	681.35	2	0	0.0001	0	2	VIVK	INNQLTLDSNTK	YFHK	MOD:00684 N10	0	22881	P04114	P04114{2877-2888}	0	0	0	P04114			74.97			29.8468			6.74473	93.3962	93.3962	139.429
25679@Exos_IDIBAPS_CT6.cmpd.rclb.mgf	78.37	791.4	2	0	-0.0023	0	2	VFPK	AVSMPSFSILGSDVR	VPSY	MOD:00719 M4	0	22881	P04114	P04114{3277-3291}	0	0	0	P04114	93.68	93.68	93.68	27.8777	26.1911	26.7171	11.1938	12.1192	12.0044	129.072	129.072	129.072
10516@IDIBAPS_Term_PET2.cmpd.rclb.mgf	43.13	629.276	2	0	0.0089	0	2	EEKR	YADAQLSCQGR	GGTL	MOD:00110 C8	0	22882	Q9BWP8	Q9BWP8{163-173}	0	0	0	Q9BWP8;Q9BWP8-10;Q9BWP8-2;Q9BWP8-3;Q9BWP8-4;Q9BWP8-5;Q9BWP8-6;Q9BWP8-7;Q9BWP8-8;Q9BWP8-9	70.68	70.68	70.68	27.4013	26.0961	26.3649	6.5376	6.5376	7.85387	124.944	124.944	124.944
404@IDIBAPS_Term_PET4.cmpd.rclb.mgf	15.77	703.802	2	0	0.0025	0	2	SSSR	QSSSYGQHESASR	HSSG	MOD:00040 Q1	0	15934	Q86YZ3	Q86YZ3{396-408}	0	0	0	Q86YZ3	65.82	65.82	65.82	23.9528	22.3693	22.5964	11.2076		12.6576	119.754	119.754	119.754
27734@Exos_IDIBAPS_PET6.cmpd.rclb.mgf	83.58	942.156	3	0	0.0148	0	2	GDTR	LELELRPTGEIEQYSVSATYELQR	EDRA		0	22881	P04114	P04114{1001-1024}	0	0	0	P04114	51.91	51.91	51.91	30.9554	29.2872	29.1376	12.4202	11.7447	11.4559	124.482	124.482	124.482
9426@IDIBAPS_Term_CT2.cmpd.rclb.mgf	42.47	815.9	2	0	-0.0002	0	2	SRPR	VTEPISAESGEQVER	VNEP		0	12449	O14791	O14791{306-320}	0	0	0	O14791;O14791-2;O14791-3	112.21	112.21	112.21	27.9634	26.3389	26.5608	9.17393	6.72125	8.82391	153.62	153.62	153.62
25291@IDIBAPS_Term_CT4.cmpd.rclb.mgf	86.03	728.36	2	0	0.0006	0	2	NLER	AIEDYINEFSVR	KCHT		0	18904	P02748	P02748{497-508}	0	0	0	P02748	69.98	69.98	69.98	27.8686	26.3673	26.7074	5.40894	6.76955	6.13668	115.143	115.143	115.143
27005@Exos_IDIBAPS_PET6.cmpd.rclb.mgf	80.98	1062.49	3	0	-0.0005	0	2	VTAR	NFPPSQDASGDLYTTSSQLTLPATQCPDGK	SVTC	MOD:00110 C26	0	17352	A0A0G2JMB2;P01877	A0A0G2JMB2{52-81};P01877{52-81}	0	0	0	A0A0G2JMB2;A0A286YEY5;P01877	72.05	72.05	72.05	30.5392	28.8489	28.1458	14.585	15	14.3188	142.838	142.838	142.838
13787@IDIBAPS_Term_CT5.cmpd.rclb.mgf	53.3	650.77	2	0	0.0019	0	2	SELK	NMQDMVEDYR	NKYE		0	11668	P04264	P04264{258-267}	0	0	0	P04264	63.72	63.72	63.72	26.8566	25.4886	25.5377	9.4437	8.45593	5.4437	116.673	116.673	116.673
21483@IDIBAPS_Term_PET2.cmpd.rclb.mgf	72.62	619.804	2	0	-0.0022	0	2	RKSK	LICQATGFSPR	QIQV	MOD:00110 C3	0	36756	P01871	P01871{132-142}	0	0	0	A0A1B0GUU9;P01871;P01871-2	56.73	56.73	56.73	21.9915	20.351	20.9792	5.38722	4.74473	6.00877	118.604	118.604	118.604
21012@Exos_IDIBAPS_PET7.cmpd.rclb.mgf	66.18	857.42	2	0	-0.0044	0	2	AVPK	SSSNEEVMFLTVQVK	GPTQ	MOD:00719 M8	0	8650	P01023	P01023{94-108}	0	0	0	F8W7L3;P01023	112.63	112.63	112.63	23.7692	22.1617	22.4835	12.6576	7.3098	11.1739	134.399	134.399	134.399
20098@IDIBAPS_Term_PET3.cmpd.rclb.mgf	72.65	827.391	2	0	-0.0024	0	2	DEEK	IEFEWNTGTNVDTK	KMTS		0	22881	P04114	P04114{1174-1187}	0	0	0	P04114	106.32	106.32	106.32	28.7622	27.2594	27.4701	7.04096	8.88606	7.17393	146.607	146.607	146.607
16096@Exos_IDIBAPS_CT10.cmpd.rclb.mgf	52.88	939.947	2	0	-0.001	0	2		DIQMTQSPSSLSASVGDR	VTIT		0	25699	A0A2Q2TTZ9	A0A2Q2TTZ9{1-18}	0	0	0	A0A2Q2TTZ9	120.43	120.43	120.43	32.5651	30.9142	30.9114	10.7212	12.1427	11.3188	141.046	141.046	141.046
16176@Exos_IDIBAPS_CT9.cmpd.rclb.mgf	53.58	700.839	2	0	-0.0003	0	2	DSGR	DYVSQFEGSALGK	QLNL		0	26138	P02647	P02647{52-64}	0	0	0	P02647	59.1	59.1	59.1	26.6893	25.1623	25.5903	8.67778	7.88606	8.49485	115.188	115.188	115.188
35830@Exos_IDIBAPS_PET6.cmpd.rclb.mgf	106.1	927.129	3	1	0.0134	0	2	GGFR	STQDTVIALDALSAYWIASHTTEER	GLNV		0	28098	P0C0L4;P0C0L5	P0C0L4{1301-1325};P0C0L5{1301-1325}	0	0	0	A0A0G2JL54;A0A0G2JPR0;A0A140TA29;A0A140TA32;A0A140TA44;A0A140TA49;A0A3B3ISA6;A0A3B3ISD7;F5GXS0;P0C0L4;P0C0L4-2;P0C0L5	79.23	79.23	79.23	27.9797	26.214	25.8811	15	15	14.6021	130.4	130.4	130.4
11965@IDIBAPS_Term_CT1.cmpd.rclb.mgf	51.7	738.894	2	1	-0.0055	0	2	DKVR	FLEQQNQVLQTK	WELL		0	11668	P04264;P35908;Q7Z794	P04264{200-211};P35908{198-209};Q7Z794{184-195}	0	0	0	P04264;P35908;Q7Z794	54.87	54.87	54.87			7.16044	4.4318	5.12494	4.95861	120.389	120.389	120.389
7602@Exos_IDIBAPS_PET6.cmpd.rclb.mgf	30.42	809.407	2	0	-0.0024	0	2	REGK	QVGSGVTTDQVQAEAK	ESGP		0	36756	P01871	P01871{154-169}	0	0	0	A0A1B0GUU9;P01871;P01871-2	128.56	128.56	128.56	26.2926	24.6346	25.0205	11.6198	12.0315	9.79588	175.493	175.493	175.493
15901@Exos_IDIBAPS_PET10.cmpd.rclb.mgf	53.43	865.926	2	0	-0.0013	0	2	KAYK	SELEEQLTPVAEETR	ARLS		0	9855	P02649	P02649{94-108}	0	0	0	E7ERP7;E9PEV4;H0Y7L5;P02649	88.89	88.89	88.89	32.0572	30.3564	30.5448	12.699	10.6576	9.65758	160.722	160.722	160.722
26341@Exos_IDIBAPS_CT10.cmpd.rclb.mgf	79.5	857.473	3	0	-0.0009	1	2	DEIK	RLPGDIQVVPIGVGPNANVQELER	IGWP		0	15328	P04275	P04275{1618-1641}	0	0	0	P04275	144.04	144.04	144.04	40.5397	38.9691	39.2747	15	15	15	145.214	145.214	145.214
21308@Exos_IDIBAPS_CT7.cmpd.rclb.mgf	66.45	837.027	3	0	-0.0018	1	2	FAHR	DFSAEYEEDGKYEGLQEWEGK	AHLN		0	22881	P04114	P04114{3953-3973}	0	0	0	P04114	75.49	75.49	75.49	35.2576	33.3922	33.1531	7.48149	11.1938	8.95861	132.795	132.795	132.795
27399@Exos_IDIBAPS_PET6.cmpd.rclb.mgf	82.47	693.922	2	0	0.0003	0	2	NKEK	NVPLPVIAELPPK	VSVF		0	36756	P01871	P01871{100-112}	0	0	0	A0A1B0GUU9;P01871;P01871-2	65.81	65.81	65.81	23.5864	22.077	23.192	10.5086	7	10.9208	115.366	115.366	115.366
24682@IDIBAPS_Term_CT4.cmpd.rclb.mgf	84.33	622.827	2	0	-0.0072	0	2	GTSK	IDDIWNLEVK	ENFA		0	22881	P04114	P04114{3538-3547}	0	0	0	P04114	47.3	47.3	47.3	24.1377	22.6066	23.1938	3.56864	4.88606	3.21467	119.536	119.536	119.536
15879@IDIBAPS_Term_PET2.cmpd.rclb.mgf	57.28	790.883	2	0	0.0025	0	2	DFNK	SGSSTASWIQNVDTK	YQIR		0	22881	P04114	P04114{2241-2255}	0	0	0	P04114	117.4	117.4	117.4	25.1192	23.4862	23.8264	7.10237	7.63827	6.46852	165.74	165.74	165.74
29163@Exos_IDIBAPS_PET7.cmpd.rclb.mgf	88.52	973.517	2	0	-0.0014	0	2	R	TVAAPSVFIFPPSDEQLK	SGTA		0	8728	P01834	P01834{2-19}	0	0	0	P01834	69.03	69.03	69.03	22.8961	21.2429	21.6274	9.07058	8.14267	8.25181	140.059	140.059	140.059
22977@Exos_IDIBAPS_CT6.cmpd.rclb.mgf	71.2	807.383	2	0	0.0055	0	2	DTKK	MTSNFPVDLSDYPK	SLHM		0	22881	P04114	P04114{1189-1202}	0	0	0	P04114	105.71	105.71	105.71	26.7339	25.048	25.3975	11.699	9.45593	11.4949	126.39	126.39	126.39
20880@Exos_IDIBAPS_PET7.cmpd.rclb.mgf	65.85	779.902	2	0	-0.0005	0	2	KKYR	ITENDIQIALDDAK	INFN		0	22881	P04114	P04114{2151-2164}	0	0	0	P04114	132.48	132.48	132.48	30.3148	28.799	29.1994	8.69897	8.95861	8.55284	145.456	145.456	145.456
12232@IDIBAPS_Term_PET2.cmpd.rclb.mgf	47.68	800.895	2	0	-0.0005	0	2	REGK	QVGSGVTTDQVQAEAK	ESGP	MOD:00040 Q1	0	36756	P01871	P01871{154-169}	0	0	0	A0A1B0GUU9;P01871;P01871-2	79.04	79.04	79.04	29.5023	27.8691	28.2552	11.4685		10.2441	157.333	157.333	157.333
13398@IDIBAPS_Term_PET5.cmpd.rclb.mgf	54.7	493.307	2	0	0.0013	0	2	REYK	LVVLGSGGVGK	SALT		0	18419	P61224;P62834	P61224{6-16};P62834{6-16}	0	0	0	A0A075B6Q0;E7ESV4;F5GWU8;F5GX62;F5GYB5;F5GYH7;F5H004;F5H077;F5H0B7;F5H491;F5H4H0;F5H500;F5H6R7;F5H7Y6;F8WBC0;P61224;P61224-2;P61224-3;P61224-4;P62834	70.95	70.95	70.95	24.1109	23.0359	23.8663	9.0655	10.0969	10.0132	118.898	118.898	118.898
21096@Exos_IDIBAPS_CT10.cmpd.rclb.mgf	65.83	507.304	2	0	0.0005	0	2	EGKK	LVAASQAALGL			0	37890	P02768	P02768{599-609}	0	0	0	A0A087WWT3;B7WNR0;C9JKR2;D6RHD5;H0YA55;P02768;P02768-2;P02768-3	62.37	62.37	62.37	21.026	19.7695	20.7037	2.72125	3.3098	2.88606	124.506	124.506	124.506
25639@Exos_IDIBAPS_CT7.cmpd.rclb.mgf	78.32	806.897	2	0	0.0012	0	2	LNLK	LLDNWDSVTSTFSK	LREQ		0	26138	P02647	P02647{70-83}	0	0	0	F8W696;P02647	121.06	121.06	121.06	31.6932	30.1	30.4702	7.23657	9.58503	6.09691	138.241	138.241	138.241
5319@IDIBAPS_Term_PET2.cmpd.rclb.mgf	29.55	672.797	2	0	-0.0063	0	2	VMQK	MTDQVNYQAMK	LTLL	MOD:00719 M10	0	27192	Q13201	Q13201{324-334}	0	0	0	E7EPG1;Q13201;Q13201-2	54.47	54.47	54.47	20.6257	19.4098	19.5523	5.20761	7.48149	5.60206	115.364	115.364	115.364
13086@Exos_IDIBAPS_CT10.cmpd.rclb.mgf	45.13	639.359	2	0	0.0005	0	2	RGGK	YAATSQVLLPSK	DVMQ		0	36756	P01871	P01871{65-76}	0	0	0	A0A1B0GUU9;P01871;P01871-2	96.07	96.07	96.07	31.7563	30.314	31.1999	5.72125	7.33724	5.92082	137.202	137.202	137.202
31979@Exos_IDIBAPS_CT7.cmpd.rclb.mgf	96.18	973.183	3	0	0.0098	0	2	CALR	AVDQSVLLMKPDAELSASSVYNLLPEK	DLTG		0	8650	P01023	P01023{599-625}	0	0	0	P01023	55.07	55.07	55.07	28.5552	26.9092	26.8454	8.85387	9.39794	9	117.671	117.671	117.671
27619@Exos_IDIBAPS_CT9.cmpd.rclb.mgf	84.6	524.326	2	0	-0.0013	0	2	LKRR	LGVYELLLK	VRPQ		0	26376	Q14624	Q14624{154-162}	0	0	0	B7ZKJ8;H7C0L5;Q14624;Q14624-2;Q14624-3;Q14624-4	51.75	51.75	51.75	26.5481	25.5325	26.4067	4	5.20761	3.60206	117.198	117.198	117.198
8764@Exos_IDIBAPS_PET7.cmpd.rclb.mgf	34.72	680.857	2	0	-0.0015	0	2	VIVK	INNQLTLDSNTK	YFHK		0	22881	P04114	P04114{2877-2888}	0	0	0	P04114	62.3	62.3	62.3	28.9104	27.3551	27.933	5.76955	6.06048	6	134.442	134.442	134.442
18421@IDIBAPS_Term_PET3.cmpd.rclb.mgf	67.85	647.328	2	1	0.007	0	2	TLAR	TDLEMQIEGLK	EELA	MOD:00719 M5	0	16188	P08779	P08779{235-245}	0	0	0	C9JM50;K7EMS3;P08727;P08779	76.75	76.75	76.75	24.3603	22.6725	23.3322	7.01773	5.85387	5.18709	122.962	122.962	122.962
10447@IDIBAPS_Term_PET1.cmpd.rclb.mgf	45.18	605.826	2	0	0.0005	0	2	LSLK	LPPNVVEESAR	ASVS		0	8650	P01023	P01023{935-945}	0	0	0	P01023	66.63	66.63	66.63	26.2099	24.8599	25.6273	4.25181	4.79588	3.42022	126.425	126.425	126.425
19579@Exos_IDIBAPS_CT6.cmpd.rclb.mgf	62.33	619.805	2	0	-0.0004	0	2	RKSK	LICQATGFSPR	QIQV	MOD:00110 C3	0	36756	P01871	P01871{132-142}	0	0	0	A0A1B0GUU9;P01871;P01871-2	75.34	75.34	75.34	25.6533	24.0119	24.6283	3.74473	5.76955	3.79588	136.568	136.568	136.568
10863@Exos_IDIBAPS_PET10.cmpd.rclb.mgf	40.43	678.655	3	0	0.0069	0	2	NEVR	IHSGSFQSQVELSNDQEK	AHLD	MOD:00685 Q9	0	22881	P04114	P04114{3639-3656}	0	0	0	P04114	94.29	94.29	94.29	25.2662	23.5454	23.4954	13.2518	13.3872	14.9208	107.061	107.061	115.115
33203@Exos_IDIBAPS_PET8.cmpd.rclb.mgf	99.25	910.805	3	0	0.0039	0	2	DYLR	WVQTLSEQVQEELLSSQVTQELR	ALMD		0	9855	P02649	P02649{57-79}	0	0	0	E7ERP7;E9PEV4;H0Y7L5;P02649	78.97	78.97	78.97	41.9638	40.2089	40.1558	14.2441	14.7447	14.8239	133.968	133.968	133.968
24145@IDIBAPS_Term_PET4.cmpd.rclb.mgf	82.38	715.9	2	0	0.0033	0	2	KRMK	ALVEQGFTVPEIK	TILG		0	22881	P04114	P04114{2579-2591}	0	0	0	P04114	63.12	63.12	63.12	30.6609	29.1504	29.8857	8.65758	6.76955	8.45593	142.574	142.574	142.574
18910@Exos_IDIBAPS_CT9.cmpd.rclb.mgf	60.75	582.811	2	0	-0.0005	0	2	GSSR	LSEAEFEVLK	AFVV		0	15328	P04275	P04275{1288-1297}	0	0	0	P04275	61.26	61.26	61.26	23.3212	21.9514	22.6356	2.56864	3.63827	2.60206	127.048	127.048	127.048
11717@IDIBAPS_Term_PET4.cmpd.rclb.mgf	48.2	858.93	2	0	0.0007	0	2	KTAK	DALSSVQESQVAQQAR	GWVT		0	21418	P02656	P02656{45-60}	0	0	0	B0YIW2;P02656	138.64	138.64	138.64	30.4298	28.7843	29.0133	9.30103	7.79588	8.49485	176.873	176.873	176.873
29748@IDIBAPS_Term_PET3.cmpd.rclb.mgf	100.63	719.717	3	0	-0.005	0	2	GASK	AVVILVTDVSVDSVDAAADAAR	SNRV		0	15328	P04275	P04275{1795-1816}	0	0	0	P04275	76.27	76.27	76.27	37.3833	35.7091	35.9492	14.4318	15	15	125.72	125.72	125.72
21134@Exos_IDIBAPS_PET8.cmpd.rclb.mgf	66.47	738.035	3	0	-0.0106	1	2	FNEK	SKELTTEIDNNIEQISSYK	SEIT		0	16188	P13645	P13645{344-362}	0	0	0	P13645	61.8	61.8	61.8	29.4151	27.6768	27.7082	11.699	11.7696	12.1938	130.908	130.908	130.908
6421@IDIBAPS_Term_CT2.cmpd.rclb.mgf	34.4	1068.49	2	0	-0.0027	0	2	VQWK	VDNALQSGNSQESVTEQDSK	DSTY		0	8728	P01834	P01834{43-62}	0	0	0	P01834	111.37	111.37	111.37	30.2075	28.4915	28.3148	14.4202	14.0706	10.9208	183.362	183.362	183.362
10979@IDIBAPS_Term_CT2.cmpd.rclb.mgf	46.53	753.392	2	0	-0.0043	0	2	ATLR	IGQDGISTSATTNLK	CSLL		0	22881	P04114	P04114{1647-1661}	0	0	0	P04114	90.71	90.71	90.71	26.6118	25.0237	25.5661	13.4949	12.4318	12.7447	148.933	148.933	148.933
19884@IDIBAPS_Term_PET5.cmpd.rclb.mgf	73.17	652.024	3	0	-0.0077	0	2	NELR	VAPEEHPVLLTEAPLNPK	AVLS		0	30234	P60709;P63261	P60709{96-113};P63261{96-113}	0	0	0	A0A2R8Y793;A0A2R8YGF8;E7EVS6;G5E9R0;I3L1U9;I3L3I0;I3L3R2;I3L4N8;J3KT65;K7EM38;P60709;P63261	42.65	42.65	42.65	24.0859	22.6078	22.9989	7.5376	5.63827	7.95861	120.862	120.862	120.862
22845@Exos_IDIBAPS_CT7.cmpd.rclb.mgf	70.45	807.38	2	0	0.0007	0	2	DTKK	MTSNFPVDLSDYPK	SLHM		0	22881	P04114	P04114{1189-1202}	0	0	0	P04114	50.71	50.71	50.71	22.375	20.7553	21.071	3.22185	4.60206	3.60206	117.895	117.895	117.895
29052@Exos_IDIBAPS_PET6.cmpd.rclb.mgf	87.07	806.895	2	0	-0.0039	0	2	LNLK	LLDNWDSVTSTFSK	LREQ		0	26138	P02647	P02647{70-83}	0	0	0	F8W696;P02647	70.63	70.63	70.63	26.5571	24.9393	25.324	6.82391	10.585	7.4437	117.483	117.483	117.483
24808@IDIBAPS_Term_PET4.cmpd.rclb.mgf	84.15	587.336	2	0	0.0018	0	2	RSNR	VTVFPIGIGDR	YDAA		0	15328	P04275	P04275{1820-1830}	0	0	0	P04275	70.19	70.19	70.19	23.2402	21.6478	22.5603	3.50864	4.33724	3.85387	116.002	116.002	116.002
28596@Exos_IDIBAPS_CT10.cmpd.rclb.mgf	85.52	942.157	3	0	0.0173	0	2	GDTR	LELELRPTGEIEQYSVSATYELQR	EDRA		0	22881	P04114	P04114{1001-1024}	0	0	0	P04114	50.13	50.13	50.13	30.1309	28.4755	28.3006	12.0706	11.8239	13.1367	133.789	133.789	133.789
22467@IDIBAPS_Term_PET5.cmpd.rclb.mgf	80.42	555.268	3	0	0.0015	0	2	QNKK	ITEVALMGHLSCDTK	EERK	MOD:00110 C12	0	22881	P04114	P04114{1101-1115}	0	0	0	P04114	59.38	59.38	59.38	27.4818	25.9062	26.0729	10.8861	10.0044	10.7959	123.422	123.422	123.422
19394@Exos_IDIBAPS_PET6.cmpd.rclb.mgf	60.92	770.867	2	0	-0.0019	0	2	TGLR	DASGVTFTWTPSSGK	SAVQ		0	17352	P01876	P01876{154-168}	0	0	0	A0A286YEY1;P01876	93.38	93.38	93.38	29.0985	27.5654	27.7938	9.95861	10.9208	10.8239	154.184	154.184	154.184
8601@IDIBAPS_Term_CT3.cmpd.rclb.mgf	41.62	794.381	2	0	0.0045	0	2	YLDK	VQALEEANNDLENK	IQDW	MOD:00684 N9	0	24798	P35527	P35527{171-184}	0	0	0	P35527	12.58	12.58	84.84			28.2552			8.25181	57.375	57.375	131.693
14364@Exos_IDIBAPS_PET8.cmpd.rclb.mgf	48.92	575.312	2	0	-0.0003	0	2	DHVK	LVNEVTEFAK	TCVA		0	37890	P02768	P02768{66-75}	0	0	0	A0A087WWT3;A0A0C4DGB6;H7C013;P02768;P02768-3	61.88	61.88	61.88	21.209	19.618	20.5914	3.04096	3.65758	2.52288	121.26	121.26	121.26
14449@IDIBAPS_Term_PET2.cmpd.rclb.mgf	53.35	607.321	2	0	0.001	0	2	VLVR	WLQGSQELPR	EKYL		0	17352	A0A0G2JMB2;P01876;P01877	A0A0G2JMB2{251-260};P01876{264-273};P01877{251-260}	0	0	0	A0A0G2JMB2;A0A286YEY1;A0A286YEY5;P01876;P01877	69.87	69.87	69.87	23.1751	21.6846	22.4297	3.17393	3.50864	3.5376	124.73	124.73	124.73
34203@Exos_IDIBAPS_PET6.cmpd.rclb.mgf	101.72	893.932	2	0	-0.0056	0	2	EQLK	SGTASVVCLLNNFYPR	EAKV	MOD:00110 C8	0	8728	P01834	P01834{20-35}	0	0	0	P01834	98.67	98.67	98.67	24.0305	22.4971	22.6226	10.1367	10.699	10.8861	140.41	140.41	140.41
26189@Exos_IDIBAPS_CT10.cmpd.rclb.mgf	79.1	806.897	2	0	0.0007	0	2	LNLK	LLDNWDSVTSTFSK	LREQ		0	26138	P02647	P02647{70-83}	0	0	0	F8W696;P02647	120.58	120.58	120.58	31.6431	30.0499	30.4202	7.3098	9.92082	6.79588	140.902	140.902	140.902
24032@Exos_IDIBAPS_PET7.cmpd.rclb.mgf	74.15	787.401	2	0	-0.0026	0	2	VMQR	EGGPSQIGDALGFAVR	YLTS		0	15328	P04275	P04275{1764-1779}	0	0	0	P04275	95.39	95.39	95.39	22.4018	20.8967	21.2512	10.2147	11.6021	10.5086	118.543	118.543	118.543
28956@IDIBAPS_Term_PET5.cmpd.rclb.mgf	99.63	783.421	2	0	0.0005	0	2	VYTK	ALLAYAFALAGNQDK	RKEV		0	8650	P01023	P01023{1148-1162}	0	0	0	P01023	62.71	62.71	62.71	26.7441	25.1279	25.8465	8.85387	11.6576	9.60206	136.19	136.19	136.19
28113@IDIBAPS_Term_PET5.cmpd.rclb.mgf	97.28	783.904	2	1	0	0	2	VFPK	AVSMPSFSILGSDVR	VPSY		0	22881	P04114	P04114{3277-3291}	0	0	0	P04114	80.82	80.82	80.82	28.3817	26.9079	27.4666	1.88606	1.85387	1.95861	122.814	122.814	122.814
25912@Exos_IDIBAPS_PET8.cmpd.rclb.mgf	79.12	766.876	4	0	-0.0098	0	2	EFLK	VLYDAEISQIHQSVTDTNVILSMDNSR	NLDL	MOD:00719 M23	0	11668	P35908	P35908{315-341}	0	0	0	P35908	27.16	27.16	27.16	20.4392	18.7346	18.1879				114.247	114.247	114.247
14855@IDIBAPS_Term_CT2.cmpd.rclb.mgf	57.05	858.93	2	0	0.0002	0	2	NVKK	QISNLQQSISDAEQR	GENA		0	11668	P04264	P04264{418-432}	0	0	0	P04264	109.24	109.24	109.24	28.745	27.0995	27.3284	11.4318	9.56864	11.6021	165.935	165.935	165.935
26146@Exos_IDIBAPS_CT9.cmpd.rclb.mgf	80.22	704.36	2	0	0.0007	0	2	LQAK	ADTLTDEINFLR	ALYD		0	11668	P02538;P04259;P48668	P02538{288-299};P04259{288-299};P48668{288-299}	0	0	0	P02538;P04259;P48668	100.87	100.87	100.87	25.4641	23.8819	24.4577	5.92082	5.40894	5.17393	131.352	131.352	131.352
28628@IDIBAPS_Term_CT2.cmpd.rclb.mgf	95.45	796.439	2	0	0.0002	0	2	IDVR	VLLDQLGTTISFER	INDI		0	22881	P04114	P04114{2296-2309}	0	0	0	P04114	96.42	96.42	96.42	29.6789	28.1947	28.8538	7.58503	8.88606	8.07572	140.495	140.495	140.495
15406@IDIBAPS_Term_PET4.cmpd.rclb.mgf	58.12	829.403	2	0	0.0057	0	2	SGYR	SGGGFSSGSAGIINYQR	RTTS		0	11668	P04264	P04264{13-29}	0	0	0	P04264	137.8	137.8	137.8	25.5893	24.068	24.3554	9.39794	9.52288	9.55284	181.224	181.224	181.224
22218@IDIBAPS_Term_CT4.cmpd.rclb.mgf	77.32	857.423	2	0	0.0009	0	2	AVPK	SSSNEEVMFLTVQVK	GPTQ	MOD:00719 M8	0	8650	P01023	P01023{94-108}	0	0	0	F8W7L3;P01023	81.78	81.78	81.78	20.1036	18.5036	18.8217	9.284	12.4685	9.88606	123.362	123.362	123.362
22157@Exos_IDIBAPS_CT6.cmpd.rclb.mgf	69.07	714.828	2	0	-0.0021	0	2	SSCR	ILTSDVFQDCNK	LVDP	MOD:00110 C10	0	15328	P04275	P04275{1062-1073}	0	0	0	P04275	88.53	88.53	88.53	28.9407	27.3522	27.7538	8.76955	8.0655	10.1549	118.774	118.774	118.774
3800@IDIBAPS_Term_CT2.cmpd.rclb.mgf	27.28	557.797	2	0	0.0011	0	2	VRAK	LEEQAQQIR	LQAE		0	9855	P02649	P02649{261-269}	0	0	0	P02649	76.68	76.68	76.68	27.1199	25.6358	26.4356	3.76955	4.14267	3.92082	118.861	118.861	118.861
16056@IDIBAPS_Term_PET2.cmpd.rclb.mgf	57.73	790.883	2	0	0.0019	0	2	DFNK	SGSSTASWIQNVDTK	YQIR		0	22881	P04114	P04114{2241-2255}	0	0	0	P04114	76.03	76.03	76.03	24.6514	23.0184	23.3586	8.37675	8.3098	7.92082	127.645	127.645	127.645
14294@Exos_IDIBAPS_CT10.cmpd.rclb.mgf	48.25	621.821	2	0	-0.0025	0	2	NVPK	ATGVLYDYVNK	YHWE		0	22881	P04114	P04114{4077-4087}	0	0	0	P04114	51.61	51.61	51.61	28.169	26.7969	27.2884	5.63827	6.10237	6.48149	121.951	121.951	121.951
13340@Exos_IDIBAPS_CT6.cmpd.rclb.mgf	46.17	657.837	2	0	0.0016	0	2	LWGK	VNVDEVGGEALGR	LLVV		0	8111	P68871	P68871{19-31}	0	0	0	A0A2R8Y7R2;F8W6P5;P68871	77.24	77.24	77.24	28.8802	27.4367	28.0925	7.58503	7.11351	7.22185	155.04	155.04	155.04
34823@Exos_IDIBAPS_CT10.cmpd.rclb.mgf	102.27	697.904	2	0	-0.001	0	2	ERNR	QTIIVVLENVQR	NLKH	MOD:00040 Q1	0	22881	P04114	P04114{2086-2097}	0	0	0	P04114	61.29	61.29	61.29	31.0884	29.6732	30.5403	7		6.48149	118.074	118.074	118.074
23531@IDIBAPS_Term_CT4.cmpd.rclb.mgf	80.8	804.901	2	0	0.0008	0	2	LIER	YEVDQQIQVLMDK	LVEL		0	22881	P04114	P04114{2348-2360}	0	0	0	P04114	97.82	97.82	97.82	27.0577	25.4401	25.8966	9.19382	8.74473	10.3565	136.905	136.905	136.905
37242@IDIBAPS_Term_CT2.cmpd.rclb.mgf	121.85	724.413	2	0	0.0027	0	2	YCSR	LLDLVFLLDGSSR	LSEA		0	15328	P04275	P04275{1275-1287}	0	0	0	P04275	74.49	74.49	74.49	29.7803	28.347	29.1655	5.38722	5.4437	5.1549	141.672	141.672	141.672
19809@Exos_IDIBAPS_CT7.cmpd.rclb.mgf	62.53	662.333	2	0	-0.0008	0	2	VYTK	NPNGYSFSIPVK	VLAD	MOD:00684 N3	0	22881	P04114	P04114{3713-3724}	0	0	0	P04114			67.92			22.8737			9.16115	73.3936	73.3936	117.444
9859@Exos_IDIBAPS_PET6.cmpd.rclb.mgf	36.23	606.769	2	0	-0.0018	0	2	KKTK	NSEEFAAAMSR	YELK		0	22881	P04114	P04114{118-128}	0	0	0	A8MUN2;P04114	78.17	78.17	78.17	25.4837	23.9902	24.4354	3.34679	3.5376	3.25181	137.641	137.641	137.641
13704@Exos_IDIBAPS_PET6.cmpd.rclb.mgf	46.17	607.321	2	0	0.0007	0	2	VLVR	WLQGSQELPR	EKYL		0	17352	A0A0G2JMB2;P01876;P01877	A0A0G2JMB2{251-260};P01876{264-273};P01877{251-260}	0	0	0	A0A0G2JMB2;A0A286YEY1;A0A286YEY5;P01876;P01877	66.9	66.9	66.9	24.315	22.8245	23.5696	2.92082	2.74473	3.05552	123.859	123.859	123.859
11439@Exos_IDIBAPS_CT9.cmpd.rclb.mgf	41.38	614.244	2	0	0.0002	0	2	AQAR	LGADMEDVCGR	LVQY	MOD:00719 M5;MOD:00110 C9	0	9855	P02649	P02649{122-132}	0	0	0	E7ERP7;E9PEV4;H0Y7L5;P02649	77.69	77.69	77.69	26.7501	25.5238	25.9375	7.72125	12.4318	7.56864	130.853	130.853	130.853
17402@IDIBAPS_Term_PET4.cmpd.rclb.mgf	63.53	622.304	3	0	0.0026	0	2	EKHK	VYACEVTHQGLSSPVTK	SFNR	MOD:00110 C4	0	8728	P01834	P01834{84-100}	0	0	0	P01834	66.32	66.32	66.32	29.2022	27.4889	27.5819	8.34679	10.4437	8.95861	128.989	128.989	128.989
10307@IDIBAPS_Term_CT1.cmpd.rclb.mgf	47.07	753.893	2	0	0.0139	0	2	ATLR	IGQDGISTSATTNLK	CSLL	MOD:00684 N13	0	22881	P04114	P04114{1647-1661}	0	0	0	P04114	14.66	14.66	113.45	6.8665	5.24314	29.1168			10.1079	66.9598	66.9598	159.797
15970@Exos_IDIBAPS_CT6.cmpd.rclb.mgf	52.95	698.688	3	0	0.0232	1	2	KELK	AYKSELEEQLTPVAEETR	ARLS	MOD:00685 Q9	0	9855	P02649	P02649{91-108}	0	0	0	E7ERP7;E9PEV4;H0Y7L5;P02649	65.43	65.43	65.43	29.9626	28.3436	28.5113	8.01773	9.02228	8.00436	101.958	101.958	118.424
17258@IDIBAPS_Term_CT5.cmpd.rclb.mgf	62.52	655.355	2	0	0.0013	0	2	MFIR	EVGTVLSQVYSK	VHNG		0	22881	P04114	P04114{4223-4234}	0	0	0	P04114	60.67	60.67	60.67	26.112	24.7039	25.4967	3.88606	3.67778	4.3098	120.012	120.012	120.012
27123@IDIBAPS_Term_PET2.cmpd.rclb.mgf	87.88	784.936	2	0	-0.0006	0	2	GKVR	VNGVLTALPVSVADGR	ISVT	MOD:00684 N2	0	1608	Q9Y6R7	Q9Y6R7{1756-1771,2957-2972,4158-4173}	0	0	0	A0A087WUZ2;A0A087WXI2;Q9Y6R7			74.9			23.0957			6.48149	83.6598	83.6598	147.09
26106@IDIBAPS_Term_PET4.cmpd.rclb.mgf	87.68	918.479	2	0	0.0001	0	2	WASR	QEPSQGTTTFAVTSILR	VAAE		0	17352	A0A0G2JMB2;P01876	A0A0G2JMB2{270-286};P01876{283-299}	0	0	0	A0A0G2JMB2;A0A286YEY1;P01876	124.41	124.41	124.41	29.0048	27.3722	27.8387	9.25964	10.0506	9.95861	144.523	144.523	144.523
21764@Exos_IDIBAPS_PET6.cmpd.rclb.mgf	67.05	738.379	2	0	0.0009	0	2	LQTK	WELLQQVDTSTR	THNL		0	11668	P04264	P04264{212-223}	0	0	0	P04264	61.99	61.99	61.99	27.2173	25.4866	26.0584	6.88606	8.25964	5.60206	131.952	131.952	131.952
30614@IDIBAPS_Term_CT3.cmpd.rclb.mgf	107.33	796.043	3	0	-0.0014	0	2	GLEK	ETTFNSLLCPSGGEVSEELSLK	LPPN	MOD:00110 C9	0	8650	P01023	P01023{913-934}	0	0	0	P01023	100.62	100.62	100.62	29.3788	27.6867	27.5318	13.9586	14.5528	14.2924	123.185	123.185	123.185
14099@IDIBAPS_Term_PET1.cmpd.rclb.mgf	55.1	639.36	2	0	0.001	0	2	RGGK	YAATSQVLLPSK	DVMQ		0	36756	P01871	P01871{65-76}	0	0	0	A0A1B0GUU9;P01871;P01871-2	96.2	96.2	96.2	32.3251	30.9041	31.7956	5.76955	7.61979	5.95861	144.35	144.35	144.35
22763@IDIBAPS_Term_PET5.cmpd.rclb.mgf	81.18	829.443	2	0	0.0022	0	2	TLPK	SVSDGIAALDLNAVANK	IADF		0	22881	P04114	P04114{3830-3846}	0	0	0	P04114	88.26	88.26	88.26	28.3721	26.7889	27.2089	8.92082	9.74473	7.60206	117.248	117.248	117.248
29702@Exos_IDIBAPS_CT9.cmpd.rclb.mgf	90.42	873.958	2	0	0.0021	0	2	ASAK	IEGNLIFDPNNYLPK	ESML		0	22881	P04114	P04114{655-669}	0	0	0	A8MUN2;P04114	65.95	65.95	65.95	23.9005	22.3206	22.7419	7.13668	4.14267	5.79588	149.051	149.051	149.051
3003@IDIBAPS_Term_CT1.cmpd.rclb.mgf	26.62	607.848	2	0	0.0024	1	2	TRAR	LSKELQAAQAR	LGAD		0	9855	P02649	P02649{111-121}	0	0	0	E7ERP7;E9PEV4;H0Y7L5;P02649	79.28	79.28	79.28	22.3412	20.7693	21.6681	3.58503	4.88606	3.72125	135.201	135.201	135.201
26635@IDIBAPS_Term_PET4.cmpd.rclb.mgf	89.5	791.399	2	0	-0.0036	0	2	VFPK	AVSMPSFSILGSDVR	VPSY	MOD:00719 M4	0	22881	P04114	P04114{3277-3291}	0	0	0	P04114	81.6	81.6	81.6	20.5561	18.8764	19.3847	10.7447	10.0706	9.76955	123.716	123.716	123.716
21002@IDIBAPS_Term_PET1.cmpd.rclb.mgf	74.48	738.382	2	0	0.0073	0	2	LQTK	WELLQQVDTSTR	THNL		0	11668	P04264	P04264{212-223}	0	0	0	P04264	74	74	74	27.8575	26.1939	26.7998	7.3279	8.48149	7.17393	130.751	130.751	130.751
5594@Exos_IDIBAPS_CT7.cmpd.rclb.mgf	25.62	545.281	2	0	-0.0001	0	2	LIYK	ASSLESGVPSR	FSGS		0	28082	P01602	P01602{73-83}	0	0	0	P01602	59.57	59.57	59.57	23.1642	21.5543	22.2808	3.16115	4.34679	3.3279	115.757	115.757	115.757
15132@Exos_IDIBAPS_PET8.cmpd.rclb.mgf	50.88	702.32	3	0	-0.008	1	2	GYTK	DDKHEQDMVNGIMLSVEK	LIKD	MOD:00719 M8;MOD:00684 N10	0	22881	P04114	P04114{743-760}	0	0	0	A8MUN2;P04114			71.64			27.0812			13	89.8614	89.8614	117.96
9319@IDIBAPS_Term_CT1.cmpd.rclb.mgf	44.22	673.298	3	0	-0.0075	1	2	DQSR	LDSELKNMQDMVEDYR	NKYE	MOD:00719 M8;MOD:00719 M11	0	11668	P04264	P04264{252-267}	0	0	0	P04264	34.66	34.66	34.66	28.6026	27.0804	27.0284	8.22185	7.95861	7.36653	114.484	114.484	114.484
26691@IDIBAPS_Term_CT3.cmpd.rclb.mgf	94.4	883.995	2	0	0.0025	0	2	PPDK	IAIIGAGIGGTSAAYYLR	QKFG		0	2364	Q9UHG3	Q9UHG3{37-54}	0	0	0	F8W8W4;Q9UHG3	75.26	75.26	75.26	23.1261	21.6602	22.3549	11.7212	11.5086	12.0605	123.24	123.24	123.24
14649@IDIBAPS_Term_CT5.cmpd.rclb.mgf	55.62	604.813	2	0	0.0021	0	2	INKR	TAAENDFVTLK	KDVD		0	11668	P35908	P35908{276-286}	0	0	0	P35908	84.53	84.53	84.53	25.3341	23.7807	24.5502	7.09151	1.74473	6.60206	130.08	130.08	130.08
12087@IDIBAPS_Term_PET5.cmpd.rclb.mgf	51.15	644.823	2	0	-0.0003	0	2	KLRR	ELDESLQVAER	LTRK		0	18882	P10909	P10909{326-336}	0	0	0	H0YAS8;H0YC35;P10909;P10909-2;P10909-3;P10909-4;P10909-5;P10909-6	77.44	77.44	77.44	22.9442	21.3321	21.8285	4.31876	3.88606	4.00436	116.944	116.944	116.944
12234@Exos_IDIBAPS_CT9.cmpd.rclb.mgf	43.43	552.307	2	0	0.0003	0	2	GCFR	SSGSLLNNAIK	GGVE		0	8650	P01023;P20742	P01023{1082-1092};P20742{1088-1098}	0	0	0	P01023;P20742;P20742-2	72.63	72.63	72.63	26.4054	24.7302	25.7663	6.95861	9.30103	7.33724	140.325	140.325	140.325
30912@Exos_IDIBAPS_CT10.cmpd.rclb.mgf	91.85	873.952	2	0	0.0045	0	2	TQIK	VNWEEEAASGLLTSLK	DNVP		0	22881	P04114	P04114{4056-4071}	0	0	0	P04114	95.44	95.44	95.44	31.0093	29.4376	29.7759	14.7212	13.9208	11.301	162.495	162.495	162.495
20752@Exos_IDIBAPS_CT10.cmpd.rclb.mgf	64.93	779.902	2	0	0.0004	0	2	KKYR	ITENDIQIALDDAK	INFN		0	22881	P04114	P04114{2151-2164}	0	0	0	P04114	132.44	132.44	132.44	30.0255	28.5097	28.9102	8.10237	10.041	7.95861	143.759	143.759	143.759
23073@IDIBAPS_Term_PET5.cmpd.rclb.mgf	81.98	810.917	2	0	0.0035	0	2	PENK	AFVLSSVDELEQQR	DEIV		0	15328	P04275	P04275{1437-1450}	0	0	0	P04275	99.24	99.24	99.24	33.0095	31.4938	31.9086	10	9.76955	9.11351	121.526	121.526	121.526
22253@Exos_IDIBAPS_PET10.cmpd.rclb.mgf	70.12	807.381	2	0	0.0024	0	2	DTKK	MTSNFPVDLSDYPK	SLHM		0	22881	P04114	P04114{1189-1202}	0	0	0	P04114	92.7	92.7	92.7	26.0642	24.3953	24.7299	12.5528	11.699	11.585	151.31	151.31	151.31
23617@IDIBAPS_Term_PET4.cmpd.rclb.mgf	80.83	761.36	2	0	-0.0066	0	2	CRMK	GLIDEVNQDFTNR	INKL	MOD:00684 N7	0	15147	P02671	P02671{72-84}	0	0	0	A0A087WUA0;P02671;P02671-2			58.49			23.2192			6.56864	74.3926	74.3926	121.643
19981@IDIBAPS_Term_CT4.cmpd.rclb.mgf	70.87	700.838	2	0	-0.0017	0	2	DSGR	DYVSQFEGSALGK	QLNL		0	26138	P02647	P02647{52-64}	0	0	0	P02647	89.25	89.25	89.25	27.3163	25.7857	26.204	6.49485	8.03152	6.95861	143.978	143.978	143.978
24018@Exos_IDIBAPS_CT9.cmpd.rclb.mgf	74.22	829.443	2	0	0.002	0	2	TLPK	SVSDGIAALDLNAVANK	IADF		0	22881	P04114	P04114{3830-3846}	0	0	0	P04114	95.32	95.32	95.32	23.7939	22.2107	22.6307	9.08092	10	9.36653	138.783	138.783	138.783
22552@Exos_IDIBAPS_PET10.cmpd.rclb.mgf	70.88	807.382	2	0	0.0045	0	2	DTKK	MTSNFPVDLSDYPK	SLHM		0	22881	P04114	P04114{1189-1202}	0	0	0	P04114	106.73	106.73	106.73	30.0789	28.4101	28.7343	10.3872	10.284	11.5528	137.875	137.875	137.875
30607@IDIBAPS_Term_CT1.cmpd.rclb.mgf	107.93	916.433	2	0	0.0031	0	2	GGLK	QFSFPLSSEPFQGSYK	VVVQ	MOD:00040 Q1	0	8650	P01023	P01023{189-204}	0	0	0	P01023	73.41	73.41	73.41	26.2828	24.6399	24.6577	10.7959		11.585	120.41	120.41	120.41
22855@Exos_IDIBAPS_PET6.cmpd.rclb.mgf	69.9	821.388	2	0	-0.0017	0	2	SITK	AGDFLEANYMNLQR	SYTV		0	28644	P01024	P01024{1172-1185}	0	0	0	M0R0Q9;P01024	59.23	59.23	59.23	28.8103	27.1586	27.492	8.65758	9.56864	9.08619	141.368	141.368	141.368
23092@IDIBAPS_Term_PET4.cmpd.rclb.mgf	79.47	692.349	2	0	-0.0003	0	2	EQIK	SLNNQFASFIDK	VRFL		0	11668	P04264	P04264{186-197}	0	0	0	P04264	98.9	98.9	98.9	31.5519	30.0716	30.6088	4.79588	5.52288	5.08092	124.247	124.247	124.247
12218@Exos_IDIBAPS_CT6.cmpd.rclb.mgf	43.27	612.299	2	0	-0.0003	0	2	SDLK	YNALDLTNNGK	LRLE	MOD:00684 N9	0	22881	P04114	P04114{1803-1813}	0	0	0	P04114			75.6			26.4185			5.82391	51.9982	51.9982	116.212
21387@IDIBAPS_Term_CT2.cmpd.rclb.mgf	75.13	815.377	2	0	-0.0016	0	2	DTKK	MTSNFPVDLSDYPK	SLHM	MOD:00719 M1	0	22881	P04114	P04114{1189-1202}	0	0	0	P04114	89.13	89.13	89.13	27.9143	26.2499	26.5058	9.31876	9.82391	10.7447	119.483	119.483	119.483
20295@IDIBAPS_Term_PET5.cmpd.rclb.mgf	74.35	905.68	4	0	-0.0116	1	2	VQWK	VDNALQSGNSQESVTEQDSKDSTYSLSSTLTLSK	ADYE		0	8728	P01834	P01834{43-76}	0	0	0	P01834	80.91	80.91	80.91	31.8908	30.2774	29.4963				166.546	166.546	166.546
27048@Exos_IDIBAPS_CT10.cmpd.rclb.mgf	81.42	945.475	2	0	0.0064	0	2	LILR	VIGNMGQTMEQLTPELK	SSIL	MOD:00684 N4	0	22881	P04114	P04114{491-507}	0	0	0	A8MUN2;P04114	63.81	63.81	90.26	26.5143	24.8005	24.7502	7	8.20066	8.95861	94.3692	94.3692	134.864
22287@IDIBAPS_Term_PET1.cmpd.rclb.mgf	77.93	829.933	2	0	-0.0016	0	2	TLPK	SVSDGIAALDLNAVANK	IADF	MOD:00684 N12	0	22881	P04114	P04114{3830-3846}	0	0	0	P04114			109.58			21.7207			10.2676	86.0814	86.0814	168.249
30164@IDIBAPS_Term_CT2.cmpd.rclb.mgf	100.1	950.885	2	0	0.0025	0	2	EVPK	CEWETPEGCEQVLTGK	RLMQ	MOD:00110 C1;MOD:00110 C9	0	9340	P04003	P04003{538-553}	0	0	0	P04003	58.74	58.74	58.74	23.7655	21.6282	21.9719	9.02228	6.08619	7.61979	123.891	123.891	123.891
11310@IDIBAPS_Term_PET5.cmpd.rclb.mgf	49.07	614.245	2	0	0.0004	0	2	AQAR	LGADMEDVCGR	LVQY	MOD:00719 M5;MOD:00110 C9	0	9855	P02649	P02649{122-132}	0	0	0	E7ERP7;E9PEV4;H0Y7L5;P02649	108.77	108.77	108.77	29.3701	28.0761	28.4298	6.07058	10.2366	5.85387	134.259	134.259	134.259
17948@IDIBAPS_Term_CT1.cmpd.rclb.mgf	68.7	542.813	2	0	0.0022	0	2	EDMK	GHFSISIPVK	SDIA		0	8650	P01023	P01023{522-531}	0	0	0	H0YFH1;P01023	48.58	48.58	48.58	20.8271	19.5211	20.4063	2.85387	3.05552	2.92082	124.264	124.264	124.264
11158@IDIBAPS_Term_CT4.cmpd.rclb.mgf	47.18	730.365	2	0	0.0047	0	2	SPTR	IAYGTQGSSGYSLR	LCNT		0	19121	P03952	P03952{360-373}	0	0	0	E9PBC5;H0YAC1;P03952	98.68	98.68	98.68	23.7077	22.2101	22.6233	7.36653	9.19382	7.3279	132.531	132.531	132.531
20658@Exos_IDIBAPS_CT7.cmpd.rclb.mgf	64.77	941.507	2	0	0.0018	0	2		EVQLVESGGGLVQPGGSLR	LSCA		0	3651	A0A0B4J2B5	A0A0B4J2B5{1-19}	0	0	0	A0A0B4J2B5;S4R460	87.15	87.15	87.15	29.587	28.0365	28.6119	10	10.5229	8.85387	153.625	153.625	153.625
16300@IDIBAPS_Term_CT1.cmpd.rclb.mgf	64.33	607.763	2	0	-0.0006	0	2	DSAK	YDVENCLANK	VDLS	MOD:00110 C6	0	8650	P01023	P01023{558-567}	0	0	0	P01023	61.06	61.06	61.06	28.0216	26.5413	27.0489	6.58503	4.85387	7	117.745	117.745	117.745
9114@Exos_IDIBAPS_PET7.cmpd.rclb.mgf	35.62	761.346	3	0	-0.0004	1	2	KHLR	KYTYNYEAESSSGVPGTADSR	SATR		0	22881	P04114	P04114{51-71}	0	0	0	A8MUN2;P04114	103.95	103.95	103.95	37.5878	35.9392	35.6337	14.8539	15	15	142.535	142.535	142.535
35343@Exos_IDIBAPS_CT10.cmpd.rclb.mgf	103.63	746.728	3	0	0.0005	0	2	LDGK	AALTELSLGSAYQAMILGVDSK	NIFN		0	22881	P04114	P04114{1703-1724}	0	0	0	P04114	130.73	130.73	130.73	27.1166	25.3458	25.5567	13.8539	14.699	13.1192	131.841	131.841	131.841
22625@Exos_IDIBAPS_PET7.cmpd.rclb.mgf	70.45	902.393	3	0	0.0027	0	2	VCGR	GGGGSFGYSYGGGSGGGFSASSLGGGFGGGSR	GFGG		0	24798	P35527	P35527{64-95}	0	0	0	P35527	91.62	91.62	91.62	24.6864	22.8296	22.4301	11.0555	10.7696	10.5528	154.845	154.845	154.845
20061@IDIBAPS_Term_PET1.cmpd.rclb.mgf	71.73	875.427	2	1	-0.018	0	2	ATGR	NMEQFQVSVSVAPNAK	ITFE		0	26376	Q14624	Q14624{124-139}	0	0	0	B7ZKJ8;Q14624;Q14624-2;Q14624-3;Q14624-4			61.57			29.5216			9.14874	133.736	133.736	133.736
9898@Exos_IDIBAPS_CT7.cmpd.rclb.mgf	36.73	761.346	3	0	-0.0003	1	2	KHLR	KYTYNYEAESSSGVPGTADSR	SATR		0	22881	P04114	P04114{51-71}	0	0	0	A8MUN2;P04114	68.7	68.7	68.7	34.123	32.4744	32.1689	15	13.9208	15	124.851	124.851	124.851
17187@IDIBAPS_Term_PET1.cmpd.rclb.mgf	63.8	778.834	2	1	-0.0041	0	2	PSLK	QDACQGDSGGVFAVR	DPNT	MOD:00110 C4	0	3488	P00736	P00736{647-661}	0	0	0	A0A3B3ISR2;A0A3B3ITU4;B4DPQ0;F5H2D0;P00736	129.28	129.28	129.28	33.3995	31.8983	32.0135	10.0605	14.3979	9.3279	143.815	143.815	143.815
36826@IDIBAPS_Term_PET3.cmpd.rclb.mgf	127.25	885.707	3	0	-0.0257	0	2	PPGK	ILDELLQTCVDPEDCPVCEVAGR	RFAS	MOD:00110 C9;MOD:00110 C15;MOD:00110 C18	0	15328	P04275	P04275{1182-1204}	0	0	0	P04275	58.59	58.59	58.59	30.2137	28.6339	27.966	11.1249	12.4318	15	127.908	127.908	127.908
22713@IDIBAPS_Term_PET5.cmpd.rclb.mgf	81.05	906.48	2	0	0.0014	0	2	QQQK	SPEQQETVLDGNLIIR	YDVD		0	26376	Q14624	Q14624{225-240}	0	0	0	B7ZKJ8;H7C0L5;Q14624;Q14624-2;Q14624-3;Q14624-4	107.16	107.16	107.16	29.395	27.79	28.3047	12.4949	12.6198	12.1427	182.067	182.067	182.067
30491@Exos_IDIBAPS_CT6.cmpd.rclb.mgf	91.88	808.946	2	0	-0.0063	0	2	KKLR	TSSFALNLPTLPEVK	FPEV		0	22881	P04114	P04114{3776-3790}	0	0	0	P04114	83.42	83.42	83.42	22.9172	21.3552	21.9757	5.4437	5.42022	5.82391	120.45	120.45	120.45
30553@Exos_IDIBAPS_CT7.cmpd.rclb.mgf	92.15	899.003	2	0	-0.0137	0	2	ELRR	NVQALEIELQSQLALK	QSLE		0	16188	P13645	P13645{371-386}	0	0	0	P13645	100.88	100.88	100.88	34.0682	32.5836	33.0571	11.9586	13.1938	10.7696	152.38	152.38	152.38
27310@IDIBAPS_Term_CT2.cmpd.rclb.mgf	91.53	671.822	2	0	0.001	0	2	EQLK	AVMDDFAAFVEK	CCKA		0	37890	P02768	P02768{570-581}	0	0	0	A0A087WWT3;A0A0C4DGB6;B7WNR0;C9JKR2;D6RHD5;H0YA55;P02768;P02768-2;P02768-3	82.35	82.35	82.35	24.2449	22.8463	23.3047	6.46852	6.65758	6.4318	134.416	134.416	134.416
29314@IDIBAPS_Term_PET2.cmpd.rclb.mgf	94.78	937.495	2	0	-0.0094	0	2	VVVK	LFDSDPITVTVPVEVSR	KNPK		0	18882	P10909	P10909{409-425}	0	0	0	H0YAS8;P10909;P10909-2;P10909-3;P10909-4;P10909-5;P10909-6	87.09	87.09	87.09	29.2737	27.6602	28.049	13.2147	15	13.6198	170.902	170.902	170.902
9287@IDIBAPS_Term_CT2.cmpd.rclb.mgf	42.1	810.903	2	0	-0.0004	0	2	LVEK	VQAAVGTSAAPVPSDNH			0	9855	P02649	P02649{301-317}	0	0	0	P02649	130.61	130.61	130.61	31.9304	30.3004	30.6193	11.9586	11.9208	11.8861	181.879	181.879	181.879
29116@IDIBAPS_Term_CT3.cmpd.rclb.mgf	101.83	874.458	2	1	0.0022	0	2	ASAK	IEGNLIFDPNNYLPK	ESML		0	22881	P04114	P04114{655-669}	0	0	0	A8MUN2;P04114	47.75	47.75	47.75	19.6828	18.0322	18.5391	6.74473	5.82391	6.58503	114.49	114.49	114.49
16065@Exos_IDIBAPS_CT6.cmpd.rclb.mgf	53.2	602.322	2	0	-0.0005	0	2	VYVK	VTSIQDWVQK	TIAE		0	25141	P00738	P00738{392-401}	0	0	0	A0A087WU08;A0A0C4DGL8;H0Y300;J3QLC9;J3QR68;P00738;P00738-2	60.78	60.78	60.78	16.394	14.8039	15.5895	1.49485	2.50864	1.72125	117.56	117.56	117.56
23663@Exos_IDIBAPS_PET7.cmpd.rclb.mgf	73.18	693.897	2	0	0.0016	0	2	GKEK	IAELSATAQEIIK	SQAI		0	22881	P04114	P04114{4466-4478}	0	0	0	P04114	78.96	78.96	78.96	32.0336	30.5702	31.3472	8.36653	5.29243	8.58503	120.899	120.899	120.899
29727@Exos_IDIBAPS_CT7.cmpd.rclb.mgf	89.38	973.518	2	0	0.0005	0	2	R	TVAAPSVFIFPPSDEQLK	SGTA		0	8728	P01834	P01834{2-19}	0	0	0	P01834	59.03	59.03	59.03	23.9427	22.2493	22.6359	11.1938	9.72125	11	122.025	122.025	122.025
25705@IDIBAPS_Term_PET2.cmpd.rclb.mgf	84.13	787.403	2	0	0.0008	0	2	VMQR	EGGPSQIGDALGFAVR	YLTS		0	15328	P04275	P04275{1764-1779}	0	0	0	P04275	125.27	125.27	125.27	22.2725	20.7519	21.1407	10.4815	11.1871	11.8861	175.838	175.838	175.838
29419@Exos_IDIBAPS_CT6.cmpd.rclb.mgf	88.83	805.772	3	0	0.0108	0	2	EIKR	LPGDIQVVPIGVGPNANVQELER	IGWP	MOD:00684 N15	0	15328	P04275	P04275{1619-1641}	0	0	0	P04275	67.92	67.92	103.44	27.1743	25.4793	32.8174	11.301	12.8239	15	122.17	122.17	129.667
19008@Exos_IDIBAPS_CT10.cmpd.rclb.mgf	60.42	582.812	2	0	0.0009	0	2	GSSR	LSEAEFEVLK	AFVV		0	15328	P04275	P04275{1288-1297}	0	0	0	P04275	63.66	63.66	63.66	24.2376	22.7651	23.5245	3.284	2.50864	3.25181	124.791	124.791	124.791
21426@Exos_IDIBAPS_CT9.cmpd.rclb.mgf	67.37	917.959	2	0	0.0036	0	2	GITK	VFSNGADLSGVTEEAPLK	LSKA	MOD:00684 N4	0	27878	A0A024R6I7;P01009	A0A024R6I7{335-352};P01009{335-352}	0	0	0	A0A024R6I7;A0A0G2JRN3;P01009;P01009-2	91.85	91.85	154.3			24.3002			13.2147	109.218	109.218	162.106
22292@IDIBAPS_Term_PET2.cmpd.rclb.mgf	74.82	815.377	2	0	-0.0015	0	2	DTKK	MTSNFPVDLSDYPK	SLHM	MOD:00719 M1	0	22881	P04114	P04114{1189-1202}	0	0	0	P04114	76.56	76.56	76.56	29.8256	28.1611	28.417	7.61979	8.25181	10.0915	128.685	128.685	128.685
4004@Exos_IDIBAPS_PET10.cmpd.rclb.mgf	22.75	795.324	3	0	0.003	0	2	GGSR	GGGGGGYGSGGSSYGSGGGSYGSGGGGGGGR	GSYG		0	11668	P04264	P04264{519-549}	0	0	0	P04264	96.27	96.27	96.27	25.5714	24.3137	24.1431	5.95861	12.7696	7.48149	157.784	157.784	157.784
13169@IDIBAPS_Term_PET4.cmpd.rclb.mgf	52.18	496.275	3	0	-0.0024	0	2	QLKR	HIQNIDIQHLAGK	LKQH		0	22881	P04114	P04114{2272-2284}	0	0	0	P04114	69.43	69.43	69.43	33.2825	31.6131	32.3536	11.6383	13.3872	11.3872	148.46	148.46	148.46
11260@Exos_IDIBAPS_PET6.cmpd.rclb.mgf	39.92	753.396	2	0	0.0033	0	2	ATLR	IGQDGISTSATTNLK	CSLL		0	22881	P04114	P04114{1647-1661}	0	0	0	P04114	91.43	91.43	91.43	27.7583	26.1796	26.7701	13	11.7447	11.6383	160.786	160.786	160.786
25806@Exos_IDIBAPS_CT10.cmpd.rclb.mgf	78.08	635.389	2	0	0.001	0	2	DLSK	VVLAGGVAPALFR	GMPA		0	6067	Q86UX7	Q86UX7{167-179}	0	0	0	F5H1C6;Q86UX7;Q86UX7-2	69.13	69.13	69.13	29.7945	28.5104	29.4769	8.03621	8.01323	7.65758	118.135	118.135	118.135
17914@Exos_IDIBAPS_PET8.cmpd.rclb.mgf	58.13	485.8	2	0	-0.0012	0	2	KLQK	VLDALQAIK	TKGK		0	14487	P00915	P00915{161-169}	0	0	0	E5RFE7;E5RH81;E5RHP7;E5RJF6;E5RJI8;H0YBE2;P00915	63.34	63.34	63.34	24.9605	23.7959	24.6813	3.31876	4.55284	3.27572	124.178	124.178	124.178
18945@IDIBAPS_Term_PET4.cmpd.rclb.mgf	67.58	1044.49	2	0	-0.0014	0	2	LALR	GQTGGDVNVEMDAAPGVDLSR	ILNE		0	16188	P08779	P08779{264-284}	0	0	0	K7ENW6;P08779	145.05	145.05	145.05	26.8216	25.2526	25.1956	9.5376	13.2366	10.5229	193.515	193.515	193.515
21327@Exos_IDIBAPS_PET7.cmpd.rclb.mgf	67	785.843	2	0	0.0008	0	2	ETSR	FSAICQGDGTWSPR	TPSC	MOD:00110 C5	0	9340	P04003	P04003{405-418}	0	0	0	P04003	76.78	76.78	76.78	28.927	27.4562	27.4901	9.46852	8.85387	10.1549	138.928	138.928	138.928
19552@IDIBAPS_Term_PET4.cmpd.rclb.mgf	69.28	644.362	2	0	0.0001	0	2	HTEK	NTLELSNGVIVK	INNQ	MOD:00684 N7	0	22881	P04114	P04114{2865-2876}	0	0	0	P04114			67.43			23.9175			3.88606	65.3978	65.3978	129.032
5979@Exos_IDIBAPS_CT6.cmpd.rclb.mgf	27.22	644.662	3	0	0.0015	1	2	SWLR	EGKQVGSGVTTDQVQAEAK	ESGP		0	36756	P01871	P01871{151-169}	0	0	0	A0A1B0GUU9;P01871;P01871-2	101.85	101.85	101.85	20.9074	19.219	19.5017	8.20761	9.79588	8.34679	118.483	118.483	118.483
29012@Exos_IDIBAPS_CT7.cmpd.rclb.mgf	87.53	805.442	3	0	0.0049	0	2	EIKR	LPGDIQVVPIGVGPNANVQELER	IGWP		0	15328	P04275	P04275{1619-1641}	0	0	0	P04275	125.7	125.7	125.7	32.6516	31.072	31.3752	15	15	15	139.081	139.081	139.081
28231@Exos_IDIBAPS_PET10.cmpd.rclb.mgf	87	689.346	3	0	0.0017	0	2	AEMK	FDHTNSLNIAGLSLDFSSK	LDNI		0	22881	P04114	P04114{1751-1769}	0	0	0	P04114	93.71	93.71	93.71	31.3288	29.5892	29.7411	9.3098	11.7696	10.1938	122.448	122.448	122.448
27016@Exos_IDIBAPS_PET7.cmpd.rclb.mgf	82.5	734.713	3	0	0.0026	1	2	TFSK	LREQLGPVTQEFWDNLEK	ETEG		0	26138	P02647	P02647{84-101}	0	0	0	F8W696;P02647	64.6	64.6	64.6	27.279	25.6577	25.7961	13.4559	14.0506	10.9586	116.282	116.282	116.282
13288@IDIBAPS_Term_CT2.cmpd.rclb.mgf	52.75	496.276	3	0	-0.0002	0	2	QLKR	HIQNIDIQHLAGK	LKQH		0	22881	P04114	P04114{2272-2284}	0	0	0	P04114	58.48	58.48	58.48	35.7955	34.1416	34.8508	10.3468	12.5528	10.2366	138.247	138.247	138.247
24404@IDIBAPS_Term_CT5.cmpd.rclb.mgf	81.82	753.36	2	0	-0.0011	0	2	QNFK	LTGSCSYVLFQNK	EQDL	MOD:00110 C5	0	15328	P04275	P04275{1968-1980}	0	0	0	P04275	93.65	93.65	93.65	28.1881	26.5788	26.8358	8.60206	8.34679	6.85387	150.927	150.927	150.927
4759@IDIBAPS_Term_PET2.cmpd.rclb.mgf	28.13	623.299	2	0	-0.0068	0	2	VKIK	VAEDEAEAAAAAK	FTGL		0	25434	P08195	P08195{148-160}	0	0	0	F5GZS6;F5H0E2;F5H867;H0YFS2;J3KPF3;P08195;P08195-2;P08195-3;P08195-4	99.49	99.49	99.49	25.2341	23.7828	24.3906	7.39794	8.58503	6.58503	122.215	122.215	122.215
19414@Exos_IDIBAPS_CT10.cmpd.rclb.mgf	61.45	816.897	2	0	-0.0002	0	2	IPDR	FSGSGSGTDFTLTISR	LEPE		0	17507	A0A0C4DH25;P01619	A0A0C4DH25{83-98};P01619{83-98}	0	0	0	A0A0C4DH25;P01619	142.61	142.61	142.61	33.817	32.0857	32.379	11.6198	11.8539	12	168.166	168.166	168.166
18920@IDIBAPS_Term_PET5.cmpd.rclb.mgf	70.28	644.364	2	0	0.0046	0	2	HTEK	NTLELSNGVIVK	INNQ	MOD:00684 N7	0	22881	P04114	P04114{2865-2876}	0	0	0	P04114			55.75			26.4682			2.55284	62.3426	62.3426	117.711
10246@IDIBAPS_Term_PET1.cmpd.rclb.mgf	44.65	617.821	2	0	-0.0085	0	2	VQLK	ASPAFLASQNTK	GEES		0	8650	P20742	P20742{836-847}	0	0	0	P20742	61.59	61.59	61.59	26.8412	25.2907	25.9049	5.05061	6.03621	8.17393	122.097	122.097	122.097
23144@IDIBAPS_Term_PET4.cmpd.rclb.mgf	79.62	692.349	2	0	-0.0006	0	2	EQIK	SLNNQFASFIDK	VRFL		0	11668	P04264	P04264{186-197}	0	0	0	P04264	69.65	69.65	69.65	27.7143	26.234	26.7712	5	6.31876	6.72125	117.959	117.959	117.959
36192@Exos_IDIBAPS_PET10.cmpd.rclb.mgf	111.22	724.413	2	0	0.0015	0	2	YCSR	LLDLVFLLDGSSR	LSEA		0	15328	P04275	P04275{1275-1287}	0	0	0	P04275	82.89	82.89	82.89	25.1598	23.7265	24.545	3.88606	5.02228	4.56864	116.766	116.766	116.766
20829@Exos_IDIBAPS_PET7.cmpd.rclb.mgf	65.72	693.896	2	0	-0.0001	0	2	GKEK	IAELSATAQEIIK	SQAI		0	22881	P04114	P04114{4466-4478}	0	0	0	P04114	85.64	85.64	85.64	29.2024	27.6495	28.4803	7.04576	5.67778	7.45593	156.468	156.468	156.468
21843@Exos_IDIBAPS_PET7.cmpd.rclb.mgf	68.33	868.378	3	0	0.0069	0	2	KDKK	GISTSAASPAVGTVGMDMDEDDDFSK	WNFY		0	22881	P04114	P04114{3996-4021}	0	0	0	P04114	113.34	113.34	113.34	33.547	31.7267	31.3833	15	15	15	132.378	132.378	132.378
7342@IDIBAPS_Term_PET1.cmpd.rclb.mgf	36.97	598.804	2	0	0.001	1	2	VTLK	KDVDNAYMIK	VELQ		0	11668	P35908	P35908{287-296}	0	0	0	P35908	70.3	70.3	70.3	28.4963	26.9807	27.69	6.25181	7.40894	5.92082	154.995	154.995	154.995
22762@IDIBAPS_Term_PET2.cmpd.rclb.mgf	76.03	817.415	2	0	-0.0002	0	2	SVNK	ALYWVNGQVPDGVSK	VLVD	MOD:00684 N6	0	22881	P04114	P04114{718-732}	0	0	0	A8MUN2;P04114			76.09			24.3978			7.25181	76.0199	76.0199	140.243
20024@Exos_IDIBAPS_CT9.cmpd.rclb.mgf	63.7	662.333	2	0	-0.0003	0	2	VYTK	NPNGYSFSIPVK	VLAD	MOD:00684 N3	0	22881	P04114	P04114{3713-3724}	0	0	0	P04114			78.52			17.5175			6.72125	72.6276	72.6276	128.727
26217@Exos_IDIBAPS_PET10.cmpd.rclb.mgf	81.1	506.824	2	0	0.0004	0	2	KPIR	TGISPLALIK	GMTR		0	22881	P04114	P04114{220-229}	0	0	0	A8MUN2;P04114	64.33	64.33	64.33	19.962	18.8927	19.7528	7.35655	5.10237	7.31876	114.579	114.579	114.579
4342@Exos_IDIBAPS_PET8.cmpd.rclb.mgf	23.17	563.276	2	0	0.0004	0	2	QKSK	AEAESLYQSK	YEEL		0	11668	P04264	P04264{367-376}	0	0	0	P04264	86.71	86.71	86.71	26.2556	24.7383	25.5026	3.65758	3.69897	3.85387	125.915	125.915	125.915
20987@Exos_IDIBAPS_PET8.cmpd.rclb.mgf	66.08	854.418	2	1	-0.0142	0	2	VVNR	ANTVQEATFQMELPK	KAFI		0	26376	Q14624	Q14624{61-75}	0	0	0	B7ZKJ8;Q14624;Q14624-2;Q14624-3;Q14624-4	73.9	73.9	73.9			23.5545			6.31876	144.506	144.506	144.506
35002@IDIBAPS_Term_CT5.cmpd.rclb.mgf	111.97	685.05	3	0	0.0019	0	2	AYLR	ILGEELGFASLHDLQLLGK	LLLM		0	22881	P04114	P04114{779-797}	0	0	0	A8MUN2;P04114	91.29	91.29	91.29	33.0513	31.3597	32.1109	8.56864	9.20066	9	141.839	141.839	141.839
15909@IDIBAPS_Term_PET2.cmpd.rclb.mgf	57.37	729.377	2	0	-0.003	0	2	TGGK	SLDEISQPAQELK	RSSI		0	15035	P12111	P12111{561-573}	0	0	0	C9JNG9;E7ENL6;P12111;P12111-2;P12111-3;P12111-4;P12111-5	57.02	57.02	57.02	24.3257	22.8418	23.36	6.25181	6.85387	6.19382	114.121	114.121	114.121
23982@Exos_IDIBAPS_CT7.cmpd.rclb.mgf	73.6	715.9	2	0	0.0022	0	2	KRMK	ALVEQGFTVPEIK	TILG		0	22881	P04114	P04114{2579-2591}	0	0	0	P04114	66.42	66.42	66.42	25.9189	24.4083	25.1437	6.85387	5.34679	7.56864	132.898	132.898	132.898
38117@Exos_IDIBAPS_PET6.cmpd.rclb.mgf	114.45	822.796	3	0	-0.0022	0	2	VANK	IADFELPTIIVPEQTIEIPSIK	FSVP		0	22881	P04114	P04114{3847-3868}	0	0	0	P04114	89.35	89.35	89.35	24.333	22.5574	23.2328	9.00436	10.3979	10.3098	119.521	119.521	119.521
35003@IDIBAPS_Term_PET1.cmpd.rclb.mgf	115.38	828.44	3	0	0.0035	0	2	SYVR	VTASDPLDTLGSEGALSPGGVASLLR	LPRG		0	28098	P0C0L4;P0C0L5	P0C0L4{980-1005};P0C0L5{980-1005}	0	0	0	A0A0G2JL54;A0A0G2JPR0;A0A140TA29;A0A140TA32;A0A140TA44;A0A140TA49;A0A3B3ISA6;F5GXS0;P0C0L4;P0C0L4-2;P0C0L5	76.91	76.91	76.91	35.0184	33.3727	33.5791	13.6778	12.7696	12.3468	144.395	144.395	144.395
17187@Exos_IDIBAPS_PET6.cmpd.rclb.mgf	55.2	771.43	2	0	-0.0016	0	2	RPVK	LLSGGNTLHLVSTTK	TEVI	MOD:00684 N6	0	22881	P04114	P04114{935-949}	0	0	0	P04114			111.39			25.2766			9.26761	63.0948	63.0948	153.677
31111@Exos_IDIBAPS_PET8.cmpd.rclb.mgf	93.73	695.729	3	0	0.0017	0	2	LGEK	ASAGLLGAHAAAITAYALTLTK	APVD		0	28098	P0C0L4;P0C0L5	P0C0L4{1183-1204};P0C0L5{1183-1204}	0	0	0	A0A0G2JL54;A0A0G2JPR0;A0A140TA29;A0A140TA32;A0A140TA44;A0A140TA49;A0A3B3ISA6;F5GXS0;P0C0L4;P0C0L4-2;P0C0L5	68.48	68.48	68.48	29.894	28.385	28.8401	15	14.7696	15	133.368	133.368	133.368
12185@Exos_IDIBAPS_CT7.cmpd.rclb.mgf	42.62	552.307	2	0	0	0	2	GCFR	SSGSLLNNAIK	GGVE		0	8650	P01023;P20742	P01023{1082-1092};P20742{1088-1098}	0	0	0	P01023;P20742;P20742-2	83.93	83.93	83.93	26.9817	25.3066	26.3427	9.42022	8.65758	8.40894	132.956	132.956	132.956
18272@Exos_IDIBAPS_PET10.cmpd.rclb.mgf	59.72	644.362	2	0	0.0006	0	2	HTEK	NTLELSNGVIVK	INNQ	MOD:00684 N7	0	22881	P04114	P04114{2865-2876}	0	0	0	P04114			68.81			24.7214			3.4318	61.7255	61.7255	130.245
34820@Exos_IDIBAPS_CT9.cmpd.rclb.mgf	114.9	823.13	3	1	0.0002	0	2	VANK	IADFELPTIIVPEQTIEIPSIK	FSVP		0	22881	P04114	P04114{3847-3868}	0	0	0	P04114	49.43	49.43	49.43	32.4072	30.9076	31.2234	11.0757	11.1739	12.6021	114.125	114.125	114.125
31739@Exos_IDIBAPS_CT10.cmpd.rclb.mgf	94.07	719.719	3	0	0.0021	0	2	GASK	AVVILVTDVSVDSVDAAADAAR	SNRV		0	15328	P04275	P04275{1795-1816}	0	0	0	P04275	107.21	107.21	107.21	36.4989	34.8894	35.1542	11.3188	15	12.4202	120.896	120.896	120.896
21501@IDIBAPS_Term_CT2.cmpd.rclb.mgf	75.5	625.344	2	0	0.0019	0	2	RPTK	EDVYVVGTVLR	YRCH		0	9340	P04003	P04003{319-329}	0	0	0	P04003	65.76	65.76	65.76	30.3564	28.7894	29.6908	5.14874	5.5376	5.48149	114.388	114.388	114.388
17664@IDIBAPS_Term_CT5.cmpd.rclb.mgf	63.57	799.87	2	0	0.0016	0	2	TRDR	MYQMDIQQELQR	YLSL	MOD:00719 M1	0	22881	P04114	P04114{2523-2534}	0	0	0	P04114	79.23	79.23	79.23	29.1859	27.5791	27.7445	9.5376	10.1427	11.4318	120.661	120.661	120.661
9518@IDIBAPS_Term_PET1.cmpd.rclb.mgf	42.75	579.317	2	0	-0.002	0	2	QYRK	AAISGENAGLVR	ASGR		0	4673	P19827	P19827{126-137}	0	0	0	F8WAS2;P19827	86.34	86.34	86.34	28.5143	26.9958	27.8298	7.46852	4.3279	8.72125	134.939	134.939	134.939
8977@Exos_IDIBAPS_PET10.cmpd.rclb.mgf	35.53	669.837	2	0	-0.0001	0	2	GSCR	APSTYGGGLSVSSR	FSSG		0	16188	P08779	P08779{42-55}	0	0	0	P08779	98.11	98.11	98.11	24.5582	22.9206	23.5117	8.88606	8.24413	9.22915	142.193	142.193	142.193
27781@IDIBAPS_Term_PET2.cmpd.rclb.mgf	89.95	568.294	2	0	0.0022	0	2	LAFR	QPSSAFAAFVK	RAPS	MOD:00040 Q1	0	28644	P01024	P01024{1061-1071}	0	0	0	P01024	71.58	71.58	71.58	30.2517	28.7459	29.5092	7.95861		8.74473	133.371	133.371	133.371
12548@Exos_IDIBAPS_CT7.cmpd.rclb.mgf	43.53	770.359	3	0	-0.0019	0	2	TYRR	LLEGEDAHLSSSQFSSGSQSSR	DVTS		0	16188	P02533	P02533{418-439}	0	0	0	P02533	83.42	83.42	83.42	32.2703	30.591	30.4719	14.5528	15	13.6576	122.513	122.513	122.513
26620@Exos_IDIBAPS_CT9.cmpd.rclb.mgf	81.47	806.902	2	0	0.0095	0	2	LNLK	LLDNWDSVTSTFSK	LREQ		0	26138	P02647	P02647{70-83}	0	0	0	F8W696;P02647	67.9	67.9	67.9	23.757	22.2585	22.6029	5.56864	6.56864	5.72125	118.184	118.184	118.184
22699@IDIBAPS_Term_CT3.cmpd.rclb.mgf	82.23	807.871	2	0	-0.0017	0	2	DTKK	MTSNFPVDLSDYPK	SLHM	MOD:00684 N4	0	22881	P04114	P04114{1189-1202}	0	0	0	P04114			106.15			26.2086			9.16749	78.7911	78.7911	116.401
13766@IDIBAPS_Term_CT5.cmpd.rclb.mgf	53.25	527.532	4	0	-0.0015	1	2	LDKK	REEAPSLRPAPPPISGGGYR	ARPA		0	16095	P02675	P02675{53-72}	0	0	0	P02675	44.08	44.08	44.08	29.2879	27.5469	28.06				122.288	122.288	122.288
25487@IDIBAPS_Term_PET1.cmpd.rclb.mgf	86.95	750.417	2	0	0.0006	0	2	EASR	ITLLLMASQEPQR	MSRN		0	15328	P04275	P04275{1380-1392}	0	0	0	P04275	113.68	113.68	113.68	28.8228	27.2453	28.0063	6.08619	7.21467	6.27572	143.634	143.634	143.634
11997@IDIBAPS_Term_PET2.cmpd.rclb.mgf	47.05	753.396	2	0	0.003	0	2	ATLR	IGQDGISTSATTNLK	CSLL		0	22881	P04114	P04114{1647-1661}	0	0	0	P04114	95.08	95.08	95.08	25.7937	24.2151	24.8055	11.5686	11.7447	12.1135	136.433	136.433	136.433
23217@Exos_IDIBAPS_PET10.cmpd.rclb.mgf	72.72	769.409	2	0	-0.0012	0	2	EETK	ATVAVYLESLQDTK	ITLI		0	22881	P04114	P04114{2475-2488}	0	0	0	P04114	82.22	82.22	82.22	28.1799	26.5941	27.3351	8.23657	8.61979	7.72125	134.706	134.706	134.706
25196@Exos_IDIBAPS_CT7.cmpd.rclb.mgf	76.95	506.824	2	0	-0.0005	0	2	KPIR	TGISPLALIK	GMTR		0	22881	P04114	P04114{220-229}	0	0	0	A8MUN2;P04114	68.18	68.18	68.18	25.1565	24.0872	24.9472	9.79588	4.95861	8.74473	126.84	126.84	126.84
18042@IDIBAPS_Term_CT1.cmpd.rclb.mgf	68.95	676.69	3	0	0.0097	1	2	SPAK	LLLQMDSSATAYGSTVSKR	VAWH		0	22881	P04114	P04114{1146-1164}	0	0	0	P04114	105.6	105.6	105.6	30.0726	28.4759	28.715	9.55284	15	12.2441	138.432	138.432	138.432
29821@IDIBAPS_Term_CT5.cmpd.rclb.mgf	97.07	817.922	2	0	-0.003	0	2	HLQK	SELTQQLNALFQDK	LGEV		0	20590	P06727	P06727{52-65}	0	0	0	P06727	111.04	111.04	111.04	29.3128	27.6382	28.1249	10.7212	11.4559	10.0655	140.183	140.183	140.183
35697@IDIBAPS_Term_PET3.cmpd.rclb.mgf	122.28	812.399	2	0	0.003	0	2	AEAK	DVFLGMFLYEYAR	RHPD		0	37890	P02768	P02768{348-360}	0	0	0	A0A0C4DGB6;B7WNR0;C9JKR2;D6RHD5;H0YA55;P02768;P02768-2	55.82	55.82	55.82	27.6642	26.0449	26.4432	8.3279	7.88606	9.05552	133.249	133.249	133.249
23187@IDIBAPS_Term_CT1.cmpd.rclb.mgf	84.08	640.882	2	0	-0.001	0	2	ASWR	VVLEGGIDPILR	GLMA		0	16403	P05164	P05164{537-548}	0	0	0	J3QSF7;P05164;P05164-2;P05164-3	53.55	53.55	53.55	26.5218	25.1683	26.0659	8.07572	6.60206	5.02687	116.338	116.338	116.338
15608@IDIBAPS_Term_CT3.cmpd.rclb.mgf	62.03	865.926	2	0	-0.0012	0	2	KAYK	SELEEQLTPVAEETR	ARLS		0	9855	P02649	P02649{94-108}	0	0	0	E7ERP7;E9PEV4;H0Y7L5;P02649	105.25	105.25	105.25	35.0781	33.3773	33.5657	12.0706	10.7447	11.9208	161.425	161.425	161.425
13109@Exos_IDIBAPS_PET8.cmpd.rclb.mgf	45.68	738.393	2	0	-0.0076	0	2	DKVR	FLEQQNQVLQTK	WELL		0	11668	P04264;P35908;Q7Z794	P04264{200-211};P35908{198-209};Q7Z794{184-195}	0	0	0	P04264;P35908;Q7Z794	71.12	71.12	71.12	22.7913	21.228	21.8815	3.10791	4.19382	3.34679	120.649	120.649	120.649
8761@IDIBAPS_Term_CT3.cmpd.rclb.mgf	42.03	810.903	2	0	-0.0004	0	2	LVEK	VQAAVGTSAAPVPSDNH			0	9855	P02649	P02649{301-317}	0	0	0	P02649	116.45	116.45	116.45	29.6294	27.9994	28.3183	12.5686	12.585	13.5376	182.473	182.473	182.473
22434@Exos_IDIBAPS_CT9.cmpd.rclb.mgf	70	856.9	2	0	0.0111	0	2	DHLK	YVMLPVADQDQCIR	HYEG	MOD:00719 M3;MOD:00110 C12	0	25141	P00738	P00738{298-311}	0	0	0	A0A087WU08;A0A0C4DGL8;H0Y300;H3BS21;J3QLC9;J3QR68;P00738;P00738-2	67.02	67.02	67.02	24.664	22.9912	23.2309	10.0862	9.72125	9.21467	115.965	115.965	115.965
24480@IDIBAPS_Term_PET4.cmpd.rclb.mgf	83.25	606.256	2	0	-0.0005	0	2	PTAK	APTCGLCEVAR	LRQN	MOD:00110 C4;MOD:00110 C7	0	15328	P04275	P04275{2301-2311}	0	0	0	P04275	77.34	77.34	77.34	31.1475	29.6209	29.8738	8.13077	7.72125	8.4437	128.912	128.912	128.912
10139@Exos_IDIBAPS_PET7.cmpd.rclb.mgf	38.23	756.387	2	0	-0.0034	0	2	RTGK	AAQVTIQSSGTFSSK	FQVD		0	8650	P01023	P01023{1275-1289}	0	0	0	P01023	86.4	86.4	86.4	25.2737	23.6609	24.2311	8.67778	6.76955	8.37675	130.286	130.286	130.286
14575@Exos_IDIBAPS_CT6.cmpd.rclb.mgf	49.37	731.398	2	0	-0.0024	0	2	LQFR	VPGTSTSATLTGLTR	GATY		0	34575	P02751	P02751{2150-2164}	0	0	0	H0Y7Z1;P02751;P02751-10;P02751-11;P02751-12;P02751-13;P02751-14;P02751-15;P02751-17;P02751-3;P02751-5;P02751-7;P02751-8;P02751-9	83.85	83.85	83.85	27.1422	25.5003	26.2708	7.06048	10.2924	7.5376	169.646	169.646	169.646
31880@IDIBAPS_Term_CT5.cmpd.rclb.mgf	103.07	873.95	2	0	0.0006	0	2	TQIK	VNWEEEAASGLLTSLK	DNVP		0	22881	P04114	P04114{4056-4071}	0	0	0	P04114	99.31	99.31	99.31	26.8715	25.2718	25.5443	13.0362	12.3468	13.4559	161.526	161.526	161.526
9581@IDIBAPS_Term_CT5.cmpd.rclb.mgf	42.18	579.316	2	0	-0.0039	0	2	QYRK	AAISGENAGLVR	ASGR		0	4673	P19827	P19827{126-137}	0	0	0	F8WAS2;P19827	79.44	79.44	79.44	27.2346	25.7232	26.5578	5.63827	2.60206	5.72125	123.385	123.385	123.385
10981@IDIBAPS_Term_PET4.cmpd.rclb.mgf	46.28	793.887	2	0	-0.0004	0	2	YLDK	VQALEEANNDLENK	IQDW		0	24798	P35527	P35527{171-184}	0	0	0	P35527	89.96	89.96	89.96	27.4625	25.9284	26.2444	7.55284	7.72125	7.74473	173.336	173.336	173.336
24931@IDIBAPS_Term_CT1.cmpd.rclb.mgf	88.97	806.896	2	0	-0.0026	0	2	LNLK	LLDNWDSVTSTFSK	LREQ		0	26138	P02647	P02647{70-83}	0	0	0	F8W696;P02647	69.01	69.01	69.01	26.2386	24.63	25.022	5.60206	8.01323	4.5376	117.636	117.636	117.636
10775@IDIBAPS_Term_PET3.cmpd.rclb.mgf	46.83	629.35	2	0	0.0011	0	2	HTSK	TNQVNSGGVLLR	LQVG		0	28655	P02747	P02747{199-210}	0	0	0	P02747	81.23	81.23	81.23	24.1608	22.6302	23.395	5.24413	4.85387	5.25181	129.19	129.19	129.19
12089@Exos_IDIBAPS_CT9.cmpd.rclb.mgf	43.05	677.856	2	0	0	0	2	YKNK	YGMVAQVTQTLK	LEDT	MOD:00719 M3	0	22881	P04114	P04114{276-287}	0	0	0	A8MUN2;P04114	85.66	85.66	85.66	24.4618	22.9456	23.6677	7.4318	9.5376	8.3279	132.547	132.547	132.547
30147@IDIBAPS_Term_CT1.cmpd.rclb.mgf	106.38	599.367	2	0	0.0017	0	2	FNDK	LAEGFPLPLLK	RVQL		0	10231	P18428	P18428{444-454}	0	0	0	P18428	65.83	65.83	65.83	23.0116	21.7358	22.6586	4.30103	4.63827	4.35655	121.529	121.529	121.529
16912@IDIBAPS_Term_PET4.cmpd.rclb.mgf	62.18	865.927	2	0	0.0021	0	2	KAYK	SELEEQLTPVAEETR	ARLS		0	9855	P02649	P02649{94-108}	0	0	0	E7ERP7;E9PEV4;H0Y7L5;P02649	93.53	93.53	93.53	28.2248	26.5512	26.7239	11.3279	9.69897	9.95861	161.054	161.054	161.054
18484@Exos_IDIBAPS_PET7.cmpd.rclb.mgf	59.62	899.952	2	0	-0.0009	0	2	KHLR	VNQNLVYESGSLNFSK	LEIQ		0	22881	P04114	P04114{2970-2985}	0	0	0	P04114	79.39	79.39	79.39	29.5788	27.9405	28.3425	8.05552	10.9586	8.76955	129.938	129.938	129.938
19030@IDIBAPS_Term_PET5.cmpd.rclb.mgf	70.58	691.825	2	0	-0.0033	0	2	GAFR	CLAENAGDVAFVK	DVTV	MOD:00110 C1	0	31859	P02788	P02788{553-565}	0	0	0	E7EQB2;E7ER44;P02788;P02788-2	56.84	56.84	56.84	27.1139	25.4787	26.0494	4.3279	4.24413	5.18709	123.999	123.999	123.999
32856@IDIBAPS_Term_PET5.cmpd.rclb.mgf	116.3	665.86	2	0	0.0023	0	2	DNNR	NLDLDSIIAEVK	AQYE	MOD:00684 N1	0	11668	P02538;P04259;P13647;P35908;P48668;Q5XKE5	P02538{327-338};P04259{327-338};P13647{332-343};P35908{342-353};P48668{327-338};Q5XKE5{308-319}	0	0	0	H0YI76;H0YIN9;O95678;P02538;P04259;P13647;P35908;P48668;Q5XKE5			76.72			25.2878			3.58503	72.3646	72.3646	117.639
26286@Exos_IDIBAPS_CT10.cmpd.rclb.mgf	79.37	688.719	3	0	-0.0027	0	2	LRNK	IIAATIENAQPILQIDNAR	LAAD		0	16188	P08779	P08779{178-196}	0	0	0	P08779	78.9	78.9	78.9	30.8119	29.2523	29.7807	8.49485	10.2924	9.3279	119.561	119.561	119.561
30323@Exos_IDIBAPS_CT9.cmpd.rclb.mgf	92.23	651.862	2	0	-0.0001	0	2	DNNR	SLDLDSIIAEVK	AQYE		0	11668	P04264	P04264{344-355}	0	0	0	P04264	92.54	92.54	92.54	26.411	24.7192	25.5191	5.09151	4.50864	5.85387	141.216	141.216	141.216
13638@IDIBAPS_Term_CT5.cmpd.rclb.mgf	52.92	738.888	2	1	-0.0186	0	2	DKVR	FLEQQNQVLQTK	WELL		0	11668	P04264;P35908;Q7Z794	P04264{200-211};P35908{198-209};Q7Z794{184-195}	0	0	0	P04264;P35908;Q7Z794			37.4			11.2708			0.744727	117.103	117.103	117.103
3369@IDIBAPS_Term_PET3.cmpd.rclb.mgf	26.62	439.227	2	0	0.0004	0	2	LLFK	GSEMVVAGK	LQDR		0	26376	Q14624	Q14624{488-496}	0	0	0	B7ZKJ8;H7C0L5;Q14624;Q14624-2;Q14624-3;Q14624-4	66.16	66.16	66.16	23.8363	22.0623	23.086	3.74473	3.65758	4.17393	122.126	122.126	122.126
10338@IDIBAPS_Term_CT3.cmpd.rclb.mgf	46.43	704.367	3	0	-0.0143	1	2	TLSK	LKEVHEQLLSTEQVSDQK	NAPA		0	27192	Q13201	Q13201{513-530}	0	0	0	E7EPG1;Q13201	58.29	58.29	58.29	28.8695	27.2426	27.4774	14.5229	11.4202	14.4949	160.302	160.302	160.302
21810@Exos_IDIBAPS_PET10.cmpd.rclb.mgf	68.95	738.38	2	0	0.0034	0	2	LQTK	WELLQQVDTSTR	THNL		0	11668	P04264	P04264{212-223}	0	0	0	P04264	64.71	64.71	64.71	25.9136	24.2059	24.7808	6.5376	8.31876	4.67778	121.343	121.343	121.343
16026@IDIBAPS_Term_CT3.cmpd.rclb.mgf	63.1	791.419	2	0	0.0016	0	2	NEIK	HIYAISSAALSASYK	ADTV		0	22881	P04114	P04114{1838-1852}	0	0	0	P04114	68.84	68.84	68.84	26.2516	24.6803	25.2895	13.585	11.4815	9.55284	156.242	156.242	156.242
22071@IDIBAPS_Term_CT4.cmpd.rclb.mgf	76.93	817.414	2	0	-0.0015	0	2	SVNK	ALYWVNGQVPDGVSK	VLVD	MOD:00684 N6	0	22881	P04114	P04114{718-732}	0	0	0	A8MUN2;P04114			72.12			25.2508			7.34679	86.2161	86.2161	148.487
29675@Exos_IDIBAPS_CT6.cmpd.rclb.mgf	89.5	700.406	2	0	-0.0006	0	2	LTGR	TLADLTLLDSPIK	VPLL		0	22881	P04114	P04114{2013-2025}	0	0	0	P04114	80.12	80.12	80.12	27.5982	26.1013	26.9293	6.56864	4.5376	6.72125	131.133	131.133	131.133
29347@Exos_IDIBAPS_CT7.cmpd.rclb.mgf	88.38	997.999	2	1	-0.0006	0	2	PISR	NTFAEVTGLSPGVTYYFK	VFAV		0	34575	P02751	P02751{959-976}	0	0	0	P02751;P02751-10;P02751-11;P02751-12;P02751-13;P02751-14;P02751-15;P02751-17;P02751-3;P02751-4;P02751-5;P02751-6;P02751-7;P02751-8;P02751-9	98.29	98.29	98.29	27.1328	25.5564	25.6711	15	14.8239	15	121.141	121.141	121.141
28337@IDIBAPS_Term_PET3.cmpd.rclb.mgf	96.45	689.345	3	0	-0.0016	0	2	AEMK	FDHTNSLNIAGLSLDFSSK	LDNI		0	22881	P04114	P04114{1751-1769}	0	0	0	P04114	97.35	97.35	97.35	32.2586	30.5572	30.6876	11.9208	15	14.585	152.087	152.087	152.087
17954@Exos_IDIBAPS_CT7.cmpd.rclb.mgf	57.58	924.931	2	0	0.0034	0	2	VLSR	EYSGTIASEANTYLNSK	STRS	MOD:00684 N15	0	22881	P04114	P04114{3508-3524}	0	0	0	P04114			101.74			29.9669			13.2676	88.6102	88.6102	147.887
13387@IDIBAPS_Term_CT4.cmpd.rclb.mgf	53.13	496.276	3	0	0.0004	0	2	QLKR	HIQNIDIQHLAGK	LKQH		0	22881	P04114	P04114{2272-2284}	0	0	0	P04114	62.95	62.95	62.95	36.0545	34.4007	35.1098	12.041	13.5086	11.4815	152.474	152.474	152.474
14590@IDIBAPS_Term_CT5.cmpd.rclb.mgf	55.47	604.813	2	0	0.0017	0	2	INKR	TAAENDFVTLK	KDVD		0	11668	P35908	P35908{276-286}	0	0	0	P35908	84.58	84.58	84.58	30.7523	29.1989	29.9684	6.72125	2.82391	6.24413	129.101	129.101	129.101
3641@Exos_IDIBAPS_PET6.cmpd.rclb.mgf	20.25	616.802	2	0	-0.0016	0	2	YLSR	SGGGGGGGLGSGGSIR	SSYS		0	24798	P35527	P35527{14-29}	0	0	0	P35527	126.12	126.12	126.12	23.8344	22.2352	22.7345	8.82391	8.85387	9.09151	183.631	183.631	183.631
19636@Exos_IDIBAPS_PET8.cmpd.rclb.mgf	62.58	796.403	3	0	-0.0035	0	2	WITK	QQNAQGGFSSTQDTVVALHALSK	YGAA		0	8650	P01023	P01023{1241-1263}	0	0	0	P01023	97.21	97.21	97.21	28.9342	27.1936	27.2194	15	15	15	155.324	155.324	155.324
9052@IDIBAPS_Term_CT4.cmpd.rclb.mgf	41.58	647.338	2	0	-0.0007	1	2	ALDK	LKEFGNTLEDK	AREL		0	7109	P02654	P02654{37-47}	0	0	0	K7EJI9;K7EKP1;K7ELM9;K7EPF9;K7ERI9;P02654	75.48	75.48	75.48	27.4588	25.9031	26.6142	4.58503	5.72125	4.82391	137.301	137.301	137.301
16368@IDIBAPS_Term_CT2.cmpd.rclb.mgf	61.25	386.21	3	0	0.0016	0	2	LNIK	SPAFTDLHLR	YQKD		0	22881	P04114	P04114{3980-3989}	0	0	0	P04114	51.42	51.42	51.42	30.6387	29.1784	29.9244	5.65758	7.00436	5.52288	124.891	124.891	124.891
24701@IDIBAPS_Term_CT2.cmpd.rclb.mgf	84.32	587.336	2	0	0.0009	0	2	RSNR	VTVFPIGIGDR	YDAA		0	15328	P04275	P04275{1820-1830}	0	0	0	P04275	69.86	69.86	69.86	27.6472	26.0548	26.9673	3.4318	4.5376	4.09151	116.081	116.081	116.081
24346@IDIBAPS_Term_CT5.cmpd.rclb.mgf	81.67	569.281	3	0	-0.0008	0	2	SGER	FTCTVTHTDLPSPLK	QTIS	MOD:00110 C3	0	36756	P01871	P01871{301-315}	0	0	0	A0A1B0GUU9;P01871;P01871-2	50.52	50.52	50.52	28.4092	26.7997	27.0401	8.38722	8.23657	7.67778	122.461	122.461	122.461
24385@Exos_IDIBAPS_PET10.cmpd.rclb.mgf	75.93	850.408	3	0	0.0039	0	2	ALIK	GMTRPLSTLISSSQSCQYTLDAK	RKHV	MOD:00719 M2;MOD:00110 C16	0	22881	P04114	P04114{230-252}	0	0	0	A8MUN2;P04114	113.05	113.05	113.05	33.9482	32.1751	31.8164	15	15	15	118.517	118.517	118.517
23544@IDIBAPS_Term_PET3.cmpd.rclb.mgf	82.35	715.899	2	0	0.0012	0	2	KRMK	ALVEQGFTVPEIK	TILG		0	22881	P04114	P04114{2579-2591}	0	0	0	P04114	70.44	70.44	70.44	28.0581	26.5307	27.2478	7.01323	10.1871	7.18709	139.084	139.084	139.084
26200@IDIBAPS_Term_PET4.cmpd.rclb.mgf	88.1	506.825	2	0	0.0006	0	2	KPIR	TGISPLALIK	GMTR		0	22881	P04114	P04114{220-229}	0	0	0	A8MUN2;P04114	58.13	58.13	58.13	27.1495	25.9206	26.9162	5.74473	4	5.76955	127.782	127.782	127.782
21262@IDIBAPS_Term_PET3.cmpd.rclb.mgf	75.88	779.903	2	0	0.0012	0	2	KKYR	ITENDIQIALDDAK	INFN		0	22881	P04114	P04114{2151-2164}	0	0	0	P04114	132.55	132.55	132.55	30.456	28.9289	29.3375	8.09691	10.301	8.01323	142.246	142.246	142.246
12113@Exos_IDIBAPS_PET8.cmpd.rclb.mgf	43.1	500.272	2	0	-0.0021	0	2	LHFK	SVGFHLPSR	EFQV		0	22881	P04114	P04114{1325-1333}	0	0	0	P04114	55.2	55.2	55.2	20.7574	19.4887	20.2552	6.05061	6.45593	5.72125	115.841	115.841	115.841
19210@Exos_IDIBAPS_PET6.cmpd.rclb.mgf	60.43	824.404	2	0	-0.001	0	2	VQYR	GEVQAMLGQSTEELR	VRLA		0	9855	P02649	P02649{138-152}	0	0	0	E7ERP7;E9PEV4;H0Y7L5;P02649	108.96	108.96	108.96	31.3021	29.7586	29.945	7.65758	9.74473	9.14267	154.171	154.171	154.171
24168@Exos_IDIBAPS_PET7.cmpd.rclb.mgf	74.5	833.731	3	1	0.009	0	2	YHMK	ADSVVDLLSYNVQGSGETTYDHK	NTFT		0	22881	P04114	P04114{1393-1415}	0	0	0	P04114	84.35	84.35	84.35	34.0787	32.3411	32.1144	15	15	15	139.504	139.504	139.504
20966@IDIBAPS_Term_CT2.cmpd.rclb.mgf	74.05	936.475	2	0	-0.0011	0	2	SPAK	LLLQMDSSATAYGSTVSK	RVAW		0	22881	P04114	P04114{1146-1163}	0	0	0	P04114	110.57	110.57	110.57	28.9244	27.1697	27.6262	11.8861	13.6576	12.3665	139.891	139.891	139.891
34692@Exos_IDIBAPS_PET8.cmpd.rclb.mgf	103.35	746.893	2	0	-0.0015	0	2	RYGR	NQGNTWLTAFVLK	TFAQ	MOD:00684 N1	0	8650	P01023;P20742	P01023{1035-1047};P20742{1041-1053}	0	0	0	P01023;P20742;P20742-2			49.48			27.6903			9	74.4558	74.4558	120.112
18254@Exos_IDIBAPS_CT6.cmpd.rclb.mgf	58.9	546.825	2	0	0.0005	0	2	GSRR	VSYVGLVTVR	AYSH		0	1608	Q9Y6R7	Q9Y6R7{525-534}	0	0	0	A0A286YF91;Q9Y6R7	52.62	52.62	52.62	26.9382	25.6882	26.7281	0.79588	2.49485	0.853872	116.464	116.464	116.464
8998@IDIBAPS_Term_CT1.cmpd.rclb.mgf	43.25	557.583	3	0	-0.0031	1	2	FYAK	GTYGLSCQRDPNTGR	LNGE	MOD:00110 C7	0	22881	P04114	P04114{1499-1513}	0	0	0	P04114	32.52	32.52	32.52	24.9201	23.3655	23.3573	3.61979	1.58503	4.02687	114.147	114.147	114.147
24424@Exos_IDIBAPS_CT7.cmpd.rclb.mgf	74.73	867.441	3	1	-0.0096	1	2	GNLK	GAYQNNEIKHIYAISSAALSASYK	ADTV		0	22881	P04114	P04114{1829-1852}	0	0	0	P04114	75.56	75.56	75.56	27.9837	26.2014	26.061	10.4815	13.0605	12.0809	130.255	130.255	130.255
14478@IDIBAPS_Term_CT5.cmpd.rclb.mgf	55.17	700	3	0	-0.0019	0	2	IEVK	HSALSVELHSDMEVTVNGR	LVSV	MOD:00719 M12;MOD:00684 N17	0	15328	P04275	P04275{2009-2027}	0	0	0	P04275	7.58	7.58	75.65			34.5151			15	83.0824	83.0824	201.737
5717@Exos_IDIBAPS_CT10.cmpd.rclb.mgf	26.22	458.722	2	0	-0.0017	0	2	AKRK	HVAEAICK	EQHL	MOD:00110 C7	0	22881	P04114	P04114{255-262}	0	0	0	A8MUN2;P04114	50.25	50.25	50.25	17.8897	16.665	17.2427	5.45593	2.56864	5.04096	117.302	117.302	117.302
24195@Exos_IDIBAPS_CT10.cmpd.rclb.mgf	73.88	1036.48	2	0	0.0149	0	2	QQIR	AETECQNTEYQQLLDIK	IRLE	MOD:00110 C5	0	16188	P13645	P13645{423-439}	0	0	0	P13645	116.18	116.18	116.18	27.1646	25.4054	25.2551	11.9208	11.8539	13.4089	162.744	162.744	162.744
22656@Exos_IDIBAPS_CT9.cmpd.rclb.mgf	70.6	821.894	2	1	0.0114	0	2	SITK	AGDFLEANYMNLQR	SYTV		0	28644	P01024	P01024{1172-1185}	0	0	0	M0R0Q9;P01024	66.06	66.06	66.06	27.0441	25.4756	25.7614	7.61979	8.10791	8.284	143.581	143.581	143.581
26959@Exos_IDIBAPS_PET8.cmpd.rclb.mgf	81.98	932.501	2	0	0.0013	0	2		EVQLVESGGGLVQPGGSLR	LSCA	MOD:00420 E1	0	3651	A0A0B4J2B5	A0A0B4J2B5{1-19}	0	0	0	A0A0B4J2B5;S4R460	94.69	94.69	94.69	32.5497	31.022	31.5935	9.95861		11.0362	193.944	193.944	193.944
20693@IDIBAPS_Term_CT2.cmpd.rclb.mgf	73.35	619.804	2	0	-0.0015	0	2	RKSK	LICQATGFSPR	QIQV	MOD:00110 C3	0	36756	P01871	P01871{132-142}	0	0	0	A0A1B0GUU9;P01871;P01871-2	64.94	64.94	64.94	24.9376	23.2971	23.9253	3.18709	4.88606	4.74473	134.174	134.174	134.174
9108@Exos_IDIBAPS_CT7.cmpd.rclb.mgf	34.7	808.891	2	0	0.0001	0	2	SPEK	YVTSAPMPEPQAPGR	YFAH	MOD:00719 M7	0	36756	P01871	P01871{377-391}	0	0	0	A0A1B0GUU9;P01871;P01871-2	72.98	72.98	72.98	23.8775	22.2156	22.5402	7	8.39794	8.03152	132.223	132.223	132.223
10268@Exos_IDIBAPS_PET10.cmpd.rclb.mgf	38.87	680.806	2	0	0.003	0	2	ALLR	SEYQADYESLR	FFSL		0	22881	P04114	P04114{1600-1610}	0	0	0	P04114	72.56	72.56	72.56	27.2849	25.8463	26.0953	4.63827	5.79588	4.58503	120.121	120.121	120.121
32715@IDIBAPS_Term_CT1.cmpd.rclb.mgf	117.2	958.134	3	0	-0.0073	0	2	KDLR	NVSTGDVNVEMNAAPGVDLTQLLNNMR	SQYE		0	16188	P13645	P13645{296-322}	0	0	0	P13645	71.19	71.19	71.19	30.2777	28.5462	28.2498	15	15	13.699	121.441	121.441	121.441
25764@IDIBAPS_Term_PET4.cmpd.rclb.mgf	86.8	997.97	2	0	-0.004	0	2	ALGK	LPQQANDYLNSFNWER	QVSH		0	22881	P04114	P04114{2118-2133}	0	0	0	P04114	84.56	84.56	84.56	24.9922	23.3997	23.4063	10.8861	12.6576	10.8861	114.084	114.084	114.084
29272@Exos_IDIBAPS_PET7.cmpd.rclb.mgf	88.9	745.691	3	0	-0.0081	1	2	MEPK	DKDQEVLLQTFLDDASPGDK	RLAA	MOD:00685 Q9	0	22881	P04114	P04114{538-557}	0	0	0	A8MUN2;P04114			59.67			27.4552				117.523	117.523	132.364
24376@Exos_IDIBAPS_CT10.cmpd.rclb.mgf	74.33	998.465	2	0	0.0016	0	2	ALGK	LPQQANDYLNSFNWER	QVSH	MOD:00684 N6	0	22881	P04114	P04114{2118-2133}	0	0	0	P04114	50.41	50.41	104.04			31.5205			12.5376	99.6512	99.6512	148.37
25486@Exos_IDIBAPS_CT10.cmpd.rclb.mgf	77.25	678.909	2	0	-0.0041	0	2	PEMR	LPYTIITTPPLK	DFSL		0	22881	P04114	P04114{3137-3148}	0	0	0	P04114	66.29	66.29	66.29	27.1117	25.6105	26.5219	7.74473	6.88606	7.60206	137.677	137.677	137.677
26407@Exos_IDIBAPS_CT10.cmpd.rclb.mgf	79.68	638.36	2	0	-0.0012	0	2	VGSK	LIVAMSSWLQK	ASGS		0	22881	P04114	P04114{1230-1240}	0	0	0	P04114	61.67	61.67	61.67	27.4017	25.9723	26.881	3	7.42022	2.76955	121.151	121.151	121.151
4522@IDIBAPS_Term_CT4.cmpd.rclb.mgf	29.62	563.276	2	0	0.0005	0	2	QKSK	AEAESLYQSK	YEEL		0	11668	P04264	P04264{367-376}	0	0	0	P04264	86.54	86.54	86.54	25.5212	24.0039	24.7683	3.58503	3.74473	3.85387	129.775	129.775	129.775
29097@Exos_IDIBAPS_CT7.cmpd.rclb.mgf	87.73	870.432	2	0	0.0033	0	2	GPKR	NSMVLDVAFVLEGSDK	IGEA	MOD:00719 M3	0	15328	P04275	P04275{1493-1508}	0	0	0	P04275	78.55	78.55	78.55	27.6863	26.0287	26.4474	9.82391	8.76955	10.3372	136.944	136.944	136.944
13756@Exos_IDIBAPS_PET6.cmpd.rclb.mgf	46.3	749.405	2	0	-0.0013	0	2	GRVR	AATVGSLAGQPLQER	AQAW		0	9855	P02649	P02649{210-224}	0	0	0	H0Y7L5;P02649	81.29	81.29	81.29	23.577	22.1047	22.7605	6.72125	6.3098	6.284	140.02	140.02	140.02
13438@IDIBAPS_Term_CT2.cmpd.rclb.mgf	53.17	562.632	3	0	-0.0007	2	2	SRTR	DRLDEVKEQVAEVR	AKLE		0	9855	P02649	P02649{245-258}	0	0	0	P02649	51.39	51.39	51.39	26.9388	25.2723	25.8047	7.92082	7.76955	7.07058	135.942	135.942	135.942
3133@Exos_IDIBAPS_CT10.cmpd.rclb.mgf	19.6	616.802	2	0	-0.002	0	2	YLSR	SGGGGGGGLGSGGSIR	SSYS		0	24798	P35527	P35527{14-29}	0	0	0	P35527	126.43	126.43	126.43	24.0736	22.4744	22.9737	9.79588	10.0044	10.4815	194.766	194.766	194.766
23854@Exos_IDIBAPS_CT10.cmpd.rclb.mgf	73	829.441	2	0	-0.0028	0	2	TLPK	SVSDGIAALDLNAVANK	IADF		0	22881	P04114	P04114{3830-3846}	0	0	0	P04114	89.04	89.04	89.04	23.075	21.4588	21.8795	10.4202	8.95861	10.7959	131.905	131.905	131.905
24033@Exos_IDIBAPS_CT10.cmpd.rclb.mgf	73.45	784.443	2	0	-0.0022	0	2	GKVR	VNGVLTALPVSVADGR	ISVT		0	1608	Q9Y6R7	Q9Y6R7{1756-1771,2957-2972,4158-4173}	0	0	0	A0A087WUZ2;A0A087WXI2;Q9Y6R7	67.22	67.22	67.22	27.8797	26.5072	27.2324	8.85387	7.45593	7.69897	122.705	122.705	122.705
9805@Exos_IDIBAPS_PET8.cmpd.rclb.mgf	37.17	566.774	2	0	-0.0013	0	2	SFFK	EALQGVGDMGR	AYWD		0	14222	A0A096LPE2	A0A096LPE2{105-115}	0	0	0	A0A096LPE2;P35542	66.98	66.98	66.98	25.572	24.0727	24.4799	9.39794	8.76955	6.1549	121.151	121.151	121.151
34290@IDIBAPS_Term_PET2.cmpd.rclb.mgf	111.22	862.435	2	0	0.0054	0	2	GPKR	NSMVLDVAFVLEGSDK	IGEA		0	15328	P04275	P04275{1493-1508}	0	0	0	P04275	122.99	122.99	122.99	26.6827	25.0122	25.5256	14.3565	11.4089	12.8239	114.214	114.214	114.214
9870@IDIBAPS_Term_PET3.cmpd.rclb.mgf	44.25	618.306	2	0	0.0012	0	2	LEVK	ENFAGEATLQR	IYSL		0	22881	P04114	P04114{3548-3558}	0	0	0	P04114	76.23	76.23	76.23	26.3522	24.66	25.2361	4.23657	3.69897	4.35655	119.562	119.562	119.562
29865@Exos_IDIBAPS_PET7.cmpd.rclb.mgf	90.58	899.014	2	0	0.0085	0	2	ELRR	NVQALEIELQSQLALK	QSLE		0	16188	P13645	P13645{371-386}	0	0	0	P13645	72.12	72.12	72.12	29.0358	27.6489	28.1436	9.76955	8.56864	10.6198	147.234	147.234	147.234
28833@IDIBAPS_Term_CT1.cmpd.rclb.mgf	101.38	873.958	2	0	0.0011	0	2	ASAK	IEGNLIFDPNNYLPK	ESML		0	22881	P04114	P04114{655-669}	0	0	0	A8MUN2;P04114	63.6	63.6	63.6	22.5103	20.9305	21.3518	7.01773	4.13668	6.10791	158.235	158.235	158.235
14205@Exos_IDIBAPS_PET6.cmpd.rclb.mgf	47.47	644.315	2	0	0.0009	0	2	VPDR	FSGSGAGTDFTLK	ISRV		0	25008	A0A0C4DH68	A0A0C4DH68{87-99}	0	0	0	A0A075B6R9;A0A0C4DH68	94.13	94.13	94.13	28.4524	26.9669	27.404	7.29243	9.60206	7.95861	126.354	126.354	126.354
26741@IDIBAPS_Term_PET3.cmpd.rclb.mgf	91.35	721.345	3	0	0.0098	0	2	KTPK	SPVGVQPILNEHTFCAGMSK	YQED	MOD:00684 N10;MOD:00110 C15	0	25141	P00738	P00738{326-345}	0	0	0	A0A087WU08;A0A0C4DGL8;H0Y300;J3QLC9;J3QR68;P00738;P00738-2	45.88	45.88	91.86	25.3663	23.701	30.1527	5.92082	5.88606	15	74.3966	74.3966	123.309
25721@IDIBAPS_Term_PET3.cmpd.rclb.mgf	88.47	1022.49	3	1	-0.0278	0	2	EFLK	VLYDAEISQIHQSVTDTNVILSMDNSR	NLDL	MOD:00719 M23	0	11668	P35908	P35908{315-341}	0	0	0	P35908	29.11	29.11	31.18			22.8374			6.72125	132.737	132.737	132.737
18869@Exos_IDIBAPS_CT7.cmpd.rclb.mgf	60.03	899.949	2	0	-0.0069	0	2	KHLR	VNQNLVYESGSLNFSK	LEIQ		0	22881	P04114	P04114{2970-2985}	0	0	0	P04114	84.75	84.75	84.75	26.9896	25.3088	25.6767	7.33724	11.0969	7.17393	136.835	136.835	136.835
18930@IDIBAPS_Term_CT2.cmpd.rclb.mgf	68.05	676.687	3	0	0.0009	1	2	SPAK	LLLQMDSSATAYGSTVSKR	VAWH		0	22881	P04114	P04114{1146-1164}	0	0	0	P04114	118.7	118.7	118.7	35.4716	33.8508	34.0384	12.8539	15	11.7447	143.845	143.845	143.845
8863@IDIBAPS_Term_CT2.cmpd.rclb.mgf	40.97	809.397	2	1	0.0112	0	2	SPEK	YVTSAPMPEPQAPGR	YFAH	MOD:00719 M7	0	36756	P01871	P01871{377-391}	0	0	0	A0A1B0GUU9;P01871;P01871-2	83.84	83.84	83.84	24.3318	22.701	22.9836	7.85387	9.69897	7.82391	142.008	142.008	142.008
25600@Exos_IDIBAPS_PET10.cmpd.rclb.mgf	79.47	806.896	2	0	-0.0012	0	2	LNLK	LLDNWDSVTSTFSK	LREQ		0	26138	P02647	P02647{70-83}	0	0	0	F8W696;P02647	117.64	117.64	117.64	29.1877	27.5791	27.9712	7.76955	12.2518	6.26761	148.497	148.497	148.497
17867@IDIBAPS_Term_CT4.cmpd.rclb.mgf	65.18	758.796	2	1	-0.0071	0	2	EGKR	GDACEGDSGGPFVMK	SPFN	MOD:00110 C4	0	35328	P00734	P00734{561-575}	0	0	0	E9PIT3;P00734	89.74	89.74	89.74	34.3032	32.3278	32.5636	7.22185	10.1024	8.55284	127.73	127.73	127.73
29825@IDIBAPS_Term_CT1.cmpd.rclb.mgf	105.35	1053.17	3	0	0.0056	0	2	VTAR	NFPPSQDASGDLYTTSSQLTLPATQCLAGK	SVTC	MOD:00110 C26	0	17352	P01876	P01876{52-81}	0	0	0	A0A286YEY1;P01876	69.11	69.11	69.11	26.7576	24.9885	24.3063	14.1938	15	14.3979	126.165	126.165	126.165
14324@Exos_IDIBAPS_CT6.cmpd.rclb.mgf	48.72	639.359	2	0	-0.0006	0	2	RGGK	YAATSQVLLPSK	DVMQ		0	36756	P01871	P01871{65-76}	0	0	0	A0A1B0GUU9;P01871;P01871-2	75.46	75.46	75.46	29.1065	27.6642	28.55	6.14267	7.85387	5.85387	130.603	130.603	130.603
11195@Exos_IDIBAPS_PET7.cmpd.rclb.mgf	40.9	614.246	2	0	0.0033	0	2	AQAR	LGADMEDVCGR	LVQY	MOD:00719 M5;MOD:00110 C9	0	9855	P02649	P02649{122-132}	0	0	0	E7ERP7;E9PEV4;H0Y7L5;P02649	85.67	85.67	85.67	28.0324	26.8135	27.0375	5.65758	8.11919	5.18046	126.313	126.313	126.313
24216@Exos_IDIBAPS_PET6.cmpd.rclb.mgf	73.42	833.392	3	0	-0.0071	0	2	YHMK	ADSVVDLLSYNVQGSGETTYDHK	NTFT		0	22881	P04114	P04114{1393-1415}	0	0	0	P04114	90.82	90.82	90.82	30.521	28.8685	28.5375	15	15	15	140.841	140.841	140.841
7971@IDIBAPS_Term_CT5.cmpd.rclb.mgf	37.97	809.41	2	0	0.0034	0	2	REGK	QVGSGVTTDQVQAEAK	ESGP		0	36756	P01871	P01871{154-169}	0	0	0	A0A1B0GUU9;P01871;P01871-2	125.26	125.26	125.26	26.7059	25.0254	25.3941	9.79588	11.8539	10.7212	122.932	122.932	122.932
23316@IDIBAPS_Term_PET1.cmpd.rclb.mgf	80.77	790.728	3	0	-0.0007	0	2	WITK	QQNAQGGFSSTQDTVVALHALSK	YGAA	MOD:00040 Q1	0	8650	P01023	P01023{1241-1263}	0	0	0	P01023	101.88	101.88	101.88	40.3544	38.6937	38.5459	15		14.1871	137.373	137.373	137.373
11127@IDIBAPS_Term_PET3.cmpd.rclb.mgf	47.82	806.9	2	0	-0.0004	0	2	IPER	FSGSNSGNTATLTISR	AQAG		0	7225	A0A075B6K5	A0A075B6K5{80-95}	0	0	0	A0A075B6K5;P80748	130.45	130.45	130.45	27.7949	26.2425	26.6047	12.8539	14.0506	13.2007	141.257	141.257	141.257
16791@IDIBAPS_Term_PET5.cmpd.rclb.mgf	64.55	622.304	3	0	0.003	0	2	EKHK	VYACEVTHQGLSSPVTK	SFNR	MOD:00110 C4	0	8728	P01834	P01834{84-100}	0	0	0	P01834	77.91	77.91	77.91	30.2193	28.506	28.5991	9.88606	11.5528	9.61979	145.567	145.567	145.567
11869@IDIBAPS_Term_CT5.cmpd.rclb.mgf	48.28	716.808	2	0	-0.0011	0	2	DLAK	YICENQDSISSK	LKEC	MOD:00110 C3	0	37890	P02768	P02768{287-298}	0	0	0	A0A0C4DGB6;B7WNR0;C9JKR2;D6RHD5;H0YA55;P02768;P02768-2	80.46	80.46	80.46	27.974	26.3746	26.658	5.95861	6.01773	5	124.754	124.754	124.754
9325@Exos_IDIBAPS_CT6.cmpd.rclb.mgf	35.82	680.857	2	0	-0.0013	0	2	VIVK	INNQLTLDSNTK	YFHK		0	22881	P04114	P04114{2877-2888}	0	0	0	P04114	65.07	65.07	65.07	25.8639	24.3086	24.8865	6.95861	7.50864	6.72125	123.98	123.98	123.98
4896@Exos_IDIBAPS_CT10.cmpd.rclb.mgf	24.12	545.281	2	0	0.0005	0	2	LIYK	ASSLESGVPSR	FSGS		0	28082	P01602	P01602{73-83}	0	0	0	P01602	55.88	55.88	55.88	21.3759	19.766	20.4925	4.26761	6.52288	4.11351	127.822	127.822	127.822
22465@IDIBAPS_Term_PET2.cmpd.rclb.mgf	75.27	569.802	2	0	0.0037	0	2	ELKR	SSIMAFAIGNK	GADQ		0	15035	P12111	P12111{575-585}	0	0	0	C9JNG9;E7ENL6;P12111;P12111-2;P12111-3;P12111-4;P12111-5	48.7	48.7	48.7	22.532	21.1242	21.8718	6.55284	5.02228	7.95861	115.859	115.859	115.859
10629@Exos_IDIBAPS_CT9.cmpd.rclb.mgf	39.3	620.849	2	0	-0.0002	0	2	AQLR	ILAGPAGDSNVVK	LQRI		0	15328	P04275	P04275{1838-1850}	0	0	0	P04275	78.81	78.81	78.81	28.0511	26.5851	27.4626	11.8861	7.01773	4.85387	147.577	147.577	147.577
27988@Exos_IDIBAPS_PET8.cmpd.rclb.mgf	85.07	796.438	2	0	-0.0006	0	2	IDVR	VLLDQLGTTISFER	INDI		0	22881	P04114	P04114{2296-2309}	0	0	0	P04114	79.94	79.94	79.94	30.2606	28.7615	29.4287	5.65758	8.49485	6.02687	139.117	139.117	139.117
5784@Exos_IDIBAPS_PET8.cmpd.rclb.mgf	26.88	494.295	2	1	-0.0059	1	2	YVGK	KQLVEIEK	VVLH		0	25141	P00738;P00739	P00738{228-235};P00739{170-177}	0	0	0	A0A087WU08;A0A0A0MRD9;A0A0C4DGL8;H0Y300;H3BS21;J3QLC9;J3QR68;P00738;P00738-2;P00739;P00739-2	44.02	44.02	44.02			2.06581				114.342	114.342	114.342
17591@Exos_IDIBAPS_CT6.cmpd.rclb.mgf	57.18	924.437	2	0	-0.0007	0	2	VLSR	EYSGTIASEANTYLNSK	STRS		0	22881	P04114	P04114{3508-3524}	0	0	0	P04114	120.69	120.69	120.69	26.1157	24.5334	24.5157	15	15	13.3768	153.292	153.292	153.292
25920@Exos_IDIBAPS_CT6.cmpd.rclb.mgf	79	1022.16	3	0	-0.0106	0	2	EFLK	VLYDAEISQIHQSVTDTNVILSMDNSR	NLDL	MOD:00719 M23	0	11668	P35908	P35908{315-341}	0	0	0	P35908	68.15	68.15	68.15	26.6334	24.9365	24.3801	9.92082	10.7212	13.3468	128.535	128.535	128.535
13677@Exos_IDIBAPS_CT10.cmpd.rclb.mgf	46.65	611.819	2	0	-0.0015	0	2	INKR	TAAENEFVTLK	KDVD		0	11668	P02538;P04259;P48668	P02538{261-271};P04259{261-271};P48668{261-271}	0	0	0	P02538;P04259;P12035;P48668	82.17	82.17	82.17	32.2932	30.745	31.4503	3.00877	5.03621	3.5376	132.313	132.313	132.313
31012@Exos_IDIBAPS_PET10.cmpd.rclb.mgf	95.17	853.437	2	0	0.0018	0	2	FLHR	NIQEYLSILTDPDGK	GKEK		0	22881	P04114	P04114{4447-4461}	0	0	0	P04114	87.38	87.38	87.38	29.1891	27.5688	27.9875	9.85387	10.2147	9.45593	135.371	135.371	135.371
29304@Exos_IDIBAPS_PET7.cmpd.rclb.mgf	88.98	719.716	3	0	-0.0074	0	2	GASK	AVVILVTDVSVDSVDAAADAAR	SNRV		0	15328	P04275	P04275{1795-1816}	0	0	0	P04275	131.03	131.03	131.03	36.117	34.4479	34.6899	15	15	15	130.206	130.206	130.206
21294@Exos_IDIBAPS_CT10.cmpd.rclb.mgf	66.33	917.96	2	0	0.0053	0	2	GITK	VFSNGADLSGVTEEAPLK	LSKA	MOD:00684 N4	0	27878	A0A024R6I7;P01009	A0A024R6I7{335-352};P01009{335-352}	0	0	0	A0A024R6I7;A0A0G2JRN3;P01009;P01009-2	91.99	91.99	148.06			28.8085	8.92082	8.09691	12.5528	108.301	108.301	160.136
15052@Exos_IDIBAPS_PET8.cmpd.rclb.mgf	50.68	799.843	2	0	0.002	0	2	PLVK	YSSDYFQAPSDYR	YYPY		0	37237	Q08380	Q08380{442-454}	0	0	0	Q08380	75	75	75	31.6308	30.0649	30.0659	7.85387	8.63827	9.58503	125.078	125.078	125.078
14094@IDIBAPS_Term_CT4.cmpd.rclb.mgf	54.98	749.405	2	0	-0.0004	0	2	GRVR	AATVGSLAGQPLQER	AQAW		0	9855	P02649	P02649{210-224}	0	0	0	H0Y7L5;P02649	88.99	88.99	88.99	25.2574	23.7851	24.4409	5.85387	6.02228	5.67778	149.065	149.065	149.065
21764@IDIBAPS_Term_PET3.cmpd.rclb.mgf	77.38	693.893	2	0	-0.0067	0	2	GKEK	IAELSATAQEIIK	SQAI		0	22881	P04114	P04114{4466-4478}	0	0	0	P04114	86.62	86.62	86.62	26.7781	25.3089	26.0512	5.0655	3.76955	5.55284	137.502	137.502	137.502
19460@IDIBAPS_Term_CT1.cmpd.rclb.mgf	73.38	619.805	2	0	-0.0004	0	2	RKSK	LICQATGFSPR	QIQV	MOD:00110 C3	0	36756	P01871	P01871{132-142}	0	0	0	A0A1B0GUU9;P01871;P01871-2	70.17	70.17	70.17	28.6292	26.9878	27.6042	4.92082	5.34679	5.21467	137.627	137.627	137.627
23556@IDIBAPS_Term_PET1.cmpd.rclb.mgf	81.38	716.836	2	0	-0.0002	0	2	TGKR	LMQCLPNPEDVK	MALE	MOD:00110 C4	0	9340	P04003	P04003{555-566}	0	0	0	P04003	56.13	56.13	56.13	25.2097	23.5585	23.8675	5.18709	3.21467	5.5376	125.991	125.991	125.991
20770@IDIBAPS_Term_PET1.cmpd.rclb.mgf	73.88	662.332	2	0	-0.0016	0	2	VYTK	NPNGYSFSIPVK	VLAD	MOD:00684 N3	0	22881	P04114	P04114{3713-3724}	0	0	0	P04114			78.65			21.1551			8.23657	69.9576	69.9576	126.125
30901@IDIBAPS_Term_CT1.cmpd.rclb.mgf	109.17	662.04	3	0	0.0031	0	2	FQKK	TLQALEFHTVPFQLLAR	YKGL		0	37237	Q08380	Q08380{377-393}	0	0	0	Q08380	93.11	93.11	93.11	27.3109	25.9505	26.4285	12.3872	11.585	12.9586	130.129	130.129	130.129
15401@Exos_IDIBAPS_PET8.cmpd.rclb.mgf	51.58	722.648	3	0	0.0015	0	2	WKLK	TQFNNNEYSQDLDAYNTK	DKIG	MOD:00684 N4	0	22881	P04114	P04114{1985-2002}	0	0	0	P04114	37.89	37.89	68.94			30.2345	5.22915	5.07058	7.52288	83.9046	83.9046	118.163
19232@IDIBAPS_Term_CT4.cmpd.rclb.mgf	68.82	809.862	2	0	-0.0009	0	2	DFSK	WNFYYSPQSSPDK	KLTI		0	22881	P04114	P04114{4022-4034}	0	0	0	P04114	63.64	63.64	63.64	28.6976	27.2413	27.5203	5.95861	4.76955	5.20761	123.339	123.339	123.339
21739@Exos_IDIBAPS_CT10.cmpd.rclb.mgf	67.52	692.348	2	0	-0.0022	0	2	EQIK	SLNNQFASFIDK	VRFL		0	11668	P04264	P04264{186-197}	0	0	0	P04264	101.77	101.77	101.77	26.2318	24.6961	25.2677	4.69897	5.07572	4.92082	133.648	133.648	133.648
13541@Exos_IDIBAPS_CT6.cmpd.rclb.mgf	46.68	639.36	2	0	0.0007	0	2	RGGK	YAATSQVLLPSK	DVMQ		0	36756	P01871	P01871{65-76}	0	0	0	A0A1B0GUU9;P01871;P01871-2	96.12	96.12	96.12	31.5509	30.13	31.0215	6.31876	8.38722	6.5376	139.333	139.333	139.333
27755@IDIBAPS_Term_CT1.cmpd.rclb.mgf	98.43	909.966	2	0	0.0009	0	2	WASR	QEPSQGTTTFAVTSILR	VAAE	MOD:00040 Q1	0	17352	A0A0G2JMB2;P01876	A0A0G2JMB2{270-286};P01876{283-299}	0	0	0	A0A0G2JMB2;A0A286YEY1;P01876	98.49	98.49	98.49	29.7759	28.1969	28.4647	13.3279		15	143.063	143.063	143.063
1133@Exos_IDIBAPS_CT9.cmpd.rclb.mgf	14.85	618.269	2	0	0.0009	0	2	GGGR	FSSSSGYGGGSSR	VCGR		0	24798	P35527	P35527{47-59}	0	0	0	P35527	85.2	85.2	85.2	24.6109	23.0771	23.3505	7.88606	6.95861	8.33724	128.926	128.926	128.926
29457@IDIBAPS_Term_CT3.cmpd.rclb.mgf	103.38	651.863	2	0	0.0032	0	2	DNNR	SLDLDSIIAEVK	AQYE		0	11668	P04264	P04264{344-355}	0	0	0	P04264	76.56	76.56	76.56	27.4645	25.8536	26.6326	5.92082	5.10791	5.18709	118.975	118.975	118.975
28871@Exos_IDIBAPS_CT10.cmpd.rclb.mgf	86.27	796.441	2	0	0.0049	0	2	IDVR	VLLDQLGTTISFER	INDI		0	22881	P04114	P04114{2296-2309}	0	0	0	P04114	89.21	89.21	89.21	29.2163	27.7242	28.4136	7.95861	6.45593	8.16749	120.062	120.062	120.062
35194@IDIBAPS_Term_PET4.cmpd.rclb.mgf	117.93	793.946	2	0	0.0022	0	2	CTVR	ALLQAILQTEDMLK	VYEA		0	25013	P15924	P15924{772-785}	0	0	0	P15924;P15924-2;P15924-3	44.04	44.04	44.04	26.7144	25.2078	25.8983	5.14267	5.50864	5.95861	129.284	129.284	129.284
10248@IDIBAPS_Term_PET5.cmpd.rclb.mgf	45.97	678.324	3	0	-0.0004	0	2	NEVR	IHSGSFQSQVELSNDQEK	AHLD		0	22881	P04114	P04114{3639-3656}	0	0	0	P04114	77.12	77.12	77.12	29.6772	27.9632	28.0117	14.2676	13.0044	13.8861	117.686	117.686	117.686
29177@Exos_IDIBAPS_CT7.cmpd.rclb.mgf	87.95	1024.53	2	0	0.0037	0	2	GESK	LEVLNFDFQANAQLSNPK	INPL		0	22881	P04114	P04114{2801-2818}	0	0	0	P04114	78.15	78.15	78.15	28.8909	27.2625	27.4544	5.85387	6.69897	6.63827	119.046	119.046	119.046
18824@Exos_IDIBAPS_PET10.cmpd.rclb.mgf	61.15	582.81	2	0	-0.0029	0	2	GSSR	LSEAEFEVLK	AFVV		0	15328	P04275	P04275{1288-1297}	0	0	0	P04275	66.43	66.43	66.43	23.3133	21.923	22.6302	3.11919	3.09691	2.79588	125.179	125.179	125.179
7346@Exos_IDIBAPS_CT7.cmpd.rclb.mgf	30.13	809.408	2	0	0	0	2	REGK	QVGSGVTTDQVQAEAK	ESGP		0	36756	P01871	P01871{154-169}	0	0	0	A0A1B0GUU9;P01871;P01871-2	114.83	114.83	114.83	26.457	24.7866	25.1472	10.6021	8.63827	10.284	162.024	162.024	162.024
25709@Exos_IDIBAPS_CT7.cmpd.rclb.mgf	78.5	845.071	3	0	-0.0124	0	2	ALIK	GMTRPLSTLISSSQSCQYTLDAK	RKHV	MOD:00110 C16	0	22881	P04114	P04114{230-252}	0	0	0	A8MUN2;P04114	97.43	97.43	97.43	35.0422	33.2954	33.0375	12.7696	15	15	115.917	115.917	115.917
24440@Exos_IDIBAPS_PET8.cmpd.rclb.mgf	75.08	742.902	2	1	0.0161	0	2	SADK	SISTAYLQWSSLK	ASDT		0	3512	A0A0C4DH38	A0A0C4DH38{94-106}	0	0	0	A0A0C4DH38;A0A0J9YXX1	72.84	72.84	72.84	23.1378	21.6065	22.289	4.63827	6.95861	5.25964	116.544	116.544	116.544
28430@IDIBAPS_Term_PET3.cmpd.rclb.mgf	96.78	783.404	2	0	0.0003	0	2	VFPK	AVSMPSFSILGSDVR	VPSY		0	22881	P04114	P04114{3277-3291}	0	0	0	P04114	105.56	105.56	105.56	30.0116	28.4236	29.0111	10.6021	8.49485	10.1024	154.879	154.879	154.879
17212@IDIBAPS_Term_CT1.cmpd.rclb.mgf	66.77	924.931	2	0	0.0041	0	2	VLSR	EYSGTIASEANTYLNSK	STRS	MOD:00684 N15	0	22881	P04114	P04114{3508-3524}	0	0	0	P04114	0.72	0.72	103.08			30.3795			13.7959	51.4243	51.4243	143.117
31487@Exos_IDIBAPS_PET6.cmpd.rclb.mgf	94.4	1053.16	3	0	-0.004	0	2	VTAR	NFPPSQDASGDLYTTSSQLTLPATQCLAGK	SVTC	MOD:00110 C26	0	17352	P01876	P01876{52-81}	0	0	0	A0A286YEY1;P01876	59.36	59.36	59.36	24.1213	22.3589	21.6308	10.2147	11.6021	11.5528	143.189	143.189	143.189
28381@Exos_IDIBAPS_CT10.cmpd.rclb.mgf	84.95	783.404	2	0	0.0002	0	2	VFPK	AVSMPSFSILGSDVR	VPSY		0	22881	P04114	P04114{3277-3291}	0	0	0	P04114	98.24	98.24	98.24	32.5606	30.9726	31.5601	10.2366	9.95861	10.8539	124.502	124.502	124.502
13906@Exos_IDIBAPS_PET6.cmpd.rclb.mgf	46.68	799.87	2	0	0.001	0	2	TRDR	MYQMDIQQELQR	YLSL	MOD:00719 M4	0	22881	P04114	P04114{2523-2534}	0	0	0	P04114	85.81	85.81	85.81	25.9311	24.3243	24.4897	13.3565	8.36653	13.1871	144.714	144.714	144.714
30799@IDIBAPS_Term_CT2.cmpd.rclb.mgf	101.9	828.755	3	0	-0.0134	0	2	EQVK	NFVASHIANILNSEELDIQDLK	KLVK	MOD:00684 N12	0	22881	P04114	P04114{591-612}	0	0	0	A8MUN2;P04114			70.67			29.7853			11.9586	107.09	107.09	129.43
30361@IDIBAPS_Term_PET5.cmpd.rclb.mgf	104.88	654.846	2	0	0.0006	0	2	LEGK	GFEPTLEALFGK	QGFF		0	22881	P04114	P04114{696-707}	0	0	0	A8MUN2;P04114	76.68	76.68	76.68	19.2113	17.657	18.4756	6.07572	5.40894	5.49485	115.682	115.682	115.682
17921@IDIBAPS_Term_PET5.cmpd.rclb.mgf	67.52	738.034	3	0	-0.0116	1	2	FNEK	SKELTTEIDNNIEQISSYK	SEIT		0	16188	P13645	P13645{344-362}	0	0	0	P13645	89.35	89.35	89.35	31.5612	29.8114	29.8795	11.8861	11.699	11.3979	119.233	119.233	119.233
16117@Exos_IDIBAPS_CT9.cmpd.rclb.mgf	53.42	682.797	2	0	-0.001	0	2	NHGK	TFTCTAAYPESK	TPLT	MOD:00110 C4	0	17352	P01876	P01876{201-212}	0	0	0	A0A286YEY1;P01876	58.03	58.03	58.03	28.079	26.5909	26.7262	4.36653	5.46852	4.88606	115.618	115.618	115.618
30644@IDIBAPS_Term_PET1.cmpd.rclb.mgf	102.37	808.95	2	0	0.0017	0	2	KKLR	TSSFALNLPTLPEVK	FPEV		0	22881	P04114	P04114{3776-3790}	0	0	0	P04114	41.41	41.41	41.41	28.9288	27.3677	28.0433	8.92082	8.58503	9.04096	121.242	121.242	121.242
23725@Exos_IDIBAPS_PET7.cmpd.rclb.mgf	73.35	715.898	2	0	-0.0018	0	2	KRMK	ALVEQGFTVPEIK	TILG		0	22881	P04114	P04114{2579-2591}	0	0	0	P04114	64.69	64.69	64.69	30.0065	28.4019	29.0943	8.37675	11.2676	8.14267	132.66	132.66	132.66
24495@IDIBAPS_Term_PET1.cmpd.rclb.mgf	84.18	802.925	2	0	-0.0008	0	2	KGNR	IAQWQSFQLEGGLK	QFSF		0	8650	P01023	P01023{175-188}	0	0	0	P01023	50.54	50.54	50.54	25.7026	24.0029	24.6586	9.25964	6.79588	8.50864	133.231	133.231	133.231
26246@Exos_IDIBAPS_PET6.cmpd.rclb.mgf	78.98	791.4	2	0	-0.0015	0	2	VFPK	AVSMPSFSILGSDVR	VPSY	MOD:00719 M4	0	22881	P04114	P04114{3277-3291}	0	0	0	P04114	66.78	66.78	66.78	30.6812	28.9945	29.5205	12.1427	9.88606	12.3665	114.472	114.472	114.472
26340@IDIBAPS_Term_PET4.cmpd.rclb.mgf	88.7	506.825	2	0	0.0012	0	2	KPIR	TGISPLALIK	GMTR		0	22881	P04114	P04114{220-229}	0	0	0	A8MUN2;P04114	60.48	60.48	60.48	24.2694	23.0405	24.0361	5.88606	4.3098	5.85387	127.042	127.042	127.042
18895@Exos_IDIBAPS_CT9.cmpd.rclb.mgf	60.72	824.4	2	0	-0.0083	0	2	VQYR	GEVQAMLGQSTEELR	VRLA		0	9855	P02649	P02649{138-152}	0	0	0	E7ERP7;E9PEV4;H0Y7L5;P02649	113.62	113.62	113.62	27.7901	26.2737	26.4263	8.88606	9.20761	8.40894	153.455	153.455	153.455
16617@IDIBAPS_Term_PET4.cmpd.rclb.mgf	61.42	865.928	2	0	0.0038	0	2	KAYK	SELEEQLTPVAEETR	ARLS		0	9855	P02649	P02649{94-108}	0	0	0	E7ERP7;E9PEV4;H0Y7L5;P02649	106.76	106.76	106.76	31.6239	29.9289	30.1389	12.585	9.72125	10.3872	156.864	156.864	156.864
20985@IDIBAPS_Term_CT4.cmpd.rclb.mgf	73.98	905.683	4	0	-0.003	1	2	VQWK	VDNALQSGNSQESVTEQDSKDSTYSLSSTLTLSK	ADYE		0	8728	P01834	P01834{43-76}	0	0	0	P01834	79.64	79.64	79.64	29.8552	28.205	27.4496				137.342	137.342	137.342
15844@IDIBAPS_Term_CT5.cmpd.rclb.mgf	58.73	651.008	3	0	0.0033	0	2	DKKR	EEAPSLRPAPPPISGGGYR	ARPA		0	16095	P02675	P02675{54-72}	0	0	0	P02675	48.46	48.46	48.46	28.9749	27.3095	27.7003	10.4685	8.4437	9.92082	137.927	137.927	137.927
13927@IDIBAPS_Term_CT5.cmpd.rclb.mgf	53.67	496.276	3	0	-0.0018	0	2	QLKR	HIQNIDIQHLAGK	LKQH		0	22881	P04114	P04114{2272-2284}	0	0	0	P04114	55.5	55.5	55.5	29.2247	27.5709	28.28	12.9208	13.4089	12.2366	131.665	131.665	131.665
18313@IDIBAPS_Term_PET1.cmpd.rclb.mgf	66.88	679.843	2	0	-0.0012	0	2	AKNK	LNDLEDALQQAK	EDLA	MOD:00684 N2	0	11668	P04264	P04264{444-455}	0	0	0	P04264			79.32			23.9449			5.20066	101.15	101.15	141.507
21092@Exos_IDIBAPS_PET7.cmpd.rclb.mgf	66.4	837.03	3	0	0.0052	1	2	FAHR	DFSAEYEEDGKYEGLQEWEGK	AHLN		0	22881	P04114	P04114{3953-3973}	0	0	0	P04114	68.97	68.97	68.97	34.2688	32.4407	32.2773	6.27572	11.2366	8.29243	126.089	126.089	126.089
14803@Exos_IDIBAPS_PET7.cmpd.rclb.mgf	50.13	799.84	2	0	-0.0036	0	2	PLVK	YSSDYFQAPSDYR	YYPY		0	37237	Q08380	Q08380{442-454}	0	0	0	Q08380	67.9	67.9	67.9	30.7394	29.2433	29.2601	8.48149	9.45593	10.9208	121.885	121.885	121.885
20925@IDIBAPS_Term_CT4.cmpd.rclb.mgf	73.83	905.683	4	0	-0.0032	1	2	VQWK	VDNALQSGNSQESVTEQDSKDSTYSLSSTLTLSK	ADYE		0	8728	P01834	P01834{43-76}	0	0	0	P01834	75.16	75.16	75.16	32.6868	31.0366	30.2811				140.567	140.567	140.567
23235@Exos_IDIBAPS_CT10.cmpd.rclb.mgf	71.38	753.361	2	0	0.0018	0	2	QNFK	LTGSCSYVLFQNK	EQDL	MOD:00110 C5	0	15328	P04275	P04275{1968-1980}	0	0	0	P04275	98.67	98.67	98.67	28.3243	26.7149	26.9772	7.45593	7.76955	6.55284	117.437	117.437	117.437
6900@IDIBAPS_Term_CT2.cmpd.rclb.mgf	35.72	627.808	2	0	0.0003	0	2	GGFR	GFSSGSAVVSGGSR	RSTS		0	11668	P35908	P35908{21-34}	0	0	0	P35908	85.37	85.37	85.37	25.3046	23.8387	24.4563	7.52288	11.1549	8.00436	136.172	136.172	136.172
9649@IDIBAPS_Term_PET4.cmpd.rclb.mgf	42.72	609.319	2	1	0.013	0	2	FVQR	VVESLDVGQDR	VRVA		0	15035	P12111	P12111{1054-1064}	0	0	0	E7ENL6;P12111;P12111-2;P12111-3;P12111-4;P12111-5	65.87	65.87	65.87	21.2791	19.6641	20.3	6.08092	3.85387	6.35655	118.033	118.033	118.033
19769@IDIBAPS_Term_CT3.cmpd.rclb.mgf	73.83	662.334	2	0	0.0017	0	2	VYTK	NPNGYSFSIPVK	VLAD	MOD:00684 N3	0	22881	P04114	P04114{3713-3724}	0	0	0	P04114			78.47			22.5736			7.55284	77.9321	77.9321	119.607
25361@Exos_IDIBAPS_CT10.cmpd.rclb.mgf	76.92	791.399	2	0	-0.0036	0	2	VFPK	AVSMPSFSILGSDVR	VPSY	MOD:00719 M4	0	22881	P04114	P04114{3277-3291}	0	0	0	P04114	72.66	72.66	72.66	28.8837	27.204	27.7123	11	9.29243	11.5528	118.685	118.685	118.685
27891@Exos_IDIBAPS_CT9.cmpd.rclb.mgf	85.3	735.797	2	0	-0.0018	0	2	WSPR	TPSCGDICNFPPK	IAHG	MOD:00110 C4;MOD:00110 C8	0	9340	P04003	P04003{419-431}	0	0	0	P04003	98.98	98.98	98.98	30.1215	28.4638	28.5672	9.69897	9.61979	12.0757	153.408	153.408	153.408
12655@Exos_IDIBAPS_PET7.cmpd.rclb.mgf	44.62	808.368	2	1	0.0034	0	2	TRDR	MYQMDIQQELQR	YLSL	MOD:00719 M1;MOD:00719 M4	0	22881	P04114	P04114{2523-2534}	0	0	0	P04114	74.79	74.79	74.79	23.2208	21.6828	21.9338	11.2076	10.6778	9.10791	131.691	131.691	131.691
11492@IDIBAPS_Term_CT4.cmpd.rclb.mgf	48.13	614.244	2	0	0.0002	0	2	AQAR	LGADMEDVCGR	LVQY	MOD:00719 M5;MOD:00110 C9	0	9855	P02649	P02649{122-132}	0	0	0	E7ERP7;E9PEV4;H0Y7L5;P02649	91.2	91.2	91.2	28.3103	27.084	27.4977	6.72125	12.4685	6.19382	135.984	135.984	135.984
14504@Exos_IDIBAPS_PET10.cmpd.rclb.mgf	49.78	731.901	2	1	0.0026	0	2	LQFR	VPGTSTSATLTGLTR	GATY		0	34575	P02751	P02751{2150-2164}	0	0	0	H0Y7Z1;P02751;P02751-10;P02751-11;P02751-12;P02751-13;P02751-14;P02751-15;P02751-17;P02751-3;P02751-5;P02751-7;P02751-8;P02751-9	84.33	84.33	84.33	25.7185	24.1088	24.899	8.22185	9.85387	8.33724	157.377	157.377	157.377
28032@Exos_IDIBAPS_PET7.cmpd.rclb.mgf	85.25	785.935	2	0	-0.0001	0	2	MGAR	TLQGIPQMIGEVIR	KGSK	MOD:00719 M8	0	22881	P04114	P04114{805-818}	0	0	0	P04114	29.02	29.02	29.02	12.8487	11.2635	12.0247	4.1549	2.74473	4.23657	115.564	115.564	115.564
24982@IDIBAPS_Term_PET4.cmpd.rclb.mgf	84.58	833.395	3	0	0.002	0	2	YHMK	ADSVVDLLSYNVQGSGETTYDHK	NTFT		0	22881	P04114	P04114{1393-1415}	0	0	0	P04114	102.42	102.42	102.42	37.253	35.5474	35.2999	15	15	15	170.144	170.144	170.144
10951@IDIBAPS_Term_PET3.cmpd.rclb.mgf	47.33	513.764	2	0	-0.0015	0	2	GVSR	SGFSSISVSR	SRGS		0	11668	P04259;P48668	P04259{31-40};P48668{31-40}	0	0	0	P04259;P48668	72.72	72.72	72.72	23.3048	21.9328	22.5964	2.85387	4.45593	3.06048	118.292	118.292	118.292
19099@Exos_IDIBAPS_CT7.cmpd.rclb.mgf	60.63	899.95	2	0	-0.0049	0	2	KHLR	VNQNLVYESGSLNFSK	LEIQ		0	22881	P04114	P04114{2970-2985}	0	0	0	P04114	95.42	95.42	95.42	30.358	28.678	29.0719	8.4318	11.1249	9.16115	130.873	130.873	130.873
9105@Exos_IDIBAPS_PET7.cmpd.rclb.mgf	35.6	466.277	2	0	0.0006	0	2	PESK	TPLTATLSK	SGNT		0	17352	P01876	P01876{213-221}	0	0	0	A0A286YEY1;P01876	62.07	62.07	62.07	23.6982	22.3709	23.3003	4.18709	5.49485	4.45593	116.462	116.462	116.462
12650@IDIBAPS_Term_PET1.cmpd.rclb.mgf	51.25	770.365	3	0	0.0148	0	2	TYRR	LLEGEDAHLSSSQFSSGSQSSR	DVTS		0	16188	P02533	P02533{418-439}	0	0	0	P02533	74.81	74.81	74.81	33.0083	31.2287	31.1317	11.284	15	10.8861	159.261	159.261	159.261
26405@Exos_IDIBAPS_PET7.cmpd.rclb.mgf	80.53	857.474	3	0	0.0001	1	2	DEIK	RLPGDIQVVPIGVGPNANVQELER	IGWP		0	15328	P04275	P04275{1618-1641}	0	0	0	P04275	122.26	122.26	122.26	40.3377	38.7848	39.1196	15	15	15	148.701	148.701	148.701
18717@IDIBAPS_Term_CT5.cmpd.rclb.mgf	66.35	944.399	2	0	-0.0102	0	2	WHQR	TPENYPNAGLTENYCR	NPDS	MOD:00110 C15	0	9319	P08519	P08519{4045-4060}	0	0	0	P08519	74.02	74.02	74.02	35.4295	33.4129	33.9822	12.3279	8.72125	12.1367	143.902	143.902	143.902
32226@Exos_IDIBAPS_PET6.cmpd.rclb.mgf	96.35	853.93	2	1	-0.0127	0	2	FLHR	NIQEYLSILTDPDGK	GKEK		0	22881	P04114	P04114{4447-4461}	0	0	0	P04114	80.44	80.44	80.44			27.5809			8.61979	137.914	137.914	137.914
6440@IDIBAPS_Term_CT2.cmpd.rclb.mgf	34.45	703.847	2	0	0.0095	0	2	ELNK	EVASNSELVQSSR	SEVT	MOD:00684 N5	0	16188	P08779	P08779{318-330}	0	0	0	K7ENW6;P08779	37.07	37.07	74.6			24.4667	0.431798	1.07058	5.92082	64.1056	64.1056	121.795
20168@Exos_IDIBAPS_PET10.cmpd.rclb.mgf	64.7	640.864	2	0	-0.0004	0	2	STTK	TEVIPPLIENR	QSWS		0	22881	P04114	P04114{950-960}	0	0	0	P04114	65.59	65.59	65.59	26.6324	25.1767	26.1149	3.48149	4.34679	3.20066	119.878	119.878	119.878
24663@Exos_IDIBAPS_PET7.cmpd.rclb.mgf	75.92	944.98	2	0	0.0005	0	2	LILR	VIGNMGQTMEQLTPELK	SSIL		0	22881	P04114	P04114{491-507}	0	0	0	A8MUN2;P04114	123.78	123.78	123.78	27.0078	25.2335	25.6241	11.8861	11.4318	12.8239	164.239	164.239	164.239
24251@Exos_IDIBAPS_PET8.cmpd.rclb.mgf	74.58	833.396	3	0	0.0025	0	2	YHMK	ADSVVDLLSYNVQGSGETTYDHK	NTFT		0	22881	P04114	P04114{1393-1415}	0	0	0	P04114	49.08	49.08	49.08	34.2014	32.4933	32.243	13.9586	15	15	153.016	153.016	153.016
12198@IDIBAPS_Term_PET2.cmpd.rclb.mgf	47.58	716.811	2	0	0.0063	0	2	DLAK	YICENQDSISSK	LKEC	MOD:00110 C3	0	37890	P02768	P02768{287-298}	0	0	0	A0A0C4DGB6;B7WNR0;C9JKR2;D6RHD5;H0YA55;P02768;P02768-2	72.67	72.67	72.67	25.7077	24.0447	24.2586	4.92082	7.08092	4.31876	116.707	116.707	116.707
35141@IDIBAPS_Term_PET4.cmpd.rclb.mgf	117.52	966.02	2	0	0.0034	0	2	PARR	ITEVWGIPSPIDTVFTR	CNCE		0	13292	Q92954-3	Q92954-3{1092-1108}	0	0	0	A0A0U1RR20;Q92954;Q92954-2;Q92954-3;Q92954-4;Q92954-5;Q92954-6	62.3	62.3	62.3	25.0161	23.3796	23.8844	7.45593	7.63827	8.69897	134.148	134.148	134.148
11239@Exos_IDIBAPS_PET6.cmpd.rclb.mgf	39.87	614.245	2	0	0.0006	0	2	AQAR	LGADMEDVCGR	LVQY	MOD:00719 M5;MOD:00110 C9	0	9855	P02649	P02649{122-132}	0	0	0	E7ERP7;E9PEV4;H0Y7L5;P02649	78.69	78.69	78.69	22.4471	21.1531	21.5067	10.1192	9.16749	8.95861	123.034	123.034	123.034
30699@Exos_IDIBAPS_CT7.cmpd.rclb.mgf	92.73	873.951	2	0	0.0019	0	2	TQIK	VNWEEEAASGLLTSLK	DNVP		0	22881	P04114	P04114{4056-4071}	0	0	0	P04114	98.46	98.46	98.46	26.5587	24.9739	25.26	12.5686	10.8539	11.7696	156.911	156.911	156.911
17153@Exos_IDIBAPS_PET6.cmpd.rclb.mgf	55.1	704.033	3	0	0.0062	0	2	YEMK	LHTEAQIQEEGTVVELTGR	QSSE		0	8650	P01023	P01023{320-338}	0	0	0	P01023	115.8	115.8	115.8	35.2928	33.5886	33.9342	14.0969	15	14.2147	121.879	121.879	121.879
19992@IDIBAPS_Term_PET1.cmpd.rclb.mgf	71.47	661.841	2	0	-0.0007	0	2	VYTK	NPNGYSFSIPVK	VLAD		0	22881	P04114	P04114{3713-3724}	0	0	0	P04114	76.07	76.07	76.07	21.7164	20.1155	20.7625	8.63827	5.56864	9.23657	120.501	120.501	120.501
20347@Exos_IDIBAPS_PET10.cmpd.rclb.mgf	65.15	706.843	2	0	0.0017	0	2	PCSR	STSESTAALGCLVK	DYFP	MOD:00110 C11	0	4075	P01859;P01861	P01859{17-30};P01861{17-30}	0	0	0	A0A286YEY4;A0A286YFJ8;P01859;P01861	72.89	72.89	72.89	26.443	24.7675	25.2492	6.88606	5.03152	7.76955	140.848	140.848	140.848
34697@IDIBAPS_Term_CT2.cmpd.rclb.mgf	113.28	714.049	3	0	-0.0011	0	2	PCPR	CPAPELLGGPSVFLFPPKPK	DTLM	MOD:00110 C1	0	4075	P01860	P01860{159-178}	0	0	0	A0A286YES1;P01860	55.3	55.3	55.3	24.099	22.5168	22.8561	15	13.585	15	116.814	116.814	116.814
17388@IDIBAPS_Term_CT2.cmpd.rclb.mgf	63.9	799.866	2	0	-0.0057	0	2	TRDR	MYQMDIQQELQR	YLSL	MOD:00719 M1	0	22881	P04114	P04114{2523-2534}	0	0	0	P04114	90.2	90.2	90.2	30.4976	28.8706	29.117	11.9208	12.6021	11.8861	127.608	127.608	127.608
32092@IDIBAPS_Term_CT3.cmpd.rclb.mgf	113.08	968.142	3	0	-0.0003	1	2	AIQK	NYSPYYNTIDDLKDQIVDLTVGNNK	TLLD		0	24798	P35527	P35527{200-224}	0	0	0	P35527	66.1	66.1	66.1	29.6129	28.0014	27.5256	15	15	11.4318	143.126	143.126	143.126
31513@IDIBAPS_Term_CT5.cmpd.rclb.mgf	101.95	808.95	2	0	0.0015	0	2	KKLR	TSSFALNLPTLPEVK	FPEV		0	22881	P04114	P04114{3776-3790}	0	0	0	P04114	92.95	92.95	92.95	27.372	25.8109	26.4865	9.21467	9.79588	9.85387	154.775	154.775	154.775
20374@Exos_IDIBAPS_CT10.cmpd.rclb.mgf	63.93	767.839	2	0	0.0026	0	2	CSGR	EATLQDCPSGPWGK	NTCN	MOD:00110 C7	0	29251	O43866	O43866{212-225}	0	0	0	O43866	71.23	71.23	71.23	26.1255	24.6575	24.7854	5.03621	5.92082	5.01323	117.01	117.01	117.01
28744@Exos_IDIBAPS_CT10.cmpd.rclb.mgf	85.9	805.44	3	0	0.0006	0	2	EIKR	LPGDIQVVPIGVGPNANVQELER	IGWP		0	15328	P04275	P04275{1619-1641}	0	0	0	P04275	130.44	130.44	130.44	37.8321	36.2264	36.5542	15	15	15	127.689	127.689	127.689
29808@IDIBAPS_Term_PET1.cmpd.rclb.mgf	99.75	950.885	2	0	0.0029	0	2	EVPK	CEWETPEGCEQVLTGK	RLMQ	MOD:00110 C1;MOD:00110 C9	0	9340	P04003	P04003{538-553}	0	0	0	P04003	36.99	36.99	36.99	28.5769	26.4396	26.7833	8.82391	8.5376	9.3279	115.27	115.27	115.27
36381@Exos_IDIBAPS_CT7.cmpd.rclb.mgf	108.68	642.689	3	0	0.0024	0	2	DTMR	VTWAPPPSIDLTNFLVR	YSPV		0	34575	P02751	P02751{1285-1301}	0	0	0	H0Y7Z1;P02751;P02751-10;P02751-13;P02751-14;P02751-15;P02751-17;P02751-3;P02751-4;P02751-5;P02751-6;P02751-7;P02751-8;P02751-9	91.85	91.85	91.85	35.3889	33.8101	34.3829	12.1487	14.8239	14.284	120.672	120.672	120.672
18878@IDIBAPS_Term_CT2.cmpd.rclb.mgf	67.92	522.8	2	0	-0.0014	0	2	VVTR	SEIDLVQIK	QMFA		0	36385	P20073	P20073{447-455}	0	0	0	P20073;P20073-2	54.8	54.8	54.8	18.7253	17.3804	18.0972	4.88606	5.02687	3.0655	120.209	120.209	120.209
18822@Exos_IDIBAPS_CT10.cmpd.rclb.mgf	59.95	667.811	2	0	0.002	0	2	SFDK	SCAVAEYGVYVK	VTSI	MOD:00110 C2	0	25141	P00738;P00739	P00738{380-391};P00739{322-333}	0	0	0	A0A087WU08;A0A0A0MRD9;A0A0C4DGL8;H0Y300;J3QLC9;J3QR68;P00738;P00738-2;P00739;P00739-2	56.66	56.66	56.66	27.6099	26.0993	26.2208	3.88606	5.37675	5.36653	125.126	125.126	125.126
34072@IDIBAPS_Term_CT2.cmpd.rclb.mgf	111.37	878.445	3	0	-0.0026	0	2	VNGR	LVSVPYVGGNMEVNVYGAIMHEVR	FNHL		0	15328	P04275	P04275{2028-2051}	0	0	0	P04275	84.88	84.88	84.88	32.9046	31.1779	31.0484	15	15	15	122.312	122.312	122.312
16854@IDIBAPS_Term_CT4.cmpd.rclb.mgf	62.43	682.797	2	0	-0.0006	0	2	NHGK	TFTCTAAYPESK	TPLT	MOD:00110 C4	0	17352	P01876	P01876{201-212}	0	0	0	A0A286YEY1;P01876	60.72	60.72	60.72	26.3853	24.8971	25.0324	3.72125	4.03152	4.92082	116.265	116.265	116.265
21287@Exos_IDIBAPS_PET7.cmpd.rclb.mgf	66.9	738.38	2	0	0.0027	0	2	LQTK	WELLQQVDTSTR	THNL		0	11668	P04264	P04264{212-223}	0	0	0	P04264	74.06	74.06	74.06	27.2668	25.5591	26.134	8.34679	8.79588	7.17393	136.673	136.673	136.673
17783@Exos_IDIBAPS_CT6.cmpd.rclb.mgf	57.68	548.828	2	0	-0.0002	0	2	MQQR	QALAQISLPR	IICD		0	16403	P05164	P05164{692-701}	0	0	0	P05164;P05164-2;P05164-3	65.35	65.35	65.35	28.4507	27.4041	28.2068	2.60206	3.38722	2.60206	117.331	117.331	117.331
29874@IDIBAPS_Term_CT2.cmpd.rclb.mgf	99.33	783.42	2	0	0	0	2	VYTK	ALLAYAFALAGNQDK	RKEV		0	8650	P01023	P01023{1148-1162}	0	0	0	P01023	96.53	96.53	96.53	27.4889	25.8331	26.5393	8.82391	10.699	9.08092	155.214	155.214	155.214
34440@IDIBAPS_Term_PET4.cmpd.rclb.mgf	114.43	649.693	3	0	0.0017	0	2	PEIK	TILGTMPAFEVSLQALQK	ATFQ		0	22881	P04114	P04114{2592-2609}	0	0	0	P04114	104.48	104.48	104.48	28.669	27.1043	27.6421	15	14.1871	14.7696	141.86	141.86	141.86
19529@Exos_IDIBAPS_PET10.cmpd.rclb.mgf	63.02	796.405	3	0	0.0041	0	2	WITK	QQNAQGGFSSTQDTVVALHALSK	YGAA		0	8650	P01023	P01023{1241-1263}	0	0	0	P01023	81.97	81.97	81.97	27.126	25.4093	25.4352	13.4815	15	15	155.102	155.102	155.102
25380@Exos_IDIBAPS_PET7.cmpd.rclb.mgf	77.87	506.824	2	0	-0.0013	0	2	KPIR	TGISPLALIK	GMTR		0	22881	P04114	P04114{220-229}	0	0	0	A8MUN2;P04114	66.37	66.37	66.37	20.3609	19.2916	20.1517	8.56864	5.67778	8.29243	114.528	114.528	114.528
31362@IDIBAPS_Term_CT2.cmpd.rclb.mgf	103.75	779.877	2	0	0.0069	0	2	FHIK	VIDAEPPVIDWCR	SPPP	MOD:00110 C12	0	29350	Q4LDE5	Q4LDE5{642-654}	0	0	0	A0A0A0MSD0;Q4LDE5;Q4LDE5-2;Q4LDE5-4	42.84	42.84	42.84	26.3249	24.8061	25.1162	7.85387	9.02228	6.74473	116.165	116.165	116.165
18936@IDIBAPS_Term_PET3.cmpd.rclb.mgf	69.4	666.849	2	0	-0.001	0	2	SLTR	GEVGFVLVDNQR	SRLP		0	1608	Q9Y6R7	Q9Y6R7{545-556}	0	0	0	A0A286YF91;Q9Y6R7	72.74	72.74	72.74	27.2403	25.5625	26.243	4.40894	4.67778	4.85387	136.785	136.785	136.785
18172@IDIBAPS_Term_CT5.cmpd.rclb.mgf	64.95	605.957	3	0	0.0035	1	2	DVLK	DSGRDYVSQFEGSALGK	QLNL		0	26138	P02647	P02647{48-64}	0	0	0	P02647	55.51	55.51	55.51	30.0697	28.3421	28.4661	7	7.79588	7.63827	116.469	116.469	116.469
16025@IDIBAPS_Term_PET2.cmpd.rclb.mgf	57.67	731.4	2	0	0.0005	0	2	LQFR	VPGTSTSATLTGLTR	GATY		0	34575	P02751	P02751{2150-2164}	0	0	0	H0Y7Z1;P02751;P02751-10;P02751-11;P02751-12;P02751-13;P02751-14;P02751-15;P02751-17;P02751-3;P02751-5;P02751-7;P02751-8;P02751-9	84.99	84.99	84.99	24.856	23.2236	24.0178	6.76955	6.95861	5.49485	179.61	179.61	179.61
32425@IDIBAPS_Term_PET4.cmpd.rclb.mgf	107.35	721.307	2	0	0.0005	0	2	KDNR	GNLLQCICTGNGR	GEWK	MOD:00110 C6;MOD:00110 C8;MOD:00684 N11	0	34575	P02751	P02751{253-265}	0	0	0	P02751;P02751-10;P02751-11;P02751-12;P02751-13;P02751-14;P02751-15;P02751-16;P02751-17;P02751-2;P02751-3;P02751-4;P02751-5;P02751-6;P02751-7;P02751-8;P02751-9			63.36			23.5603			8	45.1642	45.1642	114.975
28157@Exos_IDIBAPS_CT7.cmpd.rclb.mgf	85.3	833.968	2	0	0.0011	0	2	NIKR	GIISALLVPPETEEAK	QVLF		0	22881	P04114	P04114{159-174}	0	0	0	A8MUN2;P04114	45.9	45.9	45.9	22.9436	21.4949	22.1698	8.03152	9.07058	7.63827	124.422	124.422	124.422
27679@Exos_IDIBAPS_CT9.cmpd.rclb.mgf	84.75	524.326	2	0	-0.001	0	2	LKRR	LGVYELLLK	VRPQ		0	26376	Q14624	Q14624{154-162}	0	0	0	B7ZKJ8;H7C0L5;Q14624;Q14624-2;Q14624-3;Q14624-4	47.89	47.89	47.89	24.7932	23.7776	24.6518	5.03621	3.82391	4.92082	118.933	118.933	118.933
17746@IDIBAPS_Term_CT5.cmpd.rclb.mgf	63.78	556.265	3	0	0.0025	0	2	FISR	DWHGVPGQVDAAMAGR	IYIS		0	25604	P04004	P04004{338-353}	0	0	0	P04004	79.67	79.67	79.67	32.8198	31.145	31.415	9.03621	12.0605	10.1675	131.902	131.902	131.902
35324@IDIBAPS_Term_CT2.cmpd.rclb.mgf	115.13	917.492	2	0	0.0019	0	2	ALQK	ATFQTPDFIVPLTDLR	IPSV		0	22881	P04114	P04114{2610-2625}	0	0	0	P04114	80.14	80.14	80.14	24.6161	23.1106	23.6711	7.76955	7.48149	8.20761	126.595	126.595	126.595
21551@IDIBAPS_Term_CT4.cmpd.rclb.mgf	75.53	936.474	2	0	-0.0031	0	2	SPAK	LLLQMDSSATAYGSTVSK	RVAW		0	22881	P04114	P04114{1146-1163}	0	0	0	P04114	93.34	93.34	93.34	31.412	29.7042	30.103	12.585	15	15	134.139	134.139	134.139
29542@Exos_IDIBAPS_PET7.cmpd.rclb.mgf	89.7	964.962	2	0	0.0129	0	2	LAAK	NLTDFAEQYSIQDWAK	RMKA		0	22881	P04114	P04114{2560-2575}	0	0	0	P04114	82.7	82.7	82.7	28.8006	27.0763	27.3997	12.4437	12.3979	11.6198	130.653	130.653	130.653
10002@Exos_IDIBAPS_CT6.cmpd.rclb.mgf	37.57	618.305	2	0	0.0001	0	2	LEVK	ENFAGEATLQR	IYSL		0	22881	P04114	P04114{3548-3558}	0	0	0	P04114	72.09	72.09	72.09	26.6347	24.961	25.5182	3.61979	3.1549	3.76955	120.107	120.107	120.107
20412@Exos_IDIBAPS_PET10.cmpd.rclb.mgf	65.32	816.923	2	0	-0.0011	0	2	SVNK	ALYWVNGQVPDGVSK	VLVD		0	22881	P04114	P04114{718-732}	0	0	0	A8MUN2;P04114	76.79	76.79	76.79	27.6491	26.0665	26.4461	6.88606	8.36653	7.33724	146.848	146.848	146.848
27508@Exos_IDIBAPS_PET6.cmpd.rclb.mgf	82.9	734.713	3	0	0.0052	1	2	TFSK	LREQLGPVTQEFWDNLEK	ETEG		0	26138	P02647	P02647{84-101}	0	0	0	F8W696;P02647	69.34	69.34	69.34	30.1712	28.55	28.6884	13.5686	15	11.7447	120.218	120.218	120.218
31706@IDIBAPS_Term_PET2.cmpd.rclb.mgf	103.18	651.863	2	0	0.0022	0	2	DNNR	SLDLDSIIAEVK	AQYE		0	11668	P04264	P04264{344-355}	0	0	0	P04264	93.97	93.97	93.97	27.0564	25.4455	26.2245	4.88606	4.72125	5.38722	138.125	138.125	138.125
17152@IDIBAPS_Term_CT2.cmpd.rclb.mgf	63.27	743.827	2	0	0.0006	0	2	NYCR	NPDAVAAPYCYTR	DPGV	MOD:00110 C10	0	9319	P08519	P08519{79-91,193-205,307-319,421-433,535-547,649-661,763-775,877-889,991-1003,1105-1117,1219-1231,1333-1345,1447-1459,1561-1573,1675-1687,1789-1801,1903-1915,2017-2029,2131-2143,2245-2257,2359-2371,2473-2485,2587-2599,2701-2713,2815-2827,2929-2941,3043-3055,3157-3169,3271-3283}	0	0	0	A0A087WWY0;P08519	72.98	72.98	72.98	29.3055	27.7323	28.0225	6.65758	7.39794	6.67778	121.98	121.98	121.98
21325@Exos_IDIBAPS_CT9.cmpd.rclb.mgf	67.1	817.415	2	0	-0.0002	0	2	SVNK	ALYWVNGQVPDGVSK	VLVD	MOD:00684 N6	0	22881	P04114	P04114{718-732}	0	0	0	A8MUN2;P04114			60.58			22.9182			6.79588	77.9584	77.9584	124.486
14018@Exos_IDIBAPS_PET7.cmpd.rclb.mgf	48.1	573.809	2	0	-0.0021	0	2	QVIR	SSGIVSLGVGDR	NIDR		0	15035	P12111	P12111{1565-1576}	0	0	0	E7ENL6;P12111;P12111-2;P12111-4	58.56	58.56	58.56	24.6389	22.9405	23.7526	6.85387	6.22915	7.79588	125.91	125.91	125.91
21676@Exos_IDIBAPS_CT9.cmpd.rclb.mgf	68.02	815.376	2	0	-0.0024	0	2	DTKK	MTSNFPVDLSDYPK	SLHM	MOD:00719 M1	0	22881	P04114	P04114{1189-1202}	0	0	0	P04114	91.88	91.88	91.88	27.5792	25.9458	26.1733	10.6778	9.02228	12.4815	135.656	135.656	135.656
28873@Exos_IDIBAPS_PET6.cmpd.rclb.mgf	86.55	850.744	3	1	-0.0185	0	2	PVSK	GLLIFDASSSWGPQMSASVHLDSK	KKQH	MOD:00719 M15	0	22881	P04114	P04114{1451-1474}	0	0	0	P04114	99.81	99.81	99.81	35.0382	33.2377	32.8892	15	15	15	129.732	129.732	129.732
25199@Exos_IDIBAPS_PET8.cmpd.rclb.mgf	77.18	678.911	2	0	-0.0008	0	2	PEMR	LPYTIITTPPLK	DFSL		0	22881	P04114	P04114{3137-3148}	0	0	0	P04114	67.03	67.03	67.03	30.1814	28.725	29.6359	7.69897	7.10791	6.4437	151.016	151.016	151.016
29637@Exos_IDIBAPS_PET6.cmpd.rclb.mgf	88.93	789.404	3	0	-0.0037	0	2	WKDK	AQNLYQELLTQEGQASFQGLK	DNVF		0	22881	P04114	P04114{4148-4168}	0	0	0	P04114	124.94	124.94	124.94	28.7472	27.1295	27.0753	11.2441	13.3279	8.21467	152.651	152.651	152.651
20326@Exos_IDIBAPS_PET8.cmpd.rclb.mgf	64.37	673.354	2	0	-0.0007	0	2	SGQR	EVVADSVWVDVK	DSCV		0	28644	P01024	P01024{545-556}	0	0	0	P01024	54.65	54.65	54.65	26.0687	24.4811	25.079	3.92082	5.11351	4.63827	124.247	124.247	124.247
20976@Exos_IDIBAPS_CT7.cmpd.rclb.mgf	65.6	817.415	2	0	-0.0008	0	2	SVNK	ALYWVNGQVPDGVSK	VLVD	MOD:00684 N6	0	22881	P04114	P04114{718-732}	0	0	0	A8MUN2;P04114			61.36			23.1306			6.74473	83.4829	83.4829	133.394
13317@Exos_IDIBAPS_CT9.cmpd.rclb.mgf	46.2	652.311	2	0	-0.0035	0	2	VPDR	FSGSGSGTDFTLK	ISRV		0	17150	A0A075B6P5;A0A075B6S6;P06310	A0A075B6P5{87-99};A0A075B6S6{87-99};P06310{87-99}	0	0	0	A0A075B6P5;A0A075B6S2;A0A075B6S6;A0A087WW87;A0A087X0Q4;A0A0A0MRZ7;A2NJV5;P01614;P01615;P06310	91.9	91.9	91.9	28.1195	26.6126	26.8913	10.6778	12.2218	11.0757	115.106	115.106	115.106
35661@Exos_IDIBAPS_CT10.cmpd.rclb.mgf	104.5	958.474	3	0	0.0292	0	2	KDLR	NVSTGDVNVEMNAAPGVDLTQLLNNMR	SQYE	MOD:00684 N12	0	16188	P13645	P13645{296-322}	0	0	0	P13645	59.77	59.77	59.77	21.84	20.1288	19.787	8.34679	8.92082	8.40894	112.551	112.551	119.178
13898@Exos_IDIBAPS_CT7.cmpd.rclb.mgf	47.02	576.289	2	0	0.0003	0	2	NIPK	LDFSSQADLR	NEIK		0	22881	P04114	P04114{2898-2907}	0	0	0	P04114	78.68	78.68	78.68	25.7568	24.2018	24.9284	4.1549	3.95861	4.20761	119.514	119.514	119.514
26819@IDIBAPS_Term_PET1.cmpd.rclb.mgf	90.73	704.361	2	0	0.0018	0	2	LQAK	ADTLTDEINFLR	ALYD		0	11668	P02538;P04259;P48668	P02538{288-299};P04259{288-299};P48668{288-299}	0	0	0	P02538;P04259;P48668	84.96	84.96	84.96	25.3739	23.8344	24.3894	7.02228	6.31876	6.26761	130.19	130.19	130.19
34618@Exos_IDIBAPS_PET7.cmpd.rclb.mgf	103.98	883.459	3	0	0.0037	0	2	ESLR	FFSLLSGSLNSHGLELNADILGTDK	INSG		0	22881	P04114	P04114{1611-1635}	0	0	0	P04114	65.64	65.64	65.64	25.6076	23.9587	23.8177	11.7212	11.8539	13.1079	125.033	125.033	125.033
37685@Exos_IDIBAPS_PET7.cmpd.rclb.mgf	112.78	748.444	3	0	0.001	0	2	SDVR	VPSYTLILPSLELPVLHVPR	NLKL		0	22881	P04114	P04114{3292-3311}	0	0	0	P04114	72.66	72.66	72.66	29.5054	28.6046	28.8424	8.74473	8.65758	9.20761	130.356	130.356	130.356
27379@Exos_IDIBAPS_CT9.cmpd.rclb.mgf	83.95	942.478	3	0	-0.0016	0	2	GDTR	LELELRPTGEIEQYSVSATYELQR	EDRA	MOD:00685 Q13	0	22881	P04114	P04114{1001-1024}	0	0	0	P04114	71.52	71.52	71.52	30.5334	28.8483	28.5888	15	15	15	140.939	140.939	144.258
25090@IDIBAPS_Term_CT4.cmpd.rclb.mgf	85.48	872.436	2	0	0.0041	0	2	SNNK	YAASSYLSLTPEQWK	SHRS		0	32618	B9A064;P0DOY3	B9A064{174-188};P0DOY3{66-80}	0	0	0	A0A0B4J231;A0M8Q6;B9A064;P0CF74;P0CG04;P0DOY2;P0DOY3	116.16	116.16	116.16	31.0365	29.3493	29.7797	11.3279	9.92082	12.4437	142.964	142.964	142.964
14579@IDIBAPS_Term_CT5.cmpd.rclb.mgf	55.45	722.319	3	0	0.0002	0	2	WKLK	TQFNNNEYSQDLDAYNTK	DKIG		0	22881	P04114	P04114{1985-2002}	0	0	0	P04114	77.98	77.98	77.98	27.9248	26.1221	26.0661	12.8861	11.4437	11	134.785	134.785	134.785
30327@Exos_IDIBAPS_CT9.cmpd.rclb.mgf	92.25	873.959	2	0	0.0037	0	2	ASAK	IEGNLIFDPNNYLPK	ESML		0	22881	P04114	P04114{655-669}	0	0	0	A8MUN2;P04114	43.95	43.95	43.95	19.8599	18.2998	18.7567	7.88606	7.09691	6.88606	122.89	122.89	122.89
22953@Exos_IDIBAPS_PET7.cmpd.rclb.mgf	71.35	909.45	2	1	-0.0001	0	2	GLAR	SNLDEDIIAEENIVSR	SEFP		0	28644	P01024	P01024{749-764}	0	0	0	P01024	77.86	77.86	77.86	31.1117	29.5645	29.7147	9.76955	8.79588	7.63827	135.491	135.491	135.491
15839@IDIBAPS_Term_CT3.cmpd.rclb.mgf	62.63	466.766	2	0	0.0027	0	2	PEEK	SAVTALWGK	VNVD		0	8111	P68871	P68871{10-18}	0	0	0	A0A0J9YWK4;A0A2R8Y7R2;F8W6P5;P68871	67.19	67.19	67.19	24.8782	23.1566	24.26	2.17393	3.08092	2.04096	120.324	120.324	120.324
22583@Exos_IDIBAPS_PET10.cmpd.rclb.mgf	70.97	1189.1	2	0	0.0046	1	2	LNSR	LASYLDKVQALEEANNDLENK	IQDW		0	24798	P35527	P35527{164-184}	0	0	0	P35527	50.83	50.83	50.83	22.9228	21.2729	21.252	13.1427	14.4318	13.5528	144.358	144.358	144.358
31087@Exos_IDIBAPS_PET7.cmpd.rclb.mgf	94.27	853.436	2	0	-0.0016	0	2	FLHR	NIQEYLSILTDPDGK	GKEK		0	22881	P04114	P04114{4447-4461}	0	0	0	P04114	87.93	87.93	87.93	32.5539	30.9255	31.3424	11.2366	10.6576	10.7447	145.63	145.63	145.63
19898@Exos_IDIBAPS_PET10.cmpd.rclb.mgf	63.97	727.398	2	0	-0.0017	0	2	VTQR	LNGEIQALELPQK	AEAL	MOD:00684 N2	0	22881	P04114	P04114{2450-2462}	0	0	0	P04114			86			27.4083			9.42022	76.2458	76.2458	145.693
12044@IDIBAPS_Term_CT3.cmpd.rclb.mgf	51.48	826.737	3	0	-0.0092	0	2	INYR	TEIDKPSQMQVTDVQDNSISVK	WLPS	MOD:00719 M9	0	34575	P02751	P02751{1540-1561}	0	0	0	H0Y7Z1;P02751;P02751-10;P02751-11;P02751-12;P02751-13;P02751-14;P02751-15;P02751-17;P02751-3;P02751-4;P02751-5;P02751-6;P02751-7;P02751-8;P02751-9	68.35	68.35	68.35	26.6111	24.8831	24.6108	9.18709	9.69897	9.67778	153.237	153.237	153.237
28832@IDIBAPS_Term_CT5.cmpd.rclb.mgf	94.1	695.862	2	0	-0.0004	0	2	AICK	EQHLFLPFSYK	NKYG	MOD:00420 E1	0	22881	P04114	P04114{263-273}	0	0	0	A8MUN2;P04114	38.53	38.53	38.53	24.1274	22.5138	23.1532	7.50864		7.13668	118.369	118.369	118.369
17626@Exos_IDIBAPS_PET6.cmpd.rclb.mgf	56.35	832.403	2	0	0.0029	0	2	VQYR	GEVQAMLGQSTEELR	VRLA	MOD:00719 M6	0	9855	P02649	P02649{138-152}	0	0	0	E7ERP7;E9PEV4;H0Y7L5;P02649	48.49	48.49	48.49	26.9023	25.3069	25.5311	9.20066	10.2596	10.0757	120.413	120.413	120.413
14145@Exos_IDIBAPS_CT6.cmpd.rclb.mgf	48.23	611.82	2	0	-0.0006	0	2	INKR	TAAENEFVTLK	KDVD		0	11668	P02538;P04259;P48668	P02538{261-271};P04259{261-271};P48668{261-271}	0	0	0	P02538;P04259;P12035;P48668	71.01	71.01	71.01	30.3535	28.8128	29.5323	4.20066	3.88606	4.74473	127.178	127.178	127.178
19957@Exos_IDIBAPS_PET8.cmpd.rclb.mgf	63.42	751.883	2	0	0.0001	0	2	QDSK	DSTYSLSSTLTLSK	ADYE		0	8728	P01834	P01834{63-76}	0	0	0	P01834	77.85	77.85	77.85	27.7818	26.1152	26.5443	8.76955	7.02687	8.88606	126.25	126.25	126.25
9788@IDIBAPS_Term_CT2.cmpd.rclb.mgf	43.43	678.648	3	0	-0.0124	0	2	NEVR	IHSGSFQSQVELSNDQEK	AHLD	MOD:00685 Q9	0	22881	P04114	P04114{3639-3656}	0	0	0	P04114			57.72			27.5893			5.50864	99.4638	99.4638	114.451
8061@IDIBAPS_Term_PET2.cmpd.rclb.mgf	36.7	519.783	2	0	0	0	2	PETK	DHAVDLIQK	GYMR		0	28098	P0C0L4;P0C0L5	P0C0L4{1043-1051};P0C0L5{1043-1051}	0	0	0	A0A0G2JL54;A0A0G2JPR0;A0A140TA29;A0A140TA32;A0A140TA44;A0A140TA49;A0A3B3ISA6;F5GXS0;P0C0L4;P0C0L4-2;P0C0L5	65.21	65.21	65.21	22.3934	21.1286	21.9465	5.25964	3.82391	4.58503	116.251	116.251	116.251
31174@IDIBAPS_Term_PET3.cmpd.rclb.mgf	105.4	746.402	2	0	-0.0004	0	2	RYGR	NQGNTWLTAFVLK	TFAQ		0	8650	P01023;P20742	P01023{1035-1047};P20742{1041-1053}	0	0	0	P01023;P20742;P20742-2	81.64	81.64	81.64	30.786	29.1975	29.8477	7.34679	5.39794	6.22185	120.06	120.06	120.06
37947@Exos_IDIBAPS_CT7.cmpd.rclb.mgf	114.58	1233.69	2	0	-0.0068	0	2	VANK	IADFELPTIIVPEQTIEIPSIK	FSVP		0	22881	P04114	P04114{3847-3868}	0	0	0	P04114	37.22	37.22	37.22	24.1079	22.3534	23.0192				144.021	144.021	144.021
31086@Exos_IDIBAPS_PET6.cmpd.rclb.mgf	93.33	873.945	2	0	-0.0083	0	2	TQIK	VNWEEEAASGLLTSLK	DNVP		0	22881	P04114	P04114{4056-4071}	0	0	0	P04114	34.19	34.19	34.19	21.6914	20.0833	20.2438	14.4559	8.88606	12.5229	114.285	114.285	114.285
24277@Exos_IDIBAPS_PET7.cmpd.rclb.mgf	74.83	1064.54	2	0	0.0059	0	2	ITGR	YEDGTLSLTSTSDLQSGIIK	NTAS		0	22881	P04114	P04114{1537-1556}	0	0	0	P04114	109.48	109.48	109.48	30.5094	28.8075	28.9439	10.7212	11.5528	11.9208	147.205	147.205	147.205
18616@Exos_IDIBAPS_PET10.cmpd.rclb.mgf	60.6	824.404	2	0	-0.0004	0	2	VQYR	GEVQAMLGQSTEELR	VRLA		0	9855	P02649	P02649{138-152}	0	0	0	E7ERP7;E9PEV4;H0Y7L5;P02649	110.04	110.04	110.04	28.9417	27.3982	27.5846	6.63827	9.0655	7	178.769	178.769	178.769
21119@Exos_IDIBAPS_PET7.cmpd.rclb.mgf	66.47	727.406	2	0	0.0135	0	2	VTQR	LNGEIQALELPQK	AEAL	MOD:00684 N2	0	22881	P04114	P04114{2450-2462}	0	0	0	P04114	42.75	42.75	42.75	16.836	15.438	24.1626	4.4437	4.56864	4.29243	72.2253	72.2253	126.835
10525@Exos_IDIBAPS_CT10.cmpd.rclb.mgf	38.55	746.811	2	0	0.0025	0	2	EGLK	LSNDMMGSYAEMK	FDHT	MOD:00719 M5	0	22881	P04114	P04114{1738-1750}	0	0	0	P04114	98.62	98.62	98.62	31.001	29.4674	29.6005	9.30103	10.4685	8.35655	121.419	121.419	121.419
5859@Exos_IDIBAPS_CT6.cmpd.rclb.mgf	26.9	631.802	2	0	-0.0023	0	2	QTYR	SLLEGEGSSGGGGR	GGGS		0	16188	P13645	P13645{451-464}	0	0	0	P13645	81.78	81.78	81.78	27.1681	25.6955	26.0473	6.85387	7.42022	7.31876	126.054	126.054	126.054
21595@IDIBAPS_Term_CT3.cmpd.rclb.mgf	78.98	547.94	3	0	-0.0004	1	2	ESWR	SFFKEALQGVGDMGR	AYWD		0	14222	A0A096LPE2	A0A096LPE2{101-115}	0	0	0	A0A096LPE2;P35542	61.45	61.45	61.45	27.785	26.2378	26.5834	9.95861	11.0177	10.2518	127.67	127.67	127.67
10644@Exos_IDIBAPS_CT10.cmpd.rclb.mgf	38.85	621.353	2	1	0.0088	0	2	AQLR	ILAGPAGDSNVVK	LQRI		0	15328	P04275	P04275{1838-1850}	0	0	0	P04275	76.25	76.25	76.25	25.4136	23.9266	24.807	4.76955	5.85387	4.00436	127.21	127.21	127.21
21296@Exos_IDIBAPS_CT9.cmpd.rclb.mgf	67.02	894.469	2	0	0.0015	0	2	LTGK	TITLEVEPSDTIENVK	AKIQ		0	37745	P0CG48	P0CG48{12-27,88-103,164-179,240-255,316-331,392-407,468-483,544-559,620-635}	0	0	0	B4DV12;F5GXK7;F5GYU3;F5GZ39;F5H265;F5H2Z3;F5H388;F5H6Q2;F5H747;J3QKN0;J3QS39;J3QSA3;J3QTR3;M0R1V7;P0CG47;P0CG48;P62979;P62987;Q49A90;Q5PY61;Q96C32	61.49	61.49	61.49	23.452	21.8534	22.1958	9.67778	8.16115	5.13668	115.558	115.558	115.558
19163@Exos_IDIBAPS_PET7.cmpd.rclb.mgf	61.43	845.89	2	0	0.0081	0	2	NVKK	QCANLQNAIADAEQR	GELA	MOD:00110 C2	0	11668	P13647	P13647{406-420}	0	0	0	H0YI76;P13647	96.34	96.34	96.34	31.5419	29.9617	30.093	11.7959	14.3565	12.7447	121.292	121.292	121.292
12872@IDIBAPS_Term_CT3.cmpd.rclb.mgf	53.7	597.312	2	0	0.0001	0	2	YHSK	YEELQVTVGR	HGDS		0	11668	P35908	P35908{375-384}	0	0	0	P35908	64.43	64.43	64.43	25.1554	23.6878	24.4869	7.24413	5.39794	7.82391	123.616	123.616	123.616
6456@IDIBAPS_Term_CT5.cmpd.rclb.mgf	33.98	458.723	2	0	0.0003	0	2	AKRK	HVAEAICK	EQHL	MOD:00110 C7	0	22881	P04114	P04114{255-262}	0	0	0	A8MUN2;P04114	56.6	56.6	56.6	18.9563	17.7087	18.4164	5.82391	4.74473	6.30103	116.57	116.57	116.57
31571@Exos_IDIBAPS_PET6.cmpd.rclb.mgf	94.63	693.862	2	0	0	0	2	ESFK	VSFLSALEEYTK	KLNT		0	26138	P02647	P02647{251-262}	0	0	0	F8W696;P02647	62.06	62.06	62.06	23.2288	21.6468	22.0729	8.07572	8.4437	9.19382	118.188	118.188	118.188
28045@Exos_IDIBAPS_CT6.cmpd.rclb.mgf	85.22	836.43	2	0	-0.001	0	2	NLQR	SYTVAIAGYALAQMGR	LKGP		0	28644	P01024	P01024{1186-1201}	0	0	0	M0R0Q9;P01024	74.29	74.29	74.29	28.6641	27.1804	27.5566	8.5376	11.0706	8.95861	132.174	132.174	132.174
19171@IDIBAPS_Term_CT5.cmpd.rclb.mgf	67.53	676.685	3	0	-0.003	1	2	SPAK	LLLQMDSSATAYGSTVSKR	VAWH		0	22881	P04114	P04114{1146-1164}	0	0	0	P04114	111.98	111.98	111.98	38.1938	36.5496	36.7273	12	12.3565	11.3468	135.756	135.756	135.756
33824@IDIBAPS_Term_CT5.cmpd.rclb.mgf	108.65	662.039	3	0	0.0002	0	2	FQKK	TLQALEFHTVPFQLLAR	YKGL		0	37237	Q08380	Q08380{377-393}	0	0	0	Q08380	50.52	50.52	50.52	25.2978	23.8757	24.4165	6.85387	8.09691	7.69897	115.645	115.645	115.645
34297@IDIBAPS_Term_CT5.cmpd.rclb.mgf	109.9	861.959	2	0	0.0039	0	2	TETR	SDFYDIVLVATPLNR	KMSN		0	2364	Q9UHG3	Q9UHG3{305-319}	0	0	0	Q9UHG3;Q9UHG3-2	78.53	78.53	78.53	27.9134	26.2763	26.8362	7.95861	8.3279	7.88606	120.572	120.572	120.572
20063@IDIBAPS_Term_PET2.cmpd.rclb.mgf	68.45	644.361	2	0	-0.0014	0	2	HTEK	NTLELSNGVIVK	INNQ	MOD:00684 N7	0	22881	P04114	P04114{2865-2876}	0	0	0	P04114			71.3			22.7814			3.79588	61.3678	61.3678	122.797
18513@Exos_IDIBAPS_CT10.cmpd.rclb.mgf	59.15	809.862	2	0	-0.0016	0	2	DFSK	WNFYYSPQSSPDK	KLTI		0	22881	P04114	P04114{4022-4034}	0	0	0	P04114	77.16	77.16	77.16	31.7523	30.2959	30.5749	8.24413	4.5376	6.67778	115.596	115.596	115.596
16108@IDIBAPS_Term_CT5.cmpd.rclb.mgf	59.47	508.601	3	0	-0.0017	1	2	DLAR	LLRDYQELMNTK	LALD		0	11668	P04264	P04264{461-472}	0	0	0	P04264	36.87	36.87	36.87	29.6111	27.9785	28.5858	6.61979	7.09151	6.22185	116.001	116.001	116.001
18990@Exos_IDIBAPS_PET6.cmpd.rclb.mgf	59.87	791.872	2	0	-0.0003	0	2	TRDR	MYQMDIQQELQR	YLSL		0	22881	P04114	P04114{2523-2534}	0	0	0	P04114	68.27	68.27	68.27	27.8331	26.1317	26.4033	8.82391	8.65758	11.1367	125.832	125.832	125.832
2082@Exos_IDIBAPS_CT9.cmpd.rclb.mgf	17.28	645.305	2	0	-0.0062	0	2	QTIK	SGSDEVQVGQQR	TFIS		0	28644	P01024	P01024{1571-1582}	0	0	0	M0QXZ3;P01024	67.58	67.58	67.58	23.7621	22.1471	22.709	6.4437	6.22915	4.38722	116.01	116.01	116.01
26038@Exos_IDIBAPS_PET7.cmpd.rclb.mgf	79.58	506.824	2	0	-0.0015	0	2	KPIR	TGISPLALIK	GMTR		0	22881	P04114	P04114{220-229}	0	0	0	A8MUN2;P04114	51.23	51.23	51.23	17.0583	15.989	16.8491	4.4437	4.34679	4.24413	114.588	114.588	114.588
20827@Exos_IDIBAPS_PET8.cmpd.rclb.mgf	65.68	1207.57	3	0	0.0019	1	2	VQWK	VDNALQSGNSQESVTEQDSKDSTYSLSSTLTLSK	ADYE	MOD:00685 Q11	0	8728	P01834	P01834{43-76}	0	0	0	P01834	83.92	83.92	91.6	26.3951	24.7646	24.6757	11.2218	12.7447	8.95861	134.287	134.287	148.08
26422@IDIBAPS_Term_PET4.cmpd.rclb.mgf	88.95	678.911	2	0	-0.0003	0	2	PEMR	LPYTIITTPPLK	DFSL		0	22881	P04114	P04114{3137-3148}	0	0	0	P04114	58.77	58.77	58.77	26.1708	24.7144	25.6253	7.26761	7.69897	6.74473	125.407	125.407	125.407
7947@IDIBAPS_Term_PET4.cmpd.rclb.mgf	38.03	544.286	2	0	-0.0001	0	2	LKAK	IDQNVEELK	GRLT		0	20590	P06727	P06727{190-198}	0	0	0	P06727	71.12	71.12	71.12	22.3284	21.0222	21.6612	1.42022	2.16115	1.37675	115.423	115.423	115.423
20933@IDIBAPS_Term_PET5.cmpd.rclb.mgf	76.17	640.865	2	0	0.0011	0	2	STTK	TEVIPPLIENR	QSWS		0	22881	P04114	P04114{950-960}	0	0	0	P04114	65.87	65.87	65.87	21.5865	20.0843	21.0558	2.50864	3.79588	2.63827	115.813	115.813	115.813
6260@IDIBAPS_Term_PET1.cmpd.rclb.mgf	34.08	551.289	2	0	0.0013	0	2	EPHR	HSTFIPGTNK	WAGL		0	9319	P08519	P08519{4260-4269}	0	0	0	P08519	49.11	49.11	49.11	22.5685	21.1261	21.887	6.34679	5.95861	6.76955	124.341	124.341	124.341
21307@IDIBAPS_Term_PET2.cmpd.rclb.mgf	72.08	676.853	2	0	-0.0016	0	2	DNSK	NTLYLQMNSLR	AEDT		0	3651	A0A075B7B8;A0A0B4J1X5;A0A0J9YY99;P01764;P01768	A0A075B7B8{96-106};A0A0B4J1X5{96-106};A0A0J9YY99{96-106};P01764{96-106};P01768{96-106}	0	0	0	A0A075B7B8;A0A075B7E8;A0A0B4J1X5;A0A0C4DH42;A0A0J9YY99;P01764;P01767;P01768;P01772;P0DP02;P0DP03	63.38	63.38	63.38	23.459	21.9571	22.6268	6.05061	3.61979	6.46852	117.785	117.785	117.785
20929@Exos_IDIBAPS_CT10.cmpd.rclb.mgf	65.4	693.898	2	0	0.0033	0	2	GKEK	IAELSATAQEIIK	SQAI		0	22881	P04114	P04114{4466-4478}	0	0	0	P04114	85.29	85.29	85.29	26.4445	24.9874	25.8033	6.00436	5.69897	7.55284	145.227	145.227	145.227
17292@IDIBAPS_Term_PET3.cmpd.rclb.mgf	64.87	654.353	2	0	-0.002	0	2	SHSR	TPAYYPNAGLIK	NYCR		0	9319	P08519	P08519{3483-3494}	0	0	0	P08519	47.96	47.96	47.96	23.1972	21.6463	22.4408	7.46852	7.25181	8.284	115.107	115.107	115.107
16778@Exos_IDIBAPS_CT6.cmpd.rclb.mgf	55.05	607.763	2	0	0.0002	0	2	DSAK	YDVENCLANK	VDLS	MOD:00110 C6	0	8650	P01023	P01023{558-567}	0	0	0	P01023	69.92	69.92	69.92	27.9907	26.5104	27.018	4.76955	4.18046	3.92082	115.461	115.461	115.461
13516@Exos_IDIBAPS_PET6.cmpd.rclb.mgf	45.68	738.401	2	0	0.0075	0	2	DKVR	FLEQQNQVLQTK	WELL		0	11668	P04264;P35908;Q7Z794	P04264{200-211};P35908{198-209};Q7Z794{184-195}	0	0	0	P04264;P35908;Q7Z794	74.8	74.8	74.8	22.9234	21.3335	22.0788	6.30103	8.02687	6.02228	124.276	124.276	124.276
29394@IDIBAPS_Term_CT1.cmpd.rclb.mgf	103.77	761.001	3	0	0	0	2	SSWK	SVGSQWASPENPCLINECVR	VKEE	MOD:00110 C13;MOD:00110 C18	0	15328	P04275	P04275{2516-2535}	0	0	0	P04275	81	81	81	29.8768	28.3001	28.1673	9.20066	11.1871	7.72125	131.059	131.059	131.059
22887@IDIBAPS_Term_PET1.cmpd.rclb.mgf	79.65	692.35	2	0	0.0009	0	2	EQIK	SLNNQFASFIDK	VRFL		0	11668	P04264	P04264{186-197}	0	0	0	P04264	98.9	98.9	98.9	27.5987	26.141	26.6949	4.4437	4.79588	4.88606	134.398	134.398	134.398
31917@Exos_IDIBAPS_PET7.cmpd.rclb.mgf	96.43	828.431	3	0	-0.0009	0	2	EQVK	NFVASHIANILNSEELDIQDLK	KLVK		0	22881	P04114	P04114{591-612}	0	0	0	A8MUN2;P04114	118.03	118.03	118.03	32.1001	30.5034	30.5425	10.5376	13.7212	11.0915	133.893	133.893	133.893
5677@Exos_IDIBAPS_PET8.cmpd.rclb.mgf	26.6	703.349	2	0	-0.0022	0	2	ELNK	EVASNSELVQSSR	SEVT		0	16188	P08779	P08779{318-330}	0	0	0	K7ENW6;P08779	88.52	88.52	88.52	25.7378	24.0591	24.6335	4.37675	4.19382	4.40894	120.798	120.798	120.798
22213@IDIBAPS_Term_CT1.cmpd.rclb.mgf	81.17	806.897	2	0	-0.0005	0	2	LNLK	LLDNWDSVTSTFSK	LREQ		0	26138	P02647	P02647{70-83}	0	0	0	F8W696;P02647	126.51	126.51	126.51	33.1392	31.546	31.9162	7.55284	10.2441	6.79588	133.569	133.569	133.569
20467@Exos_IDIBAPS_PET8.cmpd.rclb.mgf	64.73	936.476	2	0	0.0013	0	2	SPAK	LLLQMDSSATAYGSTVSK	RVAW		0	22881	P04114	P04114{1146-1163}	0	0	0	P04114	88.24	88.24	88.24	32.8863	31.1148	31.5836	11.6576	15	13.0132	165.053	165.053	165.053
26662@Exos_IDIBAPS_PET8.cmpd.rclb.mgf	81.1	791.4	2	0	-0.002	0	2	VFPK	AVSMPSFSILGSDVR	VPSY	MOD:00719 M4	0	22881	P04114	P04114{3277-3291}	0	0	0	P04114	84.41	84.41	84.41	25.1511	23.4644	23.9905	11.9208	11.1487	11.1249	127.595	127.595	127.595
27272@IDIBAPS_Term_CT1.cmpd.rclb.mgf	97	833.968	2	0	0.0016	0	2	NIKR	GIISALLVPPETEEAK	QVLF		0	22881	P04114	P04114{159-174}	0	0	0	A8MUN2;P04114	44.15	44.15	44.15	24.4349	22.9862	23.661	7.39794	9.23657	6.88606	121.805	121.805	121.805
7927@IDIBAPS_Term_PET2.cmpd.rclb.mgf	36.35	809.407	2	0	-0.0023	0	2	REGK	QVGSGVTTDQVQAEAK	ESGP		0	36756	P01871	P01871{154-169}	0	0	0	A0A1B0GUU9;P01871;P01871-2	124.88	124.88	124.88	30.2484	28.5903	28.9762	11.6576	11.2676	9.92082	192.323	192.323	192.323
13700@Exos_IDIBAPS_PET8.cmpd.rclb.mgf	47.17	749.403	2	0	-0.0039	0	2	GRVR	AATVGSLAGQPLQER	AQAW		0	9855	P02649	P02649{210-224}	0	0	0	H0Y7L5;P02649	76.41	76.41	76.41	23.4059	21.9727	22.5879	6.17393	4.31876	6.00436	141.606	141.606	141.606
19441@Exos_IDIBAPS_PET7.cmpd.rclb.mgf	62.13	649.64	3	0	0.0048	1	2	FILK	TSQCTLKEVYGFNPEGK	ALLK	MOD:00110 C4	0	22881	P04114	P04114{94-110}	0	0	0	A8MUN2;P04114	80.99	80.99	80.99	30.1557	28.4022	28.5195	11.7212	12.3565	11.2757	122.484	122.484	122.484
10019@IDIBAPS_Term_CT1.cmpd.rclb.mgf	46.2	756.388	2	0	-0.0024	0	2	RTGK	AAQVTIQSSGTFSSK	FQVD		0	8650	P01023	P01023{1275-1289}	0	0	0	P01023	82.58	82.58	82.58	27.9675	26.34	26.9475	7.61979	7.79588	7.07572	131.548	131.548	131.548
22288@IDIBAPS_Term_PET1.cmpd.rclb.mgf	77.93	840.758	3	0	-0.0067	0	2	QLIK	AIQLTYNPDESSKPNMIDAATLK	SRKM		0	6343	P02679	P02679{89-111}	0	0	0	C9JC84;C9JEU5;P02679;P02679-2	67.66	67.66	67.66	31.811	29.9533	29.9997	14.5229	15	15	142.742	142.742	142.742
16210@IDIBAPS_Term_PET1.cmpd.rclb.mgf	61.25	578.811	2	0	0.0018	0	2	LNIK	SPAFTDLHLR	YQKD		0	22881	P04114	P04114{3980-3989}	0	0	0	P04114	60.27	60.27	60.27	25.4067	23.9356	24.6847	12.1549	6.69897	8.79588	117.492	117.492	117.492
32751@Exos_IDIBAPS_CT10.cmpd.rclb.mgf	96.73	853.432	2	0	-0.0085	0	2	FLHR	NIQEYLSILTDPDGK	GKEK		0	22881	P04114	P04114{4447-4461}	0	0	0	P04114	87.12	87.12	87.12	32.6694	31.0345	31.3961	11.6383	11.0655	12.1487	141.034	141.034	141.034
5947@Exos_IDIBAPS_PET6.cmpd.rclb.mgf	26.18	1075.1	3	0	-0.0106	0	2	SGSR	GGSGGSHGGGSGFGGESGGSYGGGEEASGSGGGYGGGSGK	SSHS		0	24798	P35527	P35527{580-619}	0	0	0	K7EQQ3;P35527	182.96	182.96	182.96	43.4029	41.4333	41.1024	15	15	15	240.297	240.297	240.297
12554@IDIBAPS_Term_CT4.cmpd.rclb.mgf	50.9	590.304	2	0	-0.0001	0	2	YQTK	YEELQITAGR	HGDD		0	11668	P04259;P04264	P04259{360-369};P04264{377-386}	0	0	0	P04259;P04264	70.48	70.48	70.48	28.3235	26.8319	27.5925	5.88606	4.61979	5.88606	121.83	121.83	121.83
29352@Exos_IDIBAPS_PET7.cmpd.rclb.mgf	89.13	808.949	2	0	-0.0001	0	2	KKLR	TSSFALNLPTLPEVK	FPEV		0	22881	P04114	P04114{3776-3790}	0	0	0	P04114	78.63	78.63	78.63	25.6377	24.0828	24.7238	5.85387	6.56864	6.284	147.349	147.349	147.349
6650@IDIBAPS_Term_CT4.cmpd.rclb.mgf	35.27	519.61	3	0	0.0039	1	2	GIVR	TGTHGLLVKQEDMK	GHFS		0	8650	P01023	P01023{508-521}	0	0	0	H0YFH1;P01023	44.47	44.47	44.47	28.4952	26.9305	27.5098	7.10237	7.3279	7.52288	116	116	116
2292@IDIBAPS_Term_PET2.cmpd.rclb.mgf	21.43	599.766	2	0	0.0011	0	2	MGQK	DSYVGDEAQSK	RGIL		0	30234	P60709;P63261;P68032	P60709{51-61};P63261{51-61};P68032{53-63}	0	0	0	A0A2R8Y793;A0A2R8YGF8;A6NL76;B8ZZJ2;C9JFL5;C9JTX5;C9JUM1;C9JZR7;E7EVS6;F6QUT6;F6UVQ4;F8WB63;G5E9R0;I3L1U9;I3L3I0;I3L3R2;J3KT65;K7EM38;P60709;P62736;P63261;P63267;P68032;P68133	52.42	52.42	52.42	23.194	21.8695	22.2414	4.06048	5.38722	4.76955	124.798	124.798	124.798
21365@Exos_IDIBAPS_CT6.cmpd.rclb.mgf	67	693.896	2	0	-0.0008	0	2	GKEK	IAELSATAQEIIK	SQAI		0	22881	P04114	P04114{4466-4478}	0	0	0	P04114	79.86	79.86	79.86	26.7009	25.1481	25.9788	6.92082	6.27572	7.34679	160.138	160.138	160.138
30602@IDIBAPS_Term_CT5.cmpd.rclb.mgf	99.23	909.059	3	0	0.0144	0	2	DHLK	YVMLPVADQYDCITHYEGSTCPK	WKAP	MOD:00110 C12;MOD:00110 C21	0	25141	P00739	P00739{240-262}	0	0	0	A0A0A0MRD9;P00739;P00739-2	71.98	71.98	71.98	35.0735	33.5388	32.9824	12.2147	15	13.3872	128.055	128.055	128.055
8717@Exos_IDIBAPS_CT10.cmpd.rclb.mgf	33.92	622.301	3	1	0.0037	0	2	KCER	HTSVQTTSSGSGPFTDVR	AAVY		0	34575	P02751	P02751{273-290}	0	0	0	P02751;P02751-10;P02751-11;P02751-12;P02751-13;P02751-14;P02751-15;P02751-16;P02751-17;P02751-2;P02751-3;P02751-4;P02751-5;P02751-6;P02751-7;P02751-8;P02751-9	112.67	112.67	112.67	30.857	29.1676	29.2391	14.8861	13.8239	14.5528	122.367	122.367	122.367
10462@Exos_IDIBAPS_CT6.cmpd.rclb.mgf	38.77	756.392	2	0	0.0047	0	2	RTGK	AAQVTIQSSGTFSSK	FQVD		0	8650	P01023	P01023{1275-1289}	0	0	0	P01023	84.02	84.02	84.02	24.9125	23.389	24	8.88606	7.58503	7.61979	118.046	118.046	118.046
18944@Exos_IDIBAPS_PET8.cmpd.rclb.mgf	60.82	509.801	2	0	-0.0004	0	2	FTLK	ATVLNYLPK	CIRV		0	8650	P01023;P20742	P01023{812-820};P20742{818-826}	0	0	0	P01023;P20742;P20742-2	54.4	54.4	54.4	27.7635	26.4342	27.392	4.3279	4.06048	4.04096	115.51	115.51	115.51
2315@IDIBAPS_Term_PET4.cmpd.rclb.mgf	22.67	564.275	2	0	0.0007	1	2	VTIK	KDVDGAYMTK	VDLQ		0	11668	P04264	P04264{289-298}	0	0	0	P04264	71.54	71.54	71.54	26.7667	25.3184	25.9419	7.36653	4.79588	6.76955	124.969	124.969	124.969
26706@Exos_IDIBAPS_PET10.cmpd.rclb.mgf	82.63	797.399	3	0	-0.0021	2	2	MEPK	DKDQEVLLQTFLDDASPGDKR	LAAY		0	22881	P04114	P04114{538-558}	0	0	0	A8MUN2;P04114	166.32	166.32	166.32	34.5347	32.6924	32.6399	13.6576	15	15	128.13	128.13	128.13
24569@Exos_IDIBAPS_CT6.cmpd.rclb.mgf	75.32	998.464	2	0	-0.0004	0	2	ALGK	LPQQANDYLNSFNWER	QVSH	MOD:00684 N6	0	22881	P04114	P04114{2118-2133}	0	0	0	P04114	45.91	45.91	104.29			28.5578			14.2076	89.4897	89.4897	152.292
29026@IDIBAPS_Term_PET2.cmpd.rclb.mgf	93.57	670.874	2	0	0.0042	0	2	QVMR	IGLDLPALNMQR	SRDH		0	16403	P05164	P05164{579-590}	0	0	0	P05164;P05164-2;P05164-3	47.13	47.13	47.13	23.0794	21.6419	22.418	7.39794	2.58503	7.05061	118.853	118.853	118.853
28714@Exos_IDIBAPS_CT7.cmpd.rclb.mgf	86.73	805.775	3	0	0.0199	0	2	EIKR	LPGDIQVVPIGVGPNANVQELER	IGWP	MOD:00684 N15	0	15328	P04275	P04275{1619-1641}	0	0	0	P04275	113.53	113.53	113.53	31.7578	30.1013	30.4566	15	15	15	131.005	131.005	131.005
23636@Exos_IDIBAPS_PET8.cmpd.rclb.mgf	72.97	587.335	2	0	-0.0001	0	2	RSNR	VTVFPIGIGDR	YDAA		0	15328	P04275	P04275{1820-1830}	0	0	0	P04275	62.54	62.54	62.54	26.1042	24.5253	25.4087	2.76955	3.34679	2.88606	121.954	121.954	121.954
11278@IDIBAPS_Term_CT2.cmpd.rclb.mgf	47.38	746.809	2	0	-0.0022	0	2	EGLK	LSNDMMGSYAEMK	FDHT	MOD:00719 M12	0	22881	P04114	P04114{1738-1750}	0	0	0	P04114	77.33	77.33	77.33	29.1719	27.745	27.8622	7.5376	6.92082	8.10237	132.751	132.751	132.751
31157@IDIBAPS_Term_PET4.cmpd.rclb.mgf	103.5	693.862	2	0	0.001	0	2	ESFK	VSFLSALEEYTK	KLNT		0	26138	P02647	P02647{251-262}	0	0	0	F8W696;P02647	91.89	91.89	91.89	26.8823	25.3003	25.7264	7.13077	8.46852	8.19382	135.169	135.169	135.169
30110@IDIBAPS_Term_CT1.cmpd.rclb.mgf	106.25	976.425	2	0	0.0021	0	2	SHSR	TPEYYPNAGLIMNYCR	NPDA	MOD:00684 N7;MOD:00110 C15	0	9319	P08519	P08519{177-192,291-306,405-420,519-534,633-648,747-762,861-876,975-990,1089-1104,1203-1218,1317-1332,1431-1446,1545-1560,1659-1674,1773-1788,1887-1902,2001-2016,2115-2130,2229-2244,2343-2358,2457-2472,2571-2586,2685-2700,2799-2814,2913-2928,3027-3042,3141-3156,3255-3270,3369-3384}	0	0	0	A0A087WWY0;P08519	22.6	22.6	73.07			27.3413			10.7959	67.1542	67.1542	114.459
24933@Exos_IDIBAPS_CT10.cmpd.rclb.mgf	75.78	1064.53	2	0	-0.0131	0	2	ITGR	YEDGTLSLTSTSDLQSGIIK	NTAS		0	22881	P04114	P04114{1537-1556}	0	0	0	P04114	99.57	99.57	99.57	23.4899	21.7942	21.8333	13.7959	11.699	14.1192	126.544	126.544	126.544
9726@IDIBAPS_Term_PET5.cmpd.rclb.mgf	44.53	681.35	2	0	0.001	0	2	VIVK	INNQLTLDSNTK	YFHK	MOD:00684 N3	0	22881	P04114	P04114{2877-2888}	0	0	0	P04114			93.53			24.8882			5.67778	72.573	72.573	117.472
6693@Exos_IDIBAPS_PET8.cmpd.rclb.mgf	29.2	474.768	2	0	0.0012	0	2	LQKR	LAVYQAGAR	EGAE		0	9855	P02649	P02649{177-185}	0	0	0	E7ERP7;E9PEV4;H0Y7L5;P02649	53.68	53.68	53.68	22.7424	21.1989	22.3327	3.30103	3.31876	3.4318	119.866	119.866	119.866
22005@Exos_IDIBAPS_CT7.cmpd.rclb.mgf	68.27	693.896	2	0	-0.0003	0	2	GKEK	IAELSATAQEIIK	SQAI		0	22881	P04114	P04114{4466-4478}	0	0	0	P04114	82.62	82.62	82.62	27.3711	25.8183	26.649	5.36653	5.63827	6.01323	131.131	131.131	131.131
28728@IDIBAPS_Term_CT2.cmpd.rclb.mgf	95.85	778.395	2	0	-0.0041	0	2	VMQR	EGGPSQIGDALGFAVR	YLTS	MOD:00420 E1	0	15328	P04275	P04275{1764-1779}	0	0	0	P04275	82.11	82.11	82.11	24.6233	23.059	23.62	8.60206		9.24413	128.315	128.315	128.315
12975@Exos_IDIBAPS_PET8.cmpd.rclb.mgf	45.33	562.633	3	0	0.0006	2	2	SRTR	DRLDEVKEQVAEVR	AKLE		0	9855	P02649	P02649{245-258}	0	0	0	P02649	62.67	62.67	62.67	27.738	26.058	26.5703	8.11351	8.18709	7.56864	123.897	123.897	123.897
27640@Exos_IDIBAPS_PET10.cmpd.rclb.mgf	85.45	791.398	2	0	-0.0057	0	2	VFPK	AVSMPSFSILGSDVR	VPSY	MOD:00719 M4	0	22881	P04114	P04114{3277-3291}	0	0	0	P04114	78.83	78.83	78.83	26.2906	24.6325	25.1213	8.85387	10.301	8.07058	124.204	124.204	124.204
31394@IDIBAPS_Term_PET2.cmpd.rclb.mgf	101.98	809.451	2	1	0.0046	0	2	KKLR	TSSFALNLPTLPEVK	FPEV		0	22881	P04114	P04114{3776-3790}	0	0	0	P04114	59.24	59.24	59.24	22.5228	20.9818	21.689	1.11919	1.16115	1.22185	136.539	136.539	136.539
29497@Exos_IDIBAPS_PET10.cmpd.rclb.mgf	90.53	808.95	2	0	0.0013	0	2	KKLR	TSSFALNLPTLPEVK	FPEV		0	22881	P04114	P04114{3776-3790}	0	0	0	P04114	91.74	91.74	91.74	23.5514	21.9904	22.666	7.27572	7.72125	8.02228	149.764	149.764	149.764
17699@Exos_IDIBAPS_PET7.cmpd.rclb.mgf	57.58	669.856	2	0	-0.0046	0	2	YKNK	YGMVAQVTQTLK	LEDT		0	22881	P04114	P04114{276-287}	0	0	0	A8MUN2;P04114	58.3	58.3	58.3	26.1214	24.6401	25.4003	8.45593	8.16749	8.26761	137.274	137.274	137.274
30434@IDIBAPS_Term_PET5.cmpd.rclb.mgf	105.17	743.934	2	0	0.0076	0	2	LLQK	GLTEFVEPIIQIK	TQAA		0	27192	Q13201	Q13201{962-974}	0	0	0	E7EPG1;Q13201	63.3	63.3	63.3	20.4166	18.8777	19.6777	7	8.37675	6.72125	116.281	116.281	116.281
20874@Exos_IDIBAPS_PET6.cmpd.rclb.mgf	64.73	767.836	2	0	-0.0022	0	2	CSGR	EATLQDCPSGPWGK	NTCN	MOD:00110 C7	0	29251	O43866	O43866{212-225}	0	0	0	O43866	82.45	82.45	82.45	23.987	22.5379	22.7174	7.67778	8	8.49485	123.104	123.104	123.104
22447@Exos_IDIBAPS_PET8.cmpd.rclb.mgf	69.9	993.513	2	0	0.0001	0	2	GQPK	AAPSVTLFPPSSEELQANK	ATLV		0	32618	P0DOY3	P0DOY3{5-23}	0	0	0	A0M8Q6;P0CF74;P0DOY2;P0DOY3	49.51	49.51	49.51	21.607	19.9041	20.0983	4.95861	3.58503	4.21467	119.927	119.927	119.927
9382@IDIBAPS_Term_CT5.cmpd.rclb.mgf	41.68	664.801	2	0	-0.0031	0	2	VMQK	MTDQVNYQAMK	LTLL		0	27192	Q13201	Q13201{324-334}	0	0	0	E7EPG1;Q13201;Q13201-2	76.83	76.83	76.83	30.5387	29.1862	29.5055	4.48149	4.4318	4.18709	119.25	119.25	119.25
26497@Exos_IDIBAPS_CT9.cmpd.rclb.mgf	81.13	791.4	2	0	-0.002	0	2	VFPK	AVSMPSFSILGSDVR	VPSY	MOD:00719 M4	0	22881	P04114	P04114{3277-3291}	0	0	0	P04114	73.81	73.81	73.81	25.0365	23.3498	23.8759	9.72125	10.0506	10.9208	114.446	114.446	114.446
15553@IDIBAPS_Term_PET1.cmpd.rclb.mgf	59.23	643.307	3	0	0.0001	0	2	SLIR	FNAVLTNPQGDYDTSTGK	FTCK		0	28655	P02747	P02747{140-157}	0	0	0	P02747	66.28	66.28	66.28	32.805	30.9774	31.3181	11.301	10.5229	9.82391	120.333	120.333	120.333
15284@Exos_IDIBAPS_CT9.cmpd.rclb.mgf	51.28	677.85	2	0	-0.0109	0	2	YKNK	YGMVAQVTQTLK	LEDT	MOD:00719 M3	0	22881	P04114	P04114{276-287}	0	0	0	A8MUN2;P04114	58.86	58.86	58.86	25.356	23.9792	24.5446	9.00877	6.82391	9.76955	118.575	118.575	118.575
11852@IDIBAPS_Term_CT1.cmpd.rclb.mgf	51.4	738.396	2	0	-0.0009	0	2	DKVR	FLEQQNQVLQTK	WELL		0	11668	P04264;P35908;Q7Z794	P04264{200-211};P35908{198-209};Q7Z794{184-195}	0	0	0	P04264;P35908;Q7Z794	86.08	86.08	86.08	27.1354	25.5333	26.2306	7.33724	7.49485	7.85387	136.091	136.091	136.091
24064@Exos_IDIBAPS_CT10.cmpd.rclb.mgf	73.53	755.83	2	0	-0.0015	0	2	CCGR	CLPSACEVVTGSPR	GDSQ	MOD:00110 C1;MOD:00110 C6	0	15328	P04275	P04275{2494-2507}	0	0	0	P04275	87.61	87.61	87.61	26.9374	25.4018	25.5825	7	5.79588	5.48149	118.072	118.072	118.072
26423@Exos_IDIBAPS_PET8.cmpd.rclb.mgf	80.47	797.394	2	1	-0.0111	0	2	DLSR	ELSEALGQIFDSQR	GCDL		0	37237	Q08380	Q08380{138-151}	0	0	0	K7EJY8;K7EKQ5;K7EP36;K7ESM3;Q08380	68.83	68.83	68.83			16.4516				135.088	135.088	135.088
11110@IDIBAPS_Term_CT4.cmpd.rclb.mgf	47.03	561.296	2	0	-0.0004	0	2	NDMR	QEYEQLIAK	NRKD		0	24798	P35527	P35527{328-336}	0	0	0	K7EQQ3;P35527	71.31	71.31	71.31	16.9803	15.4392	16.2822	4.04096	4.10237	3.82391	118.465	118.465	118.465
11918@IDIBAPS_Term_PET1.cmpd.rclb.mgf	49.28	572.956	3	0	0.0022	0	2	KTAK	DALSSVQESQVAQQAR	GWVT		0	21418	P02656	P02656{45-60}	0	0	0	B0YIW2;P02656	98.01	98.01	98.01	30.7236	29.0789	29.3321	8.72125	6.95861	7.1549	131.284	131.284	131.284
27890@IDIBAPS_Term_PET3.cmpd.rclb.mgf	94.92	796.945	2	1	0.0119	0	2	IDVR	VLLDQLGTTISFER	INDI		0	22881	P04114	P04114{2296-2309}	0	0	0	P04114	96.71	96.71	96.71	33.4425	31.941	32.7833	8.61979	7.67778	7.74473	153.178	153.178	153.178
36917@Exos_IDIBAPS_PET10.cmpd.rclb.mgf	114.75	727.928	2	0	0.001	0	2	HDLK	IAIANIIDEIIEK	LKSL		0	22881	P04114	P04114{2196-2208}	0	0	0	P04114	74.24	74.24	74.24	28.9486	27.3801	28.3752	5.03621	6.3098	5.284	156.37	156.37	156.37
24612@Exos_IDIBAPS_PET6.cmpd.rclb.mgf	74.45	706.418	2	0	0.0001	0	2	ERNR	QTIIVVLENVQR	NLKH		0	22881	P04114	P04114{2086-2097}	0	0	0	P04114	80.5	80.5	80.5	25.3792	24.0201	24.8905	6.25181	5.76955	5.25964	130.325	130.325	130.325
23623@Exos_IDIBAPS_PET6.cmpd.rclb.mgf	71.87	753.36	2	0	-0.0009	0	2	QNFK	LTGSCSYVLFQNK	EQDL	MOD:00110 C5	0	15328	P04275	P04275{1968-1980}	0	0	0	P04275	102.17	102.17	102.17	25.9317	24.3224	24.5794	7.11919	7.12494	6.49485	132.664	132.664	132.664
29306@Exos_IDIBAPS_PET7.cmpd.rclb.mgf	89	808.949	2	0	0.0001	0	2	KKLR	TSSFALNLPTLPEVK	FPEV		0	22881	P04114	P04114{3776-3790}	0	0	0	P04114	91.26	91.26	91.26	23.0094	21.4545	22.0955	7.88606	8.52288	8.4437	151.131	151.131	151.131
8503@IDIBAPS_Term_PET1.cmpd.rclb.mgf	40.07	658.765	2	0	-0.0031	0	2	SELK	NMQDMVEDYR	NKYE	MOD:00719 M5	0	11668	P04264	P04264{258-267}	0	0	0	P04264	79.83	79.83	79.83	26.8588	25.3879	25.6219	4.55284	5.67778	5.05552	119.966	119.966	119.966
23077@Exos_IDIBAPS_PET8.cmpd.rclb.mgf	71.53	548.662	3	0	-0.0022	1	2	NGNK	EKNVPLPVIAELPPK	VSVF		0	36756	P01871	P01871{98-112}	0	0	0	A0A1B0GUU9;P01871;P01871-2	56.61	56.61	56.61	26.3325	25.1213	25.9306	6.37675	6.20066	5.69897	121.64	121.64	121.64
21228@IDIBAPS_Term_CT3.cmpd.rclb.mgf	78.03	714.828	2	0	-0.0024	0	2	SSCR	ILTSDVFQDCNK	LVDP	MOD:00110 C10	0	15328	P04275	P04275{1062-1073}	0	0	0	P04275	88.93	88.93	88.93	28.0743	26.4858	26.8874	7.55284	7.38722	7.48149	123.83	123.83	123.83
3624@IDIBAPS_Term_CT4.cmpd.rclb.mgf	27.2	616.8	2	0	-0.0071	0	2	YLSR	SGGGGGGGLGSGGSIR	SSYS		0	24798	P35527	P35527{14-29}	0	0	0	P35527	78.85	78.85	78.85	24.0963	22.5038	22.9728	10.8539	9.67778	12.2366	134.119	134.119	134.119
24111@IDIBAPS_Term_PET3.cmpd.rclb.mgf	83.85	833.721	3	0	-0.0066	0	2	YHMK	ADSVVDLLSYNVQGSGETTYDHK	NTFT	MOD:00684 N11	0	22881	P04114	P04114{1393-1415}	0	0	0	P04114	44.35	44.35	88.03			28.525			15	83.2967	83.2967	118.876
31687@IDIBAPS_Term_CT5.cmpd.rclb.mgf	102.45	825.981	2	0	0.0007	0	2	ILWR	GLPNVVTSAISLPNIR	KPDG		0	13292	Q92954-3	Q92954-3{1252-1267}	0	0	0	A0A0U1RR20;Q92954;Q92954-2;Q92954-3;Q92954-4;Q92954-5;Q92954-6	91.46	91.46	91.46	26.1539	24.7229	25.5836	7.63827	10.2757	8.82391	119.283	119.283	119.283
26853@Exos_IDIBAPS_PET8.cmpd.rclb.mgf	81.63	806.898	2	0	0.0019	0	2	LNLK	LLDNWDSVTSTFSK	LREQ		0	26138	P02647	P02647{70-83}	0	0	0	F8W696;P02647	95.78	95.78	95.78	31.0206	29.44	29.8019	6.09151	12.6778	6.08619	139.835	139.835	139.835
14173@IDIBAPS_Term_PET4.cmpd.rclb.mgf	54.83	859.421	2	0	-0.0013	0	2	KTAK	DALSSVQESQVAQQAR	GWVT	MOD:00685 Q7	0	21418	P02656	P02656{45-60}	0	0	0	B0YIW2;P02656			112.17			26.6445				100.862	100.862	141.103
11350@IDIBAPS_Term_PET3.cmpd.rclb.mgf	48.4	707.358	3	0	0.0118	1	2	FLSK	TEELNKEVASNSELVQSSR	SEVT		0	16188	P08779	P08779{312-330}	0	0	0	K7ENW6;P08779	94.2	94.2	94.2	31.0878	29.3654	29.4346	13.8539	14.7959	15	161.195	161.195	161.195
32260@Exos_IDIBAPS_PET8.cmpd.rclb.mgf	96.77	796.044	3	0	-0.0002	0	2	GLEK	ETTFNSLLCPSGGEVSEELSLK	LPPN	MOD:00110 C9	0	8650	P01023	P01023{913-934}	0	0	0	P01023	81.52	81.52	81.52	34.3484	32.605	32.4912	13.9208	15	14.9208	117.956	117.956	117.956
14228@Exos_IDIBAPS_PET10.cmpd.rclb.mgf	49.07	654.271	2	0	-0.0053	0	2	NSLR	AEDTAVYYCAR		MOD:00110 C9	0	3651	A0A0B4J1X5;P01780	A0A0B4J1X5{107-117};P01780{107-117}	0	0	0	A0A0B4J1V1;A0A0B4J1X5;A0A0C4DH42;A0A0J9YVY3;P01762;P01763;P01767;P01772;P01780;P0DP02	56.71	56.71	56.71	30.8776	29.5617	29.8274	5.60206	5.34679	3.92082	121.33	121.33	121.33
35376@IDIBAPS_Term_CT4.cmpd.rclb.mgf	116.55	665.86	2	0	0.0014	0	2	DNNR	NLDLDSIIAEVK	AQYE	MOD:00684 N1	0	11668	P02538;P04259;P13647;P35908;P48668;Q5XKE5	P02538{327-338};P04259{327-338};P13647{332-343};P35908{342-353};P48668{327-338};Q5XKE5{308-319}	0	0	0	H0YI76;H0YIN9;O95678;P02538;P04259;P13647;P35908;P48668;Q5XKE5			74.62			23.5751			3.74473	72.7531	72.7531	125.804
22063@Exos_IDIBAPS_PET7.cmpd.rclb.mgf	68.92	953.477	2	1	0.0007	0	2	LILR	VIGNMGQTMEQLTPELK	SSIL	MOD:00719 M5	0	22881	P04114	P04114{491-507}	0	0	0	A8MUN2;P04114	83.98	83.98	83.98	26.2638	24.549	24.872	13.0044	11.2076	12.699	125.897	125.897	125.897
18702@Exos_IDIBAPS_PET8.cmpd.rclb.mgf	60.18	899.953	2	0	0.0015	0	2	KHLR	VNQNLVYESGSLNFSK	LEIQ		0	22881	P04114	P04114{2970-2985}	0	0	0	P04114	74.29	74.29	74.29	28.5708	26.9322	27.3453	6.4318	10.8861	7.18709	131.697	131.697	131.697
24119@IDIBAPS_Term_PET5.cmpd.rclb.mgf	85.07	833.395	3	0	0.0002	0	2	YHMK	ADSVVDLLSYNVQGSGETTYDHK	NTFT		0	22881	P04114	P04114{1393-1415}	0	0	0	P04114	96.71	96.71	96.71	34.9577	33.252	33.0045	15	15	15	160.163	160.163	160.163
33904@Exos_IDIBAPS_PET6.cmpd.rclb.mgf	100.78	910.804	3	0	0.0027	0	2	DYLR	WVQTLSEQVQEELLSSQVTQELR	ALMD		0	9855	P02649	P02649{57-79}	0	0	0	E7ERP7;E9PEV4;H0Y7L5;P02649	120.23	120.23	120.23	31.9883	30.2337	30.1566	13.2366	15	15	144.377	144.377	144.377
17822@Exos_IDIBAPS_PET6.cmpd.rclb.mgf	56.87	676.377	2	0	-0.0006	0	2	LQLR	YLQTLTTIAAEK	NSTI		0	30741	P27105	P27105{252-263}	0	0	0	P27105;P27105-2	66.62	66.62	66.62	22.9796	21.5504	22.3271	5.21467	5.16749	5.13668	117.286	117.286	117.286
22082@Exos_IDIBAPS_PET7.cmpd.rclb.mgf	68.97	936.481	2	0	0.0112	0	2	SPAK	LLLQMDSSATAYGSTVSK	RVAW		0	22881	P04114	P04114{1146-1163}	0	0	0	P04114	100.86	100.86	100.86	30.9016	29.0916	29.5662	12.0506	13.7696	13.0915	127.44	127.44	127.44
22767@Exos_IDIBAPS_PET8.cmpd.rclb.mgf	70.73	767.358	2	0	0	0	2	QISR	DLEDETLWVEER	LPLA		0	1321	P11277	P11277{1486-1497}	0	0	0	H0YJE6;P11277;P11277-2;P11277-3	81.13	81.13	81.13	29.2967	27.8212	27.9757	5.48149	6.13077	5.67778	117.648	117.648	117.648
5911@Exos_IDIBAPS_PET7.cmpd.rclb.mgf	27.43	458.724	2	0	0.0025	0	2	AKRK	HVAEAICK	EQHL	MOD:00110 C7	0	22881	P04114	P04114{255-262}	0	0	0	A8MUN2;P04114	49.2	49.2	49.2	17.8755	16.5704	17.2637	1.69897	2.65758	2	114.959	114.959	114.959
11980@IDIBAPS_Term_PET1.cmpd.rclb.mgf	49.47	500.284	2	0	0.0009	0	2	FLEK	LALDNGGLAR	RIHE		0	26376	Q14624	Q14624{429-438}	0	0	0	B7ZKJ8;H7C0L5;Q14624;Q14624-2;Q14624-3;Q14624-4	97.77	97.77	97.77	26.2028	24.978	25.852	4.20761	4.33724	4.31876	127.492	127.492	127.492
20228@Exos_IDIBAPS_CT7.cmpd.rclb.mgf	63.63	662.333	2	0	-0.0009	0	2	VYTK	NPNGYSFSIPVK	VLAD	MOD:00684 N3	0	22881	P04114	P04114{3713-3724}	0	0	0	P04114			80.99			19.483			6.69897	67.8827	67.8827	115.071
3499@IDIBAPS_Term_CT3.cmpd.rclb.mgf	27.08	557.797	2	0	0.0008	0	2	VRAK	LEEQAQQIR	LQAE		0	9855	P02649	P02649{261-269}	0	0	0	P02649	76.81	76.81	76.81	25.9732	24.4891	25.2889	3.16115	3.56864	3.284	119.563	119.563	119.563
20171@IDIBAPS_Term_PET5.cmpd.rclb.mgf	74.03	662.332	2	0	-0.0024	0	2	VYTK	NPNGYSFSIPVK	VLAD	MOD:00684 N3	0	22881	P04114	P04114{3713-3724}	0	0	0	P04114			76.35			25.3678			8.31876	75.9583	75.9583	120.684
14679@IDIBAPS_Term_CT2.cmpd.rclb.mgf	56.58	631.29	3	0	-0.0028	0	2	FEVK	DTEEEDFHVDQVTTVK	VPMM		0	27878	P01009	P01009{226-241}	0	0	0	P01009;P01009-2;P01009-3	44.09	44.09	44.09	30.3403	28.846	28.5888	6.63827	6.69897	6.3279	119.364	119.364	119.364
22441@IDIBAPS_Term_CT2.cmpd.rclb.mgf	77.98	714.829	2	0	0.0001	0	2	SSCR	ILTSDVFQDCNK	LVDP	MOD:00110 C10	0	15328	P04275	P04275{1062-1073}	0	0	0	P04275	88.78	88.78	88.78	25.1803	23.5863	23.9525	8.58503	8.02228	9.3098	133.254	133.254	133.254
27766@Exos_IDIBAPS_CT6.cmpd.rclb.mgf	84.48	821.416	3	1	-0.004	1	2	GTSK	IDDIWNLEVKENFAGEATLQR	IYSL		0	22881	P04114	P04114{3538-3558}	0	0	0	P04114	79.65	79.65	79.65	30.7251	28.9902	28.9909	14.7447	15	15	146.315	146.315	146.315
20283@Exos_IDIBAPS_CT9.cmpd.rclb.mgf	64.4	619.804	2	0	-0.0018	0	2	RKSK	LICQATGFSPR	QIQV	MOD:00110 C3	0	36756	P01871	P01871{132-142}	0	0	0	A0A1B0GUU9;P01871;P01871-2	63.67	63.67	63.67	24.197	22.5566	23.1848	5.67778	7.76955	5.63827	127.267	127.267	127.267
26341@IDIBAPS_Term_CT4.cmpd.rclb.mgf	89.05	506.825	2	0	0.0015	0	2	KPIR	TGISPLALIK	GMTR		0	22881	P04114	P04114{220-229}	0	0	0	A8MUN2;P04114	59.14	59.14	59.14	20.8338	19.6049	20.6005	7.1549	5.56864	6.48149	119.522	119.522	119.522
27568@Exos_IDIBAPS_PET6.cmpd.rclb.mgf	83.13	524.327	2	0	0.001	0	2	LKRR	LGVYELLLK	VRPQ		0	26376	Q14624	Q14624{154-162}	0	0	0	B7ZKJ8;H7C0L5;Q14624;Q14624-2;Q14624-3;Q14624-4	57.65	57.65	57.65	28.505	27.4064	28.3689	4.92082	4.18709	4.30103	121.36	121.36	121.36
18327@Exos_IDIBAPS_PET10.cmpd.rclb.mgf	59.87	644.362	2	0	0.0006	0	2	HTEK	NTLELSNGVIVK	INNQ	MOD:00684 N7	0	22881	P04114	P04114{2865-2876}	0	0	0	P04114			60.35			22.6143			3.05552	61.6234	61.6234	131.066
22777@IDIBAPS_Term_CT3.cmpd.rclb.mgf	82.55	569.281	3	0	-0.0006	0	2	SGER	FTCTVTHTDLPSPLK	QTIS	MOD:00110 C3	0	36756	P01871	P01871{301-315}	0	0	0	A0A1B0GUU9;P01871;P01871-2	59.06	59.06	59.06	29.2666	27.6571	27.8975	9	8.69897	7.63827	116.197	116.197	116.197
15177@Exos_IDIBAPS_CT10.cmpd.rclb.mgf	50.5	677.854	2	0	-0.0032	0	2	YKNK	YGMVAQVTQTLK	LEDT	MOD:00719 M3	0	22881	P04114	P04114{276-287}	0	0	0	A8MUN2;P04114	81.55	81.55	81.55	25.7422	24.2902	24.9772	10.1487	8.92082	9.95861	144.665	144.665	144.665
24586@Exos_IDIBAPS_CT6.cmpd.rclb.mgf	75.37	706.417	2	0	-0.0006	0	2	ERNR	QTIIVVLENVQR	NLKH		0	22881	P04114	P04114{2086-2097}	0	0	0	P04114	74.21	74.21	74.21	28.567	27.2226	28.0893	6.11351	4.88606	6.07572	143.142	143.142	143.142
30174@IDIBAPS_Term_CT5.cmpd.rclb.mgf	98.05	909.965	2	0	-0.0014	0	2	WASR	QEPSQGTTTFAVTSILR	VAAE	MOD:00040 Q1	0	17352	A0A0G2JMB2;P01876	A0A0G2JMB2{270-286};P01876{283-299}	0	0	0	A0A0G2JMB2;A0A286YEY1;P01876	102.84	102.84	102.84	31.5007	29.9262	30.1881	15		15	137.828	137.828	137.828
19908@Exos_IDIBAPS_CT6.cmpd.rclb.mgf	63.2	796.403	3	0	-0.0017	0	2	WITK	QQNAQGGFSSTQDTVVALHALSK	YGAA		0	8650	P01023	P01023{1241-1263}	0	0	0	P01023	116.62	116.62	116.62	28.4524	26.7117	26.7376	15	15	15	155.353	155.353	155.353
33800@Exos_IDIBAPS_CT9.cmpd.rclb.mgf	104.57	821.437	2	0	0.0017	0	2	TFNK	ITPNLAEFAFSLYR	QLAH		0	27878	A0A024R6I7;P01009	A0A024R6I7{50-63};P01009{50-63}	0	0	0	A0A024R6I7;A0A0B4J278;A0A0G2JRN3;G3V387;G3V544;G3V5R8;P01009;P01009-2;P01009-3	80.43	80.43	80.43	29.7259	28.1008	28.6554	8.82391	7.85387	8.3098	124.539	124.539	124.539
9416@IDIBAPS_Term_CT5.cmpd.rclb.mgf	41.77	480.759	2	0	-0.002	0	2	FTSK	ADLSGITGAR	NLAV		0	4667	P01011	P01011{341-350}	0	0	0	G3V3A0;P01011	66.52	66.52	66.52	22.4409	20.9236	21.7582	2.45593	3.284	2.27572	116.792	116.792	116.792
3838@Exos_IDIBAPS_CT9.cmpd.rclb.mgf	21.77	488.728	2	0	-0.0007	0	2	GLCK	AGFAGDDAPR	AVFP		0	30234	P60709;P63261;P68032	P60709{19-28};P63261{19-28};P68032{21-30}	0	0	0	A0A2R8Y793;A0A2R8YGF8;A5A3E0;A6NL76;B8ZZJ2;C9JFL5;C9JTX5;C9JUM1;C9JZR7;E7EVS6;F6QUT6;F6UVQ4;F8WB63;F8WCH0;G5E9R0;I3L1U9;I3L3I0;I3L3R2;I3L4N8;J3KT65;K7EM38;P0CG38;P0CG39;P60709;P62736;P63261;P63267;P63267-2;P68032;P68133;Q6S8J3	58.52	58.52	58.52	27.737	26.2399	26.7193	3.42022	1.72125	3.72125	124.869	124.869	124.869
14220@IDIBAPS_Term_CT1.cmpd.rclb.mgf	58.18	790.881	2	0	-0.0018	0	2	DFNK	SGSSTASWIQNVDTK	YQIR		0	22881	P04114	P04114{2241-2255}	0	0	0	P04114	106.67	106.67	106.67	23.8858	22.197	22.6104	7.65758	9.76955	6.95861	152.457	152.457	152.457
11020@Exos_IDIBAPS_CT9.cmpd.rclb.mgf	40.3	634.279	2	0	-0.0017	0	2	SSMK	GSCGIGGGIGGGSSR	ISSV	MOD:00110 C3	0	16188	P02533;P08779	P02533{16-30};P08779{16-30}	0	0	0	K7ENV3;P02533;P08779	73.71	73.71	73.71	25.9396	24.2854	24.6368	4.63827	4.79588	6.27572	149.822	149.822	149.822
21816@IDIBAPS_Term_PET2.cmpd.rclb.mgf	73.47	936.973	2	1	-0.0033	0	2	SPAK	LLLQMDSSATAYGSTVSK	RVAW		0	22881	P04114	P04114{1146-1163}	0	0	0	P04114	98.14	98.14	98.14	29.7765	28.0801	28.3564	13.1871	14.5528	12.8239	176.628	176.628	176.628
29232@Exos_IDIBAPS_PET8.cmpd.rclb.mgf	88.35	1036.49	2	0	-0.0068	0	2	TEWK	AGAFCLSEDAGLGISSTASLR	AFQP	MOD:00110 C5	0	8650	P01023;P20742	P01023{767-787};P20742{773-793}	0	0	0	P01023;P20742;P20742-2	84.46	84.46	84.46	32.8942	31.1972	31.1991	15	15	15	123.213	123.213	123.213
10050@IDIBAPS_Term_CT3.cmpd.rclb.mgf	45.68	678.326	3	0	0.0037	0	2	NEVR	IHSGSFQSQVELSNDQEK	AHLD		0	22881	P04114	P04114{3639-3656}	0	0	0	P04114	70.47	70.47	70.47	33.0545	31.3878	31.4022	12.7447	12.1739	15	116.965	116.965	116.965
18256@IDIBAPS_Term_CT5.cmpd.rclb.mgf	65.17	788.826	2	0	-0.0002	0	2	KIQK	LESDVSAQMEYCR	TPCT	MOD:00110 C12	0	16095	P02675	P02675{212-224}	0	0	0	P02675	89.26	89.26	89.26	30.7019	29.234	29.2447	5.76955	8.29243	6.17393	115.201	115.201	115.201
7872@IDIBAPS_Term_PET2.cmpd.rclb.mgf	36.2	809.407	2	0	-0.0018	0	2	REGK	QVGSGVTTDQVQAEAK	ESGP		0	36756	P01871	P01871{154-169}	0	0	0	A0A1B0GUU9;P01871;P01871-2	124.9	124.9	124.9	28.9694	27.3113	27.6972	12.585	11.6021	13.1024	193.241	193.241	193.241
16034@Exos_IDIBAPS_PET6.cmpd.rclb.mgf	52.2	823.869	2	0	-0.0014	0	2	HLGK	CPNPPVQENFDVNK	YLGR	MOD:00110 C1	0	19486	P05090	P05090{28-41}	0	0	0	C9JF17;C9JX71;F8WBT9;P05090	65.4	65.4	65.4	23.2539	21.7209	21.8625	12.7447	13.301	11.6021	149.386	149.386	149.386
35664@IDIBAPS_Term_CT5.cmpd.rclb.mgf	113.87	893.936	2	0	0.0013	0	2	EQLK	SGTASVVCLLNNFYPR	EAKV	MOD:00110 C8	0	8728	P01834	P01834{20-35}	0	0	0	P01834	85.07	85.07	85.07	30.1317	28.5706	28.7873	9.27572	10.3468	9.82391	128.386	128.386	128.386
13836@Exos_IDIBAPS_CT6.cmpd.rclb.mgf	47.43	799.87	2	0	0.0011	0	2	TRDR	MYQMDIQQELQR	YLSL	MOD:00719 M4	0	22881	P04114	P04114{2523-2534}	0	0	0	P04114	91.57	91.57	91.57	28.9306	27.3238	27.4892	11.7959	8.67778	12.5528	138.804	138.804	138.804
29937@IDIBAPS_Term_CT3.cmpd.rclb.mgf	105.33	695.729	3	0	0.0015	0	2	LGEK	ASAGLLGAHAAAITAYALTLTK	APVD		0	28098	P0C0L4;P0C0L5	P0C0L4{1183-1204};P0C0L5{1183-1204}	0	0	0	A0A0G2JL54;A0A0G2JPR0;A0A140TA29;A0A140TA32;A0A140TA44;A0A140TA49;A0A3B3ISA6;F5GXS0;P0C0L4;P0C0L4-2;P0C0L5	104.21	104.21	104.21	38.631	37.122	37.577	15	15	15	163.533	163.533	163.533
12898@Exos_IDIBAPS_PET8.cmpd.rclb.mgf	45.13	555.268	3	0	-0.0085	0	2	VQYR	GEVQAMLGQSTEELR	VRLA	MOD:00719 M6	0	9855	P02649	P02649{138-152}	0	0	0	E7ERP7;E9PEV4;H0Y7L5;P02649	70	70	70	22.1033	20.5277	20.6945	9.39794	9.02228	10.9586	116.197	116.197	116.197
23181@IDIBAPS_Term_CT1.cmpd.rclb.mgf	84.05	872.429	2	0	-0.0083	0	2	SNNK	YAASSYLSLTPEQWK	SHRS		0	32618	B9A064;P0DOY3	B9A064{174-188};P0DOY3{66-80}	0	0	0	A0A0B4J231;A0M8Q6;B9A064;P0CF74;P0CG04;P0DOY2;P0DOY3	100.55	100.55	100.55	24.0419	22.3049	22.647	7.72125	7.76955	7.74473	117.475	117.475	117.475
22144@IDIBAPS_Term_CT2.cmpd.rclb.mgf	77.2	520.956	3	0	-0.0025	0	2	QLLR	GPEVQLVAHSPWLK	DSLS		0	28098	P0C0L4;P0C0L5	P0C0L4{105-118};P0C0L5{105-118}	0	0	0	A0A0G2JL54;A0A0G2JPR0;A0A140TA29;A0A140TA32;A0A140TA44;A0A140TA49;F5GXS0;P0C0L4;P0C0L4-2;P0C0L5	52.56	52.56	52.56	25.1036	23.5614	24.2491	11.7212	12.9586	12.3872	132.453	132.453	132.453
10708@Exos_IDIBAPS_CT7.cmpd.rclb.mgf	38.82	793.887	2	0	-0.0006	0	2	YLDK	VQALEEANNDLENK	IQDW		0	24798	P35527	P35527{171-184}	0	0	0	P35527	89.87	89.87	89.87	25.2832	23.7492	24.0651	6.67778	7.02228	7.16749	139.752	139.752	139.752
24843@Exos_IDIBAPS_CT9.cmpd.rclb.mgf	76.58	918.474	2	0	-0.0108	0	2	WASR	QEPSQGTTTFAVTSILR	VAAE		0	17352	A0A0G2JMB2;P01876	A0A0G2JMB2{270-286};P01876{283-299}	0	0	0	A0A0G2JMB2;A0A286YEY1;P01876	104.44	104.44	104.44	27.9108	26.3047	26.7263	11.4437	10.6383	11.3279	133.175	133.175	133.175
24426@Exos_IDIBAPS_PET10.cmpd.rclb.mgf	76.03	918.48	2	0	0.0017	0	2	WASR	QEPSQGTTTFAVTSILR	VAAE		0	17352	A0A0G2JMB2;P01876	A0A0G2JMB2{270-286};P01876{283-299}	0	0	0	A0A0G2JMB2;A0A286YEY1;P01876	107.03	107.03	107.03	29.299	27.6635	28.158	10.2676	9.72125	10.5686	127.844	127.844	127.844
11379@Exos_IDIBAPS_PET7.cmpd.rclb.mgf	41.38	490.751	2	0	-0.0006	0	2	EVGR	VGYVSGWGR	NANF		0	25141	P00738	P00738{278-286}	0	0	0	A0A087WU08;A0A0C4DGL8;H0Y300;H3BS21;J3QLC9;J3QR68;P00738;P00738-2	68.08	68.08	68.08	23.0294	21.6878	22.4285	1.45593	1.50864	1.60206	120.906	120.906	120.906
20684@Exos_IDIBAPS_PET6.cmpd.rclb.mgf	64.23	727.398	2	0	-0.0025	0	2	VTQR	LNGEIQALELPQK	AEAL	MOD:00684 N2	0	22881	P04114	P04114{2450-2462}	0	0	0	P04114			82.13			26.0509			9.95861	70.1624	70.1624	145.657
26796@Exos_IDIBAPS_PET6.cmpd.rclb.mgf	80.43	671.822	2	0	-0.0001	0	2	EQLK	AVMDDFAAFVEK	CCKA		0	37890	P02768	P02768{570-581}	0	0	0	A0A087WWT3;A0A0C4DGB6;B7WNR0;C9JKR2;D6RHD5;H0YA55;P02768;P02768-2;P02768-3	71.75	71.75	71.75	24.9827	23.5841	24.0425	7.76955	5.74473	5.07058	141.804	141.804	141.804
20979@IDIBAPS_Term_CT3.cmpd.rclb.mgf	77.38	738.38	2	0	0.0023	0	2	LQTK	WELLQQVDTSTR	THNL		0	11668	P04264	P04264{212-223}	0	0	0	P04264	70.03	70.03	70.03	28.2527	26.545	27.1199	7.03152	7.95861	7.00436	121.026	121.026	121.026
19580@IDIBAPS_Term_PET5.cmpd.rclb.mgf	72.07	837.029	3	0	0.0034	1	2	FAHR	DFSAEYEEDGKYEGLQEWEGK	AHLN		0	22881	P04114	P04114{3953-3973}	0	0	0	P04114	52.41	52.41	52.41	31.6476	29.8037	29.6157	8.12494	10.7447	9.88606	132.313	132.313	132.313
28777@Exos_IDIBAPS_PET10.cmpd.rclb.mgf	88.45	997.501	2	0	0.0032	0	2	PISR	NTFAEVTGLSPGVTYYFK	VFAV		0	34575	P02751	P02751{959-976}	0	0	0	P02751;P02751-10;P02751-11;P02751-12;P02751-13;P02751-14;P02751-15;P02751-17;P02751-3;P02751-4;P02751-5;P02751-6;P02751-7;P02751-8;P02751-9	65.68	65.68	65.68	25.6482	24.005	24.2041	13.1367	12.9208	12.9586	118.332	118.332	118.332
7630@Exos_IDIBAPS_PET6.cmpd.rclb.mgf	30.5	614.766	2	0	-0.0017	0	2	KKTK	NSEEFAAAMSR	YELK	MOD:00719 M9	0	22881	P04114	P04114{118-128}	0	0	0	A8MUN2;P04114	62.81	62.81	62.81	25.7158	24.2564	24.7377	8.40894	5.18709	5.63827	116.977	116.977	116.977
13106@IDIBAPS_Term_CT1.cmpd.rclb.mgf	54.78	607.32	2	0	-0.0007	0	2	VLVR	WLQGSQELPR	EKYL		0	17352	A0A0G2JMB2;P01876;P01877	A0A0G2JMB2{251-260};P01876{264-273};P01877{251-260}	0	0	0	A0A0G2JMB2;A0A286YEY1;A0A286YEY5;P01876;P01877	67.29	67.29	67.29	23.3897	21.9316	22.6431	3.4437	3.1549	3.67778	124.324	124.324	124.324
19395@Exos_IDIBAPS_PET8.cmpd.rclb.mgf	61.98	752.685	3	0	-0.0055	1	2	TAER	TSQNSELNNMQDLVEDYKK	KYED		0	11668	P35908	P35908{248-266}	0	0	0	P35908	95.86	95.86	95.86	28.9537	27.263	26.9762	14.0655	15	13.9586	145.557	145.557	145.557
17899@IDIBAPS_Term_PET1.cmpd.rclb.mgf	65.8	605.956	3	0	0.0024	1	2	DVLK	DSGRDYVSQFEGSALGK	QLNL		0	26138	P02647	P02647{48-64}	0	0	0	P02647	76.96	76.96	76.96	25.0312	23.3254	23.4366	6.58503	8.55284	7.4318	141.679	141.679	141.679
20639@Exos_IDIBAPS_PET10.cmpd.rclb.mgf	65.92	696.663	3	0	-0.0016	1	2	GYTK	DDKHEQDMVNGIMLSVEK	LIKD		0	22881	P04114	P04114{743-760}	0	0	0	A8MUN2;P04114	58.97	58.97	58.97	31.7514	30.1095	30.0103	11.3098	13.3768	12.2441	118.502	118.502	118.502
23647@IDIBAPS_Term_PET1.cmpd.rclb.mgf	81.62	715.899	2	0	0.0009	0	2	KRMK	ALVEQGFTVPEIK	TILG		0	22881	P04114	P04114{2579-2591}	0	0	0	P04114	68.36	68.36	68.36	27.2064	25.679	26.3961	7.29243	6	7.48149	142.389	142.389	142.389
14961@Exos_IDIBAPS_CT7.cmpd.rclb.mgf	49.8	1083.47	2	0	0.0127	0	2	WKLK	TQFNNNEYSQDLDAYNTK	DKIG	MOD:00684 N5	0	22881	P04114	P04114{1985-2002}	0	0	0	P04114	83.89	83.89	116.15	33.7083	31.9872	35.059	7.58503	11.4318	11.7696	107.357	107.357	136.103
23816@Exos_IDIBAPS_PET7.cmpd.rclb.mgf	73.58	833.395	3	0	0	0	2	YHMK	ADSVVDLLSYNVQGSGETTYDHK	NTFT		0	22881	P04114	P04114{1393-1415}	0	0	0	P04114	90.49	90.49	90.49	37.0811	35.3755	35.1279	11.4559	15	15	147.038	147.038	147.038
28970@IDIBAPS_Term_PET1.cmpd.rclb.mgf	97.33	783.404	2	0	0.0009	0	2	VFPK	AVSMPSFSILGSDVR	VPSY		0	22881	P04114	P04114{3277-3291}	0	0	0	P04114	59.9	59.9	59.9	27.9152	26.3272	26.9147	9.27572	10.3565	9.92082	114.454	114.454	114.454
12355@Exos_IDIBAPS_CT7.cmpd.rclb.mgf	43.05	590.304	2	0	-0.0002	0	2	YQTK	YEELQITAGR	HGDD		0	11668	P04259;P04264	P04259{360-369};P04264{377-386}	0	0	0	P04259;P04264	70.48	70.48	70.48	27.1891	25.6975	26.4581	7.08092	6.05552	7.40894	117.245	117.245	117.245
35405@Exos_IDIBAPS_CT6.cmpd.rclb.mgf	105.38	894.426	2	0	-0.0009	0	2	EQLK	SGTASVVCLLNNFYPR	EAKV	MOD:00110 C8;MOD:00684 N11	0	8728	P01834	P01834{20-35}	0	0	0	P01834			81.54			26.1775			9.25964	76.7776	76.7776	137.304
34984@Exos_IDIBAPS_PET10.cmpd.rclb.mgf	106.8	929.505	3	0	0.0022	0	2	IGPR	LTQVSVLQYGSITTIDVPWNVVPEK	AHLL		0	15328	P04275	P04275{1727-1751}	0	0	0	P04275	80.21	80.21	80.21	24.782	23.2125	23.2923	15	9.79588	12.9586	130.862	130.862	130.862
6354@IDIBAPS_Term_CT1.cmpd.rclb.mgf	36.13	474.768	2	0	0.0009	0	2	LQKR	LAVYQAGAR	EGAE		0	9855	P02649	P02649{177-185}	0	0	0	E7ERP7;E9PEV4;H0Y7L5;P02649	50.86	50.86	50.86	24.8182	23.2747	24.4086	3.17393	3.23657	3.3098	114.7	114.7	114.7
13692@IDIBAPS_Term_CT3.cmpd.rclb.mgf	56.07	722.32	3	0	0.0023	0	2	WKLK	TQFNNNEYSQDLDAYNTK	DKIG		0	22881	P04114	P04114{1985-2002}	0	0	0	P04114	82.17	82.17	82.17	26.27	24.4276	24.3707	14.585	12.699	13.1739	129.047	129.047	129.047
10388@IDIBAPS_Term_CT5.cmpd.rclb.mgf	44.27	606.769	2	0	-0.0009	0	2	KKTK	NSEEFAAAMSR	YELK		0	22881	P04114	P04114{118-128}	0	0	0	A8MUN2;P04114	74.35	74.35	74.35	27.5601	26.0666	26.5118	3.72125	3.72125	3.76955	139.476	139.476	139.476
28478@IDIBAPS_Term_PET4.cmpd.rclb.mgf	94.75	964.959	2	0	0.007	0	2	LAAK	NLTDFAEQYSIQDWAK	RMKA		0	22881	P04114	P04114{2560-2575}	0	0	0	P04114	99.67	99.67	99.67	30.2339	28.4968	28.8244	13.6778	14.6198	13.0809	148.272	148.272	148.272
16771@IDIBAPS_Term_PET3.cmpd.rclb.mgf	63.53	601.99	3	0	-0.0064	0	2	DEGK	LQHLENELTHDIITK	FLEN		0	27878	A0A024R6I7;P01009	A0A024R6I7{284-298};P01009{284-298}	0	0	0	A0A024R6I7;A0A0G2JRN3;P01009;P01009-2;P01009-3	65.2	65.2	65.2	22.2057	20.6614	21.1153	9.49485	9.48149	11.7696	135.401	135.401	135.401
15483@IDIBAPS_Term_PET3.cmpd.rclb.mgf	59.88	944.474	2	0	0.0027	0	2	SPAK	LLLQMDSSATAYGSTVSK	RVAW	MOD:00719 M5	0	22881	P04114	P04114{1146-1163}	0	0	0	P04114	91.31	91.31	91.31	30.143	28.4261	28.7	11.0269	14.4949	12.3098	133.95	133.95	133.95
28148@Exos_IDIBAPS_CT9.cmpd.rclb.mgf	85.98	937.5	2	0	0.0001	0	2	VVVK	LFDSDPITVTVPVEVSR	KNPK		0	18882	P10909	P10909{409-425}	0	0	0	H0YAS8;P10909;P10909-2;P10909-3;P10909-4;P10909-5;P10909-6	67.25	67.25	67.25	28.6122	27.0121	27.4335	11.1427	14.0862	10.2366	133.824	133.824	133.824
20845@IDIBAPS_Term_PET4.cmpd.rclb.mgf	72.88	662.333	2	0	-0.0006	0	2	VYTK	NPNGYSFSIPVK	VLAD	MOD:00684 N3	0	22881	P04114	P04114{3713-3724}	0	0	0	P04114			78.64			23.2811			5.65758	70.4093	70.4093	125.692
4753@Exos_IDIBAPS_PET6.cmpd.rclb.mgf	23.1	654.332	2	0	-0.0025	0	2	IKEK	AEAQAQYSAAVAK	GKSA		0	26376	Q14624	Q14624{99-111}	0	0	0	B7ZKJ8;Q14624;Q14624-2;Q14624-3;Q14624-4	72.64	72.64	72.64	29.2082	27.6373	28.2639	10.0757	8.74473	10.6576	157.499	157.499	157.499
19659@IDIBAPS_Term_PET1.cmpd.rclb.mgf	70.48	824.403	2	0	-0.0022	0	2	VQYR	GEVQAMLGQSTEELR	VRLA		0	9855	P02649	P02649{138-152}	0	0	0	E7ERP7;E9PEV4;H0Y7L5;P02649	133.41	133.41	133.41	29.8622	28.3164	28.5071	8.18046	9.58503	9.67778	168.305	168.305	168.305
15231@IDIBAPS_Term_PET4.cmpd.rclb.mgf	57.6	799.845	2	0	0.0061	0	2	PLVK	YSSDYFQAPSDYR	YYPY		0	37237	Q08380	Q08380{442-454}	0	0	0	Q08380	77.58	77.58	77.58	32.3906	30.8357	30.8582	10.6021	11.3665	11.585	126.496	126.496	126.496
35771@Exos_IDIBAPS_PET6.cmpd.rclb.mgf	105.95	926.792	3	0	0.0028	0	2	GGFR	STQDTVIALDALSAYWIASHTTEER	GLNV		0	28098	P0C0L4;P0C0L5	P0C0L4{1301-1325};P0C0L5{1301-1325}	0	0	0	A0A0G2JL54;A0A0G2JPR0;A0A140TA29;A0A140TA32;A0A140TA44;A0A140TA49;A0A3B3ISA6;A0A3B3ISD7;F5GXS0;P0C0L4;P0C0L4-2;P0C0L5	72.84	72.84	72.84	29.8159	27.9515	27.8012	12.0915	13.3188	14.6576	136.159	136.159	136.159
18443@IDIBAPS_Term_CT4.cmpd.rclb.mgf	66.8	643.87	2	0	-0.0008	0	2	HTEK	NTLELSNGVIVK	INNQ		0	22881	P04114	P04114{2865-2876}	0	0	0	P04114	71.33	71.33	71.33	27.6804	26.0236	26.9679	3.55284	3.03621	3.92082	128.894	128.894	128.894
1442@IDIBAPS_Term_PET4.cmpd.rclb.mgf	20.2	618.269	2	0	0.0007	0	2	GGGR	FSSSSGYGGGSSR	VCGR		0	24798	P35527	P35527{47-59}	0	0	0	P35527	77.83	77.83	77.83	24.1087	22.5749	22.8483	7	5.82391	7.61979	129.749	129.749	129.749
18150@IDIBAPS_Term_CT1.cmpd.rclb.mgf	69.23	511.263	3	0	-0.001	0	2	IGWR	NDASHLLVFTTDAK	THIA		0	13222	P05106	P05106{266-279}	0	0	0	H3BM21;I3L4X8;P05106;P05106-2;P05106-3	59.74	59.74	59.74	27.6695	26.0507	26.4773	7.95861	10.2291	8.85387	116.487	116.487	116.487
25762@Exos_IDIBAPS_PET8.cmpd.rclb.mgf	78.73	777.989	3	0	0.0012	0	2	SFSR	GSSGGGCFGGSSGGYGGLGGFGGGSFR	GSYG	MOD:00110 C7	0	16188	P13645	P13645{60-86}	0	0	0	P13645	58.59	58.59	58.59	25.3679	23.7979	23.4388	7.284	8.04576	12.4437	123.449	123.449	123.449
16497@Exos_IDIBAPS_CT6.cmpd.rclb.mgf	54.32	571.31	2	0	-0.0005	0	2	RNLK	HINIDQFVR	KYRA		0	22881	P04114	P04114{2101-2109}	0	0	0	P04114	39.86	39.86	39.86	21.4343	20.2229	20.8523	8	8.20761	8.95861	114.501	114.501	114.501
38214@Exos_IDIBAPS_PET6.cmpd.rclb.mgf	115.05	727.927	2	0	-0.0003	0	2	HDLK	IAIANIIDEIIEK	LKSL		0	22881	P04114	P04114{2196-2208}	0	0	0	P04114	71.05	71.05	71.05	29.338	27.7743	28.7263	5.63827	6.85387	6.5376	142.684	142.684	142.684
22149@Exos_IDIBAPS_PET10.cmpd.rclb.mgf	69.85	731.931	2	0	0.0031	1	2	PWDR	VKDLATVYVDVLK	DSGR		0	26138	P02647	P02647{35-47}	0	0	0	P02647	95.75	95.75	95.75	31.6989	30.3785	31.2554	6.10791	8.07572	6.58503	176.169	176.169	176.169
20022@IDIBAPS_Term_PET3.cmpd.rclb.mgf	72.42	608.796	4	0	-0.0044	0	2	DFAR	SGVQMNTNFFHESGLEAHVALK	AGKL	MOD:00719 M5	0	22881	P04114	P04114{897-918}	0	0	0	P04114	41.69	41.69	41.69	28.3312	26.5811	26.4695				125.51	125.51	125.51
16337@Exos_IDIBAPS_CT10.cmpd.rclb.mgf	53.5	735.894	2	0	0.0003	0	2	SLKR	IPIEDGSGEVVLSR	KVLL		0	28644	P01024	P01024{291-304}	0	0	0	P01024	99.94	99.94	99.94	27.4984	26.0512	26.6873	7.67778	8.01323	6.72125	165.154	165.154	165.154
16051@Exos_IDIBAPS_CT6.cmpd.rclb.mgf	53.17	865.925	2	0	-0.0023	0	2	KAYK	SELEEQLTPVAEETR	ARLS		0	9855	P02649	P02649{94-108}	0	0	0	E7ERP7;E9PEV4;H0Y7L5;P02649	101.3	101.3	101.3	31.5135	29.8234	30.0142	12.9586	11.2441	11.0132	159.788	159.788	159.788
27236@Exos_IDIBAPS_PET8.cmpd.rclb.mgf	83.02	860.437	3	1	-0.0148	0	2	QATR	TMQALPYSTVGNSNNYLHLSVLR	TELR		0	28644	P01024	P01024{440-462}	0	0	0	P01024	51.34	51.34	51.34	30.4597	28.8349	28.6242	11.4685	14.8861	13.5086	114.481	114.481	114.481
16839@IDIBAPS_Term_CT2.cmpd.rclb.mgf	62.47	603.783	2	0	0.003	0	2	ALLK	AVDTWSWGER	ASHE		0	37237	Q08380	Q08380{324-333}	0	0	0	Q08380	66.31	66.31	66.31	29.3641	27.7147	28.2425	5.07058	4.20761	4.95861	117.624	117.624	117.624
13778@Exos_IDIBAPS_PET10.cmpd.rclb.mgf	47.88	738.391	2	0	-0.0122	0	2	DKVR	FLEQQNQVLQTK	WELL		0	11668	P04264;P35908;Q7Z794	P04264{200-211};P35908{198-209};Q7Z794{184-195}	0	0	0	P04264;P35908;Q7Z794	61.85	61.85	61.85	21.5137	19.9008	20.5334	3.74473	5.72125	4.08619	127.679	127.679	127.679
18233@Exos_IDIBAPS_PET7.cmpd.rclb.mgf	58.98	644.362	2	0	-0.0004	0	2	HTEK	NTLELSNGVIVK	INNQ	MOD:00684 N7	0	22881	P04114	P04114{2865-2876}	0	0	0	P04114			69.42			23.6964			3.39794	63.8943	63.8943	134.449
16836@Exos_IDIBAPS_CT6.cmpd.rclb.mgf	55.2	607.763	2	0	0.0002	0	2	DSAK	YDVENCLANK	VDLS	MOD:00110 C6	0	8650	P01023	P01023{558-567}	0	0	0	P01023	65.14	65.14	65.14	25.6148	24.1345	24.6421	4.92082	5.46852	4.92082	125.108	125.108	125.108
26914@IDIBAPS_Term_CT4.cmpd.rclb.mgf	90.57	857.473	3	0	-0.0007	1	2	DEIK	RLPGDIQVVPIGVGPNANVQELER	IGWP		0	15328	P04275	P04275{1618-1641}	0	0	0	P04275	136.5	136.5	136.5	41.3141	39.7435	40.049	13.9208	15	15	167.044	167.044	167.044
15435@IDIBAPS_Term_PET2.cmpd.rclb.mgf	56.13	644.315	2	0	-0.0001	0	2	VPDR	FSGSGAGTDFTLK	ISRV		0	25008	A0A0C4DH68	A0A0C4DH68{87-99}	0	0	0	A0A075B6R9;A0A0C4DH68	93.42	93.42	93.42	26.9272	25.4417	25.8788	8.4437	7.79588	9.3279	125.115	125.115	125.115
10915@Exos_IDIBAPS_PET7.cmpd.rclb.mgf	40.2	813.409	2	0	0.007	0	2	CQAK	VEQAVETEPEPELR	QQTE		0	9855	P02649	P02649{20-33}	0	0	0	E7ERP7;E9PEV4;H0Y7L5;P02649	74.65	74.65	74.65	28.819	27.2165	27.6522	5.65758	4.82391	5.79588	126.341	126.341	126.341
28707@IDIBAPS_Term_CT5.cmpd.rclb.mgf	93.77	937.465	2	0	-0.001	0	2	NNYK	TTPPVLDSDGSFFLYSK	LTVD		0	4075	P01857	P01857{276-292}	0	0	0	A0A0A0MS07;A0A0A0MS08;P01857	74.88	74.88	74.88	28.9333	27.2812	27.5057	9.95861	11.2924	8.60206	132.825	132.825	132.825
35149@Exos_IDIBAPS_PET7.cmpd.rclb.mgf	105.38	910.8	3	0	-0.0121	0	2	DYLR	WVQTLSEQVQEELLSSQVTQELR	ALMD		0	9855	P02649	P02649{57-79}	0	0	0	E7ERP7;E9PEV4;H0Y7L5;P02649	74.76	74.76	74.76	26.3976	24.6707	24.546	12.301	12.8239	11.585	123.79	123.79	123.79
32581@IDIBAPS_Term_CT5.cmpd.rclb.mgf	105.25	695.729	3	0	0.0019	0	2	LGEK	ASAGLLGAHAAAITAYALTLTK	APVD		0	28098	P0C0L4;P0C0L5	P0C0L4{1183-1204};P0C0L5{1183-1204}	0	0	0	A0A0G2JL54;A0A0G2JPR0;A0A140TA29;A0A140TA32;A0A140TA44;A0A140TA49;A0A3B3ISA6;F5GXS0;P0C0L4;P0C0L4-2;P0C0L5	88.43	88.43	88.43	39.3161	37.8072	38.2622	15	15	15	168.175	168.175	168.175
28698@Exos_IDIBAPS_PET8.cmpd.rclb.mgf	86.93	805.76	3	0	-0.0231	0	2	EIKR	LPGDIQVVPIGVGPNANVQELER	IGWP	MOD:00684 N15	0	15328	P04275	P04275{1619-1641}	0	0	0	P04275			67.84			27.0479			9.1549	121.261	121.261	132.509
21858@IDIBAPS_Term_CT3.cmpd.rclb.mgf	79.77	807.382	2	0	0.0032	0	2	DTKK	MTSNFPVDLSDYPK	SLHM		0	22881	P04114	P04114{1189-1202}	0	0	0	P04114	91.66	91.66	91.66	30.5756	28.9068	29.2309	10.8539	12.1135	12.0757	134.235	134.235	134.235
26453@IDIBAPS_Term_CT3.cmpd.rclb.mgf	93.75	978.519	3	1	0.0242	1	2	DKVR	FLEQQNQVLQTKWELLQQVDTSTR	THNL		0	11668	P04264	P04264{200-223}	0	0	0	P04264	55.1	55.1	55.1	26.0079	24.297	24.2557	15	12.8539	13.8861	114.412	114.412	114.412
38291@Exos_IDIBAPS_CT6.cmpd.rclb.mgf	115.78	782.917	2	0	0.0026	0	2	DQVK	DLYSGLIGPLIVCR	RPYL	MOD:00110 C13	0	28154	P00450	P00450{888-901}	0	0	0	E9PFZ2;H7C5N5;H7C5R1;P00450	65.11	65.11	65.11	25.4646	23.9296	24.5255	10.8539	9.13077	9.63827	136.943	136.943	136.943
30837@IDIBAPS_Term_CT3.cmpd.rclb.mgf	108.13	828.431	3	0	-0.0005	0	2	EQVK	NFVASHIANILNSEELDIQDLK	KLVK		0	22881	P04114	P04114{591-612}	0	0	0	A8MUN2;P04114	84.59	84.59	84.59	34.1968	32.6002	32.6393	10.7959	14.0223	10.3665	130.044	130.044	130.044
18607@IDIBAPS_Term_PET3.cmpd.rclb.mgf	68.35	952.975	2	0	-0.0048	0	2	LILR	VIGNMGQTMEQLTPELK	SSIL	MOD:00719 M9	0	22881	P04114	P04114{491-507}	0	0	0	A8MUN2;P04114	93.41	93.41	93.41	30.1662	28.3918	28.6834	12.3468	11.6198	12.7959	158.264	158.264	158.264
36985@IDIBAPS_Term_CT5.cmpd.rclb.mgf	117.85	894.429	2	0	0.0032	0	2	EQLK	SGTASVVCLLNNFYPR	EAKV	MOD:00110 C8;MOD:00684 N11	0	8728	P01834	P01834{20-35}	0	0	0	P01834	13.22	13.22	70.17			23.5654			8.46852	67.5944	67.5944	125.408
21602@Exos_IDIBAPS_CT10.cmpd.rclb.mgf	67.15	815.38	2	0	0.0053	0	2	DTKK	MTSNFPVDLSDYPK	SLHM	MOD:00719 M1	0	22881	P04114	P04114{1189-1202}	0	0	0	P04114	88.7	88.7	88.7	31.046	29.3751	29.6254	9.16115	9.65758	12.4089	132.689	132.689	132.689
5708@Exos_IDIBAPS_CT6.cmpd.rclb.mgf	26.52	551.288	2	0	-0.0005	0	2	EPHR	HSTFIPGTNK	WAGL		0	9319	P08519	P08519{4260-4269}	0	0	0	P08519	58.86	58.86	58.86	20.3127	18.8846	19.6513	5.55284	6.65758	6.06048	129.45	129.45	129.45
30050@Exos_IDIBAPS_CT7.cmpd.rclb.mgf	90.6	873.958	2	0	0.0015	0	2	ASAK	IEGNLIFDPNNYLPK	ESML		0	22881	P04114	P04114{655-669}	0	0	0	A8MUN2;P04114	62.39	62.39	62.39	21.3989	19.8191	20.2404	6.21467	5.72125	6.56864	155.681	155.681	155.681
22039@Exos_IDIBAPS_PET7.cmpd.rclb.mgf	68.85	630.836	2	0	0.0008	0	2	FGLR	VAYDLVYYVR	VTVP		0	1608	Q9Y6R7	Q9Y6R7{1366-1375,2567-2576,3768-3777}	0	0	0	A0A087WUZ2;A0A087WXI2;Q9Y6R7	59.98	59.98	59.98	25.6735	24.0818	24.7869	4.55284	4.85387	4.4318	114.506	114.506	114.506
28796@Exos_IDIBAPS_CT6.cmpd.rclb.mgf	87.17	850.416	3	0	-0.0013	0	2	PVSK	GLLIFDASSSWGPQMSASVHLDSK	KKQH	MOD:00719 M15	0	22881	P04114	P04114{1451-1474}	0	0	0	P04114	100.65	100.65	100.65	38.0436	36.3102	35.996	15	15	15	117.521	117.521	117.521
9829@IDIBAPS_Term_CT5.cmpd.rclb.mgf	42.82	811.401	2	0	0.0116	0	2	LVEK	VQAAVGTSAAPVPSDNH		MOD:00684 N16	0	9855	P02649	P02649{301-317}	0	0	0	P02649	45.15	45.15	115.78	16.3853	14.736	25.9598	1.79588	0.769551	14.2218	87.3777	87.3777	178.15
9187@Exos_IDIBAPS_PET8.cmpd.rclb.mgf	35.58	815.901	2	0	0.0015	0	2	SRPR	VTEPISAESGEQVER	VNEP		0	12449	O14791	O14791{306-320}	0	0	0	O14791;O14791-2;O14791-3	85.85	85.85	85.85	23.552	21.9061	22.1564	10.3372	7.58503	9.82391	145.97	145.97	145.97
29397@Exos_IDIBAPS_CT10.cmpd.rclb.mgf	87.67	964.954	2	0	-0.0026	0	2	LAAK	NLTDFAEQYSIQDWAK	RMKA		0	22881	P04114	P04114{2560-2575}	0	0	0	P04114	94.97	94.97	94.97	28.9203	27.2996	27.5564	12.2366	12.1487	10.5229	121.142	121.142	121.142
12499@Exos_IDIBAPS_CT9.cmpd.rclb.mgf	44.1	564.853	2	0	-0.0001	1	2	RQIK	KQTALVELVK	HKPK		0	37890	P02768	P02768{549-558}	0	0	0	A0A087WWT3;A0A0C4DGB6;B7WNR0;C9JKR2;D6RHD5;H0YA55;P02768;P02768-2;P02768-3	77.53	77.53	77.53	22.9015	21.7171	22.5808	2	2.79588	2	131.709	131.709	131.709
25246@IDIBAPS_Term_CT3.cmpd.rclb.mgf	89.98	932.504	2	0	0.0071	0	2		EVQLVESGGGLVQPGGSLR	LSCA	MOD:00420 E1	0	3651	A0A0B4J2B5	A0A0B4J2B5{1-19}	0	0	0	A0A0B4J2B5;S4R460	60.05	60.05	60.05	27.1514	25.6333	26.2201	11.6021		12.6778	124.848	124.848	124.848
27242@IDIBAPS_Term_PET2.cmpd.rclb.mgf	88.5	945.465	2	0	-0.0123	0	2	LILR	VIGNMGQTMEQLTPELK	SSIL	MOD:00684 N4	0	22881	P04114	P04114{491-507}	0	0	0	A8MUN2;P04114			90.92			28.6517			13.5686	99.3426	99.3426	155.251
26121@Exos_IDIBAPS_CT10.cmpd.rclb.mgf	78.92	910.994	2	0	0.0001	0	2	LEMR	DAVEKPQEFTIVAFVK	YDKN		0	22881	P04114	P04114{2044-2059}	0	0	0	P04114	38.36	38.36	38.36	21.6334	19.948	20.643	5.3279	5.60206	5.92082	143.986	143.986	143.986
11751@Exos_IDIBAPS_PET7.cmpd.rclb.mgf	42.32	552.307	2	0	0.0009	0	2	GCFR	SSGSLLNNAIK	GGVE		0	8650	P01023;P20742	P01023{1082-1092};P20742{1088-1098}	0	0	0	P01023;P20742;P20742-2	72.62	72.62	72.62	27.7874	26.1122	27.1483	6.88606	8.22915	6.67778	141.852	141.852	141.852
20673@IDIBAPS_Term_PET1.cmpd.rclb.mgf	73.63	905.941	4	0	0.0447	1	2	VQWK	VDNALQSGNSQESVTEQDSKDSTYSLSSTLTLSK	ADYE	MOD:00685 Q17	0	8728	P01834	P01834{43-76}	0	0	0	P01834	89.24	89.24	89.24	31.3552	29.5337	28.8463				126.339	126.339	140.977
28438@Exos_IDIBAPS_CT6.cmpd.rclb.mgf	86.22	964.958	2	0	0.0049	0	2	LAAK	NLTDFAEQYSIQDWAK	RMKA		0	22881	P04114	P04114{2560-2575}	0	0	0	P04114	99.59	99.59	99.59	31.4517	29.7417	30.0479	15	14.8861	14.699	146.678	146.678	146.678
15752@Exos_IDIBAPS_PET8.cmpd.rclb.mgf	52.48	919.438	3	1	0.0061	1	2	RLGR	EGVQKEDIPPADLSDQVPDTESETR	ILLQ		0	28644	P01024	P01024{955-979}	0	0	0	P01024	47.99	47.99	47.99	27.3912	25.6923	25.3362	9.00436	12.1427	13.6576	128.29	128.29	128.29
25999@Exos_IDIBAPS_CT10.cmpd.rclb.mgf	78.6	735.912	2	0	0	0	2	EVYK	LSLEIEQLELQR	DSAR		0	9340	P04003	P04003{574-585}	0	0	0	P04003	76.77	76.77	76.77	28.883	27.4375	28.1749	6.48149	3.85387	6.05552	138.579	138.579	138.579
20476@IDIBAPS_Term_PET5.cmpd.rclb.mgf	74.82	941.506	2	0	0.0014	0	2		EVQLVESGGGLVQPGGSLR	LSCA		0	3651	A0A0B4J2B5	A0A0B4J2B5{1-19}	0	0	0	A0A0B4J2B5;S4R460	112.95	112.95	112.95	32.0557	30.4923	31.0609	11.5376	12.7447	12.0362	185.326	185.326	185.326
28665@Exos_IDIBAPS_PET7.cmpd.rclb.mgf	87.12	1024.53	2	0	-0.0024	0	2	GESK	LEVLNFDFQANAQLSNPK	INPL		0	22881	P04114	P04114{2801-2818}	0	0	0	P04114	128.76	128.76	128.76	29.2679	27.6475	27.7923	10.8861	15	12.0506	181.586	181.586	181.586
29075@IDIBAPS_Term_CT5.cmpd.rclb.mgf	94.93	948.366	3	0	-0.0107	0	2	GRWK	CDPVDQCQDSETGTFYQIGDSWEK	YVHG	MOD:00110 C1;MOD:00110 C7	0	34575	P02751	P02751{555-578}	0	0	0	P02751;P02751-10;P02751-11;P02751-12;P02751-13;P02751-14;P02751-15;P02751-16;P02751-17;P02751-2;P02751-3;P02751-4;P02751-5;P02751-6;P02751-7;P02751-8;P02751-9	64.9	64.9	64.9	30.0268	28.5379	28.245	8.92082	14.3565	10.3372	121.064	121.064	121.064
15080@IDIBAPS_Term_PET1.cmpd.rclb.mgf	57.92	566.342	2	0	0.0019	1	2	FYSR	RIDITLSSVK	CFHK		0	37237	Q08380	Q08380{216-225}	0	0	0	K7EP36;Q08380	77.6	77.6	77.6	24.303	23.0529	23.9788	5.85387	6.09151	6.01323	137.884	137.884	137.884
12678@IDIBAPS_Term_PET3.cmpd.rclb.mgf	52	800.894	2	0	0.0007	0	2	SPEK	YVTSAPMPEPQAPGR	YFAH		0	36756	P01871	P01871{377-391}	0	0	0	A0A1B0GUU9;P01871;P01871-2	78.25	78.25	78.25	26.8527	25.2086	25.5778	9.95861	7.63827	8.88606	147.985	147.985	147.985
37650@Exos_IDIBAPS_CT7.cmpd.rclb.mgf	113.38	786.757	3	0	0.0006	0	2	KFYK	QTVNLQLQPYSLVTTLNSDLK	YNAL	MOD:00040 Q1	0	22881	P04114	P04114{1782-1802}	0	0	0	P04114	91.62	91.62	91.62	29.5955	27.9632	28.2013	12.3468		13.5686	119.222	119.222	119.222
20683@IDIBAPS_Term_PET4.cmpd.rclb.mgf	72.45	827.883	2	0	-0.0021	0	2	DEEK	IEFEWNTGTNVDTK	KMTS	MOD:00684 N6	0	22881	P04114	P04114{1174-1187}	0	0	0	P04114			93.12			26.3396			6.95861	101.257	101.257	131.953
35753@Exos_IDIBAPS_CT6.cmpd.rclb.mgf	106.35	926.792	3	0	0.0013	0	2	GGFR	STQDTVIALDALSAYWIASHTTEER	GLNV		0	28098	P0C0L4;P0C0L5	P0C0L4{1301-1325};P0C0L5{1301-1325}	0	0	0	A0A0G2JL54;A0A0G2JPR0;A0A140TA29;A0A140TA32;A0A140TA44;A0A140TA49;A0A3B3ISA6;A0A3B3ISD7;F5GXS0;P0C0L4;P0C0L4-2;P0C0L5	97.84	97.84	97.84	28.1944	26.33	26.1797	13.4318	15	13.0655	137.64	137.64	137.64
16735@Exos_IDIBAPS_CT7.cmpd.rclb.mgf	54.4	872.878	2	0	0.0019	0	2	KKLK	SFDYHQFVDETNDK	IREV		0	22881	P04114	P04114{2429-2442}	0	0	0	P04114	49.41	49.41	49.41	25.2983	23.7678	23.8698	2.4437	3.74473	2.5376	117.017	117.017	117.017
31864@Exos_IDIBAPS_PET6.cmpd.rclb.mgf	95.4	853.437	2	0	0.0016	0	2	FLHR	NIQEYLSILTDPDGK	GKEK		0	22881	P04114	P04114{4447-4461}	0	0	0	P04114	83.08	83.08	83.08	30.9902	29.3699	29.7886	11.6778	10.0315	11.0223	137.049	137.049	137.049
29532@Exos_IDIBAPS_PET10.cmpd.rclb.mgf	90.68	808.949	2	0	0.0006	0	2	KKLR	TSSFALNLPTLPEVK	FPEV		0	22881	P04114	P04114{3776-3790}	0	0	0	P04114	80.67	80.67	80.67	23.6124	22.0576	22.6986	7.5376	7.17393	8.07572	151.679	151.679	151.679
11345@IDIBAPS_Term_CT5.cmpd.rclb.mgf	46.93	620.849	2	0	0.0009	0	2	AQLR	ILAGPAGDSNVVK	LQRI		0	15328	P04275	P04275{1838-1850}	0	0	0	P04275	81.9	81.9	81.9	27.7175	26.2514	27.129	4.4318	5.88606	3.63827	150.025	150.025	150.025
19908@Exos_IDIBAPS_PET10.cmpd.rclb.mgf	64	700.84	2	0	0.0034	0	2	DSGR	DYVSQFEGSALGK	QLNL		0	26138	P02647	P02647{52-64}	0	0	0	P02647	64.75	64.75	64.75	29.4178	27.8615	28.3143	7.22915	7.5376	6.85387	115.144	115.144	115.144
24794@Exos_IDIBAPS_PET8.cmpd.rclb.mgf	76.1	774.076	3	0	0.0247	1	2	QHLR	VSTAFVYTKNPNGYSFSIPVK	VLAD	MOD:00684 N10	0	22881	P04114	P04114{3704-3724}	0	0	0	P04114	21.77	21.77	21.77	23.3447	21.7098	21.9197	3.16115	3.24413	3.45593	102.832	102.832	148.667
33570@Exos_IDIBAPS_PET10.cmpd.rclb.mgf	102.67	820.393	2	0	-0.0049	0	2	AEAK	DVFLGMFLYEYAR	RHPD	MOD:00719 M6	0	37890	P02768	P02768{348-360}	0	0	0	A0A0C4DGB6;B7WNR0;C9JKR2;D6RHD5;H0YA55;P02768;P02768-2	68.36	68.36	68.36	26.4014	24.7032	24.9881	7.13668	7.42022	7.45593	119.413	119.413	119.413
16090@Exos_IDIBAPS_PET6.cmpd.rclb.mgf	52.35	571.309	2	0	-0.0008	0	2	RNLK	HINIDQFVR	KYRA		0	22881	P04114	P04114{2101-2109}	0	0	0	P04114	35.6	35.6	35.6	18.0074	16.7831	17.4071	7.03621	7.85387	5.14874	126.788	126.788	126.788
32661@Exos_IDIBAPS_PET7.cmpd.rclb.mgf	98.38	752.061	3	0	0.0025	0	2	LDGK	AALTELSLGSAYQAMILGVDSK	NIFN	MOD:00719 M15	0	22881	P04114	P04114{1703-1724}	0	0	0	P04114	74.43	74.43	74.43	24.03	22.2476	22.4999	11.1367	12.9586	10.4559	116.279	116.279	116.279
23267@IDIBAPS_Term_PET3.cmpd.rclb.mgf	81.45	791.403	2	0	0.0028	0	2	VFPK	AVSMPSFSILGSDVR	VPSY	MOD:00719 M4	0	22881	P04114	P04114{3277-3291}	0	0	0	P04114	73.26	73.26	73.26	25.989	24.2641	24.8686	8.74473	6.5376	9.22185	122.242	122.242	122.242
29480@IDIBAPS_Term_CT4.cmpd.rclb.mgf	98.18	700.407	2	0	0.0016	0	2	LTGR	TLADLTLLDSPIK	VPLL		0	22881	P04114	P04114{2013-2025}	0	0	0	P04114	102.81	102.81	102.81	23.2963	21.8563	22.6719	7.3098	5.5376	7.55284	151.583	151.583	151.583
22497@Exos_IDIBAPS_CT7.cmpd.rclb.mgf	69.55	770.061	3	1	-0.0091	1	2	VCGR	LVQYRGEVQAMLGQSTEELR	VRLA		0	9855	P02649	P02649{133-152}	0	0	0	E7ERP7;E9PEV4;H0Y7L5;P02649	83.3	83.3	83.3	32.0082	30.3491	30.4445	11.8861	10.7212	11.5528	123.509	123.509	123.509
16147@Exos_IDIBAPS_PET6.cmpd.rclb.mgf	52.48	713.35	3	0	-0.0062	0	2	CINR	HNVYINGITYTPVSSTNEK	DMYS	MOD:00684 N6	0	8650	P01023	P01023{646-664}	0	0	0	P01023			77.91			32.9006			13.1805	100.146	100.146	116.279
21199@Exos_IDIBAPS_CT6.cmpd.rclb.mgf	66.57	853.925	2	0	-0.0003	0	2	VVNR	ANTVQEATFQMELPK	KAFI		0	26376	Q14624	Q14624{61-75}	0	0	0	B7ZKJ8;Q14624;Q14624-2;Q14624-3;Q14624-4	88.76	88.76	88.76	25.1711	23.4877	23.9194	10.0555	9.46852	9.39794	124.062	124.062	124.062
6436@Exos_IDIBAPS_PET6.cmpd.rclb.mgf	27.43	627.807	2	0	-0.0021	0	2	GGFR	GFSSGSAVVSGGSR	RSTS		0	11668	P35908	P35908{21-34}	0	0	0	P35908	78.52	78.52	78.52	26.9636	25.5058	26.114	6.45593	7.52288	6.45593	124.258	124.258	124.258
22135@IDIBAPS_Term_PET1.cmpd.rclb.mgf	77.53	646.841	2	0	-0.0002	0	2	PSPR	DLQFVEVTDVK	VTIM		0	34575	P02751	P02751{912-922}	0	0	0	P02751;P02751-10;P02751-11;P02751-12;P02751-13;P02751-14;P02751-15;P02751-17;P02751-3;P02751-4;P02751-5;P02751-6;P02751-7;P02751-8;P02751-9	69.74	69.74	69.74	28.0014	26.4865	27.1662	4.60206	5.10791	4.74473	122.657	122.657	122.657
29383@Exos_IDIBAPS_CT6.cmpd.rclb.mgf	88.73	700.408	2	0	0.0029	0	2	LTGR	TLADLTLLDSPIK	VPLL		0	22881	P04114	P04114{2013-2025}	0	0	0	P04114	86.33	86.33	86.33	28.6908	27.252	28.076	6.01773	4.50864	6.82391	143.024	143.024	143.024
11747@IDIBAPS_Term_PET3.cmpd.rclb.mgf	49.48	572.956	3	0	0.0012	0	2	KTAK	DALSSVQESQVAQQAR	GWVT		0	21418	P02656	P02656{45-60}	0	0	0	B0YIW2;P02656	86.84	86.84	86.84	27.7487	26.1041	26.3573	7.5376	7.35655	7.74473	127.354	127.354	127.354
14400@Exos_IDIBAPS_PET8.cmpd.rclb.mgf	49.02	858.929	2	0	-0.0006	0	2	NVKK	QISNLQQSISDAEQR	GENA		0	11668	P04264	P04264{418-432}	0	0	0	P04264	108.92	108.92	108.92	28.3608	26.7109	26.9643	9.74473	10.7959	11.5686	158.051	158.051	158.051
14630@Exos_IDIBAPS_PET8.cmpd.rclb.mgf	49.6	802.712	3	0	-0.0003	1	2	GTWK	LKTQFNNNEYSQDLDAYNTK	DKIG		0	22881	P04114	P04114{1983-2002}	0	0	0	P04114	68.95	68.95	68.95	28.4672	26.7317	26.5944	12.0757	11.0177	12.2076	124.489	124.489	124.489
14011@IDIBAPS_Term_CT2.cmpd.rclb.mgf	54.62	657.834	2	0	-0.0042	0	2	LWGK	VNVDEVGGEALGR	LLVV		0	8111	P68871	P68871{19-31}	0	0	0	A0A2R8Y7R2;F8W6P5;P68871	39.94	39.94	39.94	22.6198	21.1803	21.8311	7.12494	5.50864	7.07572	118.237	118.237	118.237
17272@IDIBAPS_Term_PET2.cmpd.rclb.mgf	61	571.307	2	0	-0.0051	0	2	RNLK	HINIDQFVR	KYRA		0	22881	P04114	P04114{2101-2109}	0	0	0	P04114	33.47	33.47	33.47	13.674	12.3871	13.0176	7.58503	5.34679	6.95861	120.282	120.282	120.282
42592@Exos_IDIBAPS_CT10.cmpd.rclb.mgf	124.53	679.388	3	0	0.0006	0	2	SPIK	VPLLLSEPINIIDALEMR	DAVE		0	22881	P04114	P04114{2026-2043}	0	0	0	P04114	114.79	114.79	114.79	26.7126	25.3361	25.8013	9.33724	9.52288	11.4202	119.903	119.903	119.903
14298@Exos_IDIBAPS_CT9.cmpd.rclb.mgf	48.73	654.272	2	0	-0.0044	0	2	NSLR	AEDTAVYYCAR		MOD:00110 C9	0	3651	A0A0B4J1X5;P01780	A0A0B4J1X5{107-117};P01780{107-117}	0	0	0	A0A0B4J1V1;A0A0B4J1X5;A0A0C4DH42;A0A0J9YVY3;P01762;P01763;P01767;P01772;P01780;P0DP02	54.46	54.46	54.46	30.2541	28.9563	29.2149	3.4318	4.72125	3.79588	121.093	121.093	121.093
17708@Exos_IDIBAPS_PET10.cmpd.rclb.mgf	58.17	643.869	2	0	-0.0014	0	2	HTEK	NTLELSNGVIVK	INNQ		0	22881	P04114	P04114{2865-2876}	0	0	0	P04114	33.86	33.86	33.86	23.6883	22.0233	22.9799	3.1549	2.30103	3.30103	115.706	115.706	115.706
25491@IDIBAPS_Term_CT1.cmpd.rclb.mgf	90.92	704.36	2	0	0.0008	0	2	LQAK	ADTLTDEINFLR	ALYD		0	11668	P02538;P04259;P48668	P02538{288-299};P04259{288-299};P48668{288-299}	0	0	0	P02538;P04259;P48668	96.48	96.48	96.48	25.1058	23.5236	24.0993	5.82391	5.45593	5.29243	130.25	130.25	130.25
20621@Exos_IDIBAPS_PET7.cmpd.rclb.mgf	65.18	936.477	2	0	0.0034	0	2	SPAK	LLLQMDSSATAYGSTVSK	RVAW		0	22881	P04114	P04114{1146-1163}	0	0	0	P04114	110.89	110.89	110.89	34.1016	32.3235	32.7983	12.6778	15	14.2757	173.702	173.702	173.702
27374@Exos_IDIBAPS_CT9.cmpd.rclb.mgf	83.92	878.467	2	0	-0.0016	0	2	GGIR	SDPVTLNVLYGPDLPR	IYPS		0	25368	P11464	P11464{321-336}	0	0	0	A0A087WT09;A0A096LNM5;G5E9F7;M0R235;P11464;P11464-2;P11464-3;P11464-4;Q13046	85.19	85.19	85.19	29.5927	28.0078	28.4186	7.72125	11.3468	8.07058	155.362	155.362	155.362
31644@IDIBAPS_Term_CT2.cmpd.rclb.mgf	104.6	874.447	2	0	-0.0046	0	2	ASAK	IEGNLIFDPNNYLPK	ESML	MOD:00684 N10	0	22881	P04114	P04114{655-669}	0	0	0	A8MUN2;P04114			34.1			22.3708			10.2596	75.059	75.059	122.53
27242@Exos_IDIBAPS_CT10.cmpd.rclb.mgf	82.02	735.796	2	0	-0.0057	0	2	WSPR	TPSCGDICNFPPK	IAHG	MOD:00110 C4;MOD:00110 C8	0	9340	P04003	P04003{419-431}	0	0	0	P04003	74.26	74.26	74.26	33.4288	31.697	31.7692	7.49485	5.49485	9.48149	130.308	130.308	130.308
17406@IDIBAPS_Term_CT2.cmpd.rclb.mgf	63.95	647.277	2	0	-0.0035	0	2	NSLR	AEDTALYYCAK	D	MOD:00110 C9	0	3651	P01782	P01782{107-117}	0	0	0	P01782;P0DP04	59.51	59.51	59.51	26.971	25.6244	25.7822	5.67778	5.09691	5.69897	114.228	114.228	114.228
22054@IDIBAPS_Term_PET4.cmpd.rclb.mgf	76.33	780.394	2	0	-0.0004	0	2	KKYR	ITENDIQIALDDAK	INFN	MOD:00684 N4	0	22881	P04114	P04114{2151-2164}	0	0	0	P04114			132.66			28.8599			8.16115	94.585	94.585	152.149
17855@IDIBAPS_Term_PET1.cmpd.rclb.mgf	65.68	1069.52	2	0	-0.0158	0	2	CINR	HNVYINGITYTPVSSTNEK	DMYS	MOD:00684 N6	0	8650	P01023	P01023{646-664}	0	0	0	P01023			71.25			28.1233			15	101.038	101.038	166.725
33250@Exos_IDIBAPS_CT7.cmpd.rclb.mgf	99.53	910.805	3	0	0.0039	0	2	DYLR	WVQTLSEQVQEELLSSQVTQELR	ALMD		0	9855	P02649	P02649{57-79}	0	0	0	E7ERP7;E9PEV4;H0Y7L5;P02649	95.08	95.08	95.08	35.1206	33.3657	33.3127	13.2924	15	14.4318	138.866	138.866	138.866
11049@Exos_IDIBAPS_CT9.cmpd.rclb.mgf	40.37	620.851	2	0	0.0034	0	2	AQLR	ILAGPAGDSNVVK	LQRI		0	15328	P04275	P04275{1838-1850}	0	0	0	P04275	62.91	62.91	62.91	21.8997	20.4483	21.3347	10.2147	12.7696	9.22185	117.453	117.453	117.453
28424@Exos_IDIBAPS_PET7.cmpd.rclb.mgf	86.28	870.432	2	0	0.0045	0	2	GPKR	NSMVLDVAFVLEGSDK	IGEA	MOD:00719 M3	0	15328	P04275	P04275{1493-1508}	0	0	0	P04275	86	86	86	23.7666	22.1089	22.5276	8.56864	8	7.60206	135.383	135.383	135.383
25168@IDIBAPS_Term_CT2.cmpd.rclb.mgf	85.63	833.394	3	0	-0.0017	0	2	YHMK	ADSVVDLLSYNVQGSGETTYDHK	NTFT		0	22881	P04114	P04114{1393-1415}	0	0	0	P04114	68.94	68.94	68.94	28.2206	26.5536	26.2527	14.1612	15	15	134.827	134.827	134.827
4624@IDIBAPS_Term_CT4.cmpd.rclb.mgf	29.87	515.27	2	0	0.0003	0	2	NETR	STHTLDLSR	ELSE		0	37237	Q08380	Q08380{129-137}	0	0	0	K7EJY8;K7EKQ5;K7EP36;K7ESM3;Q08380	55.05	55.05	55.05	14.7502	13.46	14.1981	6	5.46852	5.79588	116.058	116.058	116.058
15759@Exos_IDIBAPS_PET7.cmpd.rclb.mgf	52.58	697.844	2	0	-0.0008	0	2	VMVK	NEDSLVFVQTDK	SIYK		0	8650	P01023	P01023{124-135}	0	0	0	F8W7L3;P01023	70.47	70.47	70.47	28.6331	26.9601	27.4369	5.88606	5.82391	6.61979	132.84	132.84	132.84
30509@IDIBAPS_Term_CT4.cmpd.rclb.mgf	101.35	719.716	3	0	-0.0074	0	2	GASK	AVVILVTDVSVDSVDAAADAAR	SNRV		0	15328	P04275	P04275{1795-1816}	0	0	0	P04275	113.07	113.07	113.07	35.5223	33.8532	34.0952	12.1192	15	13.5086	133.656	133.656	133.656
15945@IDIBAPS_Term_CT1.cmpd.rclb.mgf	63.35	644.667	3	0	-0.0001	1	2	SKLR	RNLQNNAEWVYQGAIR	QIDD		0	22881	P04114	P04114{4106-4121}	0	0	0	P04114	64.7	64.7	64.7	34.6261	32.9621	33.2402	11.3468	12.9586	12.0177	121.079	121.079	121.079
26474@IDIBAPS_Term_CT2.cmpd.rclb.mgf	89.25	1017.96	2	0	0.0116	0	2	NYCR	NPDPVAAPWCYTTDPSVR	WEYC	MOD:00110 C10	0	9319	P08519	P08519{3499-3516}	0	0	0	P08519	73.37	73.37	73.37	30.0327	28.4696	28.5239	8.3279	12.284	9.67778	132.181	132.181	132.181
26738@Exos_IDIBAPS_PET6.cmpd.rclb.mgf	80.27	813.339	2	0	-0.0024	0	2	VEQK	GQWGTVCDDGWDIK	DVAV	MOD:00110 C7	0	29251	O43866	O43866{43-56}	0	0	0	O43866	75.14	75.14	75.14	33.9369	32.4142	32.3572	11.0362	14.3768	7.79588	123.152	123.152	123.152
16864@IDIBAPS_Term_CT4.cmpd.rclb.mgf	62.47	865.926	2	0	-0.0008	0	2	KAYK	SELEEQLTPVAEETR	ARLS		0	9855	P02649	P02649{94-108}	0	0	0	E7ERP7;E9PEV4;H0Y7L5;P02649	92.11	92.11	92.11	29.9773	28.2765	28.4649	8.4437	9.29243	7.79588	152.041	152.041	152.041
24809@Exos_IDIBAPS_CT9.cmpd.rclb.mgf	76.43	918.472	2	0	-0.014	0	2	WASR	QEPSQGTTTFAVTSILR	VAAE		0	17352	A0A0G2JMB2;P01876	A0A0G2JMB2{270-286};P01876{283-299}	0	0	0	A0A0G2JMB2;A0A286YEY1;P01876	116	116	116	26.3224	24.7033	25.0892	10.8539	9.72125	9.95861	143.58	143.58	143.58
26324@IDIBAPS_Term_CT5.cmpd.rclb.mgf	87	785.936	2	0	0.0011	0	2	MGAR	TLQGIPQMIGEVIR	KGSK	MOD:00719 M8	0	22881	P04114	P04114{805-818}	0	0	0	P04114	58.55	58.55	58.55	21.3411	19.7575	20.5232	6.95861	5.0655	7.40894	114.606	114.606	114.606
27915@Exos_IDIBAPS_CT7.cmpd.rclb.mgf	84.67	942.157	3	0	0.0175	0	2	GDTR	LELELRPTGEIEQYSVSATYELQR	EDRA		0	22881	P04114	P04114{1001-1024}	0	0	0	P04114	78.77	78.77	78.77	35.7357	34.0803	33.9054	15	14.1938	15	127.955	127.955	127.955
29286@Exos_IDIBAPS_CT10.cmpd.rclb.mgf	87.38	973.517	2	0	-0.0014	0	2	R	TVAAPSVFIFPPSDEQLK	SGTA		0	8728	P01834	P01834{2-19}	0	0	0	P01834	68.37	68.37	68.37	25.6846	24.0314	24.416	8.76955	7.88606	8.23657	148.487	148.487	148.487
21373@IDIBAPS_Term_CT5.cmpd.rclb.mgf	73.67	549.296	2	0	-0.001	0	2	GDKR	LAAYLMLMR	SPSQ	MOD:00719 M8	0	22881	P04114	P04114{559-567}	0	0	0	A8MUN2;P04114	57.5	57.5	57.5	26.4413	25.2025	25.942	6.69897	6.08092	5.69897	114.541	114.541	114.541
10227@Exos_IDIBAPS_CT10.cmpd.rclb.mgf	37.78	650.364	2	0	-0.0064	1	2	GFSK	EKGEIQNILQK	VNIP		0	19121	P03952	P03952{527-537}	0	0	0	H0YAC1;P03952	60.19	60.19	60.19	26.5175	25.1335	25.8372	6.09151	5.95861	5.52288	125.857	125.857	125.857
27695@Exos_IDIBAPS_CT7.cmpd.rclb.mgf	84.08	806.898	2	0	0.0015	0	2	LNLK	LLDNWDSVTSTFSK	LREQ		0	26138	P02647	P02647{70-83}	0	0	0	F8W696;P02647	97.63	97.63	97.63	30.167	28.5864	28.9483	7.42022	10.4559	7.20066	130.065	130.065	130.065
9957@Exos_IDIBAPS_CT10.cmpd.rclb.mgf	37.1	756.39	2	0	0.0015	0	2	RTGK	AAQVTIQSSGTFSSK	FQVD		0	8650	P01023	P01023{1275-1289}	0	0	0	P01023	88.06	88.06	88.06	23.073	21.488	22.094	8.65758	8.13668	7.92082	132.866	132.866	132.866
31599@Exos_IDIBAPS_PET7.cmpd.rclb.mgf	95.58	973.179	3	0	-0.0033	0	2	CALR	AVDQSVLLMKPDAELSASSVYNLLPEK	DLTG		0	8650	P01023	P01023{599-625}	0	0	0	P01023	73.63	73.63	73.63	23.0649	21.3901	21.2666	14.2676	10.9208	13.8239	190.282	190.282	190.282
22438@Exos_IDIBAPS_CT6.cmpd.rclb.mgf	69.8	807.38	2	0	-0.0005	0	2	DTKK	MTSNFPVDLSDYPK	SLHM		0	22881	P04114	P04114{1189-1202}	0	0	0	P04114	92.76	92.76	92.76	29.0259	27.4062	27.7219	11.3665	11.2518	11.1427	137.259	137.259	137.259
28737@Exos_IDIBAPS_PET6.cmpd.rclb.mgf	86.2	689.346	3	0	0.0033	0	2	AEMK	FDHTNSLNIAGLSLDFSSK	LDNI		0	22881	P04114	P04114{1751-1769}	0	0	0	P04114	87.12	87.12	87.12	28.9592	27.2196	27.3715	8.02228	10.1079	9.3098	128.824	128.824	128.824
31722@IDIBAPS_Term_CT2.cmpd.rclb.mgf	104.9	874.448	2	0	-0.0022	0	2	ASAK	IEGNLIFDPNNYLPK	ESML	MOD:00684 N10	0	22881	P04114	P04114{655-669}	0	0	0	A8MUN2;P04114			45.71			19.694			12.3872	59.2621	59.2621	133.671
17854@Exos_IDIBAPS_CT10.cmpd.rclb.mgf	57.45	854.898	2	1	0.0162	0	2	SSSK	GSLGGGFSSGGFSGGSFSR	GSSG		0	16188	P13645	P13645{41-59}	0	0	0	P13645	130.6	130.6	130.6	30.6216	28.9562	29.1557	13.1805	10.7212	12.3279	137.443	137.443	137.443
16590@Exos_IDIBAPS_PET10.cmpd.rclb.mgf	55.23	677.854	2	0	-0.0045	0	2	YKNK	YGMVAQVTQTLK	LEDT	MOD:00719 M3	0	22881	P04114	P04114{276-287}	0	0	0	A8MUN2;P04114	55.54	55.54	55.54	23.6802	22.2282	22.9152	11.3768	9.29243	10.1549	116.483	116.483	116.483
24744@Exos_IDIBAPS_CT7.cmpd.rclb.mgf	75.62	872.435	2	0	0.0021	0	2	SNNK	YAASSYLSLTPEQWK	SHRS		0	32618	B9A064;P0DOY3	B9A064{174-188};P0DOY3{66-80}	0	0	0	A0A0B4J231;A0M8Q6;B9A064;P0CF74;P0CG04;P0DOY2;P0DOY3	86.79	86.79	86.79	26.0059	24.3016	24.7249	9.4318	8.69897	9.88606	143.676	143.676	143.676
18973@IDIBAPS_Term_PET3.cmpd.rclb.mgf	69.5	873.707	3	0	-0.0032	0	2	KDKK	GISTSAASPAVGTVGMDMDEDDDFSK	WNFY	MOD:00719 M16	0	22881	P04114	P04114{3996-4021}	0	0	0	P04114	80.21	80.21	80.21	31.269	29.5717	29.2812	10.8861	14.5528	10.2218	152.354	152.354	152.354
37502@Exos_IDIBAPS_CT10.cmpd.rclb.mgf	109.42	865.131	3	0	0.0049	0	2	QEER	LPEGSVSLIILLTDGDPTVGETNPR	SIQN		0	26376	Q14624	Q14624{372-396}	0	0	0	B7ZKJ8;H7C0L5;Q14624;Q14624-2;Q14624-3;Q14624-4	119.08	119.08	119.08	33.5586	31.8257	32.0758	15	15	15	135.812	135.812	135.812
20115@Exos_IDIBAPS_PET7.cmpd.rclb.mgf	63.87	693.896	2	0	-0.0001	0	2	GKEK	IAELSATAQEIIK	SQAI		0	22881	P04114	P04114{4466-4478}	0	0	0	P04114	86.37	86.37	86.37	28.4999	26.947	27.7778	6.60206	5.95861	6.284	158.06	158.06	158.06
23513@IDIBAPS_Term_CT3.cmpd.rclb.mgf	84.58	833.394	3	0	-0.0021	0	2	YHMK	ADSVVDLLSYNVQGSGETTYDHK	NTFT		0	22881	P04114	P04114{1393-1415}	0	0	0	P04114	92.12	92.12	92.12	34.2736	32.6065	32.3057	15	15	15	164.412	164.412	164.412
16432@IDIBAPS_Term_PET1.cmpd.rclb.mgf	61.82	619.986	3	0	-0.0069	0	2	KWVR	VAVVEYHDGSHAYIGLK	DRKR		0	15328	P04275	P04275{1316-1332}	0	0	0	P04275	33.02	33.02	33.02	31.3719	29.7248	30.1181	9.14874	5.72125	7.61979	115.103	115.103	115.103
14417@Exos_IDIBAPS_CT10.cmpd.rclb.mgf	48.55	960.974	2	0	-0.0013	0	2	LILR	VIGNMGQTMEQLTPELK	SSIL	MOD:00719 M5;MOD:00719 M9	0	22881	P04114	P04114{491-507}	0	0	0	A8MUN2;P04114	95.24	95.24	95.24	23.4605	21.6714	21.9428	11.5528	12.9208	14.2366	142.117	142.117	142.117
23002@IDIBAPS_Term_PET2.cmpd.rclb.mgf	76.65	820.94	2	1	0.0001	0	2	PVGR	TVMVNIENPEGIPVK	QDSL		0	28644	P01024	P01024{162-176}	0	0	0	P01024	76.33	76.33	76.33	24.0851	22.5494	23.1569	6.95861	7.76955	7.27572	129.74	129.74	129.74
6854@Exos_IDIBAPS_PET7.cmpd.rclb.mgf	29.83	700.329	2	0	0.0007	0	2	RFQK	AASGTTGTYQEWK	DKAQ		0	22881	P04114	P04114{4133-4145}	0	0	0	P04114	91.24	91.24	91.24	25.9105	24.3689	24.765	6.74473	8.14874	7.22185	141.363	141.363	141.363
30510@IDIBAPS_Term_PET2.cmpd.rclb.mgf	98.87	700.405	2	0	-0.003	0	2	LTGR	TLADLTLLDSPIK	VPLL		0	22881	P04114	P04114{2013-2025}	0	0	0	P04114	102.68	102.68	102.68	29.0322	27.5434	28.3694	8.20066	5.35655	7.09151	124.244	124.244	124.244
23013@Exos_IDIBAPS_PET7.cmpd.rclb.mgf	71.5	952.979	2	0	0.003	0	2	LILR	VIGNMGQTMEQLTPELK	SSIL	MOD:00719 M5	0	22881	P04114	P04114{491-507}	0	0	0	A8MUN2;P04114	118.66	118.66	118.66	29.0543	27.2641	27.5632	13.1249	13.3098	14.7959	131.61	131.61	131.61
21488@Exos_IDIBAPS_CT6.cmpd.rclb.mgf	67.32	894.469	2	0	0.002	0	2	LTGK	TITLEVEPSDTIENVK	AKIQ		0	37745	P0CG48	P0CG48{12-27,88-103,164-179,240-255,316-331,392-407,468-483,544-559,620-635}	0	0	0	B4DV12;F5GXK7;F5GYU3;F5GZ39;F5H265;F5H2Z3;F5H388;F5H6Q2;F5H747;J3QKN0;J3QS39;J3QSA3;J3QTR3;M0R1V7;P0CG47;P0CG48;P62979;P62987;Q49A90;Q5PY61;Q96C32	51.67	51.67	51.67	25.8652	24.2665	24.6089	7.08092	9.52288	7.02228	128.115	128.115	128.115
11390@Exos_IDIBAPS_PET10.cmpd.rclb.mgf	41.77	500.279	2	0	-0.0078	0	2	FLEK	LALDNGGLAR	RIHE		0	26376	Q14624	Q14624{429-438}	0	0	0	B7ZKJ8;H7C0L5;Q14624;Q14624-2;Q14624-3;Q14624-4	53.25	53.25	53.25	21.6223	20.1826	21.1757	3.40894	3.92082	3.34679	120.127	120.127	120.127
22204@IDIBAPS_Term_CT2.cmpd.rclb.mgf	77.35	507.304	2	0	0.0014	0	2	EGKK	LVAASQAALGL			0	37890	P02768	P02768{599-609}	0	0	0	A0A087WWT3;B7WNR0;C9JKR2;D6RHD5;H0YA55;P02768;P02768-2;P02768-3	49.97	49.97	49.97	18.4054	17.1489	18.0831	2.95861	4.42022	3.08092	118.614	118.614	118.614
10327@IDIBAPS_Term_CT5.cmpd.rclb.mgf	44.1	606.769	2	0	-0.0009	0	2	KKTK	NSEEFAAAMSR	YELK		0	22881	P04114	P04114{118-128}	0	0	0	A8MUN2;P04114	89.35	89.35	89.35	28.8624	27.3688	27.814	3.92082	3.79588	3.88606	131.783	131.783	131.783
13853@IDIBAPS_Term_PET5.cmpd.rclb.mgf	55.93	576.288	2	0	-0.0011	0	2	NIPK	LDFSSQADLR	NEIK		0	22881	P04114	P04114{2898-2907}	0	0	0	P04114	70.76	70.76	70.76	25.4389	23.9314	24.5779	3.95861	3.67778	3.3098	116.503	116.503	116.503
18304@Exos_IDIBAPS_PET6.cmpd.rclb.mgf	58.1	686.362	2	0	0.0033	0	2	ARNK	LNDLEEALQQAK	EDLA		0	11668	P35908	P35908{442-453}	0	0	0	P35908	86.11	86.11	86.11	29.9142	28.5245	29.0675	5.61979	5.30103	5.88606	155.134	155.134	155.134
12029@Exos_IDIBAPS_PET8.cmpd.rclb.mgf	42.88	677.853	2	0	-0.006	0	2	YKNK	YGMVAQVTQTLK	LEDT	MOD:00719 M3	0	22881	P04114	P04114{276-287}	0	0	0	A8MUN2;P04114	71.73	71.73	71.73	25.9919	24.5479	25.2044	8.4437	10.2441	8.85387	145.203	145.203	145.203
25758@IDIBAPS_Term_PET2.cmpd.rclb.mgf	84.28	787.403	2	0	0.0013	0	2	VMQR	EGGPSQIGDALGFAVR	YLTS		0	15328	P04275	P04275{1764-1779}	0	0	0	P04275	127.14	127.14	127.14	21.49	19.9694	20.3582	11.0223	14.1249	12.2924	172.455	172.455	172.455
19690@IDIBAPS_Term_CT4.cmpd.rclb.mgf	70.12	770.868	2	0	-0.001	0	2	TGLR	DASGVTFTWTPSSGK	SAVQ		0	17352	P01876	P01876{154-168}	0	0	0	A0A286YEY1;P01876	104.5	104.5	104.5	31.7369	30.2059	30.4626	11.3872	15	11.7212	149.373	149.373	149.373
22429@Exos_IDIBAPS_CT6.cmpd.rclb.mgf	69.78	993.513	2	0	-0.0008	0	2	GQPK	AAPSVTLFPPSSEELQANK	ATLV		0	32618	P0DOY3	P0DOY3{5-23}	0	0	0	A0M8Q6;P0CF74;P0DOY2;P0DOY3	54.51	54.51	54.51	19.2391	17.5362	17.7305	6.95861	7.34679	8.19382	126.023	126.023	126.023
13039@Exos_IDIBAPS_CT6.cmpd.rclb.mgf	45.38	652.313	2	0	0.001	0	2	VPDR	FSGSGSGTDFTLK	ISRV		0	17150	A0A075B6P5;A0A075B6S6;P06310	A0A075B6P5{87-99};A0A075B6S6{87-99};P06310{87-99}	0	0	0	A0A075B6P5;A0A075B6S2;A0A075B6S6;A0A087WW87;A0A087X0Q4;A0A0A0MRZ7;A2NJV5;P01614;P01615;P06310	104.59	104.59	104.59	26.0764	24.5103	24.8816	8.95861	7.58503	8.35655	133.976	133.976	133.976
20873@Exos_IDIBAPS_PET10.cmpd.rclb.mgf	66.53	815.379	2	0	0.0039	0	2	DTKK	MTSNFPVDLSDYPK	SLHM	MOD:00719 M1	0	22881	P04114	P04114{1189-1202}	0	0	0	P04114	74.48	74.48	74.48	26.9386	25.2699	25.5277	9.40894	9.4437	11.4318	130.606	130.606	130.606
14227@IDIBAPS_Term_CT1.cmpd.rclb.mgf	58.2	575.311	2	0	-0.0006	0	2	DHVK	LVNEVTEFAK	TCVA		0	37890	P02768	P02768{66-75}	0	0	0	A0A087WWT3;A0A0C4DGB6;H7C013;P02768;P02768-3	67.62	67.62	67.62	22.7955	21.2276	22.156	5.67778	6.18709	5.69897	118.884	118.884	118.884
7657@IDIBAPS_Term_CT4.cmpd.rclb.mgf	37.88	588.798	2	0	0.0017	0	2	KTRK	GNVATEISTER	DLGQ		0	22881	P04114	P04114{197-207}	0	0	0	A8MUN2;P04114	72.57	72.57	72.57	30.0496	28.4748	29.1384	5.95861	4.05061	5.76955	119.594	119.594	119.594
10184@Exos_IDIBAPS_PET6.cmpd.rclb.mgf	37.1	680.805	2	0	-0.0003	0	2	ALLR	SEYQADYESLR	FFSL		0	22881	P04114	P04114{1600-1610}	0	0	0	P04114	72.73	72.73	72.73	25.9791	24.5261	24.7418	5.74473	5.79588	5.25181	115.511	115.511	115.511
24708@IDIBAPS_Term_CT3.cmpd.rclb.mgf	88.27	678.912	2	0	0.001	0	2	PEMR	LPYTIITTPPLK	DFSL		0	22881	P04114	P04114{3137-3148}	0	0	0	P04114	65.45	65.45	65.45	30.2204	28.7368	29.683	7.13668	7.72125	7.18709	135.714	135.714	135.714
11255@IDIBAPS_Term_PET2.cmpd.rclb.mgf	45.05	756.391	2	0	0.0029	0	2	RTGK	AAQVTIQSSGTFSSK	FQVD		0	8650	P01023	P01023{1275-1289}	0	0	0	P01023	94.38	94.38	94.38	25.7422	24.1738	24.8021	8.09151	7.29243	7.10237	130.634	130.634	130.634
23151@IDIBAPS_Term_CT4.cmpd.rclb.mgf	79.8	821.387	2	0	-0.0034	0	2	SITK	AGDFLEANYMNLQR	SYTV		0	28644	P01024	P01024{1172-1185}	0	0	0	M0R0Q9;P01024	54.99	54.99	54.99	29.6573	27.9769	28.3055	8.10791	8.82391	7.45593	129.256	129.256	129.256
17861@Exos_IDIBAPS_PET7.cmpd.rclb.mgf	58	924.931	2	1	-0.0131	0	2	VLSR	EYSGTIASEANTYLNSK	STRS		0	22881	P04114	P04114{3508-3524}	0	0	0	P04114	89.05	89.05	89.05			12.2097			1.74473	121.23	121.23	121.23
9582@Exos_IDIBAPS_PET6.cmpd.rclb.mgf	35.52	811.399	2	0	0.0072	0	2	LVEK	VQAAVGTSAAPVPSDNH		MOD:00684 N16	0	9855	P02649	P02649{301-317}	0	0	0	P02649	23.59	23.59	106.19	15.8186	14.1531	29.1143			14.7212	102.691	102.691	175.24
27814@Exos_IDIBAPS_PET7.cmpd.rclb.mgf	84.68	937.501	2	0	0.0027	0	2	VVVK	LFDSDPITVTVPVEVSR	KNPK		0	18882	P10909	P10909{409-425}	0	0	0	H0YAS8;P10909;P10909-2;P10909-3;P10909-4;P10909-5;P10909-6	86.39	86.39	86.39	25.3319	23.7286	24.1524	11.3872	13.6576	9.85387	173.539	173.539	173.539
36729@Exos_IDIBAPS_PET7.cmpd.rclb.mgf	109.78	865.131	3	0	0.0056	0	2	QEER	LPEGSVSLIILLTDGDPTVGETNPR	SIQN		0	26376	Q14624	Q14624{372-396}	0	0	0	B7ZKJ8;H7C0L5;Q14624;Q14624-2;Q14624-3;Q14624-4	91.89	91.89	91.89	28.1348	26.4019	26.652	15	15	15	121.906	121.906	121.906
19527@IDIBAPS_Term_CT3.cmpd.rclb.mgf	73.2	581.289	3	0	0.0028	1	2	VDTK	KMTSNFPVDLSDYPK	SLHM		0	22881	P04114	P04114{1188-1202}	0	0	0	P04114	68.01	68.01	68.01	24.0474	22.4279	22.7121	6.11919	7.10791	6.01773	119.584	119.584	119.584
16032@IDIBAPS_Term_PET3.cmpd.rclb.mgf	61.47	772.062	3	0	-0.0086	0	2	YYLR	VTTVASHTSDSDVPSGVTEVVVK	LFDS		0	18882	P10909	P10909{386-408}	0	0	0	H0YAS8;H0YC35;P10909;P10909-2;P10909-3;P10909-4;P10909-5;P10909-6	42.96	42.96	42.96	22.2118	20.5616	20.5248	6.38722	8.18709	6.85387	131.428	131.428	131.428
30739@Exos_IDIBAPS_CT6.cmpd.rclb.mgf	92.68	651.862	2	0	0	0	2	DNNR	SLDLDSIIAEVK	AQYE		0	11668	P04264	P04264{344-355}	0	0	0	P04264	96.16	96.16	96.16	26.1894	24.4976	25.2975	4.49485	5.92082	5.07572	136.013	136.013	136.013
11435@Exos_IDIBAPS_PET10.cmpd.rclb.mgf	41.88	813.404	2	0	-0.0015	0	2	CQAK	VEQAVETEPEPELR	QQTE		0	9855	P02649	P02649{20-33}	0	0	0	E7ERP7;E9PEV4;H0Y7L5;P02649	71.52	71.52	71.52	24.1403	22.4429	22.8864	5.06048	5.72125	4.52288	121.472	121.472	121.472
30450@IDIBAPS_Term_PET4.cmpd.rclb.mgf	100.88	873.958	2	0	0.0014	0	2	ASAK	IEGNLIFDPNNYLPK	ESML		0	22881	P04114	P04114{655-669}	0	0	0	A8MUN2;P04114	66.63	66.63	66.63	24.4268	22.847	23.2682	5.95861	5.74473	7.92082	151.634	151.634	151.634
37767@Exos_IDIBAPS_CT7.cmpd.rclb.mgf	113.85	748.444	3	0	-0.0013	0	2	SDVR	VPSYTLILPSLELPVLHVPR	NLKL		0	22881	P04114	P04114{3292-3311}	0	0	0	P04114	119.44	119.44	119.44	30.6152	29.7144	29.9522	15	13.1249	15	188.662	188.662	188.662
20861@Exos_IDIBAPS_PET10.cmpd.rclb.mgf	66.5	817.416	2	0	0.0018	0	2	SVNK	ALYWVNGQVPDGVSK	VLVD	MOD:00684 N6	0	22881	P04114	P04114{718-732}	0	0	0	A8MUN2;P04114			62.87			27.5988			6.61979	84.3934	84.3934	130.091
16847@Exos_IDIBAPS_PET6.cmpd.rclb.mgf	54.3	772.364	2	0	0.0018	0	2	EVGR	VGYVSGWGQSDNFK	LTDH		0	25141	P00739	P00739{220-233}	0	0	0	A0A0A0MRD9;P00739;P00739-2	85.64	85.64	85.64	25.6479	24.2213	24.4198	11.0223	11.1938	12.4559	156.678	156.678	156.678
7210@IDIBAPS_Term_PET2.cmpd.rclb.mgf	34.5	627.808	2	0	0.0005	0	2	GGFR	GFSSGSAVVSGGSR	RSTS		0	11668	P35908	P35908{21-34}	0	0	0	P35908	78.5	78.5	78.5	27.6419	26.176	26.7936	7.76955	11.4318	8	141.627	141.627	141.627
10570@Exos_IDIBAPS_CT6.cmpd.rclb.mgf	39.05	620.849	2	0	0.0007	0	2	AQLR	ILAGPAGDSNVVK	LQRI		0	15328	P04275	P04275{1838-1850}	0	0	0	P04275	92.21	92.21	92.21	27.6789	26.2128	27.0904	4.79588	6.61979	12.585	146.056	146.056	146.056
22604@IDIBAPS_Term_CT3.cmpd.rclb.mgf	81.95	674.691	3	0	-0.0003	1	2	YKNK	YGMVAQVTQTLKLEDTPK	INSR		0	22881	P04114	P04114{276-293}	0	0	0	A8MUN2;P04114	77.77	77.77	77.77	29.7301	28.1341	28.2225	12.2518	15	13.2007	140.244	140.244	140.244
24691@IDIBAPS_Term_CT5.cmpd.rclb.mgf	82.55	829.442	2	0	-0.0001	0	2	TLPK	SVSDGIAALDLNAVANK	IADF		0	22881	P04114	P04114{3830-3846}	0	0	0	P04114	91.78	91.78	91.78	23.929	22.3249	22.7376	11.585	10.4089	9.61979	166.23	166.23	166.23
16537@IDIBAPS_Term_CT5.cmpd.rclb.mgf	60.62	630.29	2	0	-0.0002	0	2	EGLR	VGFYESDVMGR	GHAR		0	8650	P01023	P01023{705-715}	0	0	0	P01023	69.85	69.85	69.85	26.1511	24.7577	25.2151	6.58503	4.76955	6.19382	119.862	119.862	119.862
20621@IDIBAPS_Term_CT1.cmpd.rclb.mgf	76.67	868.375	3	0	-0.0022	0	2	KDKK	GISTSAASPAVGTVGMDMDEDDDFSK	WNFY		0	22881	P04114	P04114{3996-4021}	0	0	0	P04114	100.86	100.86	100.86	33.6887	32.0023	31.5288	15	15	15	117.313	117.313	117.313
33659@IDIBAPS_Term_CT1.cmpd.rclb.mgf	123	1040.57	2	0	0.0026	0	2	ELER	IGWPNAPILIQDFETLPR	EAPD		0	15328	P04275	P04275{1642-1659}	0	0	0	P04275	93.39	93.39	93.39	30.9987	29.3136	29.9295	12.3979	12.1871	11.5376	138.797	138.797	138.797
16005@Exos_IDIBAPS_PET6.cmpd.rclb.mgf	52.12	697.846	2	0	0.0038	0	2	VMVK	NEDSLVFVQTDK	SIYK		0	8650	P01023	P01023{124-135}	0	0	0	F8W7L3;P01023	74.8	74.8	74.8	32.1794	30.6022	31.0701	7.72125	6.60206	8.48149	136.658	136.658	136.658
28237@IDIBAPS_Term_CT3.cmpd.rclb.mgf	99.07	783.421	2	0	0.0015	0	2	VYTK	ALLAYAFALAGNQDK	RKEV		0	8650	P01023	P01023{1148-1162}	0	0	0	P01023	57.03	57.03	57.03	29.9649	28.3487	29.0673	9.72125	12.2366	9.50864	137.407	137.407	137.407
26505@Exos_IDIBAPS_PET10.cmpd.rclb.mgf	81.85	845.075	3	0	-0.0013	0	2	ALIK	GMTRPLSTLISSSQSCQYTLDAK	RKHV	MOD:00110 C16	0	22881	P04114	P04114{230-252}	0	0	0	A8MUN2;P04114	91.04	91.04	91.04	36.5555	34.7939	34.5432	15	15	15	116.032	116.032	116.032
16733@IDIBAPS_Term_PET4.cmpd.rclb.mgf	61.72	865.927	2	0	0.0017	0	2	KAYK	SELEEQLTPVAEETR	ARLS		0	9855	P02649	P02649{94-108}	0	0	0	E7ERP7;E9PEV4;H0Y7L5;P02649	101.51	101.51	101.51	31.6893	30.0156	30.1884	12.7959	10.9586	9.76955	157.56	157.56	157.56
10507@Exos_IDIBAPS_PET10.cmpd.rclb.mgf	39.52	620.849	2	0	0.0007	0	2	AQLR	ILAGPAGDSNVVK	LQRI		0	15328	P04275	P04275{1838-1850}	0	0	0	P04275	80.63	80.63	80.63	26.3894	24.9234	25.8009	12.0088	6.12494	10.7447	146.46	146.46	146.46
21461@Exos_IDIBAPS_PET6.cmpd.rclb.mgf	66.27	657.86	2	0	-0.0057	0	2	QDAR	LATVGELQAAWR	NGFD		0	933	P13611	P13611{277-288}	0	0	0	D6RGZ6;E9PF17;P13611;P13611-2;P13611-3;P13611-4;P13611-5;Q86W61	86.24	86.24	86.24	27.3017	25.7817	26.5335	3.13077	4.03621	3.34679	142.893	142.893	142.893
27409@IDIBAPS_Term_CT5.cmpd.rclb.mgf	90.05	857.473	3	0	-0.0036	1	2	DEIK	RLPGDIQVVPIGVGPNANVQELER	IGWP		0	15328	P04275	P04275{1618-1641}	0	0	0	P04275	122.36	122.36	122.36	39.7186	38.148	38.4535	15	15	15	152.229	152.229	152.229
28289@IDIBAPS_Term_PET1.cmpd.rclb.mgf	94.98	804.119	3	0	0.0122	1	2	GKVR	VNGVLTALPVSVADGRISVAQGASK	ALLV	MOD:00684 N2	0	1608	Q9Y6R7	Q9Y6R7{4158-4182}	0	0	0	A0A087WXI2;Q9Y6R7	18.45	18.45	32.45	27.6756	26.0424	29.0585	6.14267	6.26761	8.10791	71.6927	71.6927	124.533
21105@IDIBAPS_Term_CT4.cmpd.rclb.mgf	74.3	655.826	2	0	-0.0002	0	2	PSSK	STSGGTAALGCLVK	DYFP	MOD:00110 C11	0	4075	P01857;P01860	P01857{17-30};P01860{17-30}	0	0	0	A0A0A0MS07;A0A0A0MS08;A0A286YES1;P01857;P01860	77.53	77.53	77.53	23.5545	22.103	22.7289	5.67778	6.79588	6.07058	120.464	120.464	120.464
17916@Exos_IDIBAPS_CT9.cmpd.rclb.mgf	58.12	924.932	2	0	0.0049	0	2	VLSR	EYSGTIASEANTYLNSK	STRS	MOD:00684 N15	0	22881	P04114	P04114{3508-3524}	0	0	0	P04114	5.88	5.88	112.69			26.1623			15	66.6849	66.6849	138.828
30391@Exos_IDIBAPS_PET10.cmpd.rclb.mgf	93.55	874.451	2	1	0.0036	0	2	TQIK	VNWEEEAASGLLTSLK	DNVP		0	22881	P04114	P04114{4056-4071}	0	0	0	P04114	61.79	61.79	61.79	20.797	19.1393	19.4965	10.699	9.25181	10.8861	128.32	128.32	128.32
15374@IDIBAPS_Term_CT1.cmpd.rclb.mgf	61.85	919.101	3	0	-0.0036	1	2	RLGR	EGVQKEDIPPADLSDQVPDTESETR	ILLQ		0	28644	P01024	P01024{955-979}	0	0	0	P01024	86.15	86.15	86.15	27.3801	25.6455	25.3042	12	12.5528	12.5686	135.527	135.527	135.527
19706@IDIBAPS_Term_CT1.cmpd.rclb.mgf	74.13	619.805	2	0	-0.0009	0	2	RKSK	LICQATGFSPR	QIQV	MOD:00110 C3	0	36756	P01871	P01871{132-142}	0	0	0	A0A1B0GUU9;P01871;P01871-2	82.8	82.8	82.8	27.0845	25.4431	26.0595	3.92082	5.37675	4.33724	126.865	126.865	126.865
15734@IDIBAPS_Term_PET4.cmpd.rclb.mgf	58.98	712.376	2	0	0.0018	0	2	ILAR	NPNLPPETVDSLK	NILT		0	19486	P05090	P05090{152-164}	0	0	0	C9JF17;P05090	62.72	62.72	62.72	19.4343	17.8532	18.5967	8.95861	7.52288	7.92082	117.693	117.693	117.693
7562@IDIBAPS_Term_CT5.cmpd.rclb.mgf	36.92	809.407	2	0	-0.0015	0	2	REGK	QVGSGVTTDQVQAEAK	ESGP		0	36756	P01871	P01871{154-169}	0	0	0	A0A1B0GUU9;P01871;P01871-2	125.1	125.1	125.1	29.0943	27.4362	27.8221	10.9586	12.4559	8.85387	188.923	188.923	188.923
20222@IDIBAPS_Term_PET4.cmpd.rclb.mgf	71.17	888.939	2	0	0.0032	0	2	KLRR	NLQNNAEWVYQGAIR	QIDD	MOD:00684 N4	0	22881	P04114	P04114{4107-4121}	0	0	0	P04114	51.84	51.84	91.37			26.1935			10.3768	84.488	84.488	126.795
7236@Exos_IDIBAPS_PET6.cmpd.rclb.mgf	29.48	700.329	2	0	0.0009	0	2	RFQK	AASGTTGTYQEWK	DKAQ		0	22881	P04114	P04114{4133-4145}	0	0	0	P04114	91.3	91.3	91.3	26.4519	24.9102	25.3063	6.48149	7.50864	7.95861	140.765	140.765	140.765
6655@Exos_IDIBAPS_CT9.cmpd.rclb.mgf	29.02	712.662	3	0	0.0011	0	2	VQWK	VDNALQSGNSQESVTEQDSK	DSTY		0	8728	P01834	P01834{43-62}	0	0	0	P01834	115.35	115.35	115.35	27.3155	25.546	25.4386	12.3665	14.4202	12.4949	117.937	117.937	117.937
15377@Exos_IDIBAPS_PET6.cmpd.rclb.mgf	50.5	964.456	2	0	-0.0001	0	2	SLIR	FNAVLTNPQGDYDTSTGK	FTCK		0	28655	P02747	P02747{140-157}	0	0	0	P02747	101.19	101.19	101.19	27.946	26.1226	26.4505	10.2366	11.8239	11.3098	144.05	144.05	144.05
12852@Exos_IDIBAPS_PET7.cmpd.rclb.mgf	45.13	633.322	2	0	-0.0008	0	2	INKR	TNAENEFVTIK	KDVD		0	11668	P04264	P04264{278-288}	0	0	0	P04264	76.93	76.93	76.93	26.4119	24.8267	25.4801	4.4318	3.92082	5	132.478	132.478	132.478
14849@IDIBAPS_Term_PET5.cmpd.rclb.mgf	58.75	790.881	2	0	-0.0022	0	2	DFNK	SGSSTASWIQNVDTK	YQIR		0	22881	P04114	P04114{2241-2255}	0	0	0	P04114	111.12	111.12	111.12	25.2993	23.6105	24.0239	6.85387	8.22185	6.25181	165.741	165.741	165.741
19243@IDIBAPS_Term_CT2.cmpd.rclb.mgf	68.9	592.011	3	0	0.0036	0	2	SRPK	GVALHRPDVYLLPPAR	EQLN		0	36756	P01871	P01871{323-338}	0	0	0	A0A1B0GUU9;P01871;P01871-2	65.41	65.41	65.41	38.3928	36.9996	37.7135	12.041	11.6576	12.0458	174.613	174.613	174.613
28356@Exos_IDIBAPS_PET8.cmpd.rclb.mgf	86.02	689.345	3	0	0.0004	0	2	AEMK	FDHTNSLNIAGLSLDFSSK	LDNI		0	22881	P04114	P04114{1751-1769}	0	0	0	P04114	59.48	59.48	59.48	30.8837	29.1823	29.3127	10.8539	12.1079	10.8539	123.286	123.286	123.286
5858@Exos_IDIBAPS_CT10.cmpd.rclb.mgf	26.58	683.324	2	0	-0.0006	0	2	NNMR	SQYEQLAEQNR	KDAE		0	16188	P13645	P13645{323-333}	0	0	0	P13645	59.5	59.5	59.5	25.2694	23.7511	24.2092	5.63827	6.69897	5.56864	115.497	115.497	115.497
21927@Exos_IDIBAPS_PET8.cmpd.rclb.mgf	68.53	781.719	3	0	-0.0249	1	2	VDIR	KDLYANTVLSGGTTMYPGIADR	MQKE		0	30234	P60709;P63261	P60709{291-312};P63261{291-312}	0	0	0	A0A2R8Y793;P60709;P63261	86.31	86.31	86.31	34.3039	32.5449	32.5139	15	15	15	132.477	132.477	132.477
21990@IDIBAPS_Term_CT3.cmpd.rclb.mgf	80.12	549.296	2	0	-0.0007	0	2	GDKR	LAAYLMLMR	SPSQ	MOD:00719 M6	0	22881	P04114	P04114{559-567}	0	0	0	A8MUN2;P04114	48.83	48.83	48.83	16.6696	15.4308	16.1703	6.76955	6.10237	6.60206	115.321	115.321	115.321
20894@IDIBAPS_Term_PET1.cmpd.rclb.mgf	74.2	662.332	2	0	-0.0017	0	2	VYTK	NPNGYSFSIPVK	VLAD	MOD:00684 N3	0	22881	P04114	P04114{3713-3724}	0	0	0	P04114			78.63			21.9737			6.72125	68.8884	68.8884	123.726
24470@IDIBAPS_Term_PET1.cmpd.rclb.mgf	84.03	789.765	3	1	0.0037	2	2	PEGK	QVFLYPEKDEPTYILNIKR	GIIS		0	22881	P04114	P04114{140-158}	0	0	0	A8MUN2;P04114	49.91	49.91	49.91	28.5285	26.91	27.1035	11.9586	11.5376	11.6576	114.365	114.365	114.365
25666@Exos_IDIBAPS_CT10.cmpd.rclb.mgf	77.72	678.91	2	0	-0.0017	0	2	PEMR	LPYTIITTPPLK	DFSL		0	22881	P04114	P04114{3137-3148}	0	0	0	P04114	70.76	70.76	70.76	30.0166	28.5273	29.4465	7.72125	7.82391	6.63827	132.568	132.568	132.568
26679@Exos_IDIBAPS_CT9.cmpd.rclb.mgf	81.62	791.401	2	0	0.0005	0	2	VFPK	AVSMPSFSILGSDVR	VPSY	MOD:00719 M4	0	22881	P04114	P04114{3277-3291}	0	0	0	P04114	96.78	96.78	96.78	25.9579	24.3021	24.8448	12.6778	10.3565	13.1805	123.21	123.21	123.21
25464@IDIBAPS_Term_CT1.cmpd.rclb.mgf	90.83	817.083	3	0	-0.0024	1	2	ITAK	GESKLEVLNFDFQANAQLSNPK	INPL		0	22881	P04114	P04114{2797-2818}	0	0	0	P04114	95.64	95.64	95.64	26.742	25.057	24.9962	15	15	15	127.134	127.134	127.134
19010@IDIBAPS_Term_CT4.cmpd.rclb.mgf	68.25	676.686	3	0	-0.0013	1	2	SPAK	LLLQMDSSATAYGSTVSKR	VAWH		0	22881	P04114	P04114{1146-1164}	0	0	0	P04114	99.19	99.19	99.19	34.5748	32.9248	33.118	10.4949	12.3372	10.3979	143.136	143.136	143.136
23119@IDIBAPS_Term_PET2.cmpd.rclb.mgf	76.97	738.38	2	0	0.0029	0	2	LQTK	WELLQQVDTSTR	THNL		0	11668	P04264	P04264{212-223}	0	0	0	P04264	69.41	69.41	69.41	25.6286	23.9209	24.4958	7.79588	7.55284	6.08092	123.714	123.714	123.714
13539@IDIBAPS_Term_PET5.cmpd.rclb.mgf	55.08	749.406	2	0	0.0009	0	2	GRVR	AATVGSLAGQPLQER	AQAW		0	9855	P02649	P02649{210-224}	0	0	0	H0Y7L5;P02649	92.28	92.28	92.28	20.7817	19.3095	19.9397	6.03621	4.76955	5.20761	143.278	143.278	143.278
21257@IDIBAPS_Term_PET2.cmpd.rclb.mgf	71.93	636.706	3	0	-0.0041	1	2	EHGR	KDTVIKPLLVEPEGLEK	ETTF		0	8650	P01023	P01023{896-912}	0	0	0	P01023	54.21	54.21	54.21	28.3602	26.9213	27.6151	15	15	12.3188	187.426	187.426	187.426
28841@IDIBAPS_Term_CT5.cmpd.rclb.mgf	94.12	693.922	2	0	0.0008	0	2	NKEK	NVPLPVIAELPPK	VSVF		0	36756	P01871	P01871{100-112}	0	0	0	A0A1B0GUU9;P01871;P01871-2	63.49	63.49	63.49	24.1393	22.63	23.745	10.5686	9.14874	11	115.467	115.467	115.467
25200@Exos_IDIBAPS_CT10.cmpd.rclb.mgf	76.48	678.911	2	0	0.0002	0	2	PEMR	LPYTIITTPPLK	DFSL		0	22881	P04114	P04114{3137-3148}	0	0	0	P04114	63	63	63	30.6312	29.1748	30.0857	6.95861	7.67778	7.3279	139.497	139.497	139.497
19811@Exos_IDIBAPS_CT10.cmpd.rclb.mgf	62.48	652.342	3	0	0.0011	0	2	LNGR	EESPLLIGQQSTVSDVPR	DLEV		0	34575	P02751	P02751{1435-1452}	0	0	0	H0Y7Z1;P02751;P02751-10;P02751-11;P02751-13;P02751-14;P02751-15;P02751-17;P02751-3;P02751-4;P02751-5;P02751-6;P02751-7;P02751-8;P02751-9	124.12	124.12	124.12	20.5303	18.9161	19.1955	8.92082	8.76955	9.22915	123.385	123.385	123.385
14107@Exos_IDIBAPS_PET10.cmpd.rclb.mgf	48.73	639.358	2	0	-0.0021	0	2	RGGK	YAATSQVLLPSK	DVMQ		0	36756	P01871	P01871{65-76}	0	0	0	A0A1B0GUU9;P01871;P01871-2	80.24	80.24	80.24	28.5033	27.0601	27.9287	6.37675	8.3279	6.63827	134.383	134.383	134.383
18646@Exos_IDIBAPS_PET7.cmpd.rclb.mgf	60.05	661.842	2	0	0.0015	0	2	VYTK	NPNGYSFSIPVK	VLAD		0	22881	P04114	P04114{3713-3724}	0	0	0	P04114	81.87	81.87	81.87	20.8345	19.1936	19.9033	13.7447	6.48149	13.7447	122.342	122.342	122.342
14034@IDIBAPS_Term_CT4.cmpd.rclb.mgf	54.83	749.405	2	0	-0.0003	0	2	GRVR	AATVGSLAGQPLQER	AQAW		0	9855	P02649	P02649{210-224}	0	0	0	H0Y7L5;P02649	100.89	100.89	100.89	27.7525	26.2802	26.936	5.63827	5	5.55284	146.716	146.716	146.716
16530@IDIBAPS_Term_PET4.cmpd.rclb.mgf	61.2	707.304	2	0	-0.0004	0	2	SRSR	GSGGLGGACGGAGFGSR	SLYG	MOD:00110 C9	0	11668	P02538;P04259;P48668	P02538{43-59};P04259{43-59};P48668{43-59}	0	0	0	P02538;P04259;P48668	116.59	116.59	116.59	27.6838	26.2309	26.5848	11.4202	13.4559	13.0969	176.128	176.128	176.128
11473@Exos_IDIBAPS_CT10.cmpd.rclb.mgf	40.97	514.809	2	0	0.0007	0	2	TIQK	LSNVLQQVK	IKDY		0	22881	P04114	P04114{2377-2385}	0	0	0	P04114	50.42	50.42	50.42	18.0391	16.8253	17.5883	3.08619	3.58503	3	116.463	116.463	116.463
15577@Exos_IDIBAPS_PET7.cmpd.rclb.mgf	52.12	466.764	2	0	-0.0009	0	2	PEEK	SAVTALWGK	VNVD		0	8111	P68871	P68871{10-18}	0	0	0	A0A0J9YWK4;A0A2R8Y7R2;F8W6P5;P68871	66.95	66.95	66.95	24.4383	22.8307	23.9549	1.27572	2.284	1.11919	114.612	114.612	114.612
10790@Exos_IDIBAPS_PET8.cmpd.rclb.mgf	39.7	707.861	2	0	-0.0027	0	2	AAQK	ADVLTTGAGNPVGDK	LNVI		0	7244	P04040	P04040{24-38}	0	0	0	P04040	58.71	58.71	58.71	26.2827	24.7824	25.3757	6.50864	4.42022	5.48149	127.861	127.861	127.861
27050@IDIBAPS_Term_PET4.cmpd.rclb.mgf	90.6	568.293	2	0	-0.0006	0	2	LAFR	QPSSAFAAFVK	RAPS	MOD:00040 Q1	0	28644	P01024	P01024{1061-1071}	0	0	0	P01024	87.88	87.88	87.88	24.6362	23.0984	23.8781	6.92082		7.61979	121.529	121.529	121.529
22253@Exos_IDIBAPS_PET7.cmpd.rclb.mgf	69.4	821.391	2	0	0.0037	0	2	SITK	AGDFLEANYMNLQR	SYTV		0	28644	P01024	P01024{1172-1185}	0	0	0	M0R0Q9;P01024	72.77	72.77	72.77	27.0723	25.524	25.8324	9.1549	8.24413	8.76955	129.74	129.74	129.74
20662@IDIBAPS_Term_CT5.cmpd.rclb.mgf	71.67	888.952	2	1	0.0135	0	2	KLRR	NLQNNAEWVYQGAIR	QIDD		0	22881	P04114	P04114{4107-4121}	0	0	0	P04114	80.37	80.37	80.37	30.0005	28.3597	28.6636	9.60206	8.85387	10.2291	132.816	132.816	132.816
36559@IDIBAPS_Term_PET1.cmpd.rclb.mgf	120.5	642.689	3	0	0.0016	0	2	DTMR	VTWAPPPSIDLTNFLVR	YSPV		0	34575	P02751	P02751{1285-1301}	0	0	0	H0Y7Z1;P02751;P02751-10;P02751-13;P02751-14;P02751-15;P02751-17;P02751-3;P02751-4;P02751-5;P02751-6;P02751-7;P02751-8;P02751-9	75.1	75.1	75.1	29.3805	27.8017	28.3744	11.9586	12.3872	13	117.607	117.607	117.607
29940@IDIBAPS_Term_CT2.cmpd.rclb.mgf	99.5	745.366	3	0	0.0001	1	2	MEPK	DKDQEVLLQTFLDDASPGDK	RLAA		0	22881	P04114	P04114{538-557}	0	0	0	A8MUN2;P04114	77.88	77.88	77.88	26.6842	24.9011	24.8964	15	12.5528	15	115.485	115.485	115.485
13357@Exos_IDIBAPS_PET7.cmpd.rclb.mgf	46.42	657.838	2	0	0.0024	0	2	LWGK	VNVDEVGGEALGR	LLVV		0	8111	P68871	P68871{19-31}	0	0	0	A0A2R8Y7R2;F8W6P5;P68871	65.27	65.27	65.27	28.3627	26.8516	27.5436	6.95861	5.61979	7.25181	163.327	163.327	163.327
38540@Exos_IDIBAPS_PET6.cmpd.rclb.mgf	116.9	822.797	3	0	0.0012	0	2	VANK	IADFELPTIIVPEQTIEIPSIK	FSVP		0	22881	P04114	P04114{3847-3868}	0	0	0	P04114	73.9	73.9	73.9	30.1205	28.4419	29.0786	12.9208	12.6576	13.5376	123.756	123.756	123.756
24756@IDIBAPS_Term_PET5.cmpd.rclb.mgf	86.77	706.417	2	0	-0.0018	0	2	ERNR	QTIIVVLENVQR	NLKH		0	22881	P04114	P04114{2086-2097}	0	0	0	P04114	81.11	81.11	81.11	29.1225	27.778	28.6447	5.63827	6.0655	5.13668	127.609	127.609	127.609
11138@IDIBAPS_Term_CT5.cmpd.rclb.mgf	46.33	620.849	2	0	-0.0005	0	2	AQLR	ILAGPAGDSNVVK	LQRI		0	15328	P04275	P04275{1838-1850}	0	0	0	P04275	78.74	78.74	78.74	27.308	25.8419	26.7195	9.4437	4.95861	12.7212	152.663	152.663	152.663
31531@IDIBAPS_Term_PET5.cmpd.rclb.mgf	109.38	829.893	2	0	-0.0048	0	2	PYPR	SIAQYWLGCPAPGHL		MOD:00110 C9	0	25604	P04004	P04004{464-478}	0	0	0	P04004	60.82	60.82	60.82	28.8086	27.256	27.4683	10.585	11.8539	12.5086	128.464	128.464	128.464
32074@IDIBAPS_Term_PET5.cmpd.rclb.mgf	112.07	685.051	3	0	0.0044	0	2	AYLR	ILGEELGFASLHDLQLLGK	LLLM		0	22881	P04114	P04114{779-797}	0	0	0	A8MUN2;P04114	88.4	88.4	88.4	34.9746	33.2853	34.0293	7.4437	7.92082	8.65758	136.4	136.4	136.4
22648@Exos_IDIBAPS_CT9.cmpd.rclb.mgf	70.57	829.441	2	0	-0.0014	0	2	TLPK	SVSDGIAALDLNAVANK	IADF		0	22881	P04114	P04114{3830-3846}	0	0	0	P04114	82.61	82.61	82.61	24.0693	22.4531	22.8738	10.8861	9.85387	8.49485	123.43	123.43	123.43
19167@Exos_IDIBAPS_PET10.cmpd.rclb.mgf	62.1	837.384	3	0	0.0052	0	2	RLEK	EIETYHNLLEGGQEDFESSGAGK	IGLG		0	24798	P35527	P35527{450-472}	0	0	0	K7EQQ3;P35527	121.46	121.46	121.46	30.3814	28.5503	28.2429	15	15	15	129.412	129.412	129.412
15135@Exos_IDIBAPS_PET10.cmpd.rclb.mgf	51.45	738.812	2	0	-0.0001	0	2	EGLK	LSNDMMGSYAEMK	FDHT		0	22881	P04114	P04114{1738-1750}	0	0	0	P04114	82.6	82.6	82.6	32.2252	30.732	30.9324	7.16115	7.30103	6.63827	121.63	121.63	121.63
38874@Exos_IDIBAPS_CT10.cmpd.rclb.mgf	114.12	993.155	3	1	-0.0174	0	2	PGLK	LNDLNSVLVMPTFHVPFTDLQVPSCK	LDFR	MOD:00719 M10;MOD:00110 C25	0	22881	P04114	P04114{3737-3762}	0	0	0	P04114	25.63	25.63	25.63	20.4568	18.6393	18.1573	4.72125	4.09151	6.27572	114.381	114.381	114.381
10046@Exos_IDIBAPS_PET6.cmpd.rclb.mgf	36.72	678.324	3	0	-0.002	0	2	NEVR	IHSGSFQSQVELSNDQEK	AHLD		0	22881	P04114	P04114{3639-3656}	0	0	0	P04114	87.67	87.67	87.67	27.4098	25.6957	25.7443	15	11.6576	15	124.741	124.741	124.741
13730@Exos_IDIBAPS_CT7.cmpd.rclb.mgf	46.58	682.019	3	0	0.0015	1	2	SPAK	LLLQMDSSATAYGSTVSKR	VAWH	MOD:00719 M5	0	22881	P04114	P04114{1146-1164}	0	0	0	P04114	140.39	140.39	140.39	33.9296	32.1873	32.453	13.0044	15	12.3468	115.189	115.189	115.189
33787@Exos_IDIBAPS_PET6.cmpd.rclb.mgf	100.47	1097.19	3	0	0.0041	0	2	FSHR	LNTDIAGLASAIDMSTNYNSDSLHFSNVFR	SVMA	MOD:00719 M14	0	22881	P04114	P04114{1868-1897}	0	0	0	P04114	74.02	74.02	74.02	28.3784	26.5938	26.0518	14.7212	14.8239	14.7212	120.514	120.514	120.514
31503@IDIBAPS_Term_PET5.cmpd.rclb.mgf	109.27	910.803	3	0	-0.0015	0	2	DYLR	WVQTLSEQVQEELLSSQVTQELR	ALMD		0	9855	P02649	P02649{57-79}	0	0	0	E7ERP7;E9PEV4;H0Y7L5;P02649	119.47	119.47	119.47	33.5424	31.7876	31.6835	14.0915	11.4089	15	144.873	144.873	144.873
29657@IDIBAPS_Term_CT2.cmpd.rclb.mgf	98.58	805.772	3	0	0.0115	0	2	EIKR	LPGDIQVVPIGVGPNANVQELER	IGWP	MOD:00684 N15	0	15328	P04275	P04275{1619-1641}	0	0	0	P04275	59.36	59.36	105.39	30.0553	28.3603	31.9615	10.6198	11.3372	15	125.329	125.329	160.139
15971@IDIBAPS_Term_PET1.cmpd.rclb.mgf	60.63	609.816	2	0	0.003	0	2	TLCK	SDLEAQVESLK	EELL		0	16188	Q15323;Q92764	Q15323{174-184};Q92764{215-225}	0	0	0	C4AM86;O76009;Q15323;Q92764	59.26	59.26	59.26	24.7797	23.2654	23.9114	4.92082	3.14267	3.76955	114.041	114.041	114.041
36353@Exos_IDIBAPS_CT10.cmpd.rclb.mgf	106.33	748.916	2	0	-0.001	0	2	PNAK	ITFELVYEELLK	RRLG		0	26376	Q14624	Q14624{140-151}	0	0	0	B7ZKJ8;H7C0L5;Q14624;Q14624-2;Q14624-3;Q14624-4	52.99	52.99	52.99	25.0128	23.5561	24.2964	6.27572	5.95861	6.3279	125.387	125.387	125.387
20604@Exos_IDIBAPS_CT7.cmpd.rclb.mgf	64.63	640.864	2	0	-0.001	0	2	STTK	TEVIPPLIENR	QSWS		0	22881	P04114	P04114{950-960}	0	0	0	P04114	53.19	53.19	53.19	24.0728	22.6171	23.5552	3.25181	3.88606	3.11351	116.61	116.61	116.61
21685@Exos_IDIBAPS_CT9.cmpd.rclb.mgf	68.03	817.415	2	0	-0.0014	0	2	SVNK	ALYWVNGQVPDGVSK	VLVD	MOD:00684 N6	0	22881	P04114	P04114{718-732}	0	0	0	A8MUN2;P04114			55.6			28.7287			8.13668	81.8193	81.8193	136.086
26994@Exos_IDIBAPS_PET6.cmpd.rclb.mgf	80.95	806.892	2	0	-0.0088	0	2	LNLK	LLDNWDSVTSTFSK	LREQ		0	26138	P02647	P02647{70-83}	0	0	0	F8W696;P02647	126.11	126.11	126.11	30.9578	29.3138	29.6692	8.56864	9.56864	6.76955	159.85	159.85	159.85
14026@Exos_IDIBAPS_CT9.cmpd.rclb.mgf	48.02	639.358	2	0	-0.0026	0	2	RGGK	YAATSQVLLPSK	DVMQ		0	36756	P01871	P01871{65-76}	0	0	0	A0A1B0GUU9;P01871;P01871-2	73.43	73.43	73.43	28.943	27.4998	28.3684	6.10791	7.52288	5.88606	143.611	143.611	143.611
12652@IDIBAPS_Term_PET4.cmpd.rclb.mgf	50.77	858.929	2	0	-0.001	0	2	KTAK	DALSSVQESQVAQQAR	GWVT		0	21418	P02656	P02656{45-60}	0	0	0	B0YIW2;P02656	84.61	84.61	84.61	28.5997	26.9497	27.2032	9.74473	9.18046	9	140.064	140.064	140.064
18693@Exos_IDIBAPS_CT10.cmpd.rclb.mgf	59.62	809.862	2	0	-0.0015	0	2	DFSK	WNFYYSPQSSPDK	KLTI		0	22881	P04114	P04114{4022-4034}	0	0	0	P04114	69.78	69.78	69.78	31.0593	29.603	29.882	6.18709	6.56864	6.40894	125.886	125.886	125.886
23093@Exos_IDIBAPS_PET6.cmpd.rclb.mgf	70.5	715.899	2	0	0.0008	0	2	KRMK	ALVEQGFTVPEIK	TILG		0	22881	P04114	P04114{2579-2591}	0	0	0	P04114	84	84	84	25.5626	24.0353	24.7524	6.05552	5.13668	6.25964	136.45	136.45	136.45
14384@Exos_IDIBAPS_PET10.cmpd.rclb.mgf	49.47	677.86	2	0	0.0074	0	2	YKNK	YGMVAQVTQTLK	LEDT	MOD:00719 M3	0	22881	P04114	P04114{276-287}	0	0	0	A8MUN2;P04114	62.39	62.39	62.39	22.5661	21.1111	21.8599	7.72125	10.3665	8.06048	120.786	120.786	120.786
11200@Exos_IDIBAPS_PET7.cmpd.rclb.mgf	40.92	490.751	2	0	-0.0003	0	2	EVGR	VGYVSGWGR	NANF		0	25141	P00738	P00738{278-286}	0	0	0	A0A087WU08;A0A0C4DGL8;H0Y300;H3BS21;J3QLC9;J3QR68;P00738;P00738-2	62.29	62.29	62.29	24.2117	22.8701	23.6107	1.1549	1.50864	1.63827	122.634	122.634	122.634
27063@Exos_IDIBAPS_CT9.cmpd.rclb.mgf	82.85	874.453	2	0	0.0065	0	2	ASAK	IEGNLIFDPNNYLPK	ESML	MOD:00684 N10	0	22881	P04114	P04114{655-669}	0	0	0	A8MUN2;P04114	2.13	2.13	51.93	12.9155	11.2566	20.9869	0.207608	0.187087	8.88606	58.488	58.488	127.198
37714@Exos_IDIBAPS_PET10.cmpd.rclb.mgf	121.43	822.798	3	0	0.0029	0	2	VANK	IADFELPTIIVPEQTIEIPSIK	FSVP		0	22881	P04114	P04114{3847-3868}	0	0	0	P04114	66.68	66.68	66.68	29.0223	27.35	27.9812	12.3872	14.5376	13.699	114.567	114.567	114.567
11967@IDIBAPS_Term_CT2.cmpd.rclb.mgf	49.27	800.892	2	0	-0.0049	0	2	REGK	QVGSGVTTDQVQAEAK	ESGP	MOD:00040 Q1	0	36756	P01871	P01871{154-169}	0	0	0	A0A1B0GUU9;P01871;P01871-2	71.95	71.95	71.95	30.9515	29.3514	29.7517	10.0315		11.1192	138.554	138.554	138.554
17218@IDIBAPS_Term_CT5.cmpd.rclb.mgf	62.37	655.355	2	0	0.0016	0	2	MFIR	EVGTVLSQVYSK	VHNG		0	22881	P04114	P04114{4223-4234}	0	0	0	P04114	83.94	83.94	83.94	22.9836	21.5755	22.3683	4.76955	3.69897	4.61979	129.425	129.425	129.425
19615@IDIBAPS_Term_PET1.cmpd.rclb.mgf	70.38	693.892	2	0	-0.0091	0	2	GKEK	IAELSATAQEIIK	SQAI		0	22881	P04114	P04114{4466-4478}	0	0	0	P04114	62.46	62.46	62.46	28.669	27.1669	27.9065	5.72125	3.92082	5.82391	117.789	117.789	117.789
14047@IDIBAPS_Term_PET3.cmpd.rclb.mgf	55.82	825.362	3	0	0.0043	1	2	DNIR	MFTTAPDQVDKEDEDFQESNK	MHWT		0	28154	P00450	P00450{599-619}	0	0	0	E9PFZ2;H7C5R1;P00450	61.29	61.29	61.29	33.1389	31.2907	31.2209	10.9586	12.8239	11.1871	146.858	146.858	146.858
8303@IDIBAPS_Term_CT1.cmpd.rclb.mgf	41.43	808.891	2	0	-0.001	0	2	SPEK	YVTSAPMPEPQAPGR	YFAH	MOD:00719 M7	0	36756	P01871	P01871{377-391}	0	0	0	A0A1B0GUU9;P01871;P01871-2	84.12	84.12	84.12	22.6996	21.0377	21.3623	10.0915	11.8239	10.7696	152.369	152.369	152.369
19885@Exos_IDIBAPS_PET6.cmpd.rclb.mgf	62.18	816.898	2	0	0.0004	0	2	IPDR	FSGSGSGTDFTLTISR	LEPE		0	17507	A0A0C4DH25;P01619	A0A0C4DH25{83-98};P01619{83-98}	0	0	0	A0A0C4DH25;P01619	138.89	138.89	138.89	33.8191	32.0911	32.4061	12.3279	10.2441	12.3979	160.823	160.823	160.823
32729@Exos_IDIBAPS_CT10.cmpd.rclb.mgf	96.68	789.761	3	0	0.0049	0	2	DDLK	NQILNLTTDNANILLQIDNAR	LAAD		0	16188	P13645	P13645{208-228}	0	0	0	P13645	74.32	74.32	74.32	29.7487	28.1729	28.3779	13.0315	13.9586	12.6778	114.882	114.882	114.882
11371@IDIBAPS_Term_PET4.cmpd.rclb.mgf	47.32	634.28	2	0	-0.0003	0	2	SSMK	GSCGIGGGIGGGSSR	ISSV	MOD:00110 C3	0	16188	P02533;P08779	P02533{16-30};P08779{16-30}	0	0	0	K7ENV3;P02533;P08779	65.67	65.67	65.67	25.2891	23.6609	24.0048	4.56864	4.79588	5.52288	130.466	130.466	130.466
12655@IDIBAPS_Term_CT4.cmpd.rclb.mgf	51.2	590.3	2	0	-0.0095	0	2	YQTK	YEELQITAGR	HGDD		0	11668	P04259;P04264	P04259{360-369};P04264{377-386}	0	0	0	P04259;P04264	61.08	61.08	61.08	30.5175	28.9732	29.696	4.92082	5.10791	4.0655	117.445	117.445	117.445
17784@Exos_IDIBAPS_CT9.cmpd.rclb.mgf	57.78	711.831	2	0	0.0008	0	2	QYWR	FEDGVLDPDYPR	NISD		0	25604	P04004	P04004{230-241}	0	0	0	P04004	79.89	79.89	79.89	31.4959	29.7285	30.2161	6.76955	8.88606	6.46852	131.077	131.077	131.077
20449@IDIBAPS_Term_CT1.cmpd.rclb.mgf	76.22	817.414	2	0	-0.0017	0	2	SVNK	ALYWVNGQVPDGVSK	VLVD	MOD:00684 N6	0	22881	P04114	P04114{718-732}	0	0	0	A8MUN2;P04114			60.31			27.3621			8.14267	77.5263	77.5263	115.425
19117@IDIBAPS_Term_PET1.cmpd.rclb.mgf	68.97	724.831	2	0	-0.0045	0	2	TGKR	LMQCLPNPEDVK	MALE	MOD:00719 M2;MOD:00110 C4	0	9340	P04003	P04003{555-566}	0	0	0	P04003	70.13	70.13	70.13	28.6231	27.1062	27.2789	8.56864	7.22915	8.37675	117.743	117.743	117.743
30247@IDIBAPS_Term_PET4.cmpd.rclb.mgf	100.28	871.129	3	0	-0.0031	1	2	EQVK	NFVASHIANILNSEELDIQDLKK	LVKE		0	22881	P04114	P04114{591-613}	0	0	0	A8MUN2;P04114	62.16	62.16	62.16	28.3734	26.6477	26.7383	13.7447	14.7959	13.1135	115.52	115.52	115.52
25478@IDIBAPS_Term_PET5.cmpd.rclb.mgf	89.27	506.825	2	0	0.0012	0	2	KPIR	TGISPLALIK	GMTR		0	22881	P04114	P04114{220-229}	0	0	0	A8MUN2;P04114	59.17	59.17	59.17	24.7156	23.4867	24.4823	7.3098	5.12494	7.06048	127.901	127.901	127.901
36294@Exos_IDIBAPS_CT7.cmpd.rclb.mgf	108.42	942.814	3	0	0.0057	0	2	LTGK	IDFLNNYALFLSPSAQQASWQVSAR	FNQY		0	22881	P04114	P04114{3068-3092}	0	0	0	P04114	118.41	118.41	118.41	34.5251	32.8079	32.5778	15	15	15	128.262	128.262	128.262
21760@IDIBAPS_Term_PET3.cmpd.rclb.mgf	77.37	850.415	2	0	-0.0035	0	2	NVKK	QISNLQQSISDAEQR	GENA	MOD:00040 Q1	0	11668	P04264	P04264{418-432}	0	0	0	P04264	75.43	75.43	75.43	27.6603	25.9501	26.32	9.88606		10.0915	135.018	135.018	135.018
9917@IDIBAPS_Term_CT2.cmpd.rclb.mgf	43.77	691.823	2	0	0.0063	0	2	DKVR	ALEESNYELEGK	IKEW	MOD:00684 N6	0	16188	P13645	P13645{166-177}	0	0	0	P13645	20.78	20.78	87.73			22.9296			8.18046	67.521	67.521	114.335
12030@IDIBAPS_Term_PET4.cmpd.rclb.mgf	49.1	572.956	3	0	0.0004	0	2	KTAK	DALSSVQESQVAQQAR	GWVT		0	21418	P02656	P02656{45-60}	0	0	0	B0YIW2;P02656	102.03	102.03	102.03	25.598	23.9534	24.2066	6.67778	8.31876	8.04096	139.908	139.908	139.908
23272@Exos_IDIBAPS_PET10.cmpd.rclb.mgf	72.93	646.359	2	0	0.002	0	2	VGSK	LIVAMSSWLQK	ASGS	MOD:00719 M5	0	22881	P04114	P04114{1230-1240}	0	0	0	P04114	79.28	79.28	79.28	21.3602	19.8315	20.7619	3.01323	3.39794	3.31876	119.169	119.169	119.169
7410@Exos_IDIBAPS_CT7.cmpd.rclb.mgf	30.32	809.408	2	0	-0.0005	0	2	REGK	QVGSGVTTDQVQAEAK	ESGP		0	36756	P01871	P01871{154-169}	0	0	0	A0A1B0GUU9;P01871;P01871-2	128.55	128.55	128.55	28.6368	26.9664	27.327	12.1739	11.2441	11.3872	196.779	196.779	196.779
11125@IDIBAPS_Term_PET4.cmpd.rclb.mgf	46.68	561.296	2	0	-0.0003	0	2	NDMR	QEYEQLIAK	NRKD		0	24798	P35527	P35527{328-336}	0	0	0	K7EQQ3;P35527	71.65	71.65	71.65	18.7136	17.1725	18.0154	4.45593	3.92082	3.79588	118.237	118.237	118.237
20036@Exos_IDIBAPS_CT9.cmpd.rclb.mgf	63.73	733.382	3	0	0.0009	0	2	PAYR	VPVAVQGEDTVQSLTQGDGVAK	LSIN		0	28644	P01024	P01024{387-408}	0	0	0	P01024	100.61	100.61	100.61	34.3971	32.7484	33.0126	13.4559	15	14.1367	123.65	123.65	123.65
32024@Exos_IDIBAPS_PET6.cmpd.rclb.mgf	95.82	777.939	2	0	0.0027	0	2	MGAR	TLQGIPQMIGEVIR	KGSK		0	22881	P04114	P04114{805-818}	0	0	0	P04114	62.46	62.46	62.46	25.7896	24.3882	25.1	3.61979	1.67778	4.16115	116.019	116.019	116.019
29525@IDIBAPS_Term_CT2.cmpd.rclb.mgf	98.23	819.932	2	0	-0.0032	0	2	MPAK	CPEPPLLENQLVLK	ELTT	MOD:00110 C1	0	29350	Q4LDE5	Q4LDE5{2323-2336}	0	0	0	A0A0A0MSD0;Q4LDE5;Q4LDE5-3	68.86	68.86	68.86	21.6274	20.1088	20.6415	11.9586	12.585	11.7447	133.474	133.474	133.474
22512@Exos_IDIBAPS_PET8.cmpd.rclb.mgf	70.07	807.381	2	0	0.002	0	2	DTKK	MTSNFPVDLSDYPK	SLHM		0	22881	P04114	P04114{1189-1202}	0	0	0	P04114	111.82	111.82	111.82	27.7905	26.1216	26.4562	10.7447	10.7959	11.3872	141.923	141.923	141.923
12053@Exos_IDIBAPS_CT7.cmpd.rclb.mgf	42.27	644.823	2	0	0.0004	0	2	KLRR	ELDESLQVAER	LTRK		0	18882	P10909	P10909{326-336}	0	0	0	H0YAS8;H0YC35;P10909;P10909-2;P10909-3;P10909-4;P10909-5;P10909-6	96.35	96.35	96.35	23.9598	22.3476	22.844	2.95861	4.60206	3.1549	118.94	118.94	118.94
17660@Exos_IDIBAPS_PET10.cmpd.rclb.mgf	58.03	631.325	2	0	0.002	0	2	AHLR	VTAAPQSVCALR	AVDQ	MOD:00110 C9	0	8650	P01023	P01023{587-598}	0	0	0	P01023	70.36	70.36	70.36	24.7383	23.2266	23.6903	3.88606	4.92082	4.26761	136.676	136.676	136.676
20292@IDIBAPS_Term_CT3.cmpd.rclb.mgf	75.42	640.865	2	0	0.0017	0	2	STTK	TEVIPPLIENR	QSWS		0	22881	P04114	P04114{950-960}	0	0	0	P04114	70.22	70.22	70.22	24.2074	22.7052	23.6768	3.04096	4.33724	3.16115	117.643	117.643	117.643
13451@IDIBAPS_Term_CT4.cmpd.rclb.mgf	53.3	924.926	2	0	-0.0054	0	2	VLSR	EYSGTIASEANTYLNSK	STRS	MOD:00684 N11	0	22881	P04114	P04114{3508-3524}	0	0	0	P04114			87.99			27.0501			12.2218	61.1007	61.1007	126.107
16254@Exos_IDIBAPS_CT10.cmpd.rclb.mgf	53.28	654.349	2	0	-0.0096	0	2	SHSR	TPAYYPNAGLIK	NYCR		0	9319	P08519	P08519{3483-3494}	0	0	0	P08519	38.84	38.84	38.84	22.5492	21.0205	21.7734	7.72125	7.88606	7.72125	127.641	127.641	127.641
39935@IDIBAPS_Term_CT5.cmpd.rclb.mgf	127.57	685.055	3	1	0.0076	0	2	SPIK	VPLLLSEPINIIDALEMR	DAVE	MOD:00719 M17	0	22881	P04114	P04114{2026-2043}	0	0	0	P04114	77.32	77.32	77.32	29.5584	27.985	28.6966	11.6383	11.8861	12.699	116.476	116.476	116.476
4963@Exos_IDIBAPS_CT6.cmpd.rclb.mgf	24.57	654.333	2	0	-0.0019	0	2	IKEK	AEAQAQYSAAVAK	GKSA		0	26376	Q14624	Q14624{99-111}	0	0	0	B7ZKJ8;Q14624;Q14624-2;Q14624-3;Q14624-4	78.31	78.31	78.31	28.3585	26.7502	27.4067	10.0757	8.72125	10.8861	160.651	160.651	160.651
26721@Exos_IDIBAPS_PET8.cmpd.rclb.mgf	81.25	791.401	2	0	-0.0004	0	2	VFPK	AVSMPSFSILGSDVR	VPSY	MOD:00719 M4	0	22881	P04114	P04114{3277-3291}	0	0	0	P04114	77.2	77.2	77.2	30.0314	28.3755	28.9183	10.0506	9.95861	11.0706	121.378	121.378	121.378
35893@IDIBAPS_Term_CT2.cmpd.rclb.mgf	116.8	883.456	3	0	-0.0043	0	2	ESLR	FFSLLSGSLNSHGLELNADILGTDK	INSG		0	22881	P04114	P04114{1611-1635}	0	0	0	P04114	93.53	93.53	93.53	33.7053	32.0317	31.8901	15	15	15	155.312	155.312	155.312
26660@Exos_IDIBAPS_CT9.cmpd.rclb.mgf	81.57	823.865	2	0	0.0021	0	2	NLIK	QNCELFEQLGEYK	FQNA	MOD:00110 C3	0	37890	P02768	P02768{414-426}	0	0	0	A0A087WWT3;A0A0C4DGB6;B7WNR0;C9JKR2;D6RHD5;H0YA55;P02768;P02768-2;P02768-3	102.18	102.18	102.18	28.7868	27.2488	27.3155	7.38722	9.07058	7.82391	127.747	127.747	127.747
5997@Exos_IDIBAPS_PET10.cmpd.rclb.mgf	27.87	681.349	2	0	-0.0015	0	2	ELNR	EVATNSELVQSGK	SEI		0	16188	P02533;Q04695	P02533{316-328};Q04695{285-297}	0	0	0	F5GWP8;K7ESE1;P02533;Q04695	93.87	93.87	93.87	24.6465	22.9439	23.5653	6.22185	4.31876	5.33724	124.956	124.956	124.956
20304@IDIBAPS_Term_CT3.cmpd.rclb.mgf	75.47	693.897	2	0	0.0017	0	2	GKEK	IAELSATAQEIIK	SQAI		0	22881	P04114	P04114{4466-4478}	0	0	0	P04114	85.6	85.6	85.6	29.4911	28.0278	28.8048	6.11919	6.18709	5.76955	160.293	160.293	160.293
33263@IDIBAPS_Term_PET2.cmpd.rclb.mgf	107.65	916.432	2	0	0.0019	0	2	GGLK	QFSFPLSSEPFQGSYK	VVVQ	MOD:00040 Q1	0	8650	P01023	P01023{189-204}	0	0	0	P01023	81.48	81.48	81.48	25.284	23.6111	23.644	7.16749		8.88606	118.88	118.88	118.88
28412@IDIBAPS_Term_CT5.cmpd.rclb.mgf	92.97	737.397	3	0	0.0012	1	2	PEGK	QVFLYPEKDEPTYILNIK	RGII		0	22881	P04114	P04114{140-157}	0	0	0	A8MUN2;P04114	76.03	76.03	76.03	27.1956	25.5522	25.9638	9.39794	9.95861	9.61979	131.071	131.071	131.071
21057@Exos_IDIBAPS_PET8.cmpd.rclb.mgf	66.27	936.48	2	0	0.0098	0	2	SPAK	LLLQMDSSATAYGSTVSK	RVAW		0	22881	P04114	P04114{1146-1163}	0	0	0	P04114	111.7	111.7	111.7	29.0188	27.2055	27.7035	12.4202	15	14.7959	138.204	138.204	138.204
9299@IDIBAPS_Term_CT1.cmpd.rclb.mgf	44.13	680.805	2	0	0	0	2	ALLR	SEYQADYESLR	FFSL		0	22881	P04114	P04114{1600-1610}	0	0	0	P04114	74.41	74.41	74.41	26.365	24.912	25.1277	4.30103	5.36653	4.16115	119.564	119.564	119.564
20813@IDIBAPS_Term_PET1.cmpd.rclb.mgf	74	905.681	4	0	-0.011	1	2	VQWK	VDNALQSGNSQESVTEQDSKDSTYSLSSTLTLSK	ADYE		0	8728	P01834	P01834{43-76}	0	0	0	P01834	94.56	94.56	94.56	33.3126	31.6721	30.8865				165.88	165.88	165.88
15399@Exos_IDIBAPS_CT7.cmpd.rclb.mgf	50.92	677.854	2	0	-0.0045	0	2	YKNK	YGMVAQVTQTLK	LEDT	MOD:00719 M3	0	22881	P04114	P04114{276-287}	0	0	0	A8MUN2;P04114	58.62	58.62	58.62	27.8629	26.4109	27.098	9.79588	9.37675	11.1135	122.304	122.304	122.304
21537@Exos_IDIBAPS_CT9.cmpd.rclb.mgf	67.67	507.305	2	0	0.002	0	2	EGKK	LVAASQAALGL			0	37890	P02768	P02768{599-609}	0	0	0	A0A087WWT3;B7WNR0;C9JKR2;D6RHD5;H0YA55;P02768;P02768-2;P02768-3	46.99	46.99	46.99	18.3412	16.9515	18.0221	3.14267	3.58503	3.4437	115.57	115.57	115.57
9404@IDIBAPS_Term_PET2.cmpd.rclb.mgf	40.25	808.891	2	0	0.0005	0	2	SPEK	YVTSAPMPEPQAPGR	YFAH	MOD:00719 M7	0	36756	P01871	P01871{377-391}	0	0	0	A0A1B0GUU9;P01871;P01871-2	91.1	91.1	91.1	21.4949	19.8331	20.1576	5.95861	8.1549	6.82391	149.244	149.244	149.244
23622@IDIBAPS_Term_PET3.cmpd.rclb.mgf	82.58	769.41	2	0	0.0009	0	2	EETK	ATVAVYLESLQDTK	ITLI		0	22881	P04114	P04114{2475-2488}	0	0	0	P04114	87.17	87.17	87.17	28.4462	26.8478	27.6058	7.06048	7.65758	7.49485	139.824	139.824	139.824
12629@IDIBAPS_Term_CT3.cmpd.rclb.mgf	53.05	562.633	3	0	-0.0002	2	2	SRTR	DRLDEVKEQVAEVR	AKLE		0	9855	P02649	P02649{245-258}	0	0	0	P02649	65.66	65.66	65.66	28.7812	27.1012	27.6135	7.1549	6.48149	8.01323	127.665	127.665	127.665
23385@IDIBAPS_Term_CT3.cmpd.rclb.mgf	84.22	587.335	2	0	-0.0008	0	2	RSNR	VTVFPIGIGDR	YDAA		0	15328	P04275	P04275{1820-1830}	0	0	0	P04275	68.59	68.59	68.59	27.5326	25.9536	26.8371	3.5376	4.42022	4	119.151	119.151	119.151
12957@Exos_IDIBAPS_PET6.cmpd.rclb.mgf	44.27	853.963	2	0	-0.0005	2	2	ELYR	QKVEPLRAELQEGAR	QKLH	MOD:00040 Q1	0	26138	P02647	P02647{141-155}	0	0	0	F8W696;P02647	53.45	53.45	53.45	25.0262	23.3922	24.0356	9.24413		9.72125	128.681	128.681	128.681
25436@Exos_IDIBAPS_PET6.cmpd.rclb.mgf	76.73	678.912	2	0	0.0011	0	2	PEMR	LPYTIITTPPLK	DFSL		0	22881	P04114	P04114{3137-3148}	0	0	0	P04114	70.75	70.75	70.75	28.286	26.8023	27.7486	8.74473	7.3279	8.13077	147.637	147.637	147.637
34154@IDIBAPS_Term_CT5.cmpd.rclb.mgf	109.53	731.722	3	0	0.0009	1	2	PEGK	QVFLYPEKDEPTYILNIK	RGII	MOD:00040 Q1	0	22881	P04114	P04114{140-157}	0	0	0	A8MUN2;P04114	56.51	56.51	56.51	27.0567	25.4904	25.7467	12.4318		10.9208	136.082	136.082	136.082
22606@Exos_IDIBAPS_CT7.cmpd.rclb.mgf	69.82	807.381	2	0	0.0011	0	2	DTKK	MTSNFPVDLSDYPK	SLHM		0	22881	P04114	P04114{1189-1202}	0	0	0	P04114	92.82	92.82	92.82	26.0714	24.4024	24.7371	10.2924	12.1427	10	139.131	139.131	139.131
28263@Exos_IDIBAPS_PET6.cmpd.rclb.mgf	84.95	783.403	2	0	-0.001	0	2	VFPK	AVSMPSFSILGSDVR	VPSY		0	22881	P04114	P04114{3277-3291}	0	0	0	P04114	104.98	104.98	104.98	25.3492	23.7825	24.3379	11.2076	7.92082	9.22185	148.136	148.136	148.136
16651@Exos_IDIBAPS_PET7.cmpd.rclb.mgf	54.88	975.392	2	0	-0.0066	0	2	RHQR	TPENYPNDGLTMNYCR	NPDA	MOD:00719 M12;MOD:00110 C15	0	9319	P08519	P08519{4159-4174}	0	0	0	P08519	63.82	63.82	63.82	25.4868	23.7643	23.8788	9.36653	7.69897	7.5376	116.13	116.13	116.13
8587@Exos_IDIBAPS_CT6.cmpd.rclb.mgf	33.92	718.376	2	0	0.0042	0	2	SSGR	ATGGGLSSVGGGSSTIK	YTTT		0	11668	P04259	P04259{534-550}	0	0	0	P04259	93.29	93.29	93.29	22.765	21.1752	21.8181	9.58503	7.48149	8.56864	136.958	136.958	136.958
7069@Exos_IDIBAPS_CT6.cmpd.rclb.mgf	30	627.81	2	0	0.0038	0	2	GGFR	GFSSGSAVVSGGSR	RSTS		0	11668	P35908	P35908{21-34}	0	0	0	P35908	72.21	72.21	72.21	21.3632	19.8742	20.52	7.3098	8.24413	8	134.45	134.45	134.45
6338@IDIBAPS_Term_PET1.cmpd.rclb.mgf	34.28	648.313	2	0	0.0068	0	2	IKSK	TDGGTTDYAAPVK	GRFT		0	7614	A0A0B4J1V0	A0A0B4J1V0{74-86}	0	0	0	A0A0B4J1V0	93.47	93.47	93.47	31.5543	29.9824	30.4678	7.04576	4.76955	5.72125	137.727	137.727	137.727
15967@IDIBAPS_Term_PET2.cmpd.rclb.mgf	57.52	731.4	2	0	0.0007	0	2	LQFR	VPGTSTSATLTGLTR	GATY		0	34575	P02751	P02751{2150-2164}	0	0	0	H0Y7Z1;P02751;P02751-10;P02751-11;P02751-12;P02751-13;P02751-14;P02751-15;P02751-17;P02751-3;P02751-5;P02751-7;P02751-8;P02751-9	86.4	86.4	86.4	26.1389	24.5065	25.3007	5.60206	7.74473	5.85387	152.644	152.644	152.644
19257@IDIBAPS_Term_PET1.cmpd.rclb.mgf	69.4	874.05	3	1	0.0259	0	2	KDKK	GISTSAASPAVGTVGMDMDEDDDFSK	WNFY	MOD:00719 M16	0	22881	P04114	P04114{3996-4021}	0	0	0	P04114	75.56	75.56	75.56	28.0229	26.2739	25.8125	12.1871	15	6.11919	130.356	130.356	130.356
12377@IDIBAPS_Term_CT3.cmpd.rclb.mgf	52.33	653.332	2	0	-0.0034	0	2	SSTR	HIVTFDGQNFK	LTGS		0	15328	P04275	P04275{1957-1967}	0	0	0	P04275	61.41	61.41	61.41	28.4507	26.8585	27.4031	10.2218	8.5376	8.92082	138.616	138.616	138.616
18365@IDIBAPS_Term_PET1.cmpd.rclb.mgf	67.02	944.403	2	0	-0.0015	0	2	WHQR	TPENYPNAGLTENYCR	NPDS	MOD:00110 C15	0	9319	P08519	P08519{4045-4060}	0	0	0	P08519	45.37	45.37	45.37	29.4221	27.5533	27.8741	8.76955	9.69897	8.21467	118.659	118.659	118.659
19677@Exos_IDIBAPS_CT6.cmpd.rclb.mgf	62.58	676.854	2	0	-0.0003	0	2	DNSK	NTLYLQMNSLR	AEDT		0	3651	A0A075B7B8;A0A0B4J1X5;A0A0J9YY99;P01764;P01768	A0A075B7B8{96-106};A0A0B4J1X5{96-106};A0A0J9YY99{96-106};P01764{96-106};P01768{96-106}	0	0	0	A0A075B7B8;A0A075B7E8;A0A0B4J1X5;A0A0C4DH42;A0A0J9YY99;P01764;P01767;P01768;P01772;P0DP02;P0DP03	56.14	56.14	56.14	26.4286	24.9402	25.6103	5.82391	3.52288	5.60206	122.165	122.165	122.165
18098@Exos_IDIBAPS_CT6.cmpd.rclb.mgf	58.5	571.348	2	0	-0.0059	1	2	EEGK	KLVAASQAALGL			0	37890	P02768	P02768{598-609}	0	0	0	A0A087WWT3;B7WNR0;C9JKR2;D6RHD5;H0YA55;P02768;P02768-2;P02768-3	56.34	56.34	56.34	19.3238	18.1106	18.9161	1.82391	1.58503	2.22915	124.541	124.541	124.541
26497@IDIBAPS_Term_CT3.cmpd.rclb.mgf	93.9	734.712	3	0	0.0012	1	2	TFSK	LREQLGPVTQEFWDNLEK	ETEG		0	26138	P02647	P02647{84-101}	0	0	0	F8W696;P02647	83.04	83.04	83.04	28.5382	26.9485	27.0599	15	12.4949	12.3372	139.277	139.277	139.277
23066@Exos_IDIBAPS_PET10.cmpd.rclb.mgf	72.32	710.003	3	0	-0.0022	0	2	MISR	TPEVTCVVVDVSHEDPEVK	FNWY	MOD:00110 C6	0	4075	P01857	P01857{139-157}	0	0	0	A0A0A0MS07;A0A0A0MS08;P01857	90.23	90.23	90.23	31.3078	29.6456	29.6558	15	15	15	128.983	128.983	128.983
19127@IDIBAPS_Term_PET1.cmpd.rclb.mgf	69	791.871	2	0	-0.0019	0	2	TRDR	MYQMDIQQELQR	YLSL		0	22881	P04114	P04114{2523-2534}	0	0	0	P04114	73.94	73.94	73.94	25.7124	24.0096	24.2647	8.74473	10.8861	9.79588	135.57	135.57	135.57
23187@Exos_IDIBAPS_PET10.cmpd.rclb.mgf	72.62	829.442	2	0	0	0	2	TLPK	SVSDGIAALDLNAVANK	IADF		0	22881	P04114	P04114{3830-3846}	0	0	0	P04114	95.05	95.05	95.05	21.5787	19.9747	20.3874	12.0605	9.61979	8.65758	162.531	162.531	162.531
26298@IDIBAPS_Term_PET4.cmpd.rclb.mgf	88.53	904.456	2	0	-0.0021	0	2	TDVK	VTIMWTPPESAVTGYR	VDVI		0	34575	P02751	P02751{923-938}	0	0	0	P02751;P02751-10;P02751-11;P02751-12;P02751-13;P02751-14;P02751-15;P02751-17;P02751-3;P02751-4;P02751-5;P02751-6;P02751-7;P02751-8;P02751-9	62.07	62.07	62.07	26.8586	25.1874	25.5067	7.46852	9	7.88606	120.475	120.475	120.475
8927@IDIBAPS_Term_PET3.cmpd.rclb.mgf	41.77	810.905	2	0	0.0031	0	2	LVEK	VQAAVGTSAAPVPSDNH			0	9855	P02649	P02649{301-317}	0	0	0	P02649	120.24	120.24	120.24	34.3004	32.6937	33.0247	12.3188	15	13.699	177.183	177.183	177.183
19770@IDIBAPS_Term_CT1.cmpd.rclb.mgf	74.3	936.478	2	0	0.0057	0	2	SPAK	LLLQMDSSATAYGSTVSK	RVAW		0	22881	P04114	P04114{1146-1163}	0	0	0	P04114	71.87	71.87	71.87	28.0129	26.2402	26.7225	7.69897	10.1805	7.88606	126.637	126.637	126.637
18564@IDIBAPS_Term_PET2.cmpd.rclb.mgf	64.53	679.352	2	0	0	0	2	AKNK	LNDLEDALQQAK	EDLA		0	11668	P04264	P04264{444-455}	0	0	0	P04264	85.71	85.71	85.71	31.1518	29.5446	30.1994	7.3279	7.67778	7.82391	155.794	155.794	155.794
15166@IDIBAPS_Term_CT4.cmpd.rclb.mgf	57.85	566.341	2	0	0.0006	1	2	FYSR	RIDITLSSVK	CFHK		0	37237	Q08380	Q08380{216-225}	0	0	0	K7EP36;Q08380	67.02	67.02	67.02	25.3237	23.9023	24.9439	7.10237	6.37675	7.01773	137.869	137.869	137.869
22295@IDIBAPS_Term_CT5.cmpd.rclb.mgf	76.12	759.363	2	0	-0.0057	0	2	SLGR	FCGQLGSPLGNPPGK	KEFM	MOD:00110 C2	0	3488	P00736	P00736{88-102}	0	0	0	A0A3B3ISR2;B4DPQ0;F5H1V0;F5H6Y3;P00736	89.93	89.93	89.93	23.1195	21.645	21.9306	11.4318	14.1938	12.7696	157.811	157.811	157.811
14258@IDIBAPS_Term_PET4.cmpd.rclb.mgf	55.05	576.289	2	0	0.0007	0	2	NIPK	LDFSSQADLR	NEIK		0	22881	P04114	P04114{2898-2907}	0	0	0	P04114	76.75	76.75	76.75	27.1858	25.6309	26.3575	5.05552	4.42022	4.60206	115.339	115.339	115.339
21346@IDIBAPS_Term_CT4.cmpd.rclb.mgf	74.92	936.477	2	0	0.0044	0	2	SPAK	LLLQMDSSATAYGSTVSK	RVAW		0	22881	P04114	P04114{1146-1163}	0	0	0	P04114	122.89	122.89	122.89	28.8093	27.0313	27.5061	11.9208	15	13.9586	159.143	159.143	159.143
18812@Exos_IDIBAPS_CT10.cmpd.rclb.mgf	59.92	726.906	2	0	-0.002	0	2	VTQR	LNGEIQALELPQK	AEAL		0	22881	P04114	P04114{2450-2462}	0	0	0	P04114	75.51	75.51	75.51	26.0503	24.5595	25.3149	8.18046	8.3098	7.60206	131.465	131.465	131.465
29601@Exos_IDIBAPS_CT7.cmpd.rclb.mgf	89.07	700.407	2	0	0.0006	0	2	LTGR	TLADLTLLDSPIK	VPLL		0	22881	P04114	P04114{2013-2025}	0	0	0	P04114	97.5	97.5	97.5	31.3532	29.9133	30.7288	6.95861	4.65758	6.82391	135.314	135.314	135.314
20142@IDIBAPS_Term_PET4.cmpd.rclb.mgf	70.92	824.397	2	0	-0.0151	0	2	VQYR	GEVQAMLGQSTEELR	VRLA		0	9855	P02649	P02649{138-152}	0	0	0	E7ERP7;E9PEV4;H0Y7L5;P02649	94.54	94.54	94.54	31.4655	29.9017	30.056	8.58503	10.2218	9.22185	129.232	129.232	129.232
32731@Exos_IDIBAPS_CT10.cmpd.rclb.mgf	96.68	828.432	3	0	0.0021	0	2	EQVK	NFVASHIANILNSEELDIQDLK	KLVK		0	22881	P04114	P04114{591-612}	0	0	0	A8MUN2;P04114	123.22	123.22	123.22	32.2054	30.6056	30.6694	10.9586	13.7696	11	124.645	124.645	124.645
20047@Exos_IDIBAPS_PET7.cmpd.rclb.mgf	63.7	905.686	4	0	0.0099	1	2	VQWK	VDNALQSGNSQESVTEQDSKDSTYSLSSTLTLSK	ADYE		0	8728	P01834	P01834{43-76}	0	0	0	P01834	88.39	88.39	88.39	24.124	22.4553	21.6983				144.66	144.66	144.66
15079@IDIBAPS_Term_CT4.cmpd.rclb.mgf	57.63	802.709	3	0	-0.0094	1	2	GTWK	LKTQFNNNEYSQDLDAYNTK	DKIG		0	22881	P04114	P04114{1983-2002}	0	0	0	P04114	83.29	83.29	83.29	25.9652	24.1549	24.002	10.0315	11.0809	11.6198	126.862	126.862	126.862
24075@IDIBAPS_Term_CT4.cmpd.rclb.mgf	82.47	753.361	2	0	0.0015	0	2	QNFK	LTGSCSYVLFQNK	EQDL	MOD:00110 C5	0	15328	P04275	P04275{1968-1980}	0	0	0	P04275	82.93	82.93	82.93	31.8569	30.2475	30.5098	7.79588	8.95861	7.16749	126.567	126.567	126.567
16032@Exos_IDIBAPS_CT6.cmpd.rclb.mgf	53.12	466.764	2	0	-0.0006	0	2	PEEK	SAVTALWGK	VNVD		0	8111	P68871	P68871{10-18}	0	0	0	A0A0J9YWK4;A0A2R8Y7R2;F8W6P5;P68871	65.97	65.97	65.97	28.4585	26.8508	27.975	2.14874	2.88606	2.58503	114.811	114.811	114.811
3744@IDIBAPS_Term_PET1.cmpd.rclb.mgf	27.35	557.797	2	0	0.0008	0	2	VRAK	LEEQAQQIR	LQAE		0	9855	P02649	P02649{261-269}	0	0	0	P02649	76.7	76.7	76.7	25.7083	24.2242	25.024	4.22915	4.69897	4.39794	122.039	122.039	122.039
29308@Exos_IDIBAPS_CT10.cmpd.rclb.mgf	87.43	1024.52	2	0	-0.0053	0	2	GESK	LEVLNFDFQANAQLSNPK	INPL		0	22881	P04114	P04114{2801-2818}	0	0	0	P04114	102.7	102.7	102.7	29.442	27.8195	27.9313	9.76955	12.1739	9.08619	145.171	145.171	145.171
18477@Exos_IDIBAPS_CT7.cmpd.rclb.mgf	59.02	644.362	2	0	-0.0004	0	2	HTEK	NTLELSNGVIVK	INNQ	MOD:00684 N7	0	22881	P04114	P04114{2865-2876}	0	0	0	P04114			57.95			24.8052			3.67778	65.3437	65.3437	130.696
29734@IDIBAPS_Term_CT1.cmpd.rclb.mgf	104.88	693.863	2	0	0.0018	0	2	ESFK	VSFLSALEEYTK	KLNT		0	26138	P02647	P02647{251-262}	0	0	0	F8W696;P02647	88.93	88.93	88.93	26.011	24.402	24.8785	7.23657	8	8.25181	127.46	127.46	127.46
20503@Exos_IDIBAPS_PET6.cmpd.rclb.mgf	63.78	727.399	2	0	-0.0001	0	2	VTQR	LNGEIQALELPQK	AEAL	MOD:00684 N2	0	22881	P04114	P04114{2450-2462}	0	0	0	P04114			85.55			28.5515			10.6576	67.5231	67.5231	142.088
20867@IDIBAPS_Term_PET4.cmpd.rclb.mgf	72.95	888.444	2	0	-0.0032	0	2	KLRR	NLQNNAEWVYQGAIR	QIDD		0	22881	P04114	P04114{4107-4121}	0	0	0	P04114	61.64	61.64	61.64	29.7795	28.2646	28.5175	4.60206	5.02687	4.92082	143.293	143.293	143.293
21146@IDIBAPS_Term_CT1.cmpd.rclb.mgf	78.33	829.934	2	0	-0.0006	0	2	TLPK	SVSDGIAALDLNAVANK	IADF	MOD:00684 N12	0	22881	P04114	P04114{3830-3846}	0	0	0	P04114			114.46			27.0091			12.301	45.4812	45.4812	124.857
7547@Exos_IDIBAPS_CT10.cmpd.rclb.mgf	30.9	656.304	2	0	-0.0063	0	2	YRLR	TEGDGVYTLNDK	KQWI		0	25141	P00738;P00739	P00738{60-71};P00739{61-72}	0	0	0	A0A0C4DGL8;H0Y300;J3KRH2;J3KTC3;J3QLC9;J3QR68;P00738;P00739;P00739-2	96.65	96.65	96.65	26.1919	24.6053	25.1104	4.58503	5.19382	4.284	121.93	121.93	121.93
20157@IDIBAPS_Term_PET4.cmpd.rclb.mgf	70.97	726.905	2	0	-0.0035	0	2	VTQR	LNGEIQALELPQK	AEAL		0	22881	P04114	P04114{2450-2462}	0	0	0	P04114	81.46	81.46	81.46	23.1814	21.6953	22.4677	6.85387	7.85387	7.30103	138.135	138.135	138.135
24143@Exos_IDIBAPS_PET7.cmpd.rclb.mgf	74.43	872.936	2	1	0.0055	0	2	SNNK	YAASSYLSLTPEQWK	SHRS		0	32618	B9A064;P0DOY3	B9A064{174-188};P0DOY3{66-80}	0	0	0	A0A0B4J231;A0M8Q6;B9A064;P0CF74;P0CG04;P0DOY2;P0DOY3	93.46	93.46	93.46	29.5175	27.8948	28.0696	6.72125	8.76955	10.0458	147.857	147.857	147.857
9252@IDIBAPS_Term_CT5.cmpd.rclb.mgf	41.33	850.875	2	0	0.0152	0	2	KSHR	SYSCQVTHEGSTVEK	TVAP	MOD:00110 C4	0	32618	B9A064;P0DOY3	B9A064{192-206};P0DOY3{84-98}	0	0	0	A0A0B4J231;B9A064;P0CF74;P0CG04;P0DOY2;P0DOY3	54.57	54.57	54.57	25.2023	23.6396	23.5207	13.2757	15	12.3665	160.658	160.658	160.658
40212@Exos_IDIBAPS_CT10.cmpd.rclb.mgf	117.72	727.925	2	0	-0.0041	0	2	HDLK	IAIANIIDEIIEK	LKSL		0	22881	P04114	P04114{2196-2208}	0	0	0	P04114	73.15	73.15	73.15	25.3139	23.8186	24.7119	5.40894	5.74473	5.5376	144.732	144.732	144.732
14321@IDIBAPS_Term_CT1.cmpd.rclb.mgf	58.53	669.342	3	0	0.0014	0	2	VTSR	FAHYVVTSQVVNTANEAR	EVAF		0	4673	P19827	P19827{66-83}	0	0	0	F8WAS2;P19827	82.71	82.71	82.71	27.6646	26.008	26.2251	11.1135	13.5229	13.2007	123.901	123.901	123.901
33095@Exos_IDIBAPS_PET6.cmpd.rclb.mgf	98.65	861.957	2	0	-0.0003	0	2	TETR	SDFYDIVLVATPLNR	KMSN		0	2364	Q9UHG3	Q9UHG3{305-319}	0	0	0	Q9UHG3;Q9UHG3-2	96.3	96.3	96.3	25.6613	23.9808	24.5489	9.39794	9.40894	8.67778	146.33	146.33	146.33
34070@Exos_IDIBAPS_PET6.cmpd.rclb.mgf	101.23	911.13	3	0	-0.0038	0	2	DYLR	WVQTLSEQVQEELLSSQVTQELR	ALMD	MOD:00685 Q10	0	9855	P02649	P02649{57-79}	0	0	0	E7ERP7;E9PEV4;H0Y7L5;P02649	104.06	104.06	104.06			28.5514	13.5686	13.5376	14.4685	125.216	125.216	132.547
28840@Exos_IDIBAPS_PET7.cmpd.rclb.mgf	87.57	768.861	2	0	-0.0022	0	2	ARLK	SWFEPLVEDMQR	QWAG		0	9855	P02649	P02649{281-292}	0	0	0	P02649	70.65	70.65	70.65	28.8473	27.2109	27.516	6.79588	5.07572	7.13077	115.288	115.288	115.288
27487@IDIBAPS_Term_CT5.cmpd.rclb.mgf	90.25	824.112	3	0	0.0017	0	2	PGSK	STATISGLKPGVDYTITVYAVTGR	GDSP		0	34575	P02751	P02751{1501-1524}	0	0	0	H0Y7Z1;P02751;P02751-10;P02751-11;P02751-12;P02751-13;P02751-14;P02751-15;P02751-17;P02751-3;P02751-4;P02751-5;P02751-6;P02751-7;P02751-8;P02751-9	62.39	62.39	62.39	25.7117	24.1587	24.3748	12.4949	13.3979	15	144.67	144.67	144.67
23774@Exos_IDIBAPS_CT10.cmpd.rclb.mgf	72.78	797.399	2	0	0.006	0	2	LKHR	LEDMEQALSPSVFK	AIME		0	5283	P05155	P05155{367-380}	0	0	0	E9PGN7;P05155;P05155-2;P05155-3	55.49	55.49	55.49	23.0642	21.5194	21.9109	8.67778	9.37675	10.0809	125.582	125.582	125.582
19213@IDIBAPS_Term_PET1.cmpd.rclb.mgf	69.25	952.975	2	0	-0.0035	0	2	LILR	VIGNMGQTMEQLTPELK	SSIL	MOD:00719 M9	0	22881	P04114	P04114{491-507}	0	0	0	A8MUN2;P04114	64.26	64.26	64.26	24.4383	22.664	22.9555	14.0458	12.5528	13.585	133.116	133.116	133.116
23963@Exos_IDIBAPS_CT10.cmpd.rclb.mgf	73.28	802.927	2	0	0.0024	0	2	KGNR	IAQWQSFQLEGGLK	QFSF		0	8650	P01023	P01023{175-188}	0	0	0	P01023	62.4	62.4	62.4	27.4287	25.7038	26.4186	8.55284	7.40894	8.35655	138.646	138.646	138.646
2221@Exos_IDIBAPS_CT7.cmpd.rclb.mgf	16.93	645.31	2	0	0.0029	0	2	QTIK	SGSDEVQVGQQR	TFIS		0	28644	P01024	P01024{1571-1582}	0	0	0	M0QXZ3;P01024	83.25	83.25	83.25	22.7166	21.1211	21.6071	6.25181	7.95861	5.92082	128.812	128.812	128.812
10266@Exos_IDIBAPS_CT10.cmpd.rclb.mgf	37.88	720.373	2	0	0.0007	0	2	SQVK	YAGSQVASTSEVLK	YTLF		0	15328	P04275	P04275{1349-1362}	0	0	0	P04275	92.57	92.57	92.57	27.3804	25.831	26.4246	8.19382	10.7959	9.24413	152.795	152.795	152.795
20259@IDIBAPS_Term_PET3.cmpd.rclb.mgf	73.1	751.883	2	0	-0.0002	0	2	QDSK	DSTYSLSSTLTLSK	ADYE		0	8728	P01834	P01834{63-76}	0	0	0	P01834	90.76	90.76	90.76	25.5851	23.9186	24.3477	8.72125	6.39794	8.56864	126.099	126.099	126.099
27353@IDIBAPS_Term_CT2.cmpd.rclb.mgf	91.63	806.895	2	0	-0.0028	0	2	LNLK	LLDNWDSVTSTFSK	LREQ		0	26138	P02647	P02647{70-83}	0	0	0	F8W696;P02647	98.31	98.31	98.31	30.8931	29.2753	29.66	7.00436	11.3979	5.85387	116.077	116.077	116.077
16676@IDIBAPS_Term_PET2.cmpd.rclb.mgf	59.48	756.853	2	0	0.0009	0	2	TGLR	DASGATFTWTPSSGK	SAVQ		0	17352	A0A0G2JMB2;P01877	A0A0G2JMB2{141-155};P01877{141-155}	0	0	0	A0A0G2JMB2;A0A286YEY5;P01877	114.81	114.81	114.81	30.2398	28.5943	29.0269	8.92082	13.8539	11.9586	151.97	151.97	151.97
21645@IDIBAPS_Term_PET2.cmpd.rclb.mgf	73.03	967.4	2	0	0.0043	0	2	RHQR	TPENYPNDGLTMNYCR	NPDA	MOD:00110 C15	0	9319	P08519	P08519{4159-4174}	0	0	0	P08519	79.87	79.87	79.87	31.8203	30.0941	30.0862	8.19382	8.76955	9.92082	127.82	127.82	127.82
8904@Exos_IDIBAPS_CT7.cmpd.rclb.mgf	34.18	502.283	2	1	0.0119	0	2	VPLK	TGLQEVEVK	AAVY		0	28644	P01024	P01024{905-913}	0	0	0	P01024	75.49	75.49	75.49	22.2952	20.8935	21.6515	5.95861	6.01773	6.05552	115.302	115.302	115.302
26148@Exos_IDIBAPS_CT7.cmpd.rclb.mgf	79.67	817.084	3	0	0.0003	1	2	ITAK	GESKLEVLNFDFQANAQLSNPK	INPL		0	22881	P04114	P04114{2797-2818}	0	0	0	P04114	117.72	117.72	117.72	32.7075	31.0102	31.0108	12.4949	15	12.699	136.751	136.751	136.751
30349@IDIBAPS_Term_PET5.cmpd.rclb.mgf	104.78	823.915	2	0	0.0038	0	2	KLIR	DVWGIEGPIDAAFTR	INCQ		0	25604	P04004	P04004{198-212}	0	0	0	P04004	94.72	94.72	94.72	30.886	29.2532	29.5186	8.95861	9.60206	9.74473	132.297	132.297	132.297
24163@Exos_IDIBAPS_PET10.cmpd.rclb.mgf	75.33	1064.54	2	0	-0.0031	0	2	ITGR	YEDGTLSLTSTSDLQSGIIK	NTAS		0	22881	P04114	P04114{1537-1556}	0	0	0	P04114	117.38	117.38	117.38	24.9765	23.3393	23.3795	13.0088	11.9208	13.6383	156.718	156.718	156.718
22952@Exos_IDIBAPS_PET8.cmpd.rclb.mgf	71.2	902.389	3	0	-0.0104	0	2	VCGR	GGGGSFGYSYGGGSGGGFSASSLGGGFGGGSR	GFGG		0	24798	P35527	P35527{64-95}	0	0	0	P35527	97.4	97.4	97.4	23.3658	21.7599	21.0463	9.5376	11.3098	10.3468	157.211	157.211	157.211
28666@IDIBAPS_Term_PET1.cmpd.rclb.mgf	96.42	833.968	2	0	0.0012	0	2	NIKR	GIISALLVPPETEEAK	QVLF		0	22881	P04114	P04114{159-174}	0	0	0	A8MUN2;P04114	34.64	34.64	34.64	28.5456	27.0969	27.7718	7.58503	7.55284	7.14267	129.725	129.725	129.725
23535@IDIBAPS_Term_PET3.cmpd.rclb.mgf	82.33	753.361	2	0	0.0003	0	2	QNFK	LTGSCSYVLFQNK	EQDL	MOD:00110 C5	0	15328	P04275	P04275{1968-1980}	0	0	0	P04275	96.83	96.83	96.83	30.0889	28.4795	28.7418	7.49485	7.95861	6.63827	139.992	139.992	139.992
17038@IDIBAPS_Term_CT4.cmpd.rclb.mgf	62.92	527.948	3	0	0.0021	0	2	NEIK	HIYAISSAALSASYK	ADTV		0	22881	P04114	P04114{1838-1852}	0	0	0	P04114	63.75	63.75	63.75	32.3325	30.7666	31.3589	12.5086	11.0555	11.9208	125.953	125.953	125.953
18697@IDIBAPS_Term_CT5.cmpd.rclb.mgf	66.3	965.504	2	0	0.0003	0	2	VYYR	VQNATLAVANITNADSATR	LLAQ		0	30741	P27105	P27105{126-144}	0	0	0	F8VSL7;P27105	138.76	138.76	138.76	32.1186	30.4742	30.7709	12.0706	15	13.3188	162.876	162.876	162.876
15350@IDIBAPS_Term_PET3.cmpd.rclb.mgf	59.45	621.824	2	0	0.0026	0	2	NVPK	ATGVLYDYVNK	YHWE		0	22881	P04114	P04114{4077-4087}	0	0	0	P04114	61.15	61.15	61.15	24.412	23.0944	23.6897	4.58503	3.79588	4.65758	132.809	132.809	132.809
28176@Exos_IDIBAPS_CT6.cmpd.rclb.mgf	85.55	783.404	2	0	0.0014	0	2	VFPK	AVSMPSFSILGSDVR	VPSY		0	22881	P04114	P04114{3277-3291}	0	0	0	P04114	102.76	102.76	102.76	29.5476	27.9596	28.5471	8.4437	9.20761	8.82391	145.933	145.933	145.933
24220@Exos_IDIBAPS_PET10.cmpd.rclb.mgf	75.5	1064.54	2	0	-0.0032	0	2	ITGR	YEDGTLSLTSTSDLQSGIIK	NTAS		0	22881	P04114	P04114{1537-1556}	0	0	0	P04114	128.02	128.02	128.02	26.6515	25.0143	25.0545	12.1192	12.8239	13.9208	162.955	162.955	162.955
21169@Exos_IDIBAPS_PET10.cmpd.rclb.mgf	67.3	815.378	2	0	0.0018	0	2	DTKK	MTSNFPVDLSDYPK	SLHM	MOD:00719 M1	0	22881	P04114	P04114{1189-1202}	0	0	0	P04114	89.2	89.2	89.2	29.9602	28.3064	28.5535	7.85387	10.3188	12.8239	125.646	125.646	125.646
16037@Exos_IDIBAPS_PET6.cmpd.rclb.mgf	52.2	1047.03	2	0	0.0027	1	2	KELK	AYKSELEEQLTPVAEETR	ARLS		0	9855	P02649	P02649{91-108}	0	0	0	E7ERP7;E9PEV4;H0Y7L5;P02649	123.33	123.33	123.33	31.9192	30.2234	30.3398	14.4437	15	15	191.561	191.561	191.561
10719@Exos_IDIBAPS_CT9.cmpd.rclb.mgf	39.52	686.837	2	0	0.0046	0	2	LDPK	GTSQNDPNWVVR	HQGK		0	27785	P07996	P07996{969-980}	0	0	0	P07996;P07996-2	91.75	91.75	91.75	24.2582	22.7687	23.3395	5.48149	6.49485	5.61979	116.849	116.849	116.849
22523@IDIBAPS_Term_CT4.cmpd.rclb.mgf	78.18	714.829	2	0	0.0007	0	2	SSCR	ILTSDVFQDCNK	LVDP	MOD:00110 C10	0	15328	P04275	P04275{1062-1073}	0	0	0	P04275	88.82	88.82	88.82	25.0987	23.5047	23.871	9.50864	8.3279	8.69897	124.242	124.242	124.242
12497@IDIBAPS_Term_CT4.cmpd.rclb.mgf	50.75	590.304	2	0	-0.0002	0	2	YQTK	YEELQITAGR	HGDD		0	11668	P04259;P04264	P04259{360-369};P04264{377-386}	0	0	0	P04259;P04264	76.53	76.53	76.53	29.458	27.9664	28.727	5.88606	5.08619	6.61979	127.921	127.921	127.921
21653@IDIBAPS_Term_PET4.cmpd.rclb.mgf	75.1	779.902	2	0	-0.0007	0	2	KKYR	ITENDIQIALDDAK	INFN		0	22881	P04114	P04114{2151-2164}	0	0	0	P04114	132.72	132.72	132.72	23.8014	22.2856	22.6861	8.37675	9.4437	9.38722	150.224	150.224	150.224
10987@IDIBAPS_Term_PET5.cmpd.rclb.mgf	48.13	720.868	2	1	-0.0098	0	2	SQVK	YAGSQVASTSEVLK	YTLF		0	15328	P04275	P04275{1349-1362}	0	0	0	P04275	105.11	105.11	105.11			18.0758				162.112	162.112	162.112
21300@Exos_IDIBAPS_CT10.cmpd.rclb.mgf	66.35	693.896	2	0	-0.0001	0	2	GKEK	IAELSATAQEIIK	SQAI		0	22881	P04114	P04114{4466-4478}	0	0	0	P04114	70.39	70.39	70.39	28.5143	26.9614	27.7921	4.88606	5.18709	5.08619	143.281	143.281	143.281
30864@Exos_IDIBAPS_CT9.cmpd.rclb.mgf	94.27	693.861	2	0	-0.0012	0	2	ESFK	VSFLSALEEYTK	KLNT		0	26138	P02647	P02647{251-262}	0	0	0	F8W696;P02647	79.27	79.27	79.27	26.7088	25.1075	25.5614	4.82391	8.03621	4.76955	115.927	115.927	115.927
1110@Exos_IDIBAPS_CT7.cmpd.rclb.mgf	13.97	870.854	2	0	-0.0053	0	2	SGGR	GSSSGGGYSSGSSSYGSGGR	QSGS		0	11668	P35908	P35908{525-544}	0	0	0	P35908	120.87	120.87	120.87	30.926	29.3901	29.7052	7.60206	13.4559	8.0655	123.951	123.951	123.951
17216@IDIBAPS_Term_PET2.cmpd.rclb.mgf	60.85	865.928	2	0	0.0034	0	2	KAYK	SELEEQLTPVAEETR	ARLS		0	9855	P02649	P02649{94-108}	0	0	0	E7ERP7;E9PEV4;H0Y7L5;P02649	106.76	106.76	106.76	29.8346	28.1397	28.3497	12.0555	10.3665	9.63827	148.295	148.295	148.295
10078@IDIBAPS_Term_PET2.cmpd.rclb.mgf	42	691.328	2	0	0.0003	0	2	DKVR	ALEESNYELEGK	IKEW		0	16188	P13645	P13645{166-177}	0	0	0	P13645	83.42	83.42	83.42	23.0476	21.4286	21.9507	5.82391	7.82391	5.88606	136.554	136.554	136.554
9057@IDIBAPS_Term_PET4.cmpd.rclb.mgf	41.15	794.377	2	0	-0.0032	0	2	YLDK	VQALEEANNDLENK	IQDW	MOD:00684 N9	0	24798	P35527	P35527{171-184}	0	0	0	P35527			100.92			25.5174			8.10237	75.9997	75.9997	151.938
26643@Exos_IDIBAPS_PET8.cmpd.rclb.mgf	81.05	857.474	3	0	0.0016	1	2	DEIK	RLPGDIQVVPIGVGPNANVQELER	IGWP		0	15328	P04275	P04275{1618-1641}	0	0	0	P04275	95.08	95.08	95.08	36.7185	35.1656	35.5005	14.1938	15	15	120.505	120.505	120.505
17340@Exos_IDIBAPS_PET7.cmpd.rclb.mgf	56.67	696.993	3	0	0.0046	1	2	GYTK	DDKHEQDMVNGIMLSVEK	LIKD	MOD:00684 N10	0	22881	P04114	P04114{743-760}	0	0	0	A8MUN2;P04114	34.92	34.92	81.9	30.0626	28.5253	24.3415	6.00436	7.11919	8.02687	75.5427	75.5427	114.986
10600@IDIBAPS_Term_PET1.cmpd.rclb.mgf	45.58	673.017	3	0	0.003	1	2	HATK	TAKDALSSVQESQVAQQAR	GWVT		0	21418	P02656	P02656{42-60}	0	0	0	B0YIW2;P02656	111.2	111.2	111.2	28.885	27.3187	27.4266	10.8861	12.3768	10.8539	123.612	123.612	123.612
19632@IDIBAPS_Term_PET1.cmpd.rclb.mgf	70.43	508.312	2	0	0.0006	0	2	YDLK	SVLGQLGITK	VFSN		0	27878	A0A024R6I7;P01009	A0A024R6I7{325-334};P01009{325-334}	0	0	0	A0A024R6I7;A0A0G2JRN3;P01009;P01009-2	70.76	70.76	70.76	14.857	13.4617	14.4812	2.11351	0.721246	2.76955	115.811	115.811	115.811
20074@IDIBAPS_Term_PET2.cmpd.rclb.mgf	68.48	825.398	3	0	-0.0155	0	2	EECR	MSGDLSSNVTVSVTSSTISSNVASK	AAFG	MOD:00719 M1	0	11668	P35908	P35908{491-515}	0	0	0	P35908	121.86	121.86	121.86	28.0342	26.3459	26.0008	15	15	15	122.05	122.05	122.05
26661@Exos_IDIBAPS_PET7.cmpd.rclb.mgf	81.38	857.476	3	0	0.0072	1	2	DEIK	RLPGDIQVVPIGVGPNANVQELER	IGWP		0	15328	P04275	P04275{1618-1641}	0	0	0	P04275	105.72	105.72	105.72	35.8662	34.3606	34.7171	15	15	15	132.933	132.933	132.933
12744@Exos_IDIBAPS_PET7.cmpd.rclb.mgf	44.85	695.844	2	0	-0.0018	0	2	LALK	QSLEASLAETEGR	YCVQ		0	16188	P13645	P13645{387-399}	0	0	0	P13645	115.39	115.39	115.39	25.7917	24.2374	24.7437	9.22185	5.05061	8.08092	127.46	127.46	127.46
29622@IDIBAPS_Term_CT2.cmpd.rclb.mgf	98.48	700.407	2	0	0.0009	0	2	LTGR	TLADLTLLDSPIK	VPLL		0	22881	P04114	P04114{2013-2025}	0	0	0	P04114	95.38	95.38	95.38	28.8294	27.3894	28.2049	6.12494	5.1549	6.52288	135.901	135.901	135.901
23646@IDIBAPS_Term_PET5.cmpd.rclb.mgf	83.78	829.443	2	0	0.0015	0	2	TLPK	SVSDGIAALDLNAVANK	IADF		0	22881	P04114	P04114{3830-3846}	0	0	0	P04114	115.17	115.17	115.17	24.9402	23.357	23.777	9.92082	11.0177	9.00436	156.123	156.123	156.123
23244@Exos_IDIBAPS_PET7.cmpd.rclb.mgf	72.08	937.768	3	0	-0.0027	1	2	VSKR	VAWHYDEEKIEFEWNTGTNVDTK	KMTS		0	22881	P04114	P04114{1165-1187}	0	0	0	P04114	64.26	64.26	64.26	36.8641	35.2413	34.769	15	14.6778	15	142.637	142.637	142.637
29462@Exos_IDIBAPS_CT10.cmpd.rclb.mgf	87.83	697.351	2	0	-0.0013	0	2	HFSR	ASSIIDELFQDR	FFTR		0	18882	P10909	P10909{183-194}	0	0	0	E7ERK6;H0YC35;H0YLK8;P10909;P10909-2;P10909-3;P10909-4;P10909-5;P10909-6	83.68	83.68	83.68	27.4835	25.8144	26.3249	4.79588	4.5376	5.45593	121.643	121.643	121.643
15283@Exos_IDIBAPS_PET10.cmpd.rclb.mgf	51.82	621.821	2	0	-0.0024	0	2	NVPK	ATGVLYDYVNK	YHWE		0	22881	P04114	P04114{4077-4087}	0	0	0	P04114	60.25	60.25	60.25	24.5798	23.2077	23.6992	4.45593	3.31876	4.67778	123.051	123.051	123.051
5747@Exos_IDIBAPS_PET8.cmpd.rclb.mgf	26.78	665.354	2	0	-0.0006	0	2	ALKK	VALTAQTGEQPSK	INRT		0	16796	P16452	P16452{59-71}	0	0	0	H3BTE6;P16452;P16452-2;P16452-3	100.36	100.36	100.36	28.0115	26.371	27.0439	7.10791	8.13077	8	142.913	142.913	142.913
19138@Exos_IDIBAPS_CT6.cmpd.rclb.mgf	61.17	726.906	2	0	-0.0011	0	2	VTQR	LNGEIQALELPQK	AEAL		0	22881	P04114	P04114{2450-2462}	0	0	0	P04114	78.06	78.06	78.06	27.5026	26.0118	26.7672	10.3872	8.85387	8.50864	142.727	142.727	142.727
10670@Exos_IDIBAPS_PET6.cmpd.rclb.mgf	38.4	828.081	3	0	0.0311	1	2	REGK	QVGSGVTTDQVQAEAKESGPTTYK	VTST	MOD:00685 Q10	0	36756	P01871	P01871{154-177}	0	0	0	A0A1B0GUU9;P01871;P01871-2	78.76	78.76	78.76	29.1261	27.3104	27.3121	15	15	15	129.269	129.269	131.402
25730@Exos_IDIBAPS_CT9.cmpd.rclb.mgf	79.12	1166.48	2	0	-0.0005	0	2	SFSR	GSSGGGCFGGSSGGYGGLGGFGGGSFR	GSYG	MOD:00110 C7	0	16188	P13645	P13645{60-86}	0	0	0	P13645	122.52	122.52	122.52	35.0746	33.5068	33.1064	12.7212	12.7959	12.0315	134.035	134.035	134.035
28776@IDIBAPS_Term_CT2.cmpd.rclb.mgf	96.03	693.922	2	0	0.0004	0	2	NKEK	NVPLPVIAELPPK	VSVF		0	36756	P01871	P01871{100-112}	0	0	0	A0A1B0GUU9;P01871;P01871-2	61.48	61.48	61.48	23.821	22.3116	23.4266	11.6383	8.27572	11.9586	120.927	120.927	120.927
9281@IDIBAPS_Term_PET1.cmpd.rclb.mgf	42.15	815.9	2	0	-0.0009	0	2	SRPR	VTEPISAESGEQVER	VNEP		0	12449	O14791	O14791{306-320}	0	0	0	O14791;O14791-2;O14791-3	79.39	79.39	79.39	24.1443	22.5198	22.7417	8.82391	6.1549	8.37675	128.378	128.378	128.378
26522@Exos_IDIBAPS_PET8.cmpd.rclb.mgf	80.73	857.474	3	0	-0.0002	1	2	DEIK	RLPGDIQVVPIGVGPNANVQELER	IGWP		0	15328	P04275	P04275{1618-1641}	0	0	0	P04275	123.9	123.9	123.9	37.1357	35.5828	35.9176	15	15	15	147.89	147.89	147.89
32514@Exos_IDIBAPS_PET7.cmpd.rclb.mgf	98	828.432	3	0	0.0016	0	2	EQVK	NFVASHIANILNSEELDIQDLK	KLVK		0	22881	P04114	P04114{591-612}	0	0	0	A8MUN2;P04114	80.14	80.14	80.14	25.5072	23.9074	23.9712	13.0088	15	12.9208	127.382	127.382	127.382
11151@IDIBAPS_Term_CT4.cmpd.rclb.mgf	47.17	746.812	2	0	0.0039	0	2	EGLK	LSNDMMGSYAEMK	FDHT	MOD:00719 M5	0	22881	P04114	P04114{1738-1750}	0	0	0	P04114	116.8	116.8	116.8	32.343	30.7872	30.929	11.2218	11.3768	11.8861	152.325	152.325	152.325
29111@Exos_IDIBAPS_PET10.cmpd.rclb.mgf	89.32	697.352	2	0	0.0005	0	2	HFSR	ASSIIDELFQDR	FFTR		0	18882	P10909	P10909{183-194}	0	0	0	E7ERK6;H0YC35;H0YLK8;P10909;P10909-2;P10909-3;P10909-4;P10909-5;P10909-6	84.86	84.86	84.86	25.4451	23.7237	24.3387	6.03621	6.284	6.88606	146.376	146.376	146.376
17834@IDIBAPS_Term_CT5.cmpd.rclb.mgf	64.02	852.049	3	0	-0.0019	0	2	EESR	MSGECAPNVSVSVSTSHTTISGGGSR	GGGG	MOD:00110 C5	0	11668	P04264	P04264{493-518}	0	0	0	P04264	79.85	79.85	79.85	37.2156	35.5784	35.1305	15	15	15	146.867	146.867	146.867
21775@IDIBAPS_Term_PET2.cmpd.rclb.mgf	73.37	808.909	2	0	-0.0052	0	2	RIAK	GGVNDNFQGVLQNVR	FVFG		0	27785	P07996	P07996{202-216}	0	0	0	P07996;P07996-2	114.32	114.32	114.32	23.2076	21.5437	21.9447	9.48149	9.60206	8.88606	147.502	147.502	147.502
28973@Exos_IDIBAPS_PET6.cmpd.rclb.mgf	86.82	805.44	3	0	0.0004	0	2	EIKR	LPGDIQVVPIGVGPNANVQELER	IGWP		0	15328	P04275	P04275{1619-1641}	0	0	0	P04275	121.2	121.2	121.2	35.3862	33.7805	34.1083	15	15	15	121.739	121.739	121.739
33395@IDIBAPS_Term_CT2.cmpd.rclb.mgf	109.52	910.804	3	0	0.002	0	2	DYLR	WVQTLSEQVQEELLSSQVTQELR	ALMD		0	9855	P02649	P02649{57-79}	0	0	0	E7ERP7;E9PEV4;H0Y7L5;P02649	117.61	117.61	117.61	35.4238	33.6692	33.5921	13.7696	15	14.9208	138.658	138.658	138.658
29533@Exos_IDIBAPS_CT6.cmpd.rclb.mgf	89.13	745.363	3	0	-0.0085	1	2	MEPK	DKDQEVLLQTFLDDASPGDK	RLAA		0	22881	P04114	P04114{538-557}	0	0	0	A8MUN2;P04114	80.88	80.88	80.88	29.8745	28.0565	28.049	15	14.585	13.0315	119.545	119.545	119.545
22588@IDIBAPS_Term_CT5.cmpd.rclb.mgf	76.95	850.417	2	0	0.0001	0	2	NVKK	QISNLQQSISDAEQR	GENA	MOD:00040 Q1	0	11668	P04264	P04264{418-432}	0	0	0	P04264	85.77	85.77	85.77	30.4514	28.7224	29.0967	11.4437		11.4685	134.984	134.984	134.984
37981@Exos_IDIBAPS_PET7.cmpd.rclb.mgf	113.78	727.927	2	0	-0.0003	0	2	HDLK	IAIANIIDEIIEK	LKSL		0	22881	P04114	P04114{2196-2208}	0	0	0	P04114	71.87	71.87	71.87	29.6507	28.087	29.039	5.76955	5.76955	6.10237	152.522	152.522	152.522
19102@Exos_IDIBAPS_PET8.cmpd.rclb.mgf	61.22	726.907	2	0	-0.0005	0	2	VTQR	LNGEIQALELPQK	AEAL		0	22881	P04114	P04114{2450-2462}	0	0	0	P04114	77.99	77.99	77.99	24.4885	22.9984	23.7717	7.49485	6.76955	7.14267	140.832	140.832	140.832
28371@IDIBAPS_Term_CT2.cmpd.rclb.mgf	94.52	965.454	2	1	-0.0025	0	2	LAAK	NLTDFAEQYSIQDWAK	RMKA		0	22881	P04114	P04114{2560-2575}	0	0	0	P04114	123.87	123.87	123.87	35.4697	33.895	34.0641	15	15	15	157.159	157.159	157.159
10657@IDIBAPS_Term_CT3.cmpd.rclb.mgf	47.43	753.394	2	0	-0.0016	0	2	ATLR	IGQDGISTSATTNLK	CSLL		0	22881	P04114	P04114{1647-1661}	0	0	0	P04114	101.28	101.28	101.28	26.4957	24.9524	25.53	11.8861	10.9208	11.3768	178.343	178.343	178.343
23526@IDIBAPS_Term_PET2.cmpd.rclb.mgf	78.07	765.847	2	0	0.0004	0	2	FHEK	DYDSLAQPGFFDR	FIRW		0	30997	P12110	P12110{1001-1013}	0	0	0	P12110	78.82	78.82	78.82	28.158	26.6745	27.0087	8.95861	9.69897	7.95861	116.198	116.198	116.198
16484@IDIBAPS_Term_CT2.cmpd.rclb.mgf	61.55	386.21	3	0	0.0015	0	2	LNIK	SPAFTDLHLR	YQKD		0	22881	P04114	P04114{3980-3989}	0	0	0	P04114	48.26	48.26	48.26	33.5336	32.0733	32.8193	9.52288	8.34679	6.95861	123.356	123.356	123.356
13591@IDIBAPS_Term_PET2.cmpd.rclb.mgf	51.17	496.276	3	0	0.0006	0	2	QLKR	HIQNIDIQHLAGK	LKQH		0	22881	P04114	P04114{2272-2284}	0	0	0	P04114	63.11	63.11	63.11	33.9602	32.3064	33.0155	10.3665	11.6383	11.1871	145.108	145.108	145.108
7292@Exos_IDIBAPS_PET7.cmpd.rclb.mgf	30.95	598.796	2	0	0	0	2	LTTK	NMEVSVATTTK	AQIP	MOD:00719 M2	0	22881	P04114	P04114{3420-3430}	0	0	0	P04114	61.16	61.16	61.16	26.7371	25.1724	25.9047	3.55284	3.01323	3.76955	116.049	116.049	116.049
20491@IDIBAPS_Term_CT4.cmpd.rclb.mgf	72.62	827.392	2	0	0.0007	0	2	DEEK	IEFEWNTGTNVDTK	KMTS		0	22881	P04114	P04114{1174-1187}	0	0	0	P04114	94.3	94.3	94.3	33.2507	31.7638	31.9521	6	9.22185	6.07058	123.116	123.116	123.116
20438@IDIBAPS_Term_CT5.cmpd.rclb.mgf	71.02	727.403	2	1	-0.0079	0	2	VTQR	LNGEIQALELPQK	AEAL		0	22881	P04114	P04114{2450-2462}	0	0	0	P04114	86.15	86.15	86.15			17.344			5.04576	134.826	134.826	134.826
9215@IDIBAPS_Term_PET3.cmpd.rclb.mgf	42.52	738.756	2	0	-0.0074	0	2	EFAK	TCVADESAENCDK	SLHT	MOD:00110 C2;MOD:00110 C11	0	37890	P02768	P02768{76-88}	0	0	0	A0A087WWT3;A0A0C4DGB6;H7C013;P02768;P02768-3	75.26	75.26	75.26	32.1786	31.1208	31.2623	5.85387	5.13668	5.95861	118.752	118.752	118.752
10264@Exos_IDIBAPS_PET8.cmpd.rclb.mgf	38.35	678.324	3	0	-0.001	0	2	NEVR	IHSGSFQSQVELSNDQEK	AHLD		0	22881	P04114	P04114{3639-3656}	0	0	0	P04114	79.01	79.01	79.01	26.1141	24.4001	24.4486	13.7212	10.4949	13.8861	124.655	124.655	124.655
14175@Exos_IDIBAPS_PET6.cmpd.rclb.mgf	47.4	612.322	2	1	0.0044	0	2	INKR	TAAENEFVTLK	KDVD		0	11668	P02538;P04259;P48668	P02538{261-271};P04259{261-271};P48668{261-271}	0	0	0	P02538;P04259;P12035;P48668	81.93	81.93	81.93	29.6218	28.1665	28.8799	5.1549	4.42022	5.58503	127.728	127.728	127.728
13832@IDIBAPS_Term_CT3.cmpd.rclb.mgf	56.53	604.811	2	0	-0.002	0	2	INKR	TAAENDFVTLK	KDVD		0	11668	P35908	P35908{276-286}	0	0	0	P35908	77.51	77.51	77.51	30.6324	29.116	29.8307	6.52288	2	6.67778	125.667	125.667	125.667
7312@IDIBAPS_Term_CT2.cmpd.rclb.mgf	36.77	700.329	2	0	0.0003	0	2	RFQK	AASGTTGTYQEWK	DKAQ		0	22881	P04114	P04114{4133-4145}	0	0	0	P04114	105.28	105.28	105.28	23.1988	21.6572	22.0532	6.79588	7.92082	8.19382	147.838	147.838	147.838
30599@IDIBAPS_Term_PET2.cmpd.rclb.mgf	99.17	789.41	3	0	0.0163	0	2	WKDK	AQNLYQELLTQEGQASFQGLK	DNVF		0	22881	P04114	P04114{4148-4168}	0	0	0	P04114	75.35	75.35	75.35	32.0385	30.3769	30.4116	15	15	13.7959	139.585	139.585	139.585
14141@Exos_IDIBAPS_CT7.cmpd.rclb.mgf	47.65	858.929	2	0	-0.0017	0	2	KTAK	DALSSVQESQVAQQAR	GWVT		0	21418	P02656	P02656{45-60}	0	0	0	B0YIW2;P02656	119.02	119.02	119.02	29.0713	27.4214	27.6748	9.19382	8.4318	9.18046	130.574	130.574	130.574
12070@Exos_IDIBAPS_CT6.cmpd.rclb.mgf	42.88	808.359	2	1	-0.0162	0	2	TRDR	MYQMDIQQELQR	YLSL	MOD:00719 M1;MOD:00719 M4	0	22881	P04114	P04114{2523-2534}	0	0	0	P04114			48.19			18.7017				126.175	126.175	126.175
28478@IDIBAPS_Term_CT2.cmpd.rclb.mgf	94.8	883.994	2	0	0	0	2	PPDK	IAIIGAGIGGTSAAYYLR	QKFG		0	2364	Q9UHG3	Q9UHG3{37-54}	0	0	0	F8W8W4;Q9UHG3	73.3	73.3	73.3	30.9238	29.4894	30.1712	9.3098	10.2366	10.3468	119.843	119.843	119.843
27148@Exos_IDIBAPS_PET8.cmpd.rclb.mgf	82.68	693.922	2	0	-0.0003	0	2	NKEK	NVPLPVIAELPPK	VSVF		0	36756	P01871	P01871{100-112}	0	0	0	A0A1B0GUU9;P01871;P01871-2	61.81	61.81	61.81	24.1447	22.6353	23.7503	10.6576	7.17393	11.0757	121.576	121.576	121.576
31650@Exos_IDIBAPS_CT7.cmpd.rclb.mgf	95.32	777.938	2	0	0.0011	0	2	MGAR	TLQGIPQMIGEVIR	KGSK		0	22881	P04114	P04114{805-818}	0	0	0	P04114	62.77	62.77	62.77	23.139	21.7	22.457	8.56864	2.72125	4	116.278	116.278	116.278
4866@IDIBAPS_Term_PET3.cmpd.rclb.mgf	30.6	463.277	2	0	0	0	2	GIVR	TGTHGLLVK	QEDM		0	8650	P01023	P01023{508-516}	0	0	0	H0YFH1;P01023	64.29	64.29	64.29	19.4277	18.3669	19.2041	5.14267	4.74473	5.23657	118.407	118.407	118.407
32677@IDIBAPS_Term_PET4.cmpd.rclb.mgf	108.15	662.038	3	0	-0.0022	0	2	FQKK	TLQALEFHTVPFQLLAR	YKGL		0	37237	Q08380	Q08380{377-393}	0	0	0	Q08380	70.36	70.36	70.36	26.4359	25.0249	25.5647	9.85387	11.3372	10.284	134.374	134.374	134.374
10575@Exos_IDIBAPS_CT10.cmpd.rclb.mgf	38.68	720.373	2	0	0.0001	0	2	SQVK	YAGSQVASTSEVLK	YTLF		0	15328	P04275	P04275{1349-1362}	0	0	0	P04275	99.46	99.46	99.46	28.5822	27.0329	27.6265	10.1249	11.2147	9.25964	154.974	154.974	154.974
30381@Exos_IDIBAPS_PET7.cmpd.rclb.mgf	92.33	873.949	2	0	-0.0011	0	2	TQIK	VNWEEEAASGLLTSLK	DNVP		0	22881	P04114	P04114{4056-4071}	0	0	0	P04114	55.67	55.67	55.67	28.296	26.6918	26.9645	13.1938	10.4815	13.1367	139.524	139.524	139.524
30357@Exos_IDIBAPS_PET7.cmpd.rclb.mgf	92.25	850.749	3	1	-0.0033	0	2	PVSK	GLLIFDASSSWGPQMSASVHLDSK	KKQH	MOD:00719 M15	0	22881	P04114	P04114{1451-1474}	0	0	0	P04114	55.64	55.64	55.64	34.9148	33.1411	32.9143	12.1308	11.699	14.0555	130.698	130.698	130.698
27657@IDIBAPS_Term_PET3.cmpd.rclb.mgf	94.2	702.896	2	1	-0.0056	0	2	AVLK	LSDAGITPLFLTR	QEDR		0	15035	P12111	P12111{2533-2545}	0	0	0	E7ENL6;P12111;P12111-2;P12111-4	68.44	68.44	68.44	26.8279	25.4466	26.1801	7.67778	7.63827	7.49485	134.164	134.164	134.164
21567@Exos_IDIBAPS_PET8.cmpd.rclb.mgf	67.58	917.959	2	0	0.0024	0	2	GITK	VFSNGADLSGVTEEAPLK	LSKA	MOD:00684 N4	0	27878	A0A024R6I7;P01009	A0A024R6I7{335-352};P01009{335-352}	0	0	0	A0A024R6I7;A0A0G2JRN3;P01009;P01009-2	81.17	81.17	110.82			25.3698			8.95861	110.487	110.487	148.657
3142@IDIBAPS_Term_CT1.cmpd.rclb.mgf	27.03	795.324	3	0	0.0039	0	2	GGSR	GGGGGGYGSGGSSYGSGGGSYGSGGGGGGGR	GSYG		0	11668	P04264	P04264{519-549}	0	0	0	P04264	84.92	84.92	84.92	31.1526	29.8949	29.7243	6.27572	11.0088	7.4318	150.73	150.73	150.73
19182@IDIBAPS_Term_CT2.cmpd.rclb.mgf	68.7	644.362	2	0	0	0	2	HTEK	NTLELSNGVIVK	INNQ	MOD:00684 N7	0	22881	P04114	P04114{2865-2876}	0	0	0	P04114			69.87			23.1245			3.69897	62.6919	62.6919	125.919
30363@IDIBAPS_Term_CT2.cmpd.rclb.mgf	100.62	719.719	3	0	-0.0004	0	2	GASK	AVVILVTDVSVDSVDAAADAAR	SNRV		0	15328	P04275	P04275{1795-1816}	0	0	0	P04275	142.04	142.04	142.04	33.6675	32.058	32.3229	15	14.7212	15	121.264	121.264	121.264
25414@IDIBAPS_Term_PET5.cmpd.rclb.mgf	88.95	791.403	2	0	0.0039	0	2	VFPK	AVSMPSFSILGSDVR	VPSY	MOD:00719 M4	0	22881	P04114	P04114{3277-3291}	0	0	0	P04114	73.77	73.77	73.77	24.984	23.2592	23.8636	11.2757	11	11.8239	127.017	127.017	127.017
20736@IDIBAPS_Term_PET5.cmpd.rclb.mgf	75.5	936.475	2	0	-0.0012	0	2	SPAK	LLLQMDSSATAYGSTVSK	RVAW		0	22881	P04114	P04114{1146-1163}	0	0	0	P04114	101.14	101.14	101.14	34.7826	33.0278	33.4844	10.1739	13.2441	12.5686	144.041	144.041	144.041
11577@IDIBAPS_Term_PET1.cmpd.rclb.mgf	48.35	509.301	2	0	-0.001	0	2	RGLK	LATALSLSNK	FVEG		0	22881	P04114	P04114{3395-3404}	0	0	0	P04114	73.37	73.37	73.37	27.2065	25.7566	26.8248	3.67778	4.01323	3.88606	115.085	115.085	115.085
17120@Exos_IDIBAPS_PET7.cmpd.rclb.mgf	56.08	677.853	2	0	-0.0058	0	2	YKNK	YGMVAQVTQTLK	LEDT	MOD:00719 M3	0	22881	P04114	P04114{276-287}	0	0	0	A8MUN2;P04114	61.95	61.95	61.95	25.6002	24.1563	24.8128	7.63827	9.46852	8.56864	153.603	153.603	153.603
34718@Exos_IDIBAPS_PET6.cmpd.rclb.mgf	103.1	746.896	2	0	0.0033	0	2	RYGR	NQGNTWLTAFVLK	TFAQ	MOD:00684 N1	0	8650	P01023;P20742	P01023{1035-1047};P20742{1041-1053}	0	0	0	P01023;P20742;P20742-2	72.2	72.2	81.03			27.4158			7.56864	84.2547	84.2547	125.281
13040@Exos_IDIBAPS_PET8.cmpd.rclb.mgf	45.5	749.405	2	0	-0.0003	0	2	GRVR	AATVGSLAGQPLQER	AQAW		0	9855	P02649	P02649{210-224}	0	0	0	H0Y7L5;P02649	97.63	97.63	97.63	24.5322	23.0599	23.7157	5.48149	4.4437	5.22185	159.132	159.132	159.132
32809@Exos_IDIBAPS_PET7.cmpd.rclb.mgf	98.77	910.803	3	0	-0.0022	0	2	DYLR	WVQTLSEQVQEELLSSQVTQELR	ALMD		0	9855	P02649	P02649{57-79}	0	0	0	E7ERP7;E9PEV4;H0Y7L5;P02649	123.58	123.58	123.58	42.9768	41.2221	41.118	15	15	15	139.675	139.675	139.675
33609@IDIBAPS_Term_CT5.cmpd.rclb.mgf	108.08	916.432	2	0	0.0015	0	2	GGLK	QFSFPLSSEPFQGSYK	VVVQ	MOD:00040 Q1	0	8650	P01023	P01023{189-204}	0	0	0	P01023	65.62	65.62	65.62	25.9533	24.2804	24.3132	8.95861		7.92082	119.568	119.568	119.568
17233@IDIBAPS_Term_PET1.cmpd.rclb.mgf	63.92	581.614	3	0	-0.0008	0	2	KNEK	VIEHIMEDLDTNADK	QLSF		0	21235	P06702	P06702{58-72}	0	0	0	P06702	100.3	100.3	100.3	29.914	28.1718	28.5365	15	13.2076	14.6778	119.204	119.204	119.204
17949@Exos_IDIBAPS_PET8.cmpd.rclb.mgf	58.22	606.246	2	0	-0.002	0	2	AQAR	LGADMEDVCGR	LVQY	MOD:00110 C9	0	9855	P02649	P02649{122-132}	0	0	0	E7ERP7;E9PEV4;H0Y7L5;P02649	77.42	77.42	77.42	34.4925	32.9993	33.2483	6.08092	8	7.65758	137.04	137.04	137.04
19842@IDIBAPS_Term_CT2.cmpd.rclb.mgf	70.57	801.431	2	0	0.0006	0	2	LEHK	VSALLTPAEQTGTWK	LKTQ		0	22881	P04114	P04114{1968-1982}	0	0	0	P04114	91.52	91.52	91.52	24.876	23.2717	23.7296	5.3279	6.10791	6.74473	119.759	119.759	119.759
28731@IDIBAPS_Term_PET2.cmpd.rclb.mgf	92.78	616.966	3	0	0.0022	0	2	GGLK	QFSFPLSSEPFQGSYK	VVVQ		0	8650	P01023	P01023{189-204}	0	0	0	P01023	69.71	69.71	69.71	25.2025	23.5543	23.5864	10.6021	9.4318	9.58503	118.603	118.603	118.603
9568@Exos_IDIBAPS_CT7.cmpd.rclb.mgf	35.88	566.774	2	0	-0.0027	0	2	SFFK	EALQGVGDMGR	AYWD		0	14222	A0A096LPE2	A0A096LPE2{105-115}	0	0	0	A0A096LPE2;P35542	74.96	74.96	74.96	24.0301	22.5308	22.938	9.85387	9.92082	6.45593	114.505	114.505	114.505
20716@IDIBAPS_Term_CT1.cmpd.rclb.mgf	77.03	853.925	2	0	0.0007	0	2	VVNR	ANTVQEATFQMELPK	KAFI		0	26376	Q14624	Q14624{61-75}	0	0	0	B7ZKJ8;Q14624;Q14624-2;Q14624-3;Q14624-4	95.07	95.07	95.07	23.4486	21.7652	22.1969	7.95861	10.4685	9.16115	147.894	147.894	147.894
12037@Exos_IDIBAPS_CT10.cmpd.rclb.mgf	42.42	770.359	3	0	-0.0034	0	2	TYRR	LLEGEDAHLSSSQFSSGSQSSR	DVTS		0	16188	P02533	P02533{418-439}	0	0	0	P02533	128.64	128.64	128.64	32.2328	30.5535	30.4344	15	15	15	133.224	133.224	133.224
32765@Exos_IDIBAPS_CT7.cmpd.rclb.mgf	98.27	815.35	2	0	-0.0009	0	2	NLIK	QNCELFEQLGEYK	FQNA	MOD:00040 Q1;MOD:00110 C3	0	37890	P02768	P02768{414-426}	0	0	0	A0A087WWT3;A0A0C4DGB6;B7WNR0;C9JKR2;D6RHD5;H0YA55;P02768;P02768-2;P02768-3	41.45	41.45	41.45	27.4576	25.806	25.9999	6.56864		7.74473	116.674	116.674	116.674
14741@Exos_IDIBAPS_PET7.cmpd.rclb.mgf	49.97	621.823	2	0	0.0007	0	2	NVPK	ATGVLYDYVNK	YHWE		0	22881	P04114	P04114{4077-4087}	0	0	0	P04114	61.21	61.21	61.21	24.6004	23.239	23.8384	4.82391	3.95861	5.03621	136.924	136.924	136.924
10297@IDIBAPS_Term_PET2.cmpd.rclb.mgf	42.57	579.812	2	0	0.0042	0	2	QYRK	AAISGENAGLVR	ASGR	MOD:00684 N7	0	4673	P19827	P19827{126-137}	0	0	0	F8WAS2;P19827			83.32			28.5132			4.17393	55.9026	55.9026	125.828
27408@Exos_IDIBAPS_PET6.cmpd.rclb.mgf	82.48	735.797	2	0	-0.0031	0	2	WSPR	TPSCGDICNFPPK	IAHG	MOD:00110 C4;MOD:00110 C8	0	9340	P04003	P04003{419-431}	0	0	0	P04003	76.17	76.17	76.17	30.6241	28.9663	29.0697	7.63827	7.49485	8.82391	128.926	128.926	128.926
28493@IDIBAPS_Term_CT1.cmpd.rclb.mgf	100.43	719.721	3	0	0.007	0	2	GASK	AVVILVTDVSVDSVDAAADAAR	SNRV		0	15328	P04275	P04275{1795-1816}	0	0	0	P04275	145.69	145.69	145.69	30.5709	28.9349	29.2461	15	15	15	120.382	120.382	120.382
17340@Exos_IDIBAPS_CT6.cmpd.rclb.mgf	56.52	704.03	3	0	-0.004	0	2	YEMK	LHTEAQIQEEGTVVELTGR	QSSE		0	8650	P01023	P01023{320-338}	0	0	0	P01023	95.88	95.88	95.88	27.1987	25.5378	25.7729	14.3468	15	15	137.905	137.905	137.905
14777@IDIBAPS_Term_CT4.cmpd.rclb.mgf	56.82	782.321	2	1	-0.0033	0	2	LNER	DNCQYVYNVDQR	DTDM	MOD:00110 C3	0	27785	P07996	P07996{811-822}	0	0	0	P07996;P07996-2	80.76	80.76	80.76	27.4693	26.1569	26.2392	8.07058	5.4318	9.34679	121.337	121.337	121.337
18825@IDIBAPS_Term_CT1.cmpd.rclb.mgf	71.3	876.397	2	1	0.0054	0	2	FRYK	LQDFSDQLSDYYEK	FIAE		0	22881	P04114	P04114{4499-4512}	0	0	0	P04114	101.34	101.34	101.34	29.2668	27.7553	27.7521	7.88606	10.7959	9.4318	134.259	134.259	134.259
21932@IDIBAPS_Term_CT3.cmpd.rclb.mgf	79.95	549.296	2	0	-0.001	0	2	GDKR	LAAYLMLMR	SPSQ	MOD:00719 M6	0	22881	P04114	P04114{559-567}	0	0	0	A8MUN2;P04114	54.96	54.96	54.96	18.4764	17.2375	17.977	6.36653	5.284	5.61979	120.711	120.711	120.711
23115@IDIBAPS_Term_CT5.cmpd.rclb.mgf	78.33	843.734	3	0	-0.0155	0	2	VSEK	VHAASWDEPQFSDNSGAELVITR	SHTQ		0	29350	Q4LDE5	Q4LDE5{665-687}	0	0	0	A0A0A0MSD0;Q4LDE5;Q4LDE5-2;Q4LDE5-4	94.05	94.05	94.05	32.1729	30.4475	30.3563	15	15	15	149.651	149.651	149.651
13905@IDIBAPS_Term_PET5.cmpd.rclb.mgf	56.07	568.763	2	0	-0.0006	0	2	FDLR	LVGGDNLCSGR	LEVL	MOD:00110 C8	0	29251	O43866	O43866{246-256}	0	0	0	O43866	90.21	90.21	90.21	27.8077	26.3955	26.8512	3.60206	2.95861	2.35655	117.048	117.048	117.048
21756@IDIBAPS_Term_CT2.cmpd.rclb.mgf	76.18	868.376	3	0	-0.0009	0	2	KDKK	GISTSAASPAVGTVGMDMDEDDDFSK	WNFY		0	22881	P04114	P04114{3996-4021}	0	0	0	P04114	99.09	99.09	99.09	28.4056	26.6583	26.2138	12.2441	15	12.8539	125.876	125.876	125.876
8007@Exos_IDIBAPS_PET8.cmpd.rclb.mgf	32.55	583.297	2	0	0.0003	0	2	IKIR	LENEIQTYR	SLLE		0	16188	P13645	P13645{442-450}	0	0	0	P13645	46	46	46	19.502	17.9215	18.6985	3.33724	3.31876	3.08092	114.333	114.333	114.333
22481@Exos_IDIBAPS_PET10.cmpd.rclb.mgf	70.7	829.444	2	0	0.0047	0	2	TLPK	SVSDGIAALDLNAVANK	IADF		0	22881	P04114	P04114{3830-3846}	0	0	0	P04114	100.56	100.56	100.56	25.2165	23.6444	24.0733	9.48149	10.0706	8.74473	143.026	143.026	143.026
33427@IDIBAPS_Term_CT5.cmpd.rclb.mgf	107.55	973.181	3	0	0.004	0	2	CALR	AVDQSVLLMKPDAELSASSVYNLLPEK	DLTG		0	8650	P01023	P01023{599-625}	0	0	0	P01023	65.5	65.5	65.5	25.3499	23.7069	23.613	10.1367	8.92082	9.07572	156.435	156.435	156.435
9106@Exos_IDIBAPS_CT7.cmpd.rclb.mgf	34.7	680.857	2	0	-0.0002	0	2	VIVK	INNQLTLDSNTK	YFHK		0	22881	P04114	P04114{2877-2888}	0	0	0	P04114	70.13	70.13	70.13	27.5668	26.0115	26.5894	7.02228	7.04096	7.67778	125.101	125.101	125.101
8883@Exos_IDIBAPS_PET7.cmpd.rclb.mgf	35.02	680.856	2	0	-0.0025	0	2	VIVK	INNQLTLDSNTK	YFHK		0	22881	P04114	P04114{2877-2888}	0	0	0	P04114	66.34	66.34	66.34	25.6553	24.117	24.6627	7.50864	7.60206	7.63827	125.844	125.844	125.844
6103@Exos_IDIBAPS_PET7.cmpd.rclb.mgf	27.93	695.31	2	0	-0.001	0	2	RIIR	SSEDPNEDIVER	NIRI		0	34617	P01591	P01591{47-58}	0	0	0	C9JA05;D6RD17;D6RHJ6;P01591	69.73	69.73	69.73	27.9595	26.686	26.9351	7.34679	6.29243	6.03152	119.434	119.434	119.434
17321@IDIBAPS_Term_CT2.cmpd.rclb.mgf	63.73	884.894	2	0	-0.0084	0	2	KQVK	DNENVVNEYSSELEK	HQLY		0	16095	P02675	P02675{164-178}	0	0	0	P02675	72.12	72.12	72.12	30.6304	29.1028	29.157	8.06048	8.20066	8.284	135.87	135.87	135.87
18051@Exos_IDIBAPS_CT6.cmpd.rclb.mgf	58.37	724.832	2	0	-0.0025	0	2	TGKR	LMQCLPNPEDVK	MALE	MOD:00719 M2;MOD:00110 C4	0	9340	P04003	P04003{555-566}	0	0	0	P04003	52.3	52.3	52.3	25.6209	24.0981	24.2442	8.58503	6.88606	8.88606	132.87	132.87	132.87
22741@Exos_IDIBAPS_PET10.cmpd.rclb.mgf	71.37	807.383	2	0	0.0051	0	2	DTKK	MTSNFPVDLSDYPK	SLHM		0	22881	P04114	P04114{1189-1202}	0	0	0	P04114	91.94	91.94	91.94	26.7026	25.0167	25.3662	10.1192	11.0655	10.8239	116.408	116.408	116.408
14179@IDIBAPS_Term_CT4.cmpd.rclb.mgf	55.2	576.289	2	0	0.0015	0	2	NIPK	LDFSSQADLR	NEIK		0	22881	P04114	P04114{2898-2907}	0	0	0	P04114	79.59	79.59	79.59	22.5414	20.9864	21.713	5.22185	4.85387	4.60206	125.937	125.937	125.937
19382@IDIBAPS_Term_PET4.cmpd.rclb.mgf	68.85	825.727	3	1	-0.0279	0	2	EECR	MSGDLSSNVTVSVTSSTISSNVASK	AAFG	MOD:00719 M1	0	11668	P35908	P35908{491-515}	0	0	0	P35908			50.1			21.5443			10.6383	123.761	123.761	123.761
9113@IDIBAPS_Term_CT3.cmpd.rclb.mgf	43.03	761.346	3	0	0.0014	1	2	KHLR	KYTYNYEAESSSGVPGTADSR	SATR		0	22881	P04114	P04114{51-71}	0	0	0	A8MUN2;P04114	95.5	95.5	95.5	34.6543	33.0057	32.7002	15	13.8239	15	148.48	148.48	148.48
18347@IDIBAPS_Term_PET5.cmpd.rclb.mgf	68.63	606.246	2	0	-0.0023	0	2	AQAR	LGADMEDVCGR	LVQY	MOD:00110 C9	0	9855	P02649	P02649{122-132}	0	0	0	E7ERP7;E9PEV4;H0Y7L5;P02649	60.63	60.63	60.63	29.813	28.3198	28.5688	5.72125	6.49485	4.67778	115.678	115.678	115.678
18294@Exos_IDIBAPS_CT10.cmpd.rclb.mgf	58.58	801.431	2	0	0.0004	0	2	LEHK	VSALLTPAEQTGTWK	LKTQ		0	22881	P04114	P04114{1968-1982}	0	0	0	P04114	86.14	86.14	86.14	24.2409	22.6366	23.0946	5.33724	6.16115	5.40894	119.268	119.268	119.268
38815@Exos_IDIBAPS_PET6.cmpd.rclb.mgf	119.2	727.926	2	0	-0.0026	0	2	HDLK	IAIANIIDEIIEK	LKSL		0	22881	P04114	P04114{2196-2208}	0	0	0	P04114	72.74	72.74	72.74	28.1563	26.6264	27.5651	9.61979	8.82391	10.3872	146.05	146.05	146.05
18282@Exos_IDIBAPS_CT7.cmpd.rclb.mgf	58.45	724.833	2	0	0.0001	0	2	TGKR	LMQCLPNPEDVK	MALE	MOD:00719 M2;MOD:00110 C4	0	9340	P04003	P04003{555-566}	0	0	0	P04003	66.91	66.91	66.91	24.6667	23.1291	23.3181	10.1308	8.4318	9.49485	129.59	129.59	129.59
2649@IDIBAPS_Term_PET4.cmpd.rclb.mgf	23.55	593.807	2	0	-0.0001	0	2	IEGK	SNTVASLHTEK	NTLE		0	22881	P04114	P04114{2854-2864}	0	0	0	P04114	61.98	61.98	61.98	19.9354	18.4353	19.1028	5.38722	4.82391	5.50864	122.755	122.755	122.755
16217@Exos_IDIBAPS_CT10.cmpd.rclb.mgf	53.18	778.339	2	0	0.0059	0	2	PSLK	QDACQGDSGGVFAVR	DPNT	MOD:00110 C4	0	3488	P00736	P00736{647-661}	0	0	0	A0A3B3ISR2;A0A3B3ITU4;B4DPQ0;F5H2D0;P00736	107.11	107.11	107.11	33.6725	31.9973	32.1052	14.5086	13.3468	12.8539	133.52	133.52	133.52
10640@Exos_IDIBAPS_PET6.cmpd.rclb.mgf	38.33	753.396	2	0	0.0024	0	2	ATLR	IGQDGISTSATTNLK	CSLL		0	22881	P04114	P04114{1647-1661}	0	0	0	P04114	77.84	77.84	77.84	29.62	28.0414	28.6318	11.1367	12.2441	8.88606	140.614	140.614	140.614
11637@Exos_IDIBAPS_CT10.cmpd.rclb.mgf	41.38	858.931	2	0	0.0022	0	2	KTAK	DALSSVQESQVAQQAR	GWVT		0	21418	P02656	P02656{45-60}	0	0	0	B0YIW2;P02656	121.19	121.19	121.19	29.6738	28.0194	28.2608	11.1739	7.18046	9.50864	170.753	170.753	170.753
33503@Exos_IDIBAPS_PET7.cmpd.rclb.mgf	101	946.479	2	0	-0.0043	0	2	VDHK	LSLESLTSYFSIESSTK	GDVK		0	22881	P04114	P04114{3481-3497}	0	0	0	P04114	119.56	119.56	119.56	31.7829	30.0532	30.4248	9.5376	10.1024	10.3565	138.545	138.545	138.545
8029@IDIBAPS_Term_PET1.cmpd.rclb.mgf	38.8	546.59	3	0	-0.013	0	2	TNTK	ESSSHHPGIAEFPSR	GKSS		0	15147	P02671	P02671{559-573}	0	0	0	P02671;P02671-2	55.09	55.09	55.09	22.0883	20.4984	20.6553	3.4318	6.88606	4.0655	141.454	141.454	141.454
10801@Exos_IDIBAPS_PET10.cmpd.rclb.mgf	40.27	513.765	2	0	0	0	2	GVSR	SGFSSISVSR	SRGS		0	11668	P04259;P48668	P04259{31-40};P48668{31-40}	0	0	0	P04259;P48668	95.39	95.39	95.39	24.2517	22.9737	23.6327	3.09151	6.23657	3.34679	117.252	117.252	117.252
15508@IDIBAPS_Term_CT4.cmpd.rclb.mgf	58.8	640.984	3	0	-0.006	0	2	LILR	VIGNMGQTMEQLTPELK	SSIL	MOD:00719 M5;MOD:00719 M9	0	22881	P04114	P04114{491-507}	0	0	0	A8MUN2;P04114	56.55	56.55	56.55	24.4285	22.662	22.9102	12.1871	11.0915	13.1871	136.825	136.825	136.825
32297@Exos_IDIBAPS_CT6.cmpd.rclb.mgf	96.92	777.938	2	0	-0.0005	0	2	MGAR	TLQGIPQMIGEVIR	KGSK		0	22881	P04114	P04114{805-818}	0	0	0	P04114	65.66	65.66	65.66	22.4535	21.0145	21.7715	6.42022	2.17393	6.65758	117.465	117.465	117.465
29332@Exos_IDIBAPS_PET6.cmpd.rclb.mgf	87.87	700.405	2	0	-0.0024	0	2	LTGR	TLADLTLLDSPIK	VPLL		0	22881	P04114	P04114{2013-2025}	0	0	0	P04114	92.89	92.89	92.89	27.3894	25.9006	26.7266	8.76955	5.38722	8.00436	158.094	158.094	158.094
34527@IDIBAPS_Term_CT4.cmpd.rclb.mgf	113.68	792.433	3	0	0.0001	0	2	KFYK	QTVNLQLQPYSLVTTLNSDLK	YNAL		0	22881	P04114	P04114{1782-1802}	0	0	0	P04114	53.75	53.75	53.75	26.1848	24.6217	24.9839	9.61979	8.92082	9.01323	116.208	116.208	116.208
8474@Exos_IDIBAPS_PET7.cmpd.rclb.mgf	33.98	810.902	2	0	-0.0016	0	2	LVEK	VQAAVGTSAAPVPSDNH			0	9855	P02649	P02649{301-317}	0	0	0	P02649	120.14	120.14	120.14	32.6801	31.0362	31.3575	12.2757	11.2076	13	184.743	184.743	184.743
30145@Exos_IDIBAPS_PET7.cmpd.rclb.mgf	91.45	700.405	2	0	-0.002	0	2	LTGR	TLADLTLLDSPIK	VPLL		0	22881	P04114	P04114{2013-2025}	0	0	0	P04114	93.83	93.83	93.83	30.5444	29.0557	29.8817	6.13668	3.63827	5.74473	122.506	122.506	122.506
23751@IDIBAPS_Term_PET1.cmpd.rclb.mgf	82	674.691	3	0	-0.0002	1	2	YKNK	YGMVAQVTQTLKLEDTPK	INSR		0	22881	P04114	P04114{276-293}	0	0	0	A8MUN2;P04114	74.46	74.46	74.46	35.1856	33.5896	33.6781	15	15	15	140.754	140.754	140.754
18311@Exos_IDIBAPS_CT7.cmpd.rclb.mgf	58.57	854.39	2	0	-0.0009	0	2	SSSK	GSLGGGFSSGGFSGGSFSR	GSSG		0	16188	P13645	P13645{41-59}	0	0	0	P13645	145.46	145.46	145.46	26.8095	25.2105	25.2719	15	13.2147	13.0132	180.725	180.725	180.725
26598@Exos_IDIBAPS_CT10.cmpd.rclb.mgf	80.18	721.342	3	0	0.0029	0	2	KTPK	SPVGVQPILNEHTFCAGMSK	YQED	MOD:00684 N10;MOD:00110 C15	0	25141	P00738	P00738{326-345}	0	0	0	A0A087WU08;A0A0C4DGL8;H0Y300;J3QLC9;J3QR68;P00738;P00738-2	43.72	43.72	88.16	27.6884	26.0336	31.4137	10.1739	9.02687	15	99.0944	99.0944	129.174
19384@Exos_IDIBAPS_CT6.cmpd.rclb.mgf	61.83	952.975	2	0	-0.0038	0	2	LILR	VIGNMGQTMEQLTPELK	SSIL	MOD:00719 M5	0	22881	P04114	P04114{491-507}	0	0	0	A8MUN2;P04114	104.81	104.81	104.81	27.9042	26.1299	26.4214	13.5686	14.0088	15	166.369	166.369	166.369
9361@IDIBAPS_Term_CT4.cmpd.rclb.mgf	42.38	810.903	2	0	0.0008	0	2	LVEK	VQAAVGTSAAPVPSDNH			0	9855	P02649	P02649{301-317}	0	0	0	P02649	120.19	120.19	120.19	30.2943	28.6643	28.9832	15	14.6383	15	189.237	189.237	189.237
16552@IDIBAPS_Term_CT2.cmpd.rclb.mgf	61.72	697.844	2	0	-0.0009	0	2	VMVK	NEDSLVFVQTDK	SIYK		0	8650	P01023	P01023{124-135}	0	0	0	F8W7L3;P01023	81.32	81.32	81.32	26.4527	24.7796	25.2564	6.63827	6.18046	7.67778	121.101	121.101	121.101
20504@IDIBAPS_Term_CT2.cmpd.rclb.mgf	72.67	509.801	2	0	0.0006	0	2	FTLK	ATVLNYLPK	CIRV		0	8650	P01023;P20742	P01023{812-820};P20742{818-826}	0	0	0	P01023;P20742;P20742-2	60.22	60.22	60.22	26.8294	25.5001	26.4579	3.76955	3.39794	3.60206	116.545	116.545	116.545
16480@IDIBAPS_Term_CT5.cmpd.rclb.mgf	60.47	821.406	3	0	-0.0062	0	2	INYR	TEIDKPSQMQVTDVQDNSISVK	WLPS		0	34575	P02751	P02751{1540-1561}	0	0	0	H0Y7Z1;P02751;P02751-10;P02751-11;P02751-12;P02751-13;P02751-14;P02751-15;P02751-17;P02751-3;P02751-4;P02751-5;P02751-6;P02751-7;P02751-8;P02751-9	92.6	92.6	92.6	32.0594	30.3368	30.203	13.8861	15	14.5528	182.108	182.108	182.108
16621@Exos_IDIBAPS_PET10.cmpd.rclb.mgf	55.32	960.975	2	0	0.0005	0	2	LILR	VIGNMGQTMEQLTPELK	SSIL	MOD:00719 M5;MOD:00719 M9	0	22881	P04114	P04114{491-507}	0	0	0	A8MUN2;P04114	57.58	57.58	57.58	21.0139	19.2297	19.5093	6.82391	8.52288	8.16115	124.911	124.911	124.911
13412@IDIBAPS_Term_PET4.cmpd.rclb.mgf	52.8	562.633	3	0	-0.0002	2	2	SRTR	DRLDEVKEQVAEVR	AKLE		0	9855	P02649	P02649{245-258}	0	0	0	P02649	84.38	84.38	84.38	29.6864	28.0064	28.5187	7.79588	7.92082	5.92082	131.495	131.495	131.495
18354@Exos_IDIBAPS_CT10.cmpd.rclb.mgf	58.75	801.431	2	0	0.0004	0	2	LEHK	VSALLTPAEQTGTWK	LKTQ		0	22881	P04114	P04114{1968-1982}	0	0	0	P04114	78.42	78.42	78.42	23.7856	22.1813	22.6392	5.10791	5.61979	6.72125	119.371	119.371	119.371
10036@Exos_IDIBAPS_CT9.cmpd.rclb.mgf	37.73	605.826	2	0	0.0013	0	2	LSLK	LPPNVVEESAR	ASVS		0	8650	P01023	P01023{935-945}	0	0	0	P01023	62.17	62.17	62.17	23.5328	22.1829	22.9503	3.58503	3.08619	3.72125	122.91	122.91	122.91
17540@Exos_IDIBAPS_PET8.cmpd.rclb.mgf	57.17	812.899	2	0	0.0002	0	2	LIER	YEVDQQIQVLMDK	LVEL	MOD:00719 M11	0	22881	P04114	P04114{2348-2360}	0	0	0	P04114	50.99	50.99	50.99	26.3753	24.6842	25.1143	10.3768	11.9586	10.1675	140.471	140.471	140.471
20593@Exos_IDIBAPS_PET10.cmpd.rclb.mgf	65.78	1207.58	3	0	0.0189	1	2	VQWK	VDNALQSGNSQESVTEQDSKDSTYSLSSTLTLSK	ADYE	MOD:00684 N9	0	8728	P01834	P01834{43-76}	0	0	0	P01834	72.73	72.73	76.46	34.475	32.7621	32.719	15	11.6383	15	129.835	129.835	154.618
15486@IDIBAPS_Term_PET4.cmpd.rclb.mgf	58.32	790.883	2	0	0.0035	0	2	DFNK	SGSSTASWIQNVDTK	YQIR		0	22881	P04114	P04114{2241-2255}	0	0	0	P04114	126.78	126.78	126.78	24.6975	23.0644	23.4047	10.0177	12.5376	8.39794	162.773	162.773	162.773
33479@Exos_IDIBAPS_PET10.cmpd.rclb.mgf	102.42	917.492	2	0	0.0007	0	2	ALQK	ATFQTPDFIVPLTDLR	IPSV		0	22881	P04114	P04114{2610-2625}	0	0	0	P04114	79.9	79.9	79.9	25.3838	23.8783	24.4388	8.30103	9.13077	9.04576	134.279	134.279	134.279
22665@Exos_IDIBAPS_PET6.cmpd.rclb.mgf	69.4	993.513	2	0	-0.0011	0	2	GQPK	AAPSVTLFPPSSEELQANK	ATLV		0	32618	P0DOY3	P0DOY3{5-23}	0	0	0	A0M8Q6;P0CF74;P0DOY2;P0DOY3	63.09	63.09	63.09	21.5844	19.8815	20.0758	7.16749	7.33724	8.48149	128.016	128.016	128.016
23571@Exos_IDIBAPS_PET8.cmpd.rclb.mgf	72.8	769.41	2	0	0.0009	0	2	EETK	ATVAVYLESLQDTK	ITLI		0	22881	P04114	P04114{2475-2488}	0	0	0	P04114	73.75	73.75	73.75	31.1854	29.587	30.345	8.14267	4.95861	8	130.166	130.166	130.166
8207@Exos_IDIBAPS_CT10.cmpd.rclb.mgf	32.62	850.865	2	0	-0.0029	0	2	KSHR	SYSCQVTHEGSTVEK	TVAP	MOD:00110 C4	0	32618	B9A064;P0DOY3	B9A064{192-206};P0DOY3{84-98}	0	0	0	A0A0B4J231;B9A064;P0CF74;P0CG04;P0DOY2;P0DOY3	92.65	92.65	92.65	29.4605	27.9223	27.8362	13.9586	15	15	179.306	179.306	179.306
21459@Exos_IDIBAPS_PET6.cmpd.rclb.mgf	66.27	598.801	2	0	-0.0003	0	2	QQAR	GWVTDGFSSLK	DYWS		0	21418	P02656	P02656{61-71}	0	0	0	B0YIW2;P02656	42.25	42.25	42.25	28.6114	27.0935	27.7904	3.13077	2.11919	3.10237	118.048	118.048	118.048
29625@IDIBAPS_Term_CT3.cmpd.rclb.mgf	104.35	654.845	2	0	-0.001	0	2	LEGK	GFEPTLEALFGK	QGFF		0	22881	P04114	P04114{696-707}	0	0	0	A8MUN2;P04114	74.15	74.15	74.15	25.006	23.4473	24.2448	7.46852	4.82391	5.85387	116.646	116.646	116.646
30591@Exos_IDIBAPS_PET6.cmpd.rclb.mgf	91.88	599.368	2	0	0.0025	0	2	FNDK	LAEGFPLPLLK	RVQL		0	10231	P18428	P18428{444-454}	0	0	0	P18428	48.72	48.72	48.72	24.4258	23.1578	24.0739	4.27572	4.60206	3.85387	139.185	139.185	139.185
26602@IDIBAPS_Term_CT2.cmpd.rclb.mgf	89.6	715.899	2	0	0.001	0	2	RYRR	VAEGTQVLELPFK	GDDI		0	29706	P01008	P01008{295-307}	0	0	0	P01008	117.86	117.86	117.86	27.9992	26.4719	27.189	6.92082	9	6.82391	141.009	141.009	141.009
34299@Exos_IDIBAPS_PET6.cmpd.rclb.mgf	102	917.492	2	0	0.0017	0	2	ALQK	ATFQTPDFIVPLTDLR	IPSV		0	22881	P04114	P04114{2610-2625}	0	0	0	P04114	103.97	103.97	103.97	25.5002	23.9947	24.5552	8.26761	8.0655	9.23657	135.919	135.919	135.919
29703@Exos_IDIBAPS_PET6.cmpd.rclb.mgf	89.22	1059.07	2	0	0.0115	0	2	GPMK	EINLAPDSSSVVVSGLMVATK	YEVS		0	34575	P02751	P02751{1767-1787}	0	0	0	H0Y7Z1;P02751;P02751-10;P02751-11;P02751-12;P02751-13;P02751-14;P02751-15;P02751-17;P02751-3;P02751-4;P02751-5;P02751-6;P02751-7;P02751-8;P02751-9	55.96	55.96	55.96	24.2406	22.6066	23.0028	10.2518	12.585	11.9208	123.491	123.491	123.491
38843@Exos_IDIBAPS_PET7.cmpd.rclb.mgf	116.2	987.497	3	0	0.0016	0	2	PGLK	LNDLNSVLVMPTFHVPFTDLQVPSCK	LDFR	MOD:00110 C25	0	22881	P04114	P04114{3737-3762}	0	0	0	P04114	58.08	58.08	58.08	25.1948	23.4872	23.0244	9.85387	8.55284	11.0706	167.375	167.375	167.375
19255@IDIBAPS_Term_PET3.cmpd.rclb.mgf	70.25	701.336	2	1	-0.0049	0	2	DSGR	DYVSQFEGSALGK	QLNL		0	26138	P02647	P02647{52-64}	0	0	0	P02647	77.61	77.61	77.61	29.8667	28.3943	28.8055	8.92082	9.48149	9.76955	117.357	117.357	117.357
3959@IDIBAPS_Term_PET3.cmpd.rclb.mgf	28.22	766.869	2	0	-0.0011	0	2	LSDK	GSGDSSQVTQVSPQR	IALR		0	13222	P05106	P05106{99-113}	0	0	0	H3BM21;I3L4X8;P05106;P05106-2;P05106-3	100.62	100.62	100.62	25.9112	24.3635	24.6493	10	10.1871	11.6576	129.005	129.005	129.005
25535@IDIBAPS_Term_CT2.cmpd.rclb.mgf	86.58	706.418	2	0	0.0007	0	2	ERNR	QTIIVVLENVQR	NLKH		0	22881	P04114	P04114{2086-2097}	0	0	0	P04114	74.92	74.92	74.92	26.5385	25.1794	26.0497	6.11351	6.22915	5.52288	122.851	122.851	122.851
11735@Exos_IDIBAPS_CT10.cmpd.rclb.mgf	41.65	590.304	2	0	0.0001	0	2	YQTK	YEELQITAGR	HGDD		0	11668	P04259;P04264	P04259{360-369};P04264{377-386}	0	0	0	P04259;P04264	70.47	70.47	70.47	28.5426	27.0511	27.8116	5.21467	5.88606	6.29243	117.881	117.881	117.881
6036@Exos_IDIBAPS_PET10.cmpd.rclb.mgf	27.97	683.324	2	0	-0.0002	0	2	NNMR	SQYEQLAEQNR	KDAE		0	16188	P13645	P13645{323-333}	0	0	0	P13645	67.79	67.79	67.79	27.4191	25.9009	26.3589	6.60206	6.3279	5.09691	126.342	126.342	126.342
5501@IDIBAPS_Term_CT3.cmpd.rclb.mgf	32.87	703.351	2	0	0.0016	0	2	ELNK	EVASNSELVQSSR	SEVT		0	16188	P08779	P08779{318-330}	0	0	0	K7ENW6;P08779	84.37	84.37	84.37	25.3362	23.6508	24.2128	4.60206	5.33724	4.52288	131.174	131.174	131.174
18224@IDIBAPS_Term_CT4.cmpd.rclb.mgf	66.23	539.955	3	0	0.0014	0	2	HVSR	TEVSSNHVLIYLDK	VSNQ		0	8650	P01023	P01023{1408-1421}	0	0	0	P01023	54.67	54.67	54.67	31.7163	30.1254	30.6472	9.33724	8.49485	8.74473	116.697	116.697	116.697
18875@IDIBAPS_Term_PET1.cmpd.rclb.mgf	68.35	675.927	3	0	-0.0047	0	2	GGSR	GFNCESKPEAEETCFDK	YTGN	MOD:00110 C4;MOD:00110 C14	0	34575	P02751	P02751{84-100}	0	0	0	P02751;P02751-10;P02751-11;P02751-12;P02751-13;P02751-14;P02751-15;P02751-16;P02751-17;P02751-2;P02751-3;P02751-4;P02751-5;P02751-6;P02751-7;P02751-8;P02751-9	56.91	56.91	56.91	32.5811	31.1512	30.8894	15	13.8239	15	138.522	138.522	138.522
30102@IDIBAPS_Term_PET2.cmpd.rclb.mgf	97.57	819.934	2	0	0.0009	0	2	MPAK	CPEPPLLENQLVLK	ELTT	MOD:00110 C1	0	29350	Q4LDE5	Q4LDE5{2323-2336}	0	0	0	A0A0A0MSD0;Q4LDE5;Q4LDE5-3	69.09	69.09	69.09	22.5926	21.0735	21.5931	12.9208	10.6576	11.3565	119.506	119.506	119.506
39260@IDIBAPS_Term_CT2.cmpd.rclb.mgf	128.83	1165.13	3	0	-0.0016	0	2	CVHR	STIYPVGQFWEEGCDVCTCTDMEDAVMGLR	VAQC	MOD:00110 C14;MOD:00110 C17;MOD:00110 C19	0	15328	P04275	P04275{2435-2464}	0	0	0	P04275	70.09	70.09	70.09	32.7609	31.2824	30.6696	14.3565	15	15	114.075	114.075	114.075
7362@IDIBAPS_Term_PET2.cmpd.rclb.mgf	34.88	421.73	2	0	0	0	2	AAQR	GPGGVWAAK	LISR		0	14222	A0A096LPE2	A0A096LPE2{144-152}	0	0	0	A0A096LPE2;P35542	58.91	58.91	58.91	23.2871	22.0512	22.8591	4.05061	3.13077	4.19382	124.099	124.099	124.099
21970@IDIBAPS_Term_CT4.cmpd.rclb.mgf	76.67	779.903	2	0	0.0008	0	2	KKYR	ITENDIQIALDDAK	INFN		0	22881	P04114	P04114{2151-2164}	0	0	0	P04114	126.33	126.33	126.33	33.1316	31.6045	32.0131	9.49485	10.3979	8.61979	145.44	145.44	145.44
22195@IDIBAPS_Term_PET1.cmpd.rclb.mgf	77.68	781.396	2	1	-0.0078	0	2	GLHR	FAVLQENVAWGNGR	VSVT		0	1608	Q9Y6R7	Q9Y6R7{1291-1304,2492-2505,3693-3706}	0	0	0	A0A087WUZ2;A0A087WXI2;Q9Y6R7	85.92	85.92	85.92	23.2748	21.5482	22.0193	10.4685	9.37675	10.6778	142.961	142.961	142.961
31540@IDIBAPS_Term_PET5.cmpd.rclb.mgf	109.42	910.802	3	0	-0.0033	0	2	DYLR	WVQTLSEQVQEELLSSQVTQELR	ALMD		0	9855	P02649	P02649{57-79}	0	0	0	E7ERP7;E9PEV4;H0Y7L5;P02649	68.16	68.16	68.16	29.0224	27.2711	27.1461	15	14.3098	15	119.18	119.18	119.18
9602@Exos_IDIBAPS_PET6.cmpd.rclb.mgf	35.57	761.346	3	0	-0.0003	1	2	KHLR	KYTYNYEAESSSGVPGTADSR	SATR		0	22881	P04114	P04114{51-71}	0	0	0	A8MUN2;P04114	129.83	129.83	129.83	36.2677	34.619	34.3135	15	15	15	146.352	146.352	146.352
4385@IDIBAPS_Term_PET2.cmpd.rclb.mgf	27.15	654.333	2	0	-0.0017	0	2	IKEK	AEAQAQYSAAVAK	GKSA		0	26376	Q14624	Q14624{99-111}	0	0	0	B7ZKJ8;Q14624;Q14624-2;Q14624-3;Q14624-4	73.92	73.92	73.92	25.7414	24.1331	24.7896	9.72125	9.31876	11.2757	123.189	123.189	123.189
21231@IDIBAPS_Term_PET3.cmpd.rclb.mgf	75.78	917.964	2	0	0.0129	0	2	GITK	VFSNGADLSGVTEEAPLK	LSKA	MOD:00684 N4	0	27878	A0A024R6I7;P01009	A0A024R6I7{335-352};P01009{335-352}	0	0	0	A0A024R6I7;A0A0G2JRN3;P01009;P01009-2	66.65	66.65	100.83	29.6154	28.0199	26.0125	6.38722	9.18046	13.9208	88.3839	88.3839	138.842
11278@Exos_IDIBAPS_CT7.cmpd.rclb.mgf	40.28	753.396	2	0	0.0031	0	2	ATLR	IGQDGISTSATTNLK	CSLL		0	22881	P04114	P04114{1647-1661}	0	0	0	P04114	102.88	102.88	102.88	24.6401	23.0614	23.6518	11.4202	13.2007	10.1427	156.039	156.039	156.039
20226@Exos_IDIBAPS_PET7.cmpd.rclb.mgf	64.15	888.448	2	0	0.0062	0	2	KLRR	NLQNNAEWVYQGAIR	QIDD		0	22881	P04114	P04114{4107-4121}	0	0	0	P04114	83.55	83.55	83.55	31.239	29.7108	29.9364	9.284	9.4318	9.13077	141.62	141.62	141.62
8206@Exos_IDIBAPS_CT6.cmpd.rclb.mgf	32.92	598.796	2	0	0.0011	0	2	LTTK	NMEVSVATTTK	AQIP	MOD:00719 M2	0	22881	P04114	P04114{3420-3430}	0	0	0	P04114	69.05	69.05	69.05	28.7721	27.2075	27.9397	3.88606	3.82391	4.20761	114.496	114.496	114.496
20734@Exos_IDIBAPS_CT9.cmpd.rclb.mgf	65.57	815.378	2	0	0.0008	0	2	DTKK	MTSNFPVDLSDYPK	SLHM	MOD:00719 M1	0	22881	P04114	P04114{1189-1202}	0	0	0	P04114	94.68	94.68	94.68	28.4995	26.8456	27.0928	9.5376	10.4949	12.0969	155.818	155.818	155.818
28975@Exos_IDIBAPS_PET6.cmpd.rclb.mgf	86.82	870.435	2	0	0.0095	0	2	GPKR	NSMVLDVAFVLEGSDK	IGEA	MOD:00719 M3	0	15328	P04275	P04275{1493-1508}	0	0	0	P04275	78.34	78.34	78.34	29.1726	27.5087	27.9744	9.10791	10.1079	9.10791	130.682	130.682	130.682
31109@IDIBAPS_Term_CT3.cmpd.rclb.mgf	109.17	1097.08	2	0	0.0004	1	2	PEGK	QVFLYPEKDEPTYILNIK	RGII	MOD:00040 Q1	0	22881	P04114	P04114{140-157}	0	0	0	A8MUN2;P04114	46.38	46.38	46.38	21.1808	19.6061	19.8448	8.02687		8.69897	125.817	125.817	125.817
33465@Exos_IDIBAPS_PET7.cmpd.rclb.mgf	100.85	946.479	2	0	-0.0043	0	2	VDHK	LSLESLTSYFSIESSTK	GDVK		0	22881	P04114	P04114{3481-3497}	0	0	0	P04114	139.62	139.62	139.62	30.3877	28.658	29.0296	12.0458	13.9208	12.5686	161.614	161.614	161.614
13086@IDIBAPS_Term_CT1.cmpd.rclb.mgf	54.73	799.868	2	0	-0.0019	0	2	TRDR	MYQMDIQQELQR	YLSL	MOD:00719 M4	0	22881	P04114	P04114{2523-2534}	0	0	0	P04114	65.64	65.64	65.64	25.2707	23.6407	23.9032	12.7212	11.4318	11.3979	125.805	125.805	125.805
17170@IDIBAPS_Term_PET4.cmpd.rclb.mgf	62.87	655.354	2	0	0.0004	0	2	MFIR	EVGTVLSQVYSK	VHNG		0	22881	P04114	P04114{4223-4234}	0	0	0	P04114	87.66	87.66	87.66	19.8291	18.4344	19.2015	4.74473	3.63827	4.82391	119.091	119.091	119.091
8838@IDIBAPS_Term_PET5.cmpd.rclb.mgf	42.13	448.872	3	0	-0.004	0	2	VELK	TPLGDTTHTCPR	CPEP	MOD:00110 C10	0	4075	P01860	P01860{102-113}	0	0	0	A0A286YES1;P01860	35.64	35.64	35.64	25.3851	24.028	24.1993	8.69897	7.79588	10.0362	117.049	117.049	117.049
24685@Exos_IDIBAPS_PET10.cmpd.rclb.mgf	76.95	622.83	2	0	0	0	2	GTSK	IDDIWNLEVK	ENFA		0	22881	P04114	P04114{3538-3547}	0	0	0	P04114	49.86	49.86	49.86	28.4016	26.8481	27.5311	4.1549	5.40894	3.4437	115.553	115.553	115.553
29899@IDIBAPS_Term_PET5.cmpd.rclb.mgf	102.7	786.456	2	0	-0.0001	0	2	EVSR	LFLEPTQADIALLK	LSRP		0	9319	P08519	P08519{4404-4417}	0	0	0	P08519	77.48	77.48	77.48	26.2484	24.6849	25.4543	5.56864	3.76955	6.24413	134.454	134.454	134.454
26766@Exos_IDIBAPS_PET6.cmpd.rclb.mgf	80.35	857.476	3	0	0.0073	1	2	DEIK	RLPGDIQVVPIGVGPNANVQELER	IGWP		0	15328	P04275	P04275{1618-1641}	0	0	0	P04275	130.91	130.91	130.91	39.262	37.7564	38.1129	14.9586	15	15	142.256	142.256	142.256
22362@IDIBAPS_Term_CT1.cmpd.rclb.mgf	81.55	780.41	3	1	-0.021	0	2	YALK	DTLTSRPAQGVVTTLENVSPPR	RARV		0	34575	P02751	P02751{1797-1818}	0	0	0	H0Y7Z1;P02751;P02751-10;P02751-11;P02751-12;P02751-13;P02751-14;P02751-15;P02751-17;P02751-3;P02751-4;P02751-5;P02751-6;P02751-7;P02751-8;P02751-9	86.04	86.04	86.04			26.9778			8.30103	142.369	142.369	142.369
14777@Exos_IDIBAPS_CT10.cmpd.rclb.mgf	49.48	799.843	2	0	0.0011	0	2	PLVK	YSSDYFQAPSDYR	YYPY		0	37237	Q08380	Q08380{442-454}	0	0	0	Q08380	63.97	63.97	63.97	29.4847	27.9188	27.9198	7.40894	8.10791	10.0655	120.663	120.663	120.663
28787@IDIBAPS_Term_PET1.cmpd.rclb.mgf	96.77	689.345	3	0	0.0013	0	2	AEMK	FDHTNSLNIAGLSLDFSSK	LDNI		0	22881	P04114	P04114{1751-1769}	0	0	0	P04114	80.7	80.7	80.7	34.0414	32.34	32.4704	10.4815	12.2076	11.5528	156.192	156.192	156.192
31677@Exos_IDIBAPS_PET7.cmpd.rclb.mgf	95.8	946.479	2	0	-0.0047	0	2	VDHK	LSLESLTSYFSIESSTK	GDVK		0	22881	P04114	P04114{3481-3497}	0	0	0	P04114	92.67	92.67	92.67	29.139	27.4093	27.7809	11.9586	11.5376	12	133.669	133.669	133.669
26456@Exos_IDIBAPS_PET8.cmpd.rclb.mgf	80.57	568.293	2	0	0	0	2	LAFR	QPSSAFAAFVK	RAPS	MOD:00040 Q1	0	28644	P01024	P01024{1061-1071}	0	0	0	P01024	75.04	75.04	75.04	28.738	27.2001	27.9799	7.39794		8.05552	145.478	145.478	145.478
35019@IDIBAPS_Term_CT4.cmpd.rclb.mgf	115.47	746.728	3	0	0.0003	0	2	LDGK	AALTELSLGSAYQAMILGVDSK	NIFN		0	22881	P04114	P04114{1703-1724}	0	0	0	P04114	88.79	88.79	88.79	27.5126	25.7418	25.9527	12.6021	12.6198	11.8861	124.854	124.854	124.854
25996@IDIBAPS_Term_CT2.cmpd.rclb.mgf	87.77	806.896	2	0	-0.0007	0	2	LNLK	LLDNWDSVTSTFSK	LREQ		0	26138	P02647	P02647{70-83}	0	0	0	F8W696;P02647	112.22	112.22	112.22	29.0066	27.398	27.7901	7.55284	11.6778	6.16115	152.684	152.684	152.684
28714@IDIBAPS_Term_CT2.cmpd.rclb.mgf	95.8	1033.19	3	0	0.0203	0	2	SPEK	LQETSNWLLSQQQADGSFQDLSPVIHR	SMQG		0	28098	P0C0L5	P0C0L5{1100-1126}	0	0	0	A0A0G2JL54;A0A140TA29;A0A3B3ISA6;F5GXS0;P0C0L5	109.17	109.17	109.17	34.9697	33.2663	32.8527	15	15	15	182.125	182.125	182.125
25781@Exos_IDIBAPS_PET10.cmpd.rclb.mgf	79.95	806.896	2	0	-0.0011	0	2	LNLK	LLDNWDSVTSTFSK	LREQ		0	26138	P02647	P02647{70-83}	0	0	0	F8W696;P02647	126.17	126.17	126.17	29.3513	27.7427	28.1348	7.31876	8.85387	6.09691	140.039	140.039	140.039
30326@Exos_IDIBAPS_PET10.cmpd.rclb.mgf	93.35	975.931	2	0	-0.0014	0	2	SHSR	TPEYYPNAGLIMNYCR	NPDA	MOD:00110 C15	0	9319	P08519	P08519{177-192,291-306,405-420,519-534,633-648,747-762,861-876,975-990,1089-1104,1203-1218,1317-1332,1431-1446,1545-1560,1659-1674,1773-1788,1887-1902,2001-2016,2115-2130,2229-2244,2343-2358,2457-2472,2571-2586,2685-2700,2799-2814,2913-2928,3027-3042,3141-3156,3255-3270,3369-3384}	0	0	0	A0A087WWY0;P08519	70.01	70.01	70.01	29.5776	27.9948	28.0251	9.65758	9.07058	8.4318	151.685	151.685	151.685
26890@IDIBAPS_Term_PET4.cmpd.rclb.mgf	90.18	541.299	2	0	-0.0001	0	2	GDKR	LAAYLMLMR	SPSQ		0	22881	P04114	P04114{559-567}	0	0	0	A8MUN2;P04114	61.58	61.58	61.58	21.314	19.8561	20.8622	2.82391	3.21467	3	131.217	131.217	131.217
6323@Exos_IDIBAPS_PET7.cmpd.rclb.mgf	28.48	506.756	2	0	-0.0013	0	2	QSYR	GSFSTTVTGR	TCQS		0	9319	P08519	P08519{3686-3695,3792-3801}	0	0	0	P08519	51.32	51.32	51.32	19.0921	17.8045	18.4463	2.30103	1.5376	2.49485	114.261	114.261	114.261
17293@Exos_IDIBAPS_PET6.cmpd.rclb.mgf	55.48	598.788	2	0	-0.002	0	2	QFRK	ADGSYAAWLSR	DSST		0	28098	P0C0L4;P0C0L5	P0C0L4{1062-1072};P0C0L5{1062-1072}	0	0	0	A0A0G2JL54;A0A0G2JPR0;A0A140TA29;A0A140TA32;A0A140TA44;A0A140TA49;A0A3B3ISA6;F5GXS0;P0C0L4;P0C0L4-2;P0C0L5	79.35	79.35	79.35	28.2137	26.7909	27.2498	5.25181	7.61979	6.61979	124.129	124.129	124.129
32651@Exos_IDIBAPS_CT10.cmpd.rclb.mgf	96.48	923.025	2	0	0.0046	0	2	PVAR	LLIYAVLPTGDVIGDSAK	YDVE		0	8650	P01023	P01023{540-557}	0	0	0	P01023	47.28	47.28	47.28	25.6107	24.0599	24.9286	10.1549	8.31876	9.31876	117.275	117.275	117.275
9504@Exos_IDIBAPS_CT6.cmpd.rclb.mgf	36.3	680.854	2	0	-0.0074	0	2	VIVK	INNQLTLDSNTK	YFHK		0	22881	P04114	P04114{2877-2888}	0	0	0	P04114	59.28	59.28	59.28	29.4855	27.8876	28.4634	6.25181	7.1549	6.1549	122.558	122.558	122.558
19879@IDIBAPS_Term_PET1.cmpd.rclb.mgf	71.05	794.37	2	0	0.0058	0	2	GSKR	ISIGGGSCAISGGYGSR	AGGS	MOD:00110 C8	0	11668	P02538;P04259;P48668	P02538{70-86};P04259{70-86};P48668{70-86}	0	0	0	P02538;P04259;P48668	83.97	83.97	83.97	29.2877	27.7671	27.9104	8.5376	6.08092	8.88606	116.004	116.004	116.004
11143@IDIBAPS_Term_PET4.cmpd.rclb.mgf	46.73	858.93	2	0	-0.0002	0	2	KTAK	DALSSVQESQVAQQAR	GWVT		0	21418	P02656	P02656{45-60}	0	0	0	B0YIW2;P02656	124.51	124.51	124.51	27.3174	25.672	25.9009	9.55284	8.56864	10.0757	140.747	140.747	140.747
30634@Exos_IDIBAPS_PET8.cmpd.rclb.mgf	92.37	599.366	2	0	-0.0015	0	2	FNDK	LAEGFPLPLLK	RVQL		0	10231	P18428	P18428{444-454}	0	0	0	P18428	57.98	57.98	57.98	24.6153	23.3508	24.2596	4.4318	4.74473	4.34679	135.666	135.666	135.666
26359@Exos_IDIBAPS_CT10.cmpd.rclb.mgf	79.55	796.9	2	0	-0.0003	0	2	DLSR	ELSEALGQIFDSQR	GCDL		0	37237	Q08380	Q08380{138-151}	0	0	0	K7EJY8;K7EKQ5;K7EP36;K7ESM3;Q08380	95.36	95.36	95.36	27.045	25.4414	25.9037	8.50864	8.13668	9.50864	143.396	143.396	143.396
13849@IDIBAPS_Term_CT4.cmpd.rclb.mgf	54.33	657.836	2	0	-0.0019	0	2	LWGK	VNVDEVGGEALGR	LLVV		0	8111	P68871	P68871{19-31}	0	0	0	A0A2R8Y7R2;F8W6P5;P68871	78.14	78.14	78.14	30.4187	28.9732	29.6447	7.85387	5.76955	7.76955	150.839	150.839	150.839
34217@IDIBAPS_Term_CT5.cmpd.rclb.mgf	109.68	910.803	3	0	-0.002	0	2	DYLR	WVQTLSEQVQEELLSSQVTQELR	ALMD		0	9855	P02649	P02649{57-79}	0	0	0	E7ERP7;E9PEV4;H0Y7L5;P02649	61.97	61.97	61.97	30.2185	28.4637	28.3596	13.6778	13.8239	15	116.591	116.591	116.591
10088@IDIBAPS_Term_PET5.cmpd.rclb.mgf	45.48	606.769	2	0	-0.0009	0	2	KKTK	NSEEFAAAMSR	YELK		0	22881	P04114	P04114{118-128}	0	0	0	A8MUN2;P04114	86.2	86.2	86.2	30.7457	29.2522	29.6974	6.4437	4.4437	4.67778	132.999	132.999	132.999
23080@IDIBAPS_Term_PET3.cmpd.rclb.mgf	80.97	829.946	2	1	0.0072	0	2	TLPK	SVSDGIAALDLNAVANK	IADF		0	22881	P04114	P04114{3830-3846}	0	0	0	P04114	80	80	80	27.7878	26.1376	26.6785	10.585	12.2218	11.5229	120.534	120.534	120.534
21487@Exos_IDIBAPS_CT6.cmpd.rclb.mgf	67.32	815.378	2	0	0.001	0	2	DTKK	MTSNFPVDLSDYPK	SLHM	MOD:00719 M1	0	22881	P04114	P04114{1189-1202}	0	0	0	P04114	69.42	69.42	69.42	30.1705	28.5166	28.7638	11.5686	9.79588	11.7696	125.914	125.914	125.914
25449@IDIBAPS_Term_PET2.cmpd.rclb.mgf	83.3	784.354	2	0	0.0006	0	2	RCER	MEACMLNGTVIGPGK	TVMI	MOD:00110 C4;MOD:00684 N7	0	15328	P04275	P04275{2579-2593}	0	0	0	P04275			112.04			29.7947			5.39794	90.3989	90.3989	155.107
15031@Exos_IDIBAPS_CT6.cmpd.rclb.mgf	50.55	790.88	2	0	-0.0037	0	2	DFNK	SGSSTASWIQNVDTK	YQIR		0	22881	P04114	P04114{2241-2255}	0	0	0	P04114	97.09	97.09	97.09	25.3422	23.6665	24.0435	7.69897	9.82391	7.56864	121.212	121.212	121.212
16894@Exos_IDIBAPS_PET7.cmpd.rclb.mgf	55.52	598.788	2	0	-0.0022	0	2	QFRK	ADGSYAAWLSR	DSST		0	28098	P0C0L4;P0C0L5	P0C0L4{1062-1072};P0C0L5{1062-1072}	0	0	0	A0A0G2JL54;A0A0G2JPR0;A0A140TA29;A0A140TA32;A0A140TA44;A0A140TA49;A0A3B3ISA6;F5GXS0;P0C0L4;P0C0L4-2;P0C0L5	73.43	73.43	73.43	29.5405	28.1177	28.5766	7.65758	8.60206	8.36653	144.306	144.306	144.306
16556@Exos_IDIBAPS_PET8.cmpd.rclb.mgf	54.57	571.31	2	0	-0.0005	0	2	RNLK	HINIDQFVR	KYRA		0	22881	P04114	P04114{2101-2109}	0	0	0	P04114	53.54	53.54	53.54	18.9153	17.704	18.3334	8.18046	7.52288	7.27572	126.871	126.871	126.871
22515@IDIBAPS_Term_CT2.cmpd.rclb.mgf	78.28	714.829	2	0	0.0006	0	2	SSCR	ILTSDVFQDCNK	LVDP	MOD:00110 C10	0	15328	P04275	P04275{1062-1073}	0	0	0	P04275	88.85	88.85	88.85	24.4444	22.8504	23.2167	8.76955	8.03152	8.27572	132.057	132.057	132.057
20219@Exos_IDIBAPS_CT6.cmpd.rclb.mgf	64.02	888.446	2	0	0.0008	0	2	KLRR	NLQNNAEWVYQGAIR	QIDD		0	22881	P04114	P04114{4107-4121}	0	0	0	P04114	86.35	86.35	86.35	28.315	26.7606	26.994	9.4318	9.69897	10.0088	156.455	156.455	156.455
21129@Exos_IDIBAPS_PET6.cmpd.rclb.mgf	65.42	628.331	3	1	-0.0268	0	2		EVQLVESGGGLVQPGGSLR	LSCA		0	3651	A0A0B4J2B5	A0A0B4J2B5{1-19}	0	0	0	A0A0B4J2B5;S4R460			52.33			26.1818				114.839	114.839	114.839
38510@Exos_IDIBAPS_PET6.cmpd.rclb.mgf	116.55	727.927	2	0	-0.0004	0	2	HDLK	IAIANIIDEIIEK	LKSL		0	22881	P04114	P04114{2196-2208}	0	0	0	P04114	67.46	67.46	67.46	28.0912	26.5275	27.4795	7.63827	8.92082	8.69897	128.455	128.455	128.455
26613@Exos_IDIBAPS_PET10.cmpd.rclb.mgf	82.3	806.895	2	0	-0.0028	0	2	LNLK	LLDNWDSVTSTFSK	LREQ		0	26138	P02647	P02647{70-83}	0	0	0	F8W696;P02647	91.33	91.33	91.33	28.8327	27.2149	27.5996	6.50864	6.82391	6.69897	141.231	141.231	141.231
29579@IDIBAPS_Term_PET2.cmpd.rclb.mgf	96.02	833.968	2	0	0.0006	0	2	NIKR	GIISALLVPPETEEAK	QVLF		0	22881	P04114	P04114{159-174}	0	0	0	A8MUN2;P04114	50.99	50.99	50.99	23.13	21.6813	22.3561	6.4437	7.37675	6	122.035	122.035	122.035
11470@Exos_IDIBAPS_CT6.cmpd.rclb.mgf	41.35	614.244	2	0	-0.0014	0	2	AQAR	LGADMEDVCGR	LVQY	MOD:00719 M5;MOD:00110 C9	0	9855	P02649	P02649{122-132}	0	0	0	E7ERP7;E9PEV4;H0Y7L5;P02649	76.86	76.86	76.86	28.952	27.7257	28.1394	9.79588	11.585	7.95861	119.796	119.796	119.796
21693@Exos_IDIBAPS_PET10.cmpd.rclb.mgf	68.65	837.027	3	0	-0.004	1	2	FAHR	DFSAEYEEDGKYEGLQEWEGK	AHLN		0	22881	P04114	P04114{3953-3973}	0	0	0	P04114	94.84	94.84	94.84	31.1699	29.3046	29.0654	5.92082	8.48149	7.52288	121.425	121.425	121.425
37313@Exos_IDIBAPS_PET10.cmpd.rclb.mgf	116.7	727.928	2	0	0.0014	0	2	HDLK	IAIANIIDEIIEK	LKSL		0	22881	P04114	P04114{2196-2208}	0	0	0	P04114	73.44	73.44	73.44	28.7134	27.1449	28.1401	6.58503	7.42022	5.74473	142.401	142.401	142.401
37553@Exos_IDIBAPS_PET6.cmpd.rclb.mgf	111.92	811.084	3	0	0.0027	0	2	KIIR	TIDQMLNSELQWPVPDIYLR	DLKV		0	22881	P04114	P04114{2675-2694}	0	0	0	P04114	77.19	77.19	77.19	27.0134	25.3187	25.3298	12.041	12.8239	13.6778	115.748	115.748	115.748
22738@IDIBAPS_Term_CT3.cmpd.rclb.mgf	82.38	710.334	3	1	-0.0084	0	2	MISR	TPEVTCVVVDVSHEDPEVK	FNWY	MOD:00110 C6	0	4075	P01857	P01857{139-157}	0	0	0	A0A0A0MS07;A0A0A0MS08;P01857	40.23	40.23	40.23	23.2142	21.5735	21.441	15	15	15	141.742	141.742	141.742
25887@IDIBAPS_Term_PET4.cmpd.rclb.mgf	87.12	785.936	2	0	0.0019	0	2	MGAR	TLQGIPQMIGEVIR	KGSK	MOD:00719 M8	0	22881	P04114	P04114{805-818}	0	0	0	P04114	60.23	60.23	60.23	24.9391	23.3555	24.1212	7.69897	4.13668	7.3279	122.527	122.527	122.527
7203@IDIBAPS_Term_PET5.cmpd.rclb.mgf	37.72	809.408	2	0	-0.0006	0	2	REGK	QVGSGVTTDQVQAEAK	ESGP		0	36756	P01871	P01871{154-169}	0	0	0	A0A1B0GUU9;P01871;P01871-2	125.13	125.13	125.13	29.8592	28.1888	28.5494	12.2007	12.9586	10.4089	189.871	189.871	189.871
29717@Exos_IDIBAPS_CT7.cmpd.rclb.mgf	89.37	871.131	3	0	0.003	1	2	EQVK	NFVASHIANILNSEELDIQDLKK	LVKE		0	22881	P04114	P04114{591-613}	0	0	0	A8MUN2;P04114	95.44	95.44	95.44	32.9941	31.305	31.3923	15	15	15	161.747	161.747	161.747
21401@IDIBAPS_Term_PET2.cmpd.rclb.mgf	72.38	817.42	2	0	0.0091	0	2	SVNK	ALYWVNGQVPDGVSK	VLVD	MOD:00684 N6	0	22881	P04114	P04114{718-732}	0	0	0	A8MUN2;P04114	27.4	27.4	52.8	22.6131	21.0164	23.9484	3.63827	4.1549	7.13077	78.638	78.638	119.235
30990@Exos_IDIBAPS_CT6.cmpd.rclb.mgf	93.48	975.932	2	0	0.0011	0	2	SHSR	TPEYYPNAGLIMNYCR	NPDA	MOD:00110 C15	0	9319	P08519	P08519{177-192,291-306,405-420,519-534,633-648,747-762,861-876,975-990,1089-1104,1203-1218,1317-1332,1431-1446,1545-1560,1659-1674,1773-1788,1887-1902,2001-2016,2115-2130,2229-2244,2343-2358,2457-2472,2571-2586,2685-2700,2799-2814,2913-2928,3027-3042,3141-3156,3255-3270,3369-3384}	0	0	0	A0A087WWY0;P08519	70.59	70.59	70.59	30.9054	29.3509	29.3448	10.5086	10.9208	8.82391	154.38	154.38	154.38
14649@Exos_IDIBAPS_CT9.cmpd.rclb.mgf	49.63	1082.97	2	0	-0.0071	0	2	WKLK	TQFNNNEYSQDLDAYNTK	DKIG		0	22881	P04114	P04114{1985-2002}	0	0	0	P04114	115.63	115.63	115.63	34.8562	33.0892	32.9474	15	15	15	131.661	131.661	131.661
24684@IDIBAPS_Term_CT3.cmpd.rclb.mgf	88.1	678.911	2	0	-0.0006	0	2	PEMR	LPYTIITTPPLK	DFSL		0	22881	P04114	P04114{3137-3148}	0	0	0	P04114	71.98	71.98	71.98	27.2581	25.8018	26.7126	7.92082	7.07058	6.92082	148.226	148.226	148.226
24498@IDIBAPS_Term_CT5.cmpd.rclb.mgf	82.07	692.841	2	0	-0.0004	0	2	EQIK	SLNNQFASFIDK	VRFL	MOD:00684 N3	0	11668	P04264	P04264{186-197}	0	0	0	P04264			73.93			27.4444			4.92082	80.4606	80.4606	118.701
16457@Exos_IDIBAPS_PET10.cmpd.rclb.mgf	54.88	571.307	2	0	-0.0061	0	2	RNLK	HINIDQFVR	KYRA		0	22881	P04114	P04114{2101-2109}	0	0	0	P04114	41.05	41.05	41.05	18.2511	16.9641	17.5947	9.63827	10.3872	4.76955	123.916	123.916	123.916
22781@IDIBAPS_Term_CT1.cmpd.rclb.mgf	82.82	597.65	3	0	0.0008	1	2	LPPK	VSVFVPPRDGFFGNPR	KSKL		0	36756	P01871	P01871{113-128}	0	0	0	A0A1B0GUU9;P01871;P01871-2	43.14	43.14	43.14	26.6686	25.073	25.4636	4.50864	5.50864	5.19382	122.034	122.034	122.034
20094@IDIBAPS_Term_CT1.cmpd.rclb.mgf	75.15	817.416	2	0	0.0021	0	2	SVNK	ALYWVNGQVPDGVSK	VLVD	MOD:00684 N6	0	22881	P04114	P04114{718-732}	0	0	0	A8MUN2;P04114	18.82	18.82	50.38			26.7037			7.76955	83.2225	83.2225	134.539
20155@IDIBAPS_Term_PET2.cmpd.rclb.mgf	68.7	666.851	2	0	0.0025	0	2	SLTR	GEVGFVLVDNQR	SRLP		0	1608	Q9Y6R7	Q9Y6R7{545-556}	0	0	0	A0A286YF91;Q9Y6R7	78.01	78.01	78.01	28.9963	27.3435	28.0975	3.95861	4.76955	5.92082	141.706	141.706	141.706
23778@IDIBAPS_Term_PET1.cmpd.rclb.mgf	82.07	715.899	2	0	0.0013	0	2	KRMK	ALVEQGFTVPEIK	TILG		0	22881	P04114	P04114{2579-2591}	0	0	0	P04114	73.41	73.41	73.41	29.4181	27.8908	28.6079	6.27572	5.95861	6.52288	154.035	154.035	154.035
32027@Exos_IDIBAPS_PET10.cmpd.rclb.mgf	97.85	828.432	3	0	0.003	0	2	EQVK	NFVASHIANILNSEELDIQDLK	KLVK		0	22881	P04114	P04114{591-612}	0	0	0	A8MUN2;P04114	93.42	93.42	93.42	35.3702	33.7703	33.8341	11.3665	15	11.1427	130.389	130.389	130.389
30971@Exos_IDIBAPS_PET6.cmpd.rclb.mgf	93.05	693.862	2	0	0.0006	0	2	ESFK	VSFLSALEEYTK	KLNT		0	26138	P02647	P02647{251-262}	0	0	0	F8W696;P02647	85.27	85.27	85.27	24.8777	23.2957	23.7218	6.00436	9.03621	8.23657	116.634	116.634	116.634
22325@IDIBAPS_Term_CT3.cmpd.rclb.mgf	81.05	829.932	2	1	-0.0192	0	2	TLPK	SVSDGIAALDLNAVANK	IADF		0	22881	P04114	P04114{3830-3846}	0	0	0	P04114			19.57			10.2774			0.30103	137.802	137.802	137.802
29258@IDIBAPS_Term_CT5.cmpd.rclb.mgf	95.55	870.442	3	0	-0.0118	1	2	QEWK	DKAQNLYQELLTQEGQASFQGLK	DNVF		0	22881	P04114	P04114{4146-4168}	0	0	0	P04114	87.66	87.66	87.66	27.74	26.0004	25.9982	13.8861	15	15	143.571	143.571	143.571
26107@Exos_IDIBAPS_PET7.cmpd.rclb.mgf	79.77	568.293	2	0	-0.0011	0	2	LAFR	QPSSAFAAFVK	RAPS	MOD:00040 Q1	0	28644	P01024	P01024{1061-1071}	0	0	0	P01024	49.86	49.86	49.86	26.2354	24.6975	25.4773	7.3279		8.29243	117.287	117.287	117.287
30295@Exos_IDIBAPS_PET7.cmpd.rclb.mgf	92	939.99	2	0	-0.001	0	2	FEVK	EYVLPSFEVIVEPTEK	FYYI		0	28644	P01024	P01024{226-241}	0	0	0	P01024	69.4	69.4	69.4	24.6917	22.9463	23.5333	9.49485	7.88606	10.0605	115.016	115.016	115.016
2025@Exos_IDIBAPS_PET8.cmpd.rclb.mgf	17.25	786.842	2	0	-0.0023	0	2	EITR	GGSTSYGTGSETESPR	NPSS		0	15147	P02671	P02671{272-287}	0	0	0	P02671;P02671-2	84.28	84.28	84.28	27.9708	26.1231	26.3561	7.5376	6.34679	6.82391	122.094	122.094	122.094
26300@IDIBAPS_Term_PET1.cmpd.rclb.mgf	89.33	668.675	3	0	-0.005	0	2	QSWK	GSLVQASEANLQAAQDFVR	GFSL		0	4673	P19827	P19827{342-360}	0	0	0	P19827;P19827-2;P19827-3	98.94	98.94	98.94	29.7624	28.0791	28.2592	12.5528	14.1805	12.3665	130.222	130.222	130.222
16937@IDIBAPS_Term_PET1.cmpd.rclb.mgf	63.12	882.932	2	0	-0.0025	0	2	ATGR	NMEQFQVSVSVAPNAK	ITFE	MOD:00719 M2	0	26376	Q14624	Q14624{124-139}	0	0	0	B7ZKJ8;Q14624;Q14624-2;Q14624-3;Q14624-4	95.6	95.6	95.6	31.4796	29.7553	30.025	14.7212	12.7696	15	151.268	151.268	151.268
21436@IDIBAPS_Term_PET2.cmpd.rclb.mgf	72.48	796.403	3	0	-0.0024	0	2	WITK	QQNAQGGFSSTQDTVVALHALSK	YGAA		0	8650	P01023	P01023{1241-1263}	0	0	0	P01023	103.48	103.48	103.48	28.6179	26.8773	26.9032	15	15	15	190.403	190.403	190.403
16165@IDIBAPS_Term_CT2.cmpd.rclb.mgf	60.73	702.324	3	0	0.004	1	2	GYTK	DDKHEQDMVNGIMLSVEK	LIKD	MOD:00684 N10;MOD:00719 M13	0	22881	P04114	P04114{743-760}	0	0	0	A8MUN2;P04114	36.94	36.94	69.37	28.2376	26.6908	23.7639	5.72125	6.06048	12.1135	89.5595	89.5595	137.335
19471@Exos_IDIBAPS_CT9.cmpd.rclb.mgf	62.28	582.812	2	0	0.001	0	2	GSSR	LSEAEFEVLK	AFVV		0	15328	P04275	P04275{1288-1297}	0	0	0	P04275	65.91	65.91	65.91	22.7384	21.2659	22.0253	3.14874	3.88606	2.92082	117.598	117.598	117.598
14552@Exos_IDIBAPS_PET7.cmpd.rclb.mgf	49.5	614.244	2	0	-0.0009	0	2	AQAR	LGADMEDVCGR	LVQY	MOD:00719 M5;MOD:00110 C9	0	9855	P02649	P02649{122-132}	0	0	0	E7ERP7;E9PEV4;H0Y7L5;P02649	55.83	55.83	55.83	24.2885	23.0622	23.4758	7.01323	10.4949	5.82391	119.02	119.02	119.02
24910@Exos_IDIBAPS_PET7.cmpd.rclb.mgf	76.62	678.911	2	0	-0.0003	0	2	PEMR	LPYTIITTPPLK	DFSL		0	22881	P04114	P04114{3137-3148}	0	0	0	P04114	70.79	70.79	70.79	30.1301	28.6738	29.5846	7.08619	6.95861	7.27572	147.578	147.578	147.578
12260@Exos_IDIBAPS_PET8.cmpd.rclb.mgf	43.48	796.823	2	0	-0.0021	0	2	KIQK	LESDVSAQMEYCR	TPCT	MOD:00719 M9;MOD:00110 C12	0	16095	P02675	P02675{212-224}	0	0	0	P02675	103.95	103.95	103.95	26.4475	25.1667	25.2847	7.19382	6.42022	6.45593	130.753	130.753	130.753
6285@IDIBAPS_Term_PET2.cmpd.rclb.mgf	32.12	683.323	2	0	-0.0016	0	2	NNMR	SQYEQLAEQNR	KDAE		0	16188	P13645	P13645{323-333}	0	0	0	P13645	59.53	59.53	59.53	26.5164	24.9973	25.4294	6.82391	6.79588	6.25181	132.262	132.262	132.262
29690@IDIBAPS_Term_CT1.cmpd.rclb.mgf	104.58	693.863	2	0	0.0029	0	2	ESFK	VSFLSALEEYTK	KLNT		0	26138	P02647	P02647{251-262}	0	0	0	F8W696;P02647	91.9	91.9	91.9	25.7534	24.1444	24.6209	7.38722	7.88606	7.00877	130.456	130.456	130.456
14296@IDIBAPS_Term_CT3.cmpd.rclb.mgf	57.85	790.881	2	0	-0.0019	0	2	DFNK	SGSSTASWIQNVDTK	YQIR		0	22881	P04114	P04114{2241-2255}	0	0	0	P04114	117.45	117.45	117.45	21.6487	19.9598	20.3732	7	8.74473	6.52288	147.281	147.281	147.281
16168@Exos_IDIBAPS_CT6.cmpd.rclb.mgf	53.47	677.851	2	0	-0.0094	0	2	YKNK	YGMVAQVTQTLK	LEDT	MOD:00719 M3	0	22881	P04114	P04114{276-287}	0	0	0	A8MUN2;P04114	58.38	58.38	58.38	23.8234	22.43	23.0189	13.6576	11.3665	12.4685	122.602	122.602	122.602
12648@IDIBAPS_Term_PET3.cmpd.rclb.mgf	51.92	572.815	2	0	-0.0002	0	2	LQDR	GPDVLTATVSGK	LPTQ		0	26376	Q14624	Q14624{501-512}	0	0	0	B7ZKJ8;H7C0L5;Q14624;Q14624-2;Q14624-3;Q14624-4	57.22	57.22	57.22	29.4162	27.856	28.5322	7.92082	6.65758	8.24413	141.627	141.627	141.627
11491@IDIBAPS_Term_PET5.cmpd.rclb.mgf	49.55	720.373	2	0	0.0006	0	2	SQVK	YAGSQVASTSEVLK	YTLF		0	15328	P04275	P04275{1349-1362}	0	0	0	P04275	95.83	95.83	95.83	29.3051	27.7557	28.3493	9.63827	9.95861	8.52288	154.582	154.582	154.582
23632@Exos_IDIBAPS_CT6.cmpd.rclb.mgf	72.88	587.336	2	0	0.0004	0	2	RSNR	VTVFPIGIGDR	YDAA		0	15328	P04275	P04275{1820-1830}	0	0	0	P04275	59.74	59.74	59.74	27.7741	26.1817	27.0942	3.79588	4.46852	3.76955	123.604	123.604	123.604
19913@IDIBAPS_Term_CT2.cmpd.rclb.mgf	70.75	874.936	2	0	-0.0002	0	2	ATGR	NMEQFQVSVSVAPNAK	ITFE		0	26376	Q14624	Q14624{124-139}	0	0	0	B7ZKJ8;Q14624;Q14624-2;Q14624-3;Q14624-4	83.18	83.18	83.18	32.6908	31.0518	31.2775	12.4559	9.92082	12.8539	159.635	159.635	159.635
11866@Exos_IDIBAPS_PET6.cmpd.rclb.mgf	41.47	579.3	2	0	-0.0003	0	2	QNLR	QGVDADINGLR	QVLD		0	24798	P35527	P35527{251-261}	0	0	0	K7EQQ3;P35527	78.73	78.73	78.73	23.6161	22.1457	22.9608	6.40894	4.65758	6.63827	116.199	116.199	116.199
20323@Exos_IDIBAPS_CT10.cmpd.rclb.mgf	63.8	816.924	2	0	0.0021	0	2	SVNK	ALYWVNGQVPDGVSK	VLVD		0	22881	P04114	P04114{718-732}	0	0	0	A8MUN2;P04114	55.58	55.58	55.58	29.6749	28.1003	28.5545	8.1549	8.72125	7.76955	141.534	141.534	141.534
10829@Exos_IDIBAPS_PET8.cmpd.rclb.mgf	39.82	632.358	2	0	0.0014	0	2	FSCK	EGHVLQGPSVLK	CLPS		0	29350	Q4LDE5	Q4LDE5{2351-2362}	0	0	0	A0A0A0MSD0;Q4LDE5;Q4LDE5-3	47.92	47.92	47.92	26.2951	24.855	25.7648	9.74473	9.20761	9.85387	117.117	117.117	117.117
21765@Exos_IDIBAPS_PET8.cmpd.rclb.mgf	68.1	785.843	2	0	-0.0004	0	2	ETSR	FSAICQGDGTWSPR	TPSC	MOD:00110 C5	0	9340	P04003	P04003{405-418}	0	0	0	P04003	84.92	84.92	84.92	28.4866	27.0158	27.0497	5.92082	7.92082	7.55284	124.843	124.843	124.843
30888@IDIBAPS_Term_CT5.cmpd.rclb.mgf	99.97	719.719	3	0	-0.0002	0	2	GASK	AVVILVTDVSVDSVDAAADAAR	SNRV		0	15328	P04275	P04275{1795-1816}	0	0	0	P04275	138.53	138.53	138.53	35.9546	34.3451	34.6099	10.3468	15	11.5229	127.848	127.848	127.848
26491@Exos_IDIBAPS_PET6.cmpd.rclb.mgf	79.62	638.361	2	0	0.0011	0	2	VGSK	LIVAMSSWLQK	ASGS		0	22881	P04114	P04114{1230-1240}	0	0	0	P04114	66.07	66.07	66.07	24.718	23.2578	24.1835	7.46852	3	7.42022	114.358	114.358	114.358
30117@Exos_IDIBAPS_CT9.cmpd.rclb.mgf	91.65	873.956	2	0	-0.0023	0	2	ASAK	IEGNLIFDPNNYLPK	ESML		0	22881	P04114	P04114{655-669}	0	0	0	A8MUN2;P04114	56	56	56	18.8814	17.2616	17.6999	7	3.76955	5.69897	131.804	131.804	131.804
24593@IDIBAPS_Term_CT3.cmpd.rclb.mgf	87.8	678.911	2	0	-0.0005	0	2	PEMR	LPYTIITTPPLK	DFSL		0	22881	P04114	P04114{3137-3148}	0	0	0	P04114	72.28	72.28	72.28	29.6003	28.144	29.0548	7.40894	7.58503	7.18046	149.429	149.429	149.429
24163@Exos_IDIBAPS_CT7.cmpd.rclb.mgf	74.07	802.927	2	0	0.0034	0	2	KGNR	IAQWQSFQLEGGLK	QFSF		0	8650	P01023	P01023{175-188}	0	0	0	P01023	61.53	61.53	61.53	24.3695	22.6446	23.3594	8.03152	6.46852	7.95861	139.714	139.714	139.714
36253@Exos_IDIBAPS_PET7.cmpd.rclb.mgf	108.52	992.829	3	0	0.0032	0	2	PGLK	LNDLNSVLVMPTFHVPFTDLQVPSCK	LDFR	MOD:00719 M10;MOD:00110 C25	0	22881	P04114	P04114{3737-3762}	0	0	0	P04114	30.91	30.91	30.91	30.0693	28.3219	27.9448	9.46852	7.01323	9.52288	144.108	144.108	144.108
25174@Exos_IDIBAPS_PET7.cmpd.rclb.mgf	77.33	751.915	2	0	-0.0118	0	2	PSGR	GQVLVFLGQSEGLR	SRPS		0	34757	P08514	P08514{418-431}	0	0	0	A0A3B3IU79;P08514;P08514-2;P08514-3	87.44	87.44	87.44	28.9786	27.4385	28.1424	7.55284	7.3098	7.95861	133.09	133.09	133.09
6513@IDIBAPS_Term_CT4.cmpd.rclb.mgf	34.83	712.662	3	0	0.0009	0	2	VQWK	VDNALQSGNSQESVTEQDSK	DSTY		0	8728	P01834	P01834{43-62}	0	0	0	P01834	79.69	79.69	79.69	29.2429	27.4733	27.3659	7.92082	11.3565	9.65758	143.082	143.082	143.082
20526@IDIBAPS_Term_PET2.cmpd.rclb.mgf	69.65	543.962	3	0	-0.0006	0	2	TGYR	VDVIPVNLPGEHGQR	LPIS		0	34575	P02751	P02751{939-953}	0	0	0	P02751;P02751-10;P02751-11;P02751-12;P02751-13;P02751-14;P02751-15;P02751-17;P02751-3;P02751-4;P02751-5;P02751-6;P02751-7;P02751-8;P02751-9	49.49	49.49	49.49	28.2228	26.6026	27.1258	9.67778	9.14874	9.92082	117.08	117.08	117.08
27596@Exos_IDIBAPS_PET7.cmpd.rclb.mgf	84.03	791.399	2	0	-0.0047	0	2	VFPK	AVSMPSFSILGSDVR	VPSY	MOD:00719 M4	0	22881	P04114	P04114{3277-3291}	0	0	0	P04114	80.29	80.29	80.29	25.9501	24.2705	24.7788	9.30103	11.3872	10.5086	124.808	124.808	124.808
13418@IDIBAPS_Term_PET3.cmpd.rclb.mgf	53.97	532.282	2	0	0.0016	0	2	GKLK	QHIEAIDVR	VLLD	MOD:00040 Q1	0	22881	P04114	P04114{2287-2295}	0	0	0	P04114	53.94	53.94	53.94	23.328	21.7044	22.7476	4.63827		4.30103	116.467	116.467	116.467
25113@Exos_IDIBAPS_PET6.cmpd.rclb.mgf	75.83	944.98	2	0	0.0014	0	2	LILR	VIGNMGQTMEQLTPELK	SSIL		0	22881	P04114	P04114{491-507}	0	0	0	A8MUN2;P04114	123.72	123.72	123.72	27.4191	25.6448	26.0354	13.2007	10.4559	13.4089	170.058	170.058	170.058
19351@Exos_IDIBAPS_PET7.cmpd.rclb.mgf	61.92	780.394	2	0	0.0006	0	2	KKYR	ITENDIQIALDDAK	INFN	MOD:00684 N4	0	22881	P04114	P04114{2151-2164}	0	0	0	P04114			111.23			27.7716			6.95861	79.4501	79.4501	127.406
20122@IDIBAPS_Term_CT3.cmpd.rclb.mgf	74.78	727.4	2	0	0.0029	0	2	VTQR	LNGEIQALELPQK	AEAL	MOD:00684 N2	0	22881	P04114	P04114{2450-2462}	0	0	0	P04114			68.4			26.1376			9.35655	61.2255	61.2255	124.25
30203@IDIBAPS_Term_CT5.cmpd.rclb.mgf	98.15	997.5	2	0	0.002	0	2	PISR	NTFAEVTGLSPGVTYYFK	VFAV		0	34575	P02751	P02751{959-976}	0	0	0	P02751;P02751-10;P02751-11;P02751-12;P02751-13;P02751-14;P02751-15;P02751-17;P02751-3;P02751-4;P02751-5;P02751-6;P02751-7;P02751-8;P02751-9	132.25	132.25	132.25	32.25	30.6052	30.7847	15	15	15	164.992	164.992	164.992
29240@IDIBAPS_Term_CT5.cmpd.rclb.mgf	95.5	735.796	2	0	-0.0045	0	2	WSPR	TPSCGDICNFPPK	IAHG	MOD:00110 C4;MOD:00110 C8	0	9340	P04003	P04003{419-431}	0	0	0	P04003	102.95	102.95	102.95	34.0558	32.3241	32.3962	8.29243	9.67778	11.1308	166.465	166.465	166.465
26257@IDIBAPS_Term_PET4.cmpd.rclb.mgf	88.35	791.403	2	0	0.0034	0	2	VFPK	AVSMPSFSILGSDVR	VPSY	MOD:00719 M4	0	22881	P04114	P04114{3277-3291}	0	0	0	P04114	75.6	75.6	75.6	23.5486	21.8238	22.4282	9.49485	9.58503	10.0132	115.041	115.041	115.041
24402@Exos_IDIBAPS_PET6.cmpd.rclb.mgf	73.92	776.858	2	0	-0.0017	0	2	ARLK	SWFEPLVEDMQR	QWAG	MOD:00719 M10	0	9855	P02649	P02649{281-292}	0	0	0	P02649	52.89	52.89	52.89	24.7787	23.3198	23.4953	5.67778	4.50864	5.30103	119.773	119.773	119.773
15179@IDIBAPS_Term_CT4.cmpd.rclb.mgf	57.88	799.843	2	0	0.0012	0	2	PLVK	YSSDYFQAPSDYR	YYPY		0	37237	Q08380	Q08380{442-454}	0	0	0	Q08380	84.62	84.62	84.62	32.7686	31.2028	31.2037	8.52288	8.95861	9.14267	119.44	119.44	119.44
18392@IDIBAPS_Term_CT1.cmpd.rclb.mgf	70.07	670.342	2	0	0.0086	0	2	DNAK	NSLYLQMNSLR	AEDT	MOD:00684 N8	0	3651	A0A0B4J2B5;P01766;P01780;P01782	A0A0B4J2B5{77-87};P01766{95-105};P01780{96-106};P01782{96-106}	0	0	0	A0A075B7F0;A0A0B4J1V1;A0A0B4J1X8;A0A0B4J2B5;A0A0C4DH32;P01762;P01763;P01766;P01780;P01782;P0DP04;S4R460	10.49	10.49	66.81			24.9282			4.4437	61.2356	61.2356	116.169
13167@IDIBAPS_Term_PET2.cmpd.rclb.mgf	50.08	738.398	2	0	0.0018	0	2	DKVR	FLEQQNQVLQTK	WELL		0	11668	P04264;P35908;Q7Z794	P04264{200-211};P35908{198-209};Q7Z794{184-195}	0	0	0	P04264;P35908;Q7Z794	84.38	84.38	84.38	29.2275	27.6434	28.2992	3.65758	5.22915	3.63827	142.293	142.293	142.293
37827@Exos_IDIBAPS_CT7.cmpd.rclb.mgf	114.1	748.444	3	0	-0.0006	0	2	SDVR	VPSYTLILPSLELPVLHVPR	NLKL		0	22881	P04114	P04114{3292-3311}	0	0	0	P04114	103.71	103.71	103.71	36.8058	35.905	36.1429	15	13.7959	15	136.106	136.106	136.106
24870@Exos_IDIBAPS_PET7.cmpd.rclb.mgf	76.52	736.351	3	0	-0.0022	0	2	IQYK	EGFGHLSPTGTTEFWLGNEK	IHLI		0	6343	P02679	P02679{239-258}	0	0	0	C9JC84;C9JEU5;P02679;P02679-2	83.26	83.26	83.26	28.5259	26.8429	26.7534	15	11.7212	12.8861	135.574	135.574	135.574
19147@IDIBAPS_Term_CT3.cmpd.rclb.mgf	71.97	752.686	3	0	-0.0034	1	2	TAER	TSQNSELNNMQDLVEDYKK	KYED		0	11668	P35908	P35908{248-266}	0	0	0	P35908	58.28	58.28	58.28	35.3801	33.6977	33.449	13.7696	14.8239	11.7959	136.38	136.38	136.38
14375@IDIBAPS_Term_CT5.cmpd.rclb.mgf	54.82	576.289	2	0	-0.0004	0	2	NIPK	LDFSSQADLR	NEIK		0	22881	P04114	P04114{2898-2907}	0	0	0	P04114	76.47	76.47	76.47	24.3685	22.8135	23.5401	4.50864	4.24413	3.92082	117.101	117.101	117.101
9580@IDIBAPS_Term_PET1.cmpd.rclb.mgf	42.9	579.317	2	0	-0.0022	0	2	QYRK	AAISGENAGLVR	ASGR		0	4673	P19827	P19827{126-137}	0	0	0	F8WAS2;P19827	125.31	125.31	125.31	25.2921	23.7736	24.6076	5.92082	2.49485	5	157.777	157.777	157.777
29544@IDIBAPS_Term_CT3.cmpd.rclb.mgf	103.9	654.846	2	0	0.0001	0	2	LEGK	GFEPTLEALFGK	QGFF		0	22881	P04114	P04114{696-707}	0	0	0	A8MUN2;P04114	74.21	74.21	74.21	23.1616	21.6072	22.4258	6.61979	6.02687	5.61979	115.546	115.546	115.546
3789@IDIBAPS_Term_PET4.cmpd.rclb.mgf	26.77	616.803	2	0	0.0003	0	2	YLSR	SGGGGGGGLGSGGSIR	SSYS		0	24798	P35527	P35527{14-29}	0	0	0	P35527	103.28	103.28	103.28	21.2479	19.6724	20.1872	9.3279	10.3565	9.12494	116.856	116.856	116.856
22798@Exos_IDIBAPS_PET7.cmpd.rclb.mgf	70.95	779.907	2	0	0.009	0	2	KKYR	ITENDIQIALDDAK	INFN		0	22881	P04114	P04114{2151-2164}	0	0	0	P04114	59.19	59.19	59.19	22.9176	21.4096	21.8605	7.04096	6.88606	6.60206	122.047	122.047	122.047
39321@Exos_IDIBAPS_CT10.cmpd.rclb.mgf	115.35	727.928	2	0	0.0011	0	2	HDLK	IAIANIIDEIIEK	LKSL		0	22881	P04114	P04114{2196-2208}	0	0	0	P04114	70.5	70.5	70.5	28.9854	27.4169	28.4121	8.4318	8.33724	9.63827	149.291	149.291	149.291
18309@Exos_IDIBAPS_PET10.cmpd.rclb.mgf	59.82	686.858	2	1	-0.0036	0	2	ARNK	LNDLEEALQQAK	EDLA		0	11668	P35908	P35908{442-453}	0	0	0	P35908	69.43	69.43	69.43			23.0059	5.67778	4.95861	2.65758	120.818	120.818	120.818
20479@IDIBAPS_Term_CT5.cmpd.rclb.mgf	71.12	669.846	2	0	-0.0001	0	2	DNAK	NSLYLQMNSLR	AEDT		0	3651	A0A0B4J2B5;P01766;P01780;P01782	A0A0B4J2B5{77-87};P01766{95-105};P01780{96-106};P01782{96-106}	0	0	0	A0A075B7F0;A0A0B4J1V1;A0A0B4J1X8;A0A0B4J2B5;A0A0C4DH32;P01762;P01763;P01766;P01780;P01782;P0DP04;S4R460	61.09	61.09	61.09	25.467	23.9415	24.6616	4.39794	4.33724	4.40894	114.644	114.644	114.644
6168@Exos_IDIBAPS_CT10.cmpd.rclb.mgf	27.37	627.807	2	0	-0.0014	0	2	GGFR	GFSSGSAVVSGGSR	RSTS		0	11668	P35908	P35908{21-34}	0	0	0	P35908	84.72	84.72	84.72	27.3943	25.9365	26.5447	7.08619	8.60206	7.22185	125.905	125.905	125.905
12462@Exos_IDIBAPS_PET10.cmpd.rclb.mgf	44.5	564.853	2	0	-0.0006	1	2	RQIK	KQTALVELVK	HKPK		0	37890	P02768	P02768{549-558}	0	0	0	A0A087WWT3;A0A0C4DGB6;B7WNR0;C9JKR2;D6RHD5;H0YA55;P02768;P02768-2;P02768-3	75.07	75.07	75.07	21.8052	20.6209	21.4846	3.76955	4.79588	4.29243	137.534	137.534	137.534
12505@Exos_IDIBAPS_PET7.cmpd.rclb.mgf	44.23	695.844	2	0	-0.0008	0	2	LALK	QSLEASLAETEGR	YCVQ		0	16188	P13645	P13645{387-399}	0	0	0	P13645	98.18	98.18	98.18	26.0852	24.5309	25.0372	9.22185	7.13077	7.60206	123.696	123.696	123.696
5910@IDIBAPS_Term_PET3.cmpd.rclb.mgf	33.37	631.802	2	0	-0.0017	0	2	QTYR	SLLEGEGSSGGGGR	GGGS		0	16188	P13645	P13645{451-464}	0	0	0	P13645	93.98	93.98	93.98	28.0389	26.5663	26.9181	6.04096	6.79588	5.69897	119.521	119.521	119.521
22653@IDIBAPS_Term_PET5.cmpd.rclb.mgf	80.9	906.97	2	1	-0.0173	0	2	QQQK	SPEQQETVLDGNLIIR	YDVD		0	26376	Q14624	Q14624{225-240}	0	0	0	B7ZKJ8;H7C0L5;Q14624;Q14624-2;Q14624-3;Q14624-4			55.9			27.9124			2.82391	170.198	170.198	170.198
25855@IDIBAPS_Term_CT5.cmpd.rclb.mgf	85.8	774.067	3	0	-0.0014	1	2	QHLR	VSTAFVYTKNPNGYSFSIPVK	VLAD	MOD:00684 N12	0	22881	P04114	P04114{3704-3724}	0	0	0	P04114	8.27	8.27	54	14.4374	12.7446	23.2358			8.85387	77.2579	77.2579	135.282
33306@Exos_IDIBAPS_CT9.cmpd.rclb.mgf	102.07	697.905	2	0	0.0007	0	2	ERNR	QTIIVVLENVQR	NLKH	MOD:00040 Q1	0	22881	P04114	P04114{2086-2097}	0	0	0	P04114	51.16	51.16	51.16	31.122	29.6948	30.5747	7.56864		7.03152	119.719	119.719	119.719
11793@IDIBAPS_Term_CT1.cmpd.rclb.mgf	51.25	800.893	2	0	-0.0019	0	2	SPEK	YVTSAPMPEPQAPGR	YFAH		0	36756	P01871	P01871{377-391}	0	0	0	A0A1B0GUU9;P01871;P01871-2	78.64	78.64	78.64	24.0062	22.4075	22.8209	8.13077	6.74473	6.4318	147.805	147.805	147.805
26932@IDIBAPS_Term_CT1.cmpd.rclb.mgf	95.22	693.922	2	0	0.0002	0	2	NKEK	NVPLPVIAELPPK	VSVF		0	36756	P01871	P01871{100-112}	0	0	0	A0A1B0GUU9;P01871;P01871-2	60.06	60.06	60.06	24.1064	22.5971	23.7121	11.2441	8.69897	11.4949	126.014	126.014	126.014
7299@IDIBAPS_Term_CT4.cmpd.rclb.mgf	36.95	619.291	3	0	0.0016	1	2	SLLR	SEETKENEGFTVTAEGK	GQGT		0	28644	P01024	P01024{1321-1337}	0	0	0	M0QYC8;P01024	67.47	67.47	67.47	26.6368	24.8731	24.9653	10.699	13.4437	12.2218	124.502	124.502	124.502
30168@Exos_IDIBAPS_PET8.cmpd.rclb.mgf	91	873.958	2	0	0.0007	0	2	ASAK	IEGNLIFDPNNYLPK	ESML		0	22881	P04114	P04114{655-669}	0	0	0	A8MUN2;P04114	48.08	48.08	48.08	22.3607	20.7809	21.2021	5.76955	4.92082	5.55284	137.123	137.123	137.123
32288@IDIBAPS_Term_PET5.cmpd.rclb.mgf	113.17	946.482	2	0	0.0023	0	2	VDHK	LSLESLTSYFSIESSTK	GDVK		0	22881	P04114	P04114{3481-3497}	0	0	0	P04114	114.75	114.75	114.75	31.0748	29.3121	29.7286	14.4685	14.6576	15	147.555	147.555	147.555
14941@Exos_IDIBAPS_PET6.cmpd.rclb.mgf	49.38	621.823	2	0	0.0003	0	2	NVPK	ATGVLYDYVNK	YHWE		0	22881	P04114	P04114{4077-4087}	0	0	0	P04114	63.04	63.04	63.04	26.0867	24.7254	25.3248	5.00436	4.40894	4.85387	138.91	138.91	138.91
26739@Exos_IDIBAPS_CT7.cmpd.rclb.mgf	81.22	812.408	3	0	-0.0035	1	2	RKYR	AALGKLPQQANDYLNSFNWER	QVSH		0	22881	P04114	P04114{2113-2133}	0	0	0	P04114	105.21	105.21	105.21	33.6996	31.899	31.7559	13.5086	15	14.3279	135.671	135.671	135.671
30437@IDIBAPS_Term_PET4.cmpd.rclb.mgf	100.82	982.035	2	0	0.0042	0	2	PEIK	TILGTMPAFEVSLQALQK	ATFQ	MOD:00719 M6	0	22881	P04114	P04114{2592-2609}	0	0	0	P04114	85.01	85.01	85.01	26.4133	24.9114	25.4537	10.6021	8.26761	9.79588	135.864	135.864	135.864
13529@Exos_IDIBAPS_CT9.cmpd.rclb.mgf	46.73	552.968	3	0	-0.0052	1	2	VAGK	LQDRGPDVLTATVSGK	LPTQ		0	26376	Q14624	Q14624{497-512}	0	0	0	B7ZKJ8;H7C0L5;Q14624;Q14624-2;Q14624-3;Q14624-4	42.64	42.64	42.64	25.3115	23.7782	24.2961	9.25964	7.17393	10.2596	124.164	124.164	124.164
32135@IDIBAPS_Term_PET2.cmpd.rclb.mgf	104.37	824.415	2	1	0.0043	0	2	KLIR	DVWGIEGPIDAAFTR	INCQ		0	25604	P04004	P04004{198-212}	0	0	0	P04004	81.91	81.91	81.91	26.567	24.9154	25.2587	8.5376	8.48149	8.29243	133.029	133.029	133.029
20715@Exos_IDIBAPS_PET6.cmpd.rclb.mgf	64.32	837.029	3	0	0.0019	1	2	FAHR	DFSAEYEEDGKYEGLQEWEGK	AHLN		0	22881	P04114	P04114{3953-3973}	0	0	0	P04114	71.67	71.67	71.67	30.0013	28.1574	27.9694	8.65758	13.7696	11.2076	134.276	134.276	134.276
28633@IDIBAPS_Term_CT4.cmpd.rclb.mgf	95.87	693.922	2	0	-0.0005	0	2	NKEK	NVPLPVIAELPPK	VSVF		0	36756	P01871	P01871{100-112}	0	0	0	A0A1B0GUU9;P01871;P01871-2	64.7	64.7	64.7	24.8348	23.3254	24.4404	11.3872	9.30103	14.3979	114.962	114.962	114.962
22915@Exos_IDIBAPS_PET10.cmpd.rclb.mgf	71.85	804.908	2	0	0.0147	0	2	LIER	YEVDQQIQVLMDK	LVEL		0	22881	P04114	P04114{2348-2360}	0	0	0	P04114	91.8	91.8	91.8	24.9464	23.3109	23.8303	9.29243	7.92082	7.76955	147.439	147.439	147.439
16562@IDIBAPS_Term_PET4.cmpd.rclb.mgf	61.28	386.21	3	0	0.0027	0	2	LNIK	SPAFTDLHLR	YQKD		0	22881	P04114	P04114{3980-3989}	0	0	0	P04114	49.43	49.43	49.43	26.9958	25.5355	26.2815	6.38722	7.07058	5.67778	118.858	118.858	118.858
16674@IDIBAPS_Term_CT5.cmpd.rclb.mgf	60.97	527.948	3	0	0.0009	0	2	NEIK	HIYAISSAALSASYK	ADTV		0	22881	P04114	P04114{1838-1852}	0	0	0	P04114	90.39	90.39	90.39	33.0437	31.4778	32.0701	10.6198	11.5376	12.0044	125.024	125.024	125.024
21151@IDIBAPS_Term_PET3.cmpd.rclb.mgf	75.55	634.887	2	0	0.0087	0	2	VDEK	ALQDQLVLVAAK	LDTE		0	26851	P01019	P01019{83-94}	0	0	0	P01019	66.97	66.97	66.97	25.3005	23.9979	25.0164	9.74473	6.39794	9.50864	116.569	116.569	116.569
33598@Exos_IDIBAPS_CT6.cmpd.rclb.mgf	100.35	910.808	3	0	0.0128	0	2	DYLR	WVQTLSEQVQEELLSSQVTQELR	ALMD		0	9855	P02649	P02649{57-79}	0	0	0	E7ERP7;E9PEV4;H0Y7L5;P02649	112.18	112.18	112.18	39.6439	37.9151	37.8105	15	15	15	143.152	143.152	143.152
8294@Exos_IDIBAPS_PET7.cmpd.rclb.mgf	33.52	720.828	2	0	-0.0017	0	2	YKLR	TEGDGVYTLNNEK	QWIN	MOD:00684 N10	0	25141	P00738	P00738{119-131}	0	0	0	H3BMJ7;H3BS21;J3KRH2;J3KSV1;J3QLC9;J3QQI8;P00738;P00738-2			83.36			23.6221			6.76955	67.0841	67.0841	148.109
12089@Exos_IDIBAPS_PET8.cmpd.rclb.mgf	43.03	677.853	2	0	-0.006	0	2	YKNK	YGMVAQVTQTLK	LEDT	MOD:00719 M3	0	22881	P04114	P04114{276-287}	0	0	0	A8MUN2;P04114	89.88	89.88	89.88	26.0392	24.5952	25.2517	8.92082	8.284	9.18709	140.139	140.139	140.139
16271@IDIBAPS_Term_PET2.cmpd.rclb.mgf	58.28	621.823	2	0	0.0012	0	2	NVPK	ATGVLYDYVNK	YHWE		0	22881	P04114	P04114{4077-4087}	0	0	0	P04114	69.07	69.07	69.07	23.9921	22.6307	23.2301	4.95861	4.60206	5.67778	140.256	140.256	140.256
13932@IDIBAPS_Term_PET4.cmpd.rclb.mgf	54.17	749.406	2	0	0.0012	0	2	GRVR	AATVGSLAGQPLQER	AQAW		0	9855	P02649	P02649{210-224}	0	0	0	H0Y7L5;P02649	107.56	107.56	107.56	25.9871	24.5149	25.1451	5.29243	4.82391	4.72125	160.142	160.142	160.142
9259@IDIBAPS_Term_PET5.cmpd.rclb.mgf	43.23	810.899	2	0	-0.0072	0	2	LVEK	VQAAVGTSAAPVPSDNH			0	9855	P02649	P02649{301-317}	0	0	0	P02649	108.21	108.21	108.21	24.6287	22.9862	23.2412	15	15	15	151.746	151.746	151.746
17399@IDIBAPS_Term_PET5.cmpd.rclb.mgf	66.13	679.352	2	0	0.0003	0	2	AKNK	LNDLEDALQQAK	EDLA		0	11668	P04264	P04264{444-455}	0	0	0	P04264	80.3	80.3	80.3	28.0702	26.4629	27.1177	8.40894	8.33724	8.25181	139.015	139.015	139.015
19501@Exos_IDIBAPS_CT6.cmpd.rclb.mgf	62.13	582.811	2	0	-0.0006	0	2	GSSR	LSEAEFEVLK	AFVV		0	15328	P04275	P04275{1288-1297}	0	0	0	P04275	63.2	63.2	63.2	25.7833	24.4134	25.0977	3.11919	3.88606	3.07572	121.137	121.137	121.137
24591@Exos_IDIBAPS_CT9.cmpd.rclb.mgf	75.72	787.405	2	0	0.0041	0	2	VMQR	EGGPSQIGDALGFAVR	YLTS		0	15328	P04275	P04275{1764-1779}	0	0	0	P04275	81.73	81.73	81.73	22.6413	21.1914	21.5861	9.19382	10.5086	9.67778	120.142	120.142	120.142
14227@IDIBAPS_Term_CT5.cmpd.rclb.mgf	54.43	568.764	2	0	0.0013	0	2	FDLR	LVGGDNLCSGR	LEVL	MOD:00110 C8	0	29251	O43866	O43866{246-256}	0	0	0	O43866	86.04	86.04	86.04	27.7046	26.2462	26.7837	3.85387	4.14874	3.33724	117.537	117.537	117.537
29411@IDIBAPS_Term_PET1.cmpd.rclb.mgf	98.6	870.934	2	1	0.0084	0	2	GPKR	NSMVLDVAFVLEGSDK	IGEA	MOD:00719 M3	0	15328	P04275	P04275{1493-1508}	0	0	0	P04275	87.78	87.78	87.78	26.3259	24.6468	25.0217	8.61979	7.56864	8.76955	153.835	153.835	153.835
34005@IDIBAPS_Term_PET1.cmpd.rclb.mgf	112.32	685.051	3	0	0.0027	0	2	AYLR	ILGEELGFASLHDLQLLGK	LLLM		0	22881	P04114	P04114{779-797}	0	0	0	A8MUN2;P04114	68.77	68.77	68.77	35.7308	34.0416	34.7855	7.27572	7.69897	7.39794	143.055	143.055	143.055
30448@Exos_IDIBAPS_CT10.cmpd.rclb.mgf	90.48	899.012	2	0	0.0042	0	2	ELRR	NVQALEIELQSQLALK	QSLE		0	16188	P13645	P13645{371-386}	0	0	0	P13645	105.94	105.94	105.94	34.3495	32.902	33.3923	8.36653	7	7.36653	137.277	137.277	137.277
28166@Exos_IDIBAPS_CT7.cmpd.rclb.mgf	85.32	984.42	2	0	-0.0012	0	2	SHSR	TPEYYPNAGLIMNYCR	NPDA	MOD:00684 N7;MOD:00719 M12;MOD:00110 C15	0	9319	P08519	P08519{177-192,291-306,405-420,519-534,633-648,747-762,861-876,975-990,1089-1104,1203-1218,1317-1332,1431-1446,1545-1560,1659-1674,1773-1788,1887-1902,2001-2016,2115-2130,2229-2244,2343-2358,2457-2472,2571-2586,2685-2700,2799-2814,2913-2928,3027-3042,3141-3156,3255-3270,3369-3384}	0	0	0	A0A087WWY0;P08519	27.7	27.7	65.54			22.2491			5.58503	86.1346	86.1346	123.027
6631@Exos_IDIBAPS_CT7.cmpd.rclb.mgf	28.3	421.73	2	0	-0.001	0	2	AAQR	GPGGVWAAK	LISR		0	14222	A0A096LPE2	A0A096LPE2{144-152}	0	0	0	A0A096LPE2;P35542	62.54	62.54	62.54	24.7331	23.4973	24.3051	3.46852	3.4318	3.60206	116.477	116.477	116.477
28247@IDIBAPS_Term_CT4.cmpd.rclb.mgf	94.55	695.861	2	0	-0.0016	0	2	AICK	EQHLFLPFSYK	NKYG	MOD:00420 E1	0	22881	P04114	P04114{263-273}	0	0	0	A8MUN2;P04114	51.3	51.3	51.3	24.8371	23.2315	23.8657	9.74473		9.33724	126.711	126.711	126.711
5734@IDIBAPS_Term_CT1.cmpd.rclb.mgf	34.28	551.289	2	0	0.0016	0	2	EPHR	HSTFIPGTNK	WAGL		0	9319	P08519	P08519{4260-4269}	0	0	0	P08519	55.54	55.54	55.54	20.7443	19.3019	20.0629	7.63827	6.67778	8.4318	127.115	127.115	127.115
29685@IDIBAPS_Term_PET2.cmpd.rclb.mgf	96.3	783.405	2	0	0.0015	0	2	VFPK	AVSMPSFSILGSDVR	VPSY		0	22881	P04114	P04114{3277-3291}	0	0	0	P04114	91.18	91.18	91.18	25.2758	23.6831	24.2546	9.85387	7.52288	10.3872	149.168	149.168	149.168
12077@Exos_IDIBAPS_CT10.cmpd.rclb.mgf	42.52	704.357	2	0	-0.0065	0	2	FQDK	LGEVNTYAGDLQK	KLVP		0	20590	P06727	P06727{66-78}	0	0	0	P06727	94.42	94.42	94.42	27.4288	25.9075	26.4305	9.284	11.2757	9.95861	160.21	160.21	160.21
31695@IDIBAPS_Term_PET1.cmpd.rclb.mgf	105.92	695.729	3	0	0.0019	0	2	LGEK	ASAGLLGAHAAAITAYALTLTK	APVD		0	28098	P0C0L4;P0C0L5	P0C0L4{1183-1204};P0C0L5{1183-1204}	0	0	0	A0A0G2JL54;A0A0G2JPR0;A0A140TA29;A0A140TA32;A0A140TA44;A0A140TA49;A0A3B3ISA6;F5GXS0;P0C0L4;P0C0L4-2;P0C0L5	58.89	58.89	58.89	32.9198	31.4109	31.8659	14.2291	11.9208	15	177.44	177.44	177.44
18066@Exos_IDIBAPS_PET10.cmpd.rclb.mgf	59.13	854.892	2	1	0.0043	0	2	SSSK	GSLGGGFSSGGFSGGSFSR	GSSG		0	16188	P13645	P13645{41-59}	0	0	0	P13645	130.62	130.62	130.62	26.2963	24.6039	24.7808	12.8861	11.0555	12.4949	177.473	177.473	177.473
30746@IDIBAPS_Term_CT4.cmpd.rclb.mgf	102.25	808.949	2	0	0.0012	0	2	KKLR	TSSFALNLPTLPEVK	FPEV		0	22881	P04114	P04114{3776-3790}	0	0	0	P04114	81.55	81.55	81.55	23.4182	21.8633	22.5043	7.74473	8.23657	8.1549	150.194	150.194	150.194
30058@Exos_IDIBAPS_PET7.cmpd.rclb.mgf	91.17	651.862	2	0	0.0013	0	2	DNNR	SLDLDSIIAEVK	AQYE		0	11668	P04264	P04264{344-355}	0	0	0	P04264	96.23	96.23	96.23	27.3272	25.6354	26.4353	5.27572	4.17393	5.67778	137.803	137.803	137.803
18474@Exos_IDIBAPS_PET7.cmpd.rclb.mgf	59.58	801.43	2	0	-0.0007	0	2	LEHK	VSALLTPAEQTGTWK	LKTQ		0	22881	P04114	P04114{1968-1982}	0	0	0	P04114	85.61	85.61	85.61	22.4896	20.8854	21.3424	5.284	5.50864	5.33724	121.006	121.006	121.006
4869@Exos_IDIBAPS_CT10.cmpd.rclb.mgf	24.05	654.33	2	0	-0.0077	0	2	IKEK	AEAQAQYSAAVAK	GKSA		0	26376	Q14624	Q14624{99-111}	0	0	0	B7ZKJ8;Q14624;Q14624-2;Q14624-3;Q14624-4	67.23	67.23	67.23	30.1949	28.6317	29.194	8.3279	9.02687	8.95861	124.004	124.004	124.004
38632@Exos_IDIBAPS_PET7.cmpd.rclb.mgf	115.63	727.927	2	0	-0.0005	0	2	HDLK	IAIANIIDEIIEK	LKSL		0	22881	P04114	P04114{2196-2208}	0	0	0	P04114	68.8	68.8	68.8	28.0184	26.4547	27.4067	5.25181	6.85387	9.50864	150.796	150.796	150.796
37744@Exos_IDIBAPS_PET7.cmpd.rclb.mgf	112.93	855.435	3	0	-0.003	0	2	KYNR	QSMTLSSEVQIPDFDVDLGTILR	VNDE		0	22881	P04114	P04114{1056-1078}	0	0	0	P04114	80.64	80.64	80.64	25.2587	23.5683	23.3247	11.6778	12.2441	10.2441	126.152	126.152	126.152
22002@Exos_IDIBAPS_CT10.cmpd.rclb.mgf	68.2	782.069	3	0	0.0134	0	2	WRTK	TETITGFQVDAVPANGQTPIQR	TIKP	MOD:00684 N15	0	34575	P02751	P02751{1838-1859}	0	0	0	H0Y7Z1;P02751;P02751-10;P02751-11;P02751-12;P02751-13;P02751-14;P02751-15;P02751-17;P02751-3;P02751-4;P02751-5;P02751-6;P02751-7;P02751-8;P02751-9	41.67	41.67	72.99	24.0995	22.5059	23.6547	4.29243	4.69897	8.48149	100.79	100.79	119.437
12079@IDIBAPS_Term_CT1.cmpd.rclb.mgf	51.98	653.335	2	0	0.0025	0	2	SSTR	HIVTFDGQNFK	LTGS		0	15328	P04275	P04275{1957-1967}	0	0	0	P04275	68.09	68.09	68.09	28.1563	26.6431	27.2127	9.95861	10.5686	10.5528	156.492	156.492	156.492
26934@Exos_IDIBAPS_CT6.cmpd.rclb.mgf	81.7	983.934	2	0	0.0093	0	2	SHSR	TPEYYPNAGLIMNYCR	NPDA	MOD:00719 M12;MOD:00110 C15	0	9319	P08519	P08519{177-192,291-306,405-420,519-534,633-648,747-762,861-876,975-990,1089-1104,1203-1218,1317-1332,1431-1446,1545-1560,1659-1674,1773-1788,1887-1902,2001-2016,2115-2130,2229-2244,2343-2358,2457-2472,2571-2586,2685-2700,2799-2814,2913-2928,3027-3042,3141-3156,3255-3270,3369-3384}	0	0	0	A0A087WWY0;P08519	44.97	44.97	44.97	25.2185	23.7047	23.7248	3.65758	7.50864	4.72125	121.034	121.034	121.034
17314@IDIBAPS_Term_CT5.cmpd.rclb.mgf	62.68	772.364	2	0	0.0028	0	2	EVGR	VGYVSGWGQSDNFK	LTDH		0	25141	P00739	P00739{220-233}	0	0	0	A0A0A0MRD9;P00739;P00739-2	79.74	79.74	79.74	27.3862	25.9596	26.1581	10.0362	10.5686	11.6198	143.293	143.293	143.293
18240@IDIBAPS_Term_CT3.cmpd.rclb.mgf	69.22	791.871	2	0	-0.002	0	2	TRDR	MYQMDIQQELQR	YLSL		0	22881	P04114	P04114{2523-2534}	0	0	0	P04114	81.07	81.07	81.07	24.9008	23.1981	23.4531	8.55284	9.03152	9.36653	136.602	136.602	136.602
23009@IDIBAPS_Term_CT4.cmpd.rclb.mgf	79.45	772.375	2	0	-0.0069	0	2	YSMK	VTGEGCVYLQTSLK	YNIL	MOD:00110 C6	0	8650	P01023	P01023{1316-1329}	0	0	0	P01023	109.26	109.26	109.26	26.0799	24.5409	24.9451	8.35655	8.82391	10.041	122.257	122.257	122.257
10286@IDIBAPS_Term_CT4.cmpd.rclb.mgf	44.77	753.395	2	0	0.0015	0	2	ATLR	IGQDGISTSATTNLK	CSLL		0	22881	P04114	P04114{1647-1661}	0	0	0	P04114	99.18	99.18	99.18	22.3323	20.7698	21.3428	13.7959	12.3979	11.1612	149.822	149.822	149.822
6624@Exos_IDIBAPS_PET7.cmpd.rclb.mgf	29.25	754.806	2	0	-0.0038	0	2	EGLK	LSNDMMGSYAEMK	FDHT	MOD:00719 M5;MOD:00719 M12	0	22881	P04114	P04114{1738-1750}	0	0	0	P04114	87.85	87.85	87.85	25.5378	23.924	24.4045	9.74473	9.85387	8.25964	130.848	130.848	130.848
19102@IDIBAPS_Term_CT4.cmpd.rclb.mgf	68.5	785.884	2	0	-0.0083	1	2	LTAK	GMALFGEGKAEFTGR	HDAH		0	22881	P04114	P04114{3006-3020}	0	0	0	P04114	85.33	85.33	85.33	26.7365	25.1014	25.4942	10.2518	7.79588	10.284	130.563	130.563	130.563
32536@IDIBAPS_Term_CT5.cmpd.rclb.mgf	105.12	1014.87	3	0	-0.003	0	2	IVNK	VVTPLSPPTNLHLEANPDTGVLTVSWER	STTP		0	34575	P02751	P02751{1170-1197}	0	0	0	P02751;P02751-10;P02751-11;P02751-12;P02751-13;P02751-14;P02751-15;P02751-17;P02751-3;P02751-4;P02751-5;P02751-6;P02751-7;P02751-8;P02751-9	59.04	59.04	59.04	27.5315	25.7639	25.5166	14.9586	12.699	14.3565	128.341	128.341	128.341
27402@IDIBAPS_Term_PET1.cmpd.rclb.mgf	92.32	874.451	2	0	0.003	0	2	ASAK	IEGNLIFDPNNYLPK	ESML	MOD:00684 N10	0	22881	P04114	P04114{655-669}	0	0	0	A8MUN2;P04114	10.3	10.3	61.34			19.8148			10.0458	78.4097	78.4097	150.151
22726@IDIBAPS_Term_PET3.cmpd.rclb.mgf	80.05	807.381	2	0	0.0018	0	2	DTKK	MTSNFPVDLSDYPK	SLHM		0	22881	P04114	P04114{1189-1202}	0	0	0	P04114	81.64	81.64	81.64	26.0148	24.3458	24.6805	10.7696	10.6383	9.76955	142.821	142.821	142.821
30749@IDIBAPS_Term_PET5.cmpd.rclb.mgf	106.12	976.421	2	0	-0.0041	0	2	SHSR	TPEYYPNAGLIMNYCR	NPDA	MOD:00684 N7;MOD:00110 C15	0	9319	P08519	P08519{177-192,291-306,405-420,519-534,633-648,747-762,861-876,975-990,1089-1104,1203-1218,1317-1332,1431-1446,1545-1560,1659-1674,1773-1788,1887-1902,2001-2016,2115-2130,2229-2244,2343-2358,2457-2472,2571-2586,2685-2700,2799-2814,2913-2928,3027-3042,3141-3156,3255-3270,3369-3384}	0	0	0	A0A087WWY0;P08519			55.83			23.4276			10.1249	63.4516	63.4516	127.223
29242@Exos_IDIBAPS_CT10.cmpd.rclb.mgf	87.27	683.352	3	0	-0.0036	0	2	GESK	LEVLNFDFQANAQLSNPK	INPL		0	22881	P04114	P04114{2801-2818}	0	0	0	P04114	95.93	95.93	95.93	31.2971	29.6845	29.8234	10.7212	10.1192	11.5376	114.727	114.727	114.727
13077@Exos_IDIBAPS_PET6.cmpd.rclb.mgf	44.58	749.406	2	0	0.0014	0	2	GRVR	AATVGSLAGQPLQER	AQAW		0	9855	P02649	P02649{210-224}	0	0	0	H0Y7L5;P02649	100.66	100.66	100.66	23.5186	22.0464	22.6766	5.61979	4.69897	5.45593	157.383	157.383	157.383
21700@IDIBAPS_Term_CT3.cmpd.rclb.mgf	79.25	783.817	2	0	0.0012	0	2	NHCR	FDEFFSEGCAPGSK	KDSS	MOD:00110 C9	0	22129	P02787	P02787{495-508}	0	0	0	H7C5E8;P02787	89.96	89.96	89.96	30.1199	28.3491	28.6129	8.50864	7.01323	9.11919	115.398	115.398	115.398
29528@Exos_IDIBAPS_CT10.cmpd.rclb.mgf	88	973.517	2	0	-0.0011	0	2	R	TVAAPSVFIFPPSDEQLK	SGTA		0	8728	P01834	P01834{2-19}	0	0	0	P01834	60.01	60.01	60.01	28.0254	26.3722	26.7568	8.34679	8.76955	8.01323	146.95	146.95	146.95
25452@IDIBAPS_Term_PET4.cmpd.rclb.mgf	85.92	564.315	3	0	-0.0071	1	2	REDR	ALVDTLKFVTQAEGAK	QTEA		0	22881	P04114	P04114{1028-1043}	0	0	0	P04114	58.57	58.57	58.57	27.4745	25.9312	26.6706	8.63827	10.3372	9.01773	131.318	131.318	131.318
20167@Exos_IDIBAPS_PET8.cmpd.rclb.mgf	63.97	936.981	2	1	0.012	0	2	SPAK	LLLQMDSSATAYGSTVSK	RVAW		0	22881	P04114	P04114{1146-1163}	0	0	0	P04114	91.12	91.12	91.12	29.4226	27.6761	28.0599	11	13	10.7696	118.913	118.913	118.913
30647@Exos_IDIBAPS_CT7.cmpd.rclb.mgf	92.5	964.027	2	0	0.0028	0	2	SNLR	FLATTPNSLLVSWQPPR	ARIT		0	34575	P02751	P02751{1911-1927}	0	0	0	H0Y4K8;H0Y7Z1;P02751;P02751-10;P02751-11;P02751-12;P02751-13;P02751-14;P02751-15;P02751-17;P02751-3;P02751-4;P02751-5;P02751-6;P02751-7;P02751-8;P02751-9	91.23	91.23	91.23	33.5218	31.9358	32.4005	12.1192	11.9586	11.6778	119.483	119.483	119.483
21185@Exos_IDIBAPS_CT7.cmpd.rclb.mgf	66.13	815.378	2	0	0.0017	0	2	DTKK	MTSNFPVDLSDYPK	SLHM	MOD:00719 M1	0	22881	P04114	P04114{1189-1202}	0	0	0	P04114	69.59	69.59	69.59	30.7997	29.1459	29.393	10.2007	10	8.76955	117.296	117.296	117.296
23242@IDIBAPS_Term_CT4.cmpd.rclb.mgf	80.05	549.296	2	0	-0.0006	0	2	GDKR	LAAYLMLMR	SPSQ	MOD:00719 M6	0	22881	P04114	P04114{559-567}	0	0	0	A8MUN2;P04114	54.58	54.58	54.58	18.9644	17.7255	18.465	7.22185	5.88606	7.50864	123.735	123.735	123.735
22284@Exos_IDIBAPS_CT10.cmpd.rclb.mgf	68.92	1022.03	2	0	0.0027	0	2	GQPK	ANPTVTLFPPSSEELQANK	ATLV		0	32618	B9A064	B9A064{113-131}	0	0	0	A0A0B4J231;B9A064;P0CG04	63.87	63.87	63.87	23.9398	22.266	22.5541	10.1024	9.14874	8.74473	128.379	128.379	128.379
28536@Exos_IDIBAPS_PET10.cmpd.rclb.mgf	87.82	870.428	2	0	-0.0035	0	2	GPKR	NSMVLDVAFVLEGSDK	IGEA	MOD:00719 M3	0	15328	P04275	P04275{1493-1508}	0	0	0	P04275	94.11	94.11	94.11	30.5601	28.9265	29.3218	8.22915	7.07572	7.95861	123.072	123.072	123.072
[truncated: 608,542+ more rows]

## Sheet: C3_at delivery_proteins
ID	header	length	Mw(kDa)	pI	GRAVY	inferred.protein.fdr	best.peptide.fdr	protein.group	inferred.protein.group.size	%sequence_coverage	pept_unique	pept_inferred	pept_ambiguous	pept_excluded
[truncated: 805 more rows]

## Sheet: identi_legend
	Peptide modification codes
[truncated: 22 more rows]
