# Supplementary material for: Quantitative proteomic analysis of serum-purified exosomes identifies putative pre-eclampsia-associated biomarkers
Source: Clin Proteomics. 2022 Feb 10;19:5. doi: 10.1186/s12014-022-09342-4 (PMC8903615; doi:10.1186/s12014-022-09342-4)
Supplement: Supplementary file 9 — Additional file 9: Table S5. Summary of differentially-regulated proteins found in the label-free based quantitative proteomic analysis of control and pre-eclamptic serum exosomes from sample collections C1–C3. Only statistically significant differences (q < 0.1) are shown. [file 12014_2022_9342_MOESM9_ESM.xlsx]

## Sheet: C1_term_q<0.1
contast	log2_fold_change	sd	pvalue	evalue	qvalue	num_replicates	num_peptides	peptide	modif	inferred_proteins	description
Preeclampsia/Control	-2.317	0.5017	2.99997e-05	0.01	0.013	4	27	---	----	Q4LDE5	Sushi, von Willebrand factor type A, EGF and pentraxin domain-containing protein 1 OS=Homo sapiens GN=SVEP1 PE=1 SV=3
Preeclampsia/Control	2.283	0.556	0.000109999	0.05	0.016	4	8	---	----	P13611	Versican core protein OS=Homo sapiens GN=VCAN PE=1 SV=3
Preeclampsia/Control	-2.468	0.6319	0.000359996	0.15	0.038	4	4	---	----	P78509	Reelin OS=Homo sapiens GN=RELN PE=1 SV=3
Preeclampsia/Control	2.559	0.6595	0.000449996	0.19	0.038	4	4	---	----	Q14520	Hyaluronan-binding protein 2 OS=Homo sapiens GN=HABP2 PE=1 SV=1
Preeclampsia/Control	2.503	0.6519	0.000689993	0.29	0.049	4	2	---	----	P0DJI8	Serum amyloid A-1 protein OS=Homo sapiens GN=SAA1 PE=1 SV=1
Preeclampsia/Control	-1.673	0.5068	0.00103999	0.44	0.063	4	16	---	----	P20742	Pregnancy zone protein OS=Homo sapiens GN=PZP PE=1 SV=4
Preeclampsia/Control	-1.824	0.5532	0.00117999	0.5	0.063	4	7	---	----	P32119	Peroxiredoxin-2 OS=Homo sapiens GN=PRDX2 PE=1 SV=5
Preeclampsia/Control	-3.143	0.9609	0.00325418	1.39	0.087	3	2	---	----	P50995	Annexin A11 OS=Homo sapiens GN=ANXA11 PE=1 SV=1
Preeclampsia/Control	2.564	0.7488	0.00223527	0.95	0.095	4	2	---	----	Q6FI13	Histone H2A type 2-A OS=Homo sapiens GN=HIST2H2AA3 PE=1 SV=3
Preeclampsia/Control	-3.205	0.9066	0.00207606	0.89	0.098	3	2	---	----	Q9GZT8	NIF3-like protein 1 OS=Homo sapiens GN=NIF3L1 PE=1 SV=2

## Sheet: C2_w25-27_q<0.1
contrast	log2_fold_change	sd	pvalue	qvalue	num_peptides	inferred_proteins	description
preeclampsia/Control	1.69	0.1634	9.99999e-07	0	18	P02730	P02730|B3AT_HUMAN Band 3 anion transport protein OS=Homo sapiens OX=9606 GN=SLC4A1 PE=1 SV=3
preeclampsia/Control	0.993	0.1303	9.99999e-07	0	22	P02787	P02787|TRFE_HUMAN Serotransferrin OS=Homo sapiens OX=9606 GN=TF PE=1 SV=3
preeclampsia/Control	0.872	0.0781	9.99999e-07	0	47	P01023	P01023|A2MG_HUMAN Alpha-2-macroglobulin OS=Homo sapiens OX=9606 GN=A2M PE=1 SV=3
preeclampsia/Control	0.808	0.0607	9.99999e-07	0	92	P04114	P04114|APOB_HUMAN Apolipoprotein B-100 OS=Homo sapiens OX=9606 GN=APOB PE=1 SV=2
preeclampsia/Control	0.808	0.1379	5.99999e-06	0	16	Q08380	Q08380|LG3BP_HUMAN Galectin-3-binding protein OS=Homo sapiens OX=9606 GN=LGALS3BP PE=1 SV=1
preeclampsia/Control	0.665	0.0926	9.99999e-07	0	40	P02768	P02768|ALBU_HUMAN Serum albumin OS=Homo sapiens OX=9606 GN=ALB PE=1 SV=2
preeclampsia/Control	0.466	0.0643	9.99999e-07	0	73	P04275	P04275|VWF_HUMAN von Willebrand factor OS=Homo sapiens OX=9606 GN=VWF PE=1 SV=4
preeclampsia/Control	-0.778	0.1008	9.99999e-07	0	60	P15924	P15924|DESP_HUMAN Desmoplakin OS=Homo sapiens OX=9606 GN=DSP PE=1 SV=3
preeclampsia/Control	-0.816	0.1094	9.99999e-07	0	26	P35908	P35908|K22E_HUMAN Keratin, type II cytoskeletal 2 epidermal OS=Homo sapiens OX=9606 GN=KRT2 PE=1 SV=2
preeclampsia/Control	-0.991	0.0999	9.99999e-07	0	31	P04264	P04264|K2C1_HUMAN Keratin, type II cytoskeletal 1 OS=Homo sapiens OX=9606 GN=KRT1 PE=1 SV=6
preeclampsia/Control	-1.014	0.152	9.99999e-07	0	17	P13647	P13647|K2C5_HUMAN Keratin, type II cytoskeletal 5 OS=Homo sapiens OX=9606 GN=KRT5 PE=1 SV=3
preeclampsia/Control	-1.112	0.1314	9.99999e-07	0	21	P08779	P08779|K1C16_HUMAN Keratin, type I cytoskeletal 16 OS=Homo sapiens OX=9606 GN=KRT16 PE=1 SV=4
preeclampsia/Control	-1.113	0.1065	9.99999e-07	0	24	P13645	P13645|K1C10_HUMAN Keratin, type I cytoskeletal 10 OS=Homo sapiens OX=9606 GN=KRT10 PE=1 SV=6
preeclampsia/Control	-1.14	0.1466	9.99999e-07	0	15	P02533	P02533|K1C14_HUMAN Keratin, type I cytoskeletal 14 OS=Homo sapiens OX=9606 GN=KRT14 PE=1 SV=4
preeclampsia/Control	-1.219	0.1773	9.99999e-07	0	13	Q04695	Q04695|K1C17_HUMAN Keratin, type I cytoskeletal 17 OS=Homo sapiens OX=9606 GN=KRT17 PE=1 SV=2
preeclampsia/Control	-1.275	0.1565	9.99999e-07	0	12	P00738	P00738|HPT_HUMAN Haptoglobin OS=Homo sapiens OX=9606 GN=HP PE=1 SV=1
preeclampsia/Control	0.987	0.1282	9.99999e-07	0.001	23	B7ZKJ8	B7ZKJ8|B7ZKJ8_HUMAN ITIH4 protein OS=Homo sapiens OX=9606 GN=ITIH4 PE=1 SV=1
preeclampsia/Control	0.845	0.1513	2.1e-05	0.001	23	Q13201	Q13201|MMRN1_HUMAN Multimerin-1 OS=Homo sapiens OX=9606 GN=MMRN1 PE=1 SV=3
preeclampsia/Control	0.778	0.1395	2.7e-05	0.001	20	P09871	P09871|C1S_HUMAN Complement C1s subcomponent OS=Homo sapiens OX=9606 GN=C1S PE=1 SV=1
preeclampsia/Control	0.605	0.1214	1.6e-05	0.001	20	P04003	P04003|C4BPA_HUMAN C4b-binding protein alpha chain OS=Homo sapiens OX=9606 GN=C4BPA PE=1 SV=2
preeclampsia/Control	-0.572	0.1006	1.5e-05	0.001	30	P35527	P35527|K1C9_HUMAN Keratin, type I cytoskeletal 9 OS=Homo sapiens OX=9606 GN=KRT9 PE=1 SV=3
preeclampsia/Control	0.834	0.1678	5.99999e-05	0.002	13	Q92954-3	Q92954-3|PRG4_HUMAN Isoform C of Proteoglycan 4 OS=Homo sapiens OX=9606 GN=PRG4
preeclampsia/Control	0.396	0.0917	5.19999e-05	0.002	48	Q9Y6R7	Q9Y6R7|FCGBP_HUMAN IgGFc-binding protein OS=Homo sapiens OX=9606 GN=FCGBP PE=1 SV=3
preeclampsia/Control	-1.367	0.2274	6.69999e-05	0.002	14	P04083	P04083|ANXA1_HUMAN Annexin A1 OS=Homo sapiens OX=9606 GN=ANXA1 PE=1 SV=2
preeclampsia/Control	0.783	0.1666	0.000187	0.005	24	J3QSU6	J3QSU6|J3QSU6_HUMAN Tenascin OS=Homo sapiens OX=9606 GN=TNC PE=1 SV=1
preeclampsia/Control	-1.423	0.2584	0.000188	0.005	8	Q9NZT1	Q9NZT1|CALL5_HUMAN Calmodulin-like protein 5 OS=Homo sapiens OX=9606 GN=CALML5 PE=1 SV=2
preeclampsia/Control	-6.333	1.1511	0.000281899	0.006	1	P02808	P02808|STAT_HUMAN Statherin OS=Homo sapiens OX=9606 GN=STATH PE=1 SV=2
preeclampsia/Control	1.014	0.2043	0.000255376	0.007	15	P02786	P02786|TFR1_HUMAN Transferrin receptor protein 1 OS=Homo sapiens OX=9606 GN=TFRC PE=1 SV=2
preeclampsia/Control	0.811	0.1978	0.000429529	0.011	16	P02549	P02549|SPTA1_HUMAN Spectrin alpha chain, erythrocytic 1 OS=Homo sapiens OX=9606 GN=SPTA1 PE=1 SV=5
preeclampsia/Control	-1.981	0.3962	0.000550723	0.011	6	P00338	P00338|LDHA_HUMAN L-lactate dehydrogenase A chain OS=Homo sapiens OX=9606 GN=LDHA PE=1 SV=2
preeclampsia/Control	-2.006	0.3875	0.000624181	0.012	7	P20930	P20930|FILA_HUMAN Filaggrin OS=Homo sapiens OX=9606 GN=FLG PE=1 SV=3
preeclampsia/Control	0.949	0.2277	0.000521977	0.013	10	P19827	P19827|ITIH1_HUMAN Inter-alpha-trypsin inhibitor heavy chain H1 OS=Homo sapiens OX=9606 GN=ITIH1 PE=1 SV=3
preeclampsia/Control	-1.232	0.2704	0.000678569	0.013	6	Q96DA0	Q96DA0|ZG16B_HUMAN Zymogen granule protein 16 homolog B OS=Homo sapiens OX=9606 GN=ZG16B PE=1 SV=3
preeclampsia/Control	-0.692	0.1729	0.000793385	0.014	19	P02788	P02788|TRFL_HUMAN Lactotransferrin OS=Homo sapiens OX=9606 GN=LTF PE=1 SV=6
preeclampsia/Control	0.545	0.1457	0.000683451	0.015	16	P00736	P00736|C1R_HUMAN Complement C1r subcomponent OS=Homo sapiens OX=9606 GN=C1R PE=1 SV=2
preeclampsia/Control	-17.169	2.8379	0.00116564	0.019	1	P49419	P49419|AL7A1_HUMAN Alpha-aminoadipic semialdehyde dehydrogenase OS=Homo sapiens OX=9606 GN=ALDH7A1 PE=1 SV=5
preeclampsia/Control	2.277	0.4786	0.00113017	0.022	2	A0A075B6I0	A0A075B6I0|LV861_HUMAN Immunoglobulin lambda variable 8-61 OS=Homo sapiens OX=9606 GN=IGLV8-61 PE=3 SV=7
preeclampsia/Control	1.145	0.2793	0.00109142	0.022	6	P32119	P32119|PRDX2_HUMAN Peroxiredoxin-2 OS=Homo sapiens OX=9606 GN=PRDX2 PE=1 SV=5
preeclampsia/Control	-0.932	0.2573	0.00142856	0.022	13	P13639	P13639|EF2_HUMAN Elongation factor 2 OS=Homo sapiens OX=9606 GN=EEF2 PE=1 SV=4
preeclampsia/Control	-1.714	0.3309	0.0014179	0.022	5	P06702	P06702|S10A9_HUMAN Protein S100-A9 OS=Homo sapiens OX=9606 GN=S100A9 PE=1 SV=1
preeclampsia/Control	-1.995	0.4263	0.00143938	0.022	3	Q9BQE3	Q9BQE3|TBA1C_HUMAN Tubulin alpha-1C chain OS=Homo sapiens OX=9606 GN=TUBA1C PE=1 SV=1
preeclampsia/Control	-1.083	0.281	0.00161016	0.023	8	Q08188	Q08188|TGM3_HUMAN Protein-glutamine gamma-glutamyltransferase E OS=Homo sapiens OX=9606 GN=TGM3 PE=1 SV=4
preeclampsia/Control	-1.368	0.3493	0.00159663	0.023	5	P47929	P47929|LEG7_HUMAN Galectin-7 OS=Homo sapiens OX=9606 GN=LGALS7 PE=1 SV=2
preeclampsia/Control	-1.574	0.3699	0.00180187	0.024	5	Q9NP55	Q9NP55|BPIA1_HUMAN BPI fold-containing family A member 1 OS=Homo sapiens OX=9606 GN=BPIFA1 PE=1 SV=1
preeclampsia/Control	0.404	0.1194	0.00146922	0.025	30	P07996	P07996|TSP1_HUMAN Thrombospondin-1 OS=Homo sapiens OX=9606 GN=THBS1 PE=1 SV=2
preeclampsia/Control	-3.505	0.942	0.00191917	0.025	2	Q9Y446	Q9Y446|PKP3_HUMAN Plakophilin-3 OS=Homo sapiens OX=9606 GN=PKP3 PE=1 SV=1
preeclampsia/Control	0.797	0.2066	0.00139854	0.026	9	P27169	P27169|PON1_HUMAN Serum paraoxonase/arylesterase 1 OS=Homo sapiens OX=9606 GN=PON1 PE=1 SV=3
preeclampsia/Control	-0.607	0.1686	0.00202103	0.026	24	P21333	P21333|FLNA_HUMAN Filamin-A OS=Homo sapiens OX=9606 GN=FLNA PE=1 SV=4
preeclampsia/Control	-1.204	0.3275	0.00211109	0.026	6	P60174	P60174|TPIS_HUMAN Triosephosphate isomerase OS=Homo sapiens OX=9606 GN=TPI1 PE=1 SV=3
preeclampsia/Control	-1.778	0.4546	0.0022588	0.026	3	P61626	P61626|LYSC_HUMAN Lysozyme C OS=Homo sapiens OX=9606 GN=LYZ PE=1 SV=1
preeclampsia/Control	-1.901	0.4325	0.00197936	0.026	4	Q9UGM3	Q9UGM3|DMBT1_HUMAN Deleted in malignant brain tumors 1 protein OS=Homo sapiens OX=9606 GN=DMBT1 PE=1 SV=2
preeclampsia/Control	-1.959	0.4566	0.0022209	0.026	2	O95969	O95969|SG1D2_HUMAN Secretoglobin family 1D member 2 OS=Homo sapiens OX=9606 GN=SCGB1D2 PE=2 SV=1
preeclampsia/Control	-2.544	0.6015	0.00216851	0.026	2	Q6P5S2	Q6P5S2|LEG1H_HUMAN Protein LEG1 homolog OS=Homo sapiens OX=9606 GN=LEG1 PE=1 SV=2
preeclampsia/Control	-3.523	0.9152	0.00234565	0.027	1	P05386	P05386|RLA1_HUMAN 60S acidic ribosomal protein P1 OS=Homo sapiens OX=9606 GN=RPLP1 PE=1 SV=1
preeclampsia/Control	0.793	0.2267	0.00177776	0.028	16	P12111	P12111|CO6A3_HUMAN Collagen alpha-3(VI) chain OS=Homo sapiens OX=9606 GN=COL6A3 PE=1 SV=5
preeclampsia/Control	-0.984	0.2649	0.00251945	0.028	7	P04792	P04792|HSPB1_HUMAN Heat shock protein beta-1 OS=Homo sapiens OX=9606 GN=HSPB1 PE=1 SV=2
preeclampsia/Control	1.063	0.2739	0.00203189	0.029	4	P68871	P68871|HBB_HUMAN Hemoglobin subunit beta OS=Homo sapiens OX=9606 GN=HBB PE=1 SV=2
preeclampsia/Control	0.982	0.2599	0.0024675	0.032	4	P02042	P02042|HBD_HUMAN Hemoglobin subunit delta OS=Homo sapiens OX=9606 GN=HBD PE=1 SV=2
preeclampsia/Control	-4.622	0.8551	0.00323723	0.034	1	P55060	P55060|XPO2_HUMAN Exportin-2 OS=Homo sapiens OX=9606 GN=CSE1L PE=1 SV=3
preeclampsia/Control	-0.386	0.1239	0.00349085	0.036	29	P20742	P20742|PZP_HUMAN Pregnancy zone protein OS=Homo sapiens OX=9606 GN=PZP PE=1 SV=4
preeclampsia/Control	-0.953	0.2645	0.00362257	0.036	10	P06733	P06733|ENOA_HUMAN Alpha-enolase OS=Homo sapiens OX=9606 GN=ENO1 PE=1 SV=2
preeclampsia/Control	-1.268	0.3835	0.00351845	0.036	10	P13796	P13796|PLSL_HUMAN Plastin-2 OS=Homo sapiens OX=9606 GN=LCP1 PE=1 SV=6
preeclampsia/Control	3.106	0.6209	0.00309672	0.038	1	P18827	P18827|SDC1_HUMAN Syndecan-1 OS=Homo sapiens OX=9606 GN=SDC1 PE=1 SV=3
preeclampsia/Control	-0.765	0.2302	0.00417382	0.04	9	P25311	P25311|ZA2G_HUMAN Zinc-alpha-2-glycoprotein OS=Homo sapiens OX=9606 GN=AZGP1 PE=1 SV=2
preeclampsia/Control	0.48	0.1505	0.00358484	0.042	14	P02675	P02675|FIBB_HUMAN Fibrinogen beta chain OS=Homo sapiens OX=9606 GN=FGB PE=1 SV=2
preeclampsia/Control	-1.258	0.3671	0.00461894	0.044	4	Q5D862	Q5D862|FILA2_HUMAN Filaggrin-2 OS=Homo sapiens OX=9606 GN=FLG2 PE=1 SV=1
preeclampsia/Control	0.813	0.231	0.00397908	0.045	6	P02746	P02746|C1QB_HUMAN Complement C1q subcomponent subunit B OS=Homo sapiens OX=9606 GN=C1QB PE=1 SV=3
preeclampsia/Control	-0.88	0.2619	0.0055427	0.051	4	P60709	P60709|ACTB_HUMAN Actin, cytoplasmic 1 OS=Homo sapiens OX=9606 GN=ACTB PE=1 SV=1
preeclampsia/Control	-1.024	0.3043	0.00603106	0.053	6	P29508	P29508|SPB3_HUMAN Serpin B3 OS=Homo sapiens OX=9606 GN=SERPINB3 PE=1 SV=2
preeclampsia/Control	-1.765	0.5908	0.00633312	0.055	2	P15531	P15531|NDKA_HUMAN Nucleoside diphosphate kinase A OS=Homo sapiens OX=9606 GN=NME1 PE=1 SV=1
preeclampsia/Control	-2.095	0.6307	0.00646645	0.055	2	P62081	P62081|RS7_HUMAN 40S ribosomal protein S7 OS=Homo sapiens OX=9606 GN=RPS7 PE=1 SV=1
preeclampsia/Control	-1.21	0.3825	0.00662046	0.056	4	P0DP23	P0DP23|CALM1_HUMAN Calmodulin-1 OS=Homo sapiens OX=9606 GN=CALM1 PE=1 SV=1
preeclampsia/Control	-2.297	0.7532	0.00678547	0.056	2	P48147	P48147|PPCE_HUMAN Prolyl endopeptidase OS=Homo sapiens OX=9606 GN=PREP PE=1 SV=2
preeclampsia/Control	0.999	0.3153	0.00530541	0.057	6	P00915	P00915|CAH1_HUMAN Carbonic anhydrase 1 OS=Homo sapiens OX=9606 GN=CA1 PE=1 SV=2
preeclampsia/Control	0.731	0.2459	0.00557127	0.058	9	P19823	P19823|ITIH2_HUMAN Inter-alpha-trypsin inhibitor heavy chain H2 OS=Homo sapiens OX=9606 GN=ITIH2 PE=1 SV=2
preeclampsia/Control	-0.64	0.2296	0.00775969	0.062	15	P78509	P78509|RELN_HUMAN Reelin OS=Homo sapiens OX=9606 GN=RELN PE=1 SV=3
preeclampsia/Control	-7.051	1.9911	0.00791968	0.063	1	P62913	P62913|RL11_HUMAN 60S ribosomal protein L11 OS=Homo sapiens OX=9606 GN=RPL11 PE=1 SV=2
preeclampsia/Control	2.263	0.562	0.00668942	0.064	3	Q02818	Q02818|NUCB1_HUMAN Nucleobindin-1 OS=Homo sapiens OX=9606 GN=NUCB1 PE=1 SV=4
preeclampsia/Control	-3.382	1.1291	0.00928527	0.069	1	Q9BQ50	Q9BQ50|TREX2_HUMAN Three prime repair exonuclease 2 OS=Homo sapiens OX=9606 GN=TREX2 PE=1 SV=1
preeclampsia/Control	-0.782	0.2638	0.00923766	0.07	6	P01042	P01042|KNG1_HUMAN Kininogen-1 OS=Homo sapiens OX=9606 GN=KNG1 PE=1 SV=2
preeclampsia/Control	-1.092	0.394	0.00919004	0.07	4	Q06830	Q06830|PRDX1_HUMAN Peroxiredoxin-1 OS=Homo sapiens OX=9606 GN=PRDX1 PE=1 SV=1
preeclampsia/Control	-2.022	0.5512	0.00904719	0.07	2	P80511	P80511|S10AC_HUMAN Protein S100-A12 OS=Homo sapiens OX=9606 GN=S100A12 PE=1 SV=2
preeclampsia/Control	0.401	0.1395	0.0075597	0.071	34	Q4LDE5	Q4LDE5|SVEP1_HUMAN Sushi, von Willebrand factor type A, EGF and pentraxin domain-containing protein 1 OS=Homo sapiens OX=9606 GN=SVEP1 PE=1 SV=3
preeclampsia/Control	-1.064	0.3874	0.00969952	0.071	9	Q92817	Q92817|EVPL_HUMAN Envoplakin OS=Homo sapiens OX=9606 GN=EVPL PE=1 SV=3
preeclampsia/Control	-1.608	0.5724	0.0116464	0.078	2	P62937	P62937|PPIA_HUMAN Peptidyl-prolyl cis-trans isomerase A OS=Homo sapiens OX=9606 GN=PPIA PE=1 SV=2
preeclampsia/Control	-1.689	0.5014	0.0112216	0.078	2	P13646	P13646|K1C13_HUMAN Keratin, type I cytoskeletal 13 OS=Homo sapiens OX=9606 GN=KRT13 PE=1 SV=4
preeclampsia/Control	-1.924	0.5934	0.0113327	0.078	1	O95678	O95678|K2C75_HUMAN Keratin, type II cytoskeletal 75 OS=Homo sapiens OX=9606 GN=KRT75 PE=1 SV=2
preeclampsia/Control	-1.87	0.6037	0.0125617	0.08	2	Q53RT3	Q53RT3|APRV1_HUMAN Retroviral-like aspartic protease 1 OS=Homo sapiens OX=9606 GN=ASPRV1 PE=1 SV=1
preeclampsia/Control	-4.778	1.6875	0.0124992	0.08	1	Q9H9S4	Q9H9S4|CB39L_HUMAN Calcium-binding protein 39-like OS=Homo sapiens OX=9606 GN=CAB39L PE=1 SV=3
preeclampsia/Control	0.988	0.3139	0.00949953	0.081	3	P69905	P69905|HBA_HUMAN Hemoglobin subunit alpha OS=Homo sapiens OX=9606 GN=HBA1 PE=1 SV=2
preeclampsia/Control	-0.93	0.3196	0.013499	0.081	4	P31151	P31151|S10A7_HUMAN Protein S100-A7 OS=Homo sapiens OX=9606 GN=S100A7 PE=1 SV=4
preeclampsia/Control	-1.06	0.4159	0.0134276	0.081	6	Q13835	Q13835|PKP1_HUMAN Plakophilin-1 OS=Homo sapiens OX=9606 GN=PKP1 PE=1 SV=2
preeclampsia/Control	-1.497	0.4698	0.0133991	0.082	1	P02538	P02538|K2C6A_HUMAN Keratin, type II cytoskeletal 6A OS=Homo sapiens OX=9606 GN=KRT6A PE=1 SV=3
preeclampsia/Control	-5.651	2.0028	0.0131991	0.082	1	P61758	P61758|PFD3_HUMAN Prefoldin subunit 3 OS=Homo sapiens OX=9606 GN=VBP1 PE=1 SV=3
preeclampsia/Control	-0.93	0.3254	0.0140704	0.083	4	P05109	P05109|S10A8_HUMAN Protein S100-A8 OS=Homo sapiens OX=9606 GN=S100A8 PE=1 SV=1
preeclampsia/Control	-8.193	2.578	0.0142847	0.083	1	Q9H853	Q9H853|TBA4B_HUMAN Putative tubulin-like protein alpha-4B OS=Homo sapiens OX=9606 GN=TUBA4B PE=5 SV=2
preeclampsia/Control	1.189	0.3871	0.0105258	0.086	2	K7ER74	K7ER74|K7ER74_HUMAN APOC4-APOC2 readthrough (NMD candidate) OS=Homo sapiens OX=9606 GN=APOC4-APOC2 PE=1 SV=1
preeclampsia/Control	-1.457	0.5051	0.0152296	0.086	2	P30041	P30041|PRDX6_HUMAN Peroxiredoxin-6 OS=Homo sapiens OX=9606 GN=PRDX6 PE=1 SV=3
preeclampsia/Control	0.61	0.2158	0.0104994	0.087	5	P05090	P05090|APOD_HUMAN Apolipoprotein D OS=Homo sapiens OX=9606 GN=APOD PE=1 SV=1
preeclampsia/Control	2.811	0.8408	0.011117	0.09	1	Q15363	Q15363|TMED2_HUMAN Transmembrane emp24 domain-containing protein 2 OS=Homo sapiens OX=9606 GN=TMED2 PE=1 SV=1
preeclampsia/Control	0.675	0.2465	0.0116464	0.09	10	P08603	P08603|CFAH_HUMAN Complement factor H OS=Homo sapiens OX=9606 GN=CFH PE=1 SV=4
preeclampsia/Control	0.884	0.3004	0.0123117	0.092	3	P02654	P02654|APOC1_HUMAN Apolipoprotein C-I OS=Homo sapiens OX=9606 GN=APOC1 PE=1 SV=1
preeclampsia/Control	0.565	0.2041	0.0121867	0.092	8	P01876	P01876|IGHA1_HUMAN Immunoglobulin heavy constant alpha 1 OS=Homo sapiens OX=9606 GN=IGHA1 PE=1 SV=2
preeclampsia/Control	0.532	0.1968	0.0120617	0.092	8	P07225	P07225|PROS_HUMAN Vitamin K-dependent protein S OS=Homo sapiens OX=9606 GN=PROS1 PE=1 SV=1
preeclampsia/Control	-1.49	0.5848	0.0169153	0.092	2	P68104	P68104|EF1A1_HUMAN Elongation factor 1-alpha 1 OS=Homo sapiens OX=9606 GN=EEF1A1 PE=1 SV=1
preeclampsia/Control	3.611	1.291	0.0136419	0.093	2	Q86SQ4	Q86SQ4|AGRG6_HUMAN Adhesion G-protein coupled receptor G6 OS=Homo sapiens OX=9606 GN=ADGRG6 PE=1 SV=3
preeclampsia/Control	-1.932	0.724	0.0175439	0.093	1	Q9HCY8	Q9HCY8|S10AE_HUMAN Protein S100-A14 OS=Homo sapiens OX=9606 GN=S100A14 PE=1 SV=1
preeclampsia/Control	2.501	0.7271	0.0131991	0.095	2	Q15063	Q15063|POSTN_HUMAN Periostin OS=Homo sapiens OX=9606 GN=POSTN PE=1 SV=2
preeclampsia/Control	1.995	0.6705	0.0133991	0.095	2	P02743	P02743|SAMP_HUMAN Serum amyloid P-component OS=Homo sapiens OX=9606 GN=APCS PE=1 SV=2
preeclampsia/Control	-2.799	1.0708	0.0180893	0.096	1	Q15437	Q15437|SC23B_HUMAN Protein transport protein Sec23B OS=Homo sapiens OX=9606 GN=SEC23B PE=1 SV=2
preeclampsia/Control	1.865	0.7252	0.0147681	0.098	2	P05120	P05120|PAI2_HUMAN Plasminogen activator inhibitor 2 OS=Homo sapiens OX=9606 GN=SERPINB2 PE=1 SV=2
preeclampsia/Control	-0.955	0.3838	0.0190981	0.099	6	P08727	P08727|K1C19_HUMAN Keratin, type I cytoskeletal 19 OS=Homo sapiens OX=9606 GN=KRT19 PE=1 SV=4
preeclampsia/Control	-2.566	1.0403	0.0187981	0.099	1	P06870	P06870|KLK1_HUMAN Kallikrein-1 OS=Homo sapiens OX=9606 GN=KLK1 PE=1 SV=2

## Sheet: C3_term_q<0.1
contrast	log2_fold_change	sd	pvalue	evalue	qvalue	num_replicates	num_peptides	inferred_proteins	description
preeclampsia/Control	2.894	0.1738	9.99999e-07	0	0	9	16	P02538	P02538|K2C6A_HUMAN Keratin, type II cytoskeletal 6A OS=Homo sapiens OX=9606 GN=KRT6A PE=1 SV=3
preeclampsia/Control	2.108	0.1596	9.99999e-07	0	0	9	13	P19827	P19827|ITIH1_HUMAN Inter-alpha-trypsin inhibitor heavy chain H1 OS=Homo sapiens OX=9606 GN=ITIH1 PE=1 SV=3
preeclampsia/Control	2.091	0.315	5e-06	0	0	9	6	A6NCN2	A6NCN2|KR87P_HUMAN Putative keratin-87 protein OS=Homo sapiens OX=9606 GN=KRT87P PE=5 SV=4
preeclampsia/Control	1.89	0.1796	9.99999e-07	0	0	9	14	P13611	P13611|CSPG2_HUMAN Versican core protein OS=Homo sapiens OX=9606 GN=VCAN PE=1 SV=3
preeclampsia/Control	1.794	0.1027	9.99999e-07	0	0	9	29	P02786	P02786|TFR1_HUMAN Transferrin receptor protein 1 OS=Homo sapiens OX=9606 GN=TFRC PE=1 SV=2
preeclampsia/Control	1.592	0.1662	2e-06	0	0	9	22	P08779	P08779|K1C16_HUMAN Keratin, type I cytoskeletal 16 OS=Homo sapiens OX=9606 GN=KRT16 PE=1 SV=4
preeclampsia/Control	1.33	0.0698	9.99999e-07	0	0	9	32	P02649	P02649|APOE_HUMAN Apolipoprotein E OS=Homo sapiens OX=9606 GN=APOE PE=1 SV=1
preeclampsia/Control	1.059	0.1762	1.8e-05	0.01	0	9	11	Q92954-3	Q92954-3|PRG4_HUMAN Isoform C of Proteoglycan 4 OS=Homo sapiens OX=9606 GN=PRG4
preeclampsia/Control	0.922	0.076	9.99999e-07	0	0	9	36	P02787	P02787|TRFE_HUMAN Serotransferrin OS=Homo sapiens OX=9606 GN=TF PE=1 SV=3
preeclampsia/Control	0.769	0.0594	9.99999e-07	0	0	9	58	Q9Y6R7	Q9Y6R7|FCGBP_HUMAN IgGFc-binding protein OS=Homo sapiens OX=9606 GN=FCGBP PE=1 SV=3
preeclampsia/Control	0.53	0.076	9.99999e-07	0	0	9	34	Q14624	Q14624|ITIH4_HUMAN Inter-alpha-trypsin inhibitor heavy chain H4 OS=Homo sapiens OX=9606 GN=ITIH4 PE=1 SV=4
preeclampsia/Control	0.517	0.0895	1.5e-05	0.01	0	9	24	P06727	P06727|APOA4_HUMAN Apolipoprotein A-IV OS=Homo sapiens OX=9606 GN=APOA4 PE=1 SV=3
preeclampsia/Control	0.511	0.063	9.99999e-07	0	0	9	41	P04264	P04264|K2C1_HUMAN Keratin, type II cytoskeletal 1 OS=Homo sapiens OX=9606 GN=KRT1 PE=1 SV=6
preeclampsia/Control	0.504	0.0757	6.99999e-06	0	0	9	33	P35527	P35527|K1C9_HUMAN Keratin, type I cytoskeletal 9 OS=Homo sapiens OX=9606 GN=KRT9 PE=1 SV=3
preeclampsia/Control	0.438	0.0208	9.99999e-07	0	0	9	385	P04114	P04114|APOB_HUMAN Apolipoprotein B-100 OS=Homo sapiens OX=9606 GN=APOB PE=1 SV=2
preeclampsia/Control	-0.634	0.0384	9.99999e-07	0	0	9	112	P04275	P04275|VWF_HUMAN von Willebrand factor OS=Homo sapiens OX=9606 GN=VWF PE=1 SV=4
preeclampsia/Control	-0.82	0.0761	9.99999e-07	0	0	9	49	Q4LDE5	Q4LDE5|SVEP1_HUMAN Sushi, von Willebrand factor type A, EGF and pentraxin domain-containing protein 1 OS=Homo sapiens OX=9606 GN=SVEP1 PE=1 SV=3
preeclampsia/Control	-0.997	0.1322	5e-06	0	0	9	19	P05164	P05164|PERM_HUMAN Myeloperoxidase OS=Homo sapiens OX=9606 GN=MPO PE=1 SV=1
preeclampsia/Control	-1.012	0.0532	9.99999e-07	0	0	9	74	P02751	P02751|FINC_HUMAN Fibronectin OS=Homo sapiens OX=9606 GN=FN1 PE=1 SV=4
preeclampsia/Control	5.563	0.778	5.59999e-05	0.03	0.001	6	1	A0A0B4J1Y8	A0A0B4J1Y8|LV949_HUMAN Immunoglobulin lambda variable 9-49 OS=Homo sapiens OX=9606 GN=IGLV9-49 PE=1 SV=1
preeclampsia/Control	2.098	0.2713	6.09999e-05	0.03	0.001	9	14	Q04695	Q04695|K1C17_HUMAN Keratin, type I cytoskeletal 17 OS=Homo sapiens OX=9606 GN=KRT17 PE=1 SV=2
preeclampsia/Control	1.571	0.1983	2.8e-05	0.01	0.001	9	14	P02533	P02533|K1C14_HUMAN Keratin, type I cytoskeletal 14 OS=Homo sapiens OX=9606 GN=KRT14 PE=1 SV=4
preeclampsia/Control	1.203	0.1562	6.49999e-05	0.03	0.001	9	16	P13647	P13647|K2C5_HUMAN Keratin, type II cytoskeletal 5 OS=Homo sapiens OX=9606 GN=KRT5 PE=1 SV=3
preeclampsia/Control	0.657	0.1168	3.5e-05	0.02	0.001	9	24	Q07954	Q07954|LRP1_HUMAN Prolow-density lipoprotein receptor-related protein 1 OS=Homo sapiens OX=9606 GN=LRP1 PE=1 SV=2
preeclampsia/Control	0.545	0.092	4.8e-05	0.02	0.001	9	38	P08519	P08519|APOA_HUMAN Apolipoprotein(a) OS=Homo sapiens OX=9606 GN=LPA PE=1 SV=1
preeclampsia/Control	-0.863	0.1361	4.3e-05	0.02	0.001	9	18	P00450	P00450|CERU_HUMAN Ceruloplasmin OS=Homo sapiens OX=9606 GN=CP PE=1 SV=1
preeclampsia/Control	1.189	0.1588	0.000125	0.06	0.002	9	47	P15924	P15924|DESP_HUMAN Desmoplakin OS=Homo sapiens OX=9606 GN=DSP PE=1 SV=3
preeclampsia/Control	-0.338	0.0718	0.000126	0.07	0.002	9	34	P02647	P02647|APOA1_HUMAN Apolipoprotein A-I OS=Homo sapiens OX=9606 GN=APOA1 PE=1 SV=1
preeclampsia/Control	-1.237	0.2754	0.000105	0.06	0.002	9	6	P80108	P80108|PHLD_HUMAN Phosphatidylinositol-glycan-specific phospholipase D OS=Homo sapiens OX=9606 GN=GPLD1 PE=1 SV=3
preeclampsia/Control	1.805	0.3449	0.000182	0.09	0.003	9	6	K7ER74	K7ER74|K7ER74_HUMAN APOC4-APOC2 readthrough (NMD candidate) OS=Homo sapiens OX=9606 GN=APOC4-APOC2 PE=1 SV=1
preeclampsia/Control	0.853	0.1776	0.000275762	0.13	0.003	9	13	P14923	P14923|PLAK_HUMAN Junction plakoglobin OS=Homo sapiens OX=9606 GN=JUP PE=1 SV=3
preeclampsia/Control	0.837	0.1693	0.000238095	0.11	0.003	9	11	P19823	P19823|ITIH2_HUMAN Inter-alpha-trypsin inhibitor heavy chain H2 OS=Homo sapiens OX=9606 GN=ITIH2 PE=1 SV=2
preeclampsia/Control	0.609	0.1285	0.000225385	0.11	0.003	9	14	Q9UHG3	Q9UHG3|PCYOX_HUMAN Prenylcysteine oxidase 1 OS=Homo sapiens OX=9606 GN=PCYOX1 PE=1 SV=3
preeclampsia/Control	0.399	0.0865	0.000264993	0.12	0.003	9	26	P13645	P13645|K1C10_HUMAN Keratin, type I cytoskeletal 10 OS=Homo sapiens OX=9606 GN=KRT10 PE=1 SV=6
preeclampsia/Control	-0.468	0.101	0.000255033	0.14	0.004	9	21	P01008	P01008|ANT3_HUMAN Antithrombin-III OS=Homo sapiens OX=9606 GN=SERPINC1 PE=1 SV=1
preeclampsia/Control	-0.481	0.1111	0.000269886	0.15	0.004	9	22	P78509	P78509|RELN_HUMAN Reelin OS=Homo sapiens OX=9606 GN=RELN PE=1 SV=3
preeclampsia/Control	-0.581	0.1133	0.000282318	0.16	0.004	9	33	P20742	P20742|PZP_HUMAN Pregnancy zone protein OS=Homo sapiens OX=9606 GN=PZP PE=1 SV=4
preeclampsia/Control	-0.73	0.1343	0.000225653	0.13	0.004	9	15	P00738	P00738|HPT_HUMAN Haptoglobin OS=Homo sapiens OX=9606 GN=HP PE=1 SV=1
preeclampsia/Control	3.211	0.5396	0.000421285	0.2	0.005	9	2	Q9NZT1	Q9NZT1|CALL5_HUMAN Calmodulin-like protein 5 OS=Homo sapiens OX=9606 GN=CALML5 PE=1 SV=2
preeclampsia/Control	2.66	0.454	0.000514904	0.24	0.005	9	4	Q01469	Q01469|FABP5_HUMAN Fatty acid-binding protein 5 OS=Homo sapiens OX=9606 GN=FABP5 PE=1 SV=3
preeclampsia/Control	2.637	0.5184	0.000438798	0.21	0.005	9	1	P18827	P18827|SDC1_HUMAN Syndecan-1 OS=Homo sapiens OX=9606 GN=SDC1 PE=1 SV=3
preeclampsia/Control	0.304	0.0851	0.000454544	0.21	0.005	9	76	P01024	P01024|CO3_HUMAN Complement C3 OS=Homo sapiens OX=9606 GN=C3 PE=1 SV=2
preeclampsia/Control	4.209	0.7005	0.000624998	0.29	0.006	9	2	P78385	P78385|KRT83_HUMAN Keratin, type II cuticular Hb3 OS=Homo sapiens OX=9606 GN=KRT83 PE=1 SV=2
preeclampsia/Control	-0.866	0.1673	0.000496082	0.28	0.006	9	16	A1L4H1	A1L4H1|SRCRL_HUMAN Soluble scavenger receptor cysteine-rich domain-containing protein SSC5D OS=Homo sapiens OX=9606 GN=SSC5D PE=1 SV=3
preeclampsia/Control	4.582	0.7637	0.000753965	0.35	0.007	9	1	O76011	O76011|KRT34_HUMAN Keratin, type I cuticular Ha4 OS=Homo sapiens OX=9606 GN=KRT34 PE=1 SV=2
preeclampsia/Control	1.362	0.3092	0.000748029	0.35	0.007	9	6	P00915	P00915|CAH1_HUMAN Carbonic anhydrase 1 OS=Homo sapiens OX=9606 GN=CA1 PE=1 SV=2
preeclampsia/Control	1.028	0.2335	0.000699631	0.33	0.007	9	6	P02654	P02654|APOC1_HUMAN Apolipoprotein C-I OS=Homo sapiens OX=9606 GN=APOC1 PE=1 SV=1
preeclampsia/Control	-0.156	0.0452	0.000676154	0.38	0.008	9	74	P01023	P01023|A2MG_HUMAN Alpha-2-macroglobulin OS=Homo sapiens OX=9606 GN=A2M PE=1 SV=3
preeclampsia/Control	1.461	0.4057	0.00130136	0.61	0.011	9	3	P07355	P07355|ANXA2_HUMAN Annexin A2 OS=Homo sapiens OX=9606 GN=ANXA2 PE=1 SV=2
preeclampsia/Control	0.998	0.2661	0.00160503	0.75	0.014	9	6	P02760	P02760|AMBP_HUMAN Protein AMBP OS=Homo sapiens OX=9606 GN=AMBP PE=1 SV=1
preeclampsia/Control	-0.4	0.1034	0.00128858	0.73	0.014	9	22	P07996	P07996|TSP1_HUMAN Thrombospondin-1 OS=Homo sapiens OX=9606 GN=THBS1 PE=1 SV=2
preeclampsia/Control	1.168	0.2868	0.00194896	0.91	0.017	9	8	P02452	P02452|CO1A1_HUMAN Collagen alpha-1(I) chain OS=Homo sapiens OX=9606 GN=COL1A1 PE=1 SV=5
preeclampsia/Control	1.588	0.4083	0.00216851	1.01	0.018	9	3	P55058	P55058|PLTP_HUMAN Phospholipid transfer protein OS=Homo sapiens OX=9606 GN=PLTP PE=1 SV=1
preeclampsia/Control	1.636	0.4007	0.00227056	1.06	0.019	9	4	Q08554	Q08554|DSC1_HUMAN Desmocollin-1 OS=Homo sapiens OX=9606 GN=DSC1 PE=1 SV=2
preeclampsia/Control	0.606	0.1856	0.00306245	1.43	0.024	9	11	Q86UX7	Q86UX7|URP2_HUMAN Fermitin family homolog 3 OS=Homo sapiens OX=9606 GN=FERMT3 PE=1 SV=1
preeclampsia/Control	-1.343	0.3763	0.00263885	1.49	0.026	9	3	Q15485	Q15485|FCN2_HUMAN Ficolin-2 OS=Homo sapiens OX=9606 GN=FCN2 PE=1 SV=2
preeclampsia/Control	-0.37	0.1027	0.00281155	1.59	0.027	9	25	P02671	P02671|FIBA_HUMAN Fibrinogen alpha chain OS=Homo sapiens OX=9606 GN=FGA PE=1 SV=2
preeclampsia/Control	0.405	0.1225	0.00364144	1.7	0.028	9	18	P03952	P03952|KLKB1_HUMAN Plasma kallikrein OS=Homo sapiens OX=9606 GN=KLKB1 PE=1 SV=1
preeclampsia/Control	1.001	0.3217	0.00423904	1.98	0.031	9	4	P68363	P68363|TBA1B_HUMAN Tubulin alpha-1B chain OS=Homo sapiens OX=9606 GN=TUBA1B PE=1 SV=1
preeclampsia/Control	0.64	0.1918	0.0044185	2.07	0.032	9	8	P05090	P05090|APOD_HUMAN Apolipoprotein D OS=Homo sapiens OX=9606 GN=APOD PE=1 SV=1
preeclampsia/Control	1.252	0.3884	0.00487167	2.28	0.035	9	3	P13646	P13646|K1C13_HUMAN Keratin, type I cytoskeletal 13 OS=Homo sapiens OX=9606 GN=KRT13 PE=1 SV=4
preeclampsia/Control	2.143	0.5333	0.00502618	2.35	0.036	9	4	P19013	P19013|K2C4_HUMAN Keratin, type II cytoskeletal 4 OS=Homo sapiens OX=9606 GN=KRT4 PE=1 SV=4
preeclampsia/Control	-1.206	0.3919	0.00413034	2.34	0.038	9	4	P04278	P04278|SHBG_HUMAN Sex hormone-binding globulin OS=Homo sapiens OX=9606 GN=SHBG PE=1 SV=2
preeclampsia/Control	2.665	0.5531	0.00674976	3.16	0.044	9	7	A0A494C0X7	A0A494C0X7|A0A494C0X7_HUMAN Integrin beta-2 OS=Homo sapiens OX=9606 GN=ITGB2 PE=4 SV=1
preeclampsia/Control	1.958	0.5762	0.00649978	3.04	0.045	7	2	P01130	P01130|LDLR_HUMAN Low-density lipoprotein receptor OS=Homo sapiens OX=9606 GN=LDLR PE=1 SV=1
preeclampsia/Control	3.01	0.7767	0.00783969	3.67	0.05	6	2	Q5T749	Q5T749|KPRP_HUMAN Keratinocyte proline-rich protein OS=Homo sapiens OX=9606 GN=KPRP PE=1 SV=1
preeclampsia/Control	-0.747	0.2515	0.0065515	3.71	0.053	9	6	P01019	P01019|ANGT_HUMAN Angiotensinogen OS=Homo sapiens OX=9606 GN=AGT PE=1 SV=1
preeclampsia/Control	0.789	0.2348	0.00914242	4.28	0.057	9	10	P01833	P01833|PIGR_HUMAN Polymeric immunoglobulin receptor OS=Homo sapiens OX=9606 GN=PIGR PE=1 SV=4
preeclampsia/Control	1.422	0.5144	0.0112935	5.29	0.068	7	3	Q7Z304	Q7Z304|MAMC2_HUMAN MAM domain-containing protein 2 OS=Homo sapiens OX=9606 GN=MAMDC2 PE=2 SV=3
preeclampsia/Control	-0.283	0.1012	0.00890869	5.04	0.068	9	21	Q13201	Q13201|MMRN1_HUMAN Multimerin-1 OS=Homo sapiens OX=9606 GN=MMRN1 PE=1 SV=3
preeclampsia/Control	1.057	0.3472	0.0119993	5.62	0.069	9	5	P07942	P07942|LAMB1_HUMAN Laminin subunit beta-1 OS=Homo sapiens OX=9606 GN=LAMB1 PE=1 SV=2
preeclampsia/Control	0.796	0.3015	0.011764	5.51	0.069	9	5	Q08188	Q08188|TGM3_HUMAN Protein-glutamine gamma-glutamyltransferase E OS=Homo sapiens OX=9606 GN=TGM3 PE=1 SV=4
preeclampsia/Control	3.39	0.8162	0.0122492	5.73	0.07	9	2	P04259	P04259|K2C6B_HUMAN Keratin, type II cytoskeletal 6B OS=Homo sapiens OX=9606 GN=KRT6B PE=1 SV=5
preeclampsia/Control	1.726	0.626	0.0131325	6.15	0.073	9	1	Q9ULI3	Q9ULI3|HEG1_HUMAN Protein HEG homolog 1 OS=Homo sapiens OX=9606 GN=HEG1 PE=1 SV=3
preeclampsia/Control	1.456	0.513	0.0130658	6.11	0.074	9	2	P08572	P08572|CO4A2_HUMAN Collagen alpha-2(IV) chain OS=Homo sapiens OX=9606 GN=COL4A2 PE=1 SV=4
preeclampsia/Control	-1.809	0.6181	0.0099995	5.66	0.074	9	1	Q9UGM5	Q9UGM5|FETUB_HUMAN Fetuin-B OS=Homo sapiens OX=9606 GN=FETUB PE=1 SV=2
preeclampsia/Control	0.491	0.1725	0.0138562	6.48	0.076	9	15	P02730	P02730|B3AT_HUMAN Band 3 anion transport protein OS=Homo sapiens OX=9606 GN=SLC4A1 PE=1 SV=3
preeclampsia/Control	0.185	0.0732	0.0143561	6.72	0.077	9	32	P35908	P35908|K22E_HUMAN Keratin, type II cytoskeletal 2 epidermal OS=Homo sapiens OX=9606 GN=KRT2 PE=1 SV=2
preeclampsia/Control	1.725	0.6093	0.0153065	7.16	0.08	9	1	P53990	P53990|IST1_HUMAN IST1 homolog OS=Homo sapiens OX=9606 GN=IST1 PE=1 SV=1
preeclampsia/Control	1.084	0.317	0.0156654	7.33	0.081	9	10	P02788	P02788|TRFL_HUMAN Lactotransferrin OS=Homo sapiens OX=9606 GN=LTF PE=1 SV=6
preeclampsia/Control	2.946	0.8411	0.0159987	7.49	0.082	9	1	P02545	P02545|LMNA_HUMAN Prelamin-A/C OS=Homo sapiens OX=9606 GN=LMNA PE=1 SV=1
preeclampsia/Control	2.185	0.6853	0.0162486	7.6	0.083	9	1	Q99829	Q99829|CPNE1_HUMAN Copine-1 OS=Homo sapiens OX=9606 GN=CPNE1 PE=1 SV=1
preeclampsia/Control	-1.729	0.4868	0.0115287	6.52	0.083	9	3	P0DJI9	P0DJI9|SAA2_HUMAN Serum amyloid A-2 protein OS=Homo sapiens OX=9606 GN=SAA2 PE=1 SV=1
preeclampsia/Control	1.054	0.4141	0.0174985	8.19	0.086	9	2	P21810	P21810|PGS1_HUMAN Biglycan OS=Homo sapiens OX=9606 GN=BGN PE=1 SV=2
preeclampsia/Control	0.667	0.2404	0.0178166	8.34	0.086	9	36	P12111	P12111|CO6A3_HUMAN Collagen alpha-3(VI) chain OS=Homo sapiens OX=9606 GN=COL6A3 PE=1 SV=5
preeclampsia/Control	1.779	0.6402	0.0189981	8.89	0.09	9	1	A0A0G2JS06	A0A0G2JS06|LV539_HUMAN Immunoglobulin lambda variable 5-39 OS=Homo sapiens OX=9606 GN=IGLV5-39 PE=3 SV=1
preeclampsia/Control	1.223	0.4524	0.0191981	8.98	0.09	9	8	P02656	P02656|APOC3_HUMAN Apolipoprotein C-III OS=Homo sapiens OX=9606 GN=APOC3 PE=1 SV=1
preeclampsia/Control	1.135	0.423	0.0194981	9.13	0.09	9	2	O76013	O76013|KRT36_HUMAN Keratin, type I cuticular Ha6 OS=Homo sapiens OX=9606 GN=KRT36 PE=2 SV=1
preeclampsia/Control	0.354	0.1354	0.019598	9.17	0.09	9	25	P35579	P35579|MYH9_HUMAN Myosin-9 OS=Homo sapiens OX=9606 GN=MYH9 PE=1 SV=4
preeclampsia/Control	1.706	0.5863	0.020198	9.45	0.091	9	3	O14950	O14950|ML12B_HUMAN Myosin regulatory light chain 12B OS=Homo sapiens OX=9606 GN=MYL12B PE=1 SV=2
preeclampsia/Control	2.204	0.7618	0.0214421	10.04	0.093	6	1	Q9Y5R8	Q9Y5R8|TPPC1_HUMAN Trafficking protein particle complex subunit 1 OS=Homo sapiens OX=9606 GN=TRAPPC1 PE=1 SV=1
preeclampsia/Control	1.877	0.6513	0.0209977	9.83	0.093	9	1	P01704	P01704|LV214_HUMAN Immunoglobulin lambda variable 2-14 OS=Homo sapiens OX=9606 GN=IGLV2-14 PE=1 SV=2
preeclampsia/Control	-0.221	0.0864	0.0140704	7.96	0.093	9	45	P0C0L4	P0C0L4|CO4A_HUMAN Complement C4-A OS=Homo sapiens OX=9606 GN=C4A PE=1 SV=2
preeclampsia/Control	-1.248	0.4321	0.0144275	8.16	0.093	9	3	Q13790	Q13790|APOF_HUMAN Apolipoprotein F OS=Homo sapiens OX=9606 GN=APOF PE=1 SV=2
preeclampsia/Control	1.81	0.5516	0.0214421	10.04	0.094	9	13	P15144	P15144|AMPN_HUMAN Aminopeptidase N OS=Homo sapiens OX=9606 GN=ANPEP PE=1 SV=4
preeclampsia/Control	1.024	0.3871	0.0227752	10.66	0.096	9	4	P11166	P11166|GTR1_HUMAN Solute carrier family 2, facilitated glucose transporter member 1 OS=Homo sapiens OX=9606 GN=SLC2A1 PE=1 SV=2
preeclampsia/Control	0.719	0.2891	0.0228863	10.71	0.096	9	10	Q96RW7	Q96RW7|HMCN1_HUMAN Hemicentin-1 OS=Homo sapiens OX=9606 GN=HMCN1 PE=1 SV=2
preeclampsia/Control	0.984	0.3807	0.0233307	10.92	0.097	9	4	P02776	P02776|PLF4_HUMAN Platelet factor 4 OS=Homo sapiens OX=9606 GN=PF4 PE=1 SV=2
