# Supplementary material for: Quantitative proteomic analysis of serum-purified exosomes identifies putative pre-eclampsia-associated biomarkers
Source: Clin Proteomics. 2022 Feb 10;19:5. doi: 10.1186/s12014-022-09342-4 (PMC8903615; doi:10.1186/s12014-022-09342-4)
Supplement: Supplementary file 10 — Additional file 10: Table S6. Comparison of proteomic quantitative results of proteins shared between sample collections C1–C3. [file 12014_2022_9342_MOESM10_ESM.xlsx]

## Sheet: shared proteins
	Shared proteins between sample collection C1 (at delivery) and sample collection C3 (at delivery)	sample collection C1 (at delivery)	sample collection C3 (at delivery)
Q4LDE5	Q4LDE5|SVEP1_HUMAN Sushi, von Willebrand factor type A, EGF and pentraxin domain-containing protein 1					PE < C
P13611	P13611|CSPG2_HUMAN Versican core protein					PE > C
P78509	P78509|RELN_HUMAN Reelin
P20742	P20742|PZP_HUMAN Pregnancy zone protein
	Shared proteins between sample collection C2 (w25-27) and sample collection C1 (at delivery)	sample collection C2 (w25-27)	sample collection C1 (at delivery)
P78509	P78509|RELN_HUMAN Reelin
P20742	P20742|PZP_HUMAN Pregnancy zone protein
Q4LDE5	Q4LDE5|SVEP1_HUMAN Sushi, von Willebrand factor type A, EGF and pentraxin domain-containing protein 1
P32119	P32119|PRDX2_HUMAN Peroxiredoxin-2
	Shared proteins between sample collection C2 (w25-27) and sample collection C3 (at delivery)	sample collection C2 (w25-27)	sample collection C3 (at delivery)
P00738	P00738|HPT_HUMAN Haptoglobin
P20742	P20742|PZP_HUMAN Pregnancy zone protein
P78509	P78509|RELN_HUMAN Reelin
P04264	P04264|K2C1_HUMAN Keratin, type II cytoskeletal 1
P35908	P35908|K22E_HUMAN Keratin, type II cytoskeletal 2 epidermal
P13647	P13647|K2C5_HUMAN Keratin, type II cytoskeletal 5
P02538	P02538|K2C6A_HUMAN Keratin, type II cytoskeletal 6A
P35527	P35527|K1C9_HUMAN Keratin, type I cytoskeletal 9
P13645	P13645|K1C10_HUMAN Keratin, type I cytoskeletal 10
P13646	P13646|K1C13_HUMAN Keratin, type I cytoskeletal 13
P02533	P02533|K1C14_HUMAN Keratin, type I cytoskeletal 14
P08779	P08779|K1C16_HUMAN Keratin, type I cytoskeletal 16
Q04695	Q04695|K1C17_HUMAN Keratin, type I cytoskeletal 17
P15924	P15924|DESP_HUMAN Desmoplakin
P02788	P02788|TRFL_HUMAN Lactotransferrin
Q9NZT1	Q9NZT1|CALL5_HUMAN Calmodulin-like protein 5
Q08188	Q08188|TGM3_HUMAN Protein-glutamine gamma-glutamyltransferase E
P04275	P04275|VWF_HUMAN von Willebrand factor
Q13201	Q13201|MMRN1_HUMAN Multimerin-1
P01023	P01023|A2MG_HUMAN Alpha-2-macroglobulin
P07996	P07996|TSP1_HUMAN Thrombospondin-1
Q4LDE5	Q4LDE5|SVEP1_HUMAN Sushi, von Willebrand factor type A, EGF and pentraxin domain-containing protein 1
P02786	P02786|TFR1_HUMAN Transferrin receptor protein 1
P19827	P19827|ITIH1_HUMAN Inter-alpha-trypsin inhibitor heavy chain H1
P12111	P12111|CO6A3_HUMAN Collagen alpha-3(VI) chain
P02787	P02787|TRFE_HUMAN Serotransferrin
P18827	P18827|SDC1_HUMAN Syndecan-1
P00915	P00915|CAH1_HUMAN Carbonic anhydrase 1
P19823	P19823|ITIH2_HUMAN Inter-alpha-trypsin inhibitor heavy chain H2
K7ER74	K7ER74|K7ER74_HUMAN APOC4-APOC2 readthrough (NMD candidate)
P05090	P05090|APOD_HUMAN Apolipoprotein D
P02654	P02654|APOC1_HUMAN Apolipoprotein C-I
P04114	P04114|APOB_HUMAN Apolipoprotein B-100
P02730	P02730|B3AT_HUMAN Band 3 anion transport protein
Q92954-3	Q92954-3|PRG4_HUMAN Isoform C of Proteoglycan 4
Q9Y6R7	Q9Y6R7|FCGBP_HUMAN IgGFc-binding protein
