# Supplementary material for: Quantitative proteomic analysis of serum-purified exosomes identifies putative pre-eclampsia-associated biomarkers
Source: Clin Proteomics. 2022 Feb 10;19:5. doi: 10.1186/s12014-022-09342-4 (PMC8903615; doi:10.1186/s12014-022-09342-4)
Supplement: Supplementary file 11 — Additional file 11: Table S7. Functional analysis of the differentially-regulated proteins described for sample collections C1–C3. [file 12014_2022_9342_MOESM11_ESM.xlsx]

## Sheet: Functional analysis
	Entry	Entry name	Status	Protein names	Gene names	Organism	Tissue specificity	Developmental stage	Involvement in disease	Gene ontology (biological process)	Gene ontology (cellular component)	Gene ontology (molecular function)	Gene ontology (GO)	Gene ontology IDs
Collection_1_at delivery	Q4LDE5	SVEP1_HUMAN	reviewed	Sushi, von Willebrand factor type A, EGF and pentraxin domain-containing protein 1 (CCP module-containing protein 22) (Polydom) (Selectin-like osteoblast-derived protein) (SEL-OB) (Serologically defined breast cancer antigen NY-BR-38)	SVEP1 C9orf13 CCP22 SELOB	Homo sapiens (Human)	TISSUE SPECIFICITY: Present in mesenchymal primary cultured cell lysates (at protein level). Highly expressed in placenta. Also expressed in marrow stromal cell. Weakly or not expressed in other tissues. {ECO:0000269|PubMed:11062057, ECO:0000269|PubMed:16206243}.			cell adhesion [GO:0007155]; epidermis development [GO:0008544]; gene expression [GO:0010467]; lymph circulation [GO:0003017]; lymph vessel morphogenesis [GO:0036303]; Tie signaling pathway [GO:0048014]; tight junction organization [GO:0120193]	cytoplasm [GO:0005737]; extracellular space [GO:0005615]; membrane [GO:0016020]; nucleus [GO:0005634]	calcium ion binding [GO:0005509]; chromatin binding [GO:0003682]	cytoplasm [GO:0005737]; extracellular space [GO:0005615]; membrane [GO:0016020]; nucleus [GO:0005634]; calcium ion binding [GO:0005509]; chromatin binding [GO:0003682]; cell adhesion [GO:0007155]; epidermis development [GO:0008544]; gene expression [GO:0010467]; lymph circulation [GO:0003017]; lymph vessel morphogenesis [GO:0036303]; Tie signaling pathway [GO:0048014]; tight junction organization…	GO:0003017; GO:0003682; GO:0005509; GO:0005615; GO:0005634; GO:0005737; GO:0007155; GO:0008544; GO:0010467; GO:0016020; GO:0036303; GO:0048014; GO:0120193
	P13611	CSPG2_HUMAN	reviewed	Versican core protein (Chondroitin sulfate proteoglycan core protein 2) (Chondroitin sulfate proteoglycan 2) (Glial hyaluronate-binding protein) (GHAP) (Large fibroblast proteoglycan) (PG-M)	VCAN CSPG2	Homo sapiens (Human)	TISSUE SPECIFICITY: Expressed in the retina (at protein level) (PubMed:29777959). Cerebral white matter and plasma (PubMed:2469524). Isoform V0: Expressed in normal brain, gliomas, medulloblastomas, schwannomas, neurofibromas, and meningiomas (PubMed:8627343). Isoform V1: Expressed in normal brain, gliomas, medulloblastomas, schwannomas, neurofibromas, and meningiomas (PubMed:8627343). Isoform V2…	DEVELOPMENTAL STAGE: Expressed in developing photoreceptors and the interphotoreceptor matrix between 12 and 17 weeks post conception (at protein level) (PubMed:29777959). Disappears in aorta after the cartilage development (PubMed:7921538). {ECO:0000269|PubMed:29777959, ECO:0000269|PubMed:7921538}.	DISEASE: Wagner vitreoretinopathy (WGVRP) [MIM:143200]: A rare vitreoretinopathy characterized by an optically empty vitreous cavity with fibrillary condensations and a preretinal avascular membrane. Other optical features include progressive chorioretinal atrophy, perivascular sheating, subcapsular cataract and myopia. {ECO:0000269|PubMed:16043844, ECO:0000269|PubMed:22739342}. Note=The disease …	cell adhesion [GO:0007155]; cell recognition [GO:0008037]; cellular protein metabolic process [GO:0044267]; central nervous system development [GO:0007417]; chondroitin sulfate biosynthetic process [GO:0030206]; chondroitin sulfate catabolic process [GO:0030207]; dermatan sulfate biosynthetic process [GO:0030208]; extracellular matrix organization [GO:0030198]; glial cell migration [GO:0008347]; …	collagen-containing extracellular matrix [GO:0062023]; endoplasmic reticulum lumen [GO:0005788]; extracellular matrix [GO:0031012]; extracellular region [GO:0005576]; extracellular space [GO:0005615]; Golgi lumen [GO:0005796]; interphotoreceptor matrix [GO:0033165]; lysosomal lumen [GO:0043202]; membrane [GO:0016020]; photoreceptor outer segment [GO:0001750]	calcium ion binding [GO:0005509]; carbohydrate binding [GO:0030246]; extracellular matrix structural constituent conferring compression resistance [GO:0030021]; glycosaminoglycan binding [GO:0005539]; hyaluronic acid binding [GO:0005540]	collagen-containing extracellular matrix [GO:0062023]; endoplasmic reticulum lumen [GO:0005788]; extracellular matrix [GO:0031012]; extracellular region [GO:0005576]; extracellular space [GO:0005615]; Golgi lumen [GO:0005796]; interphotoreceptor matrix [GO:0033165]; lysosomal lumen [GO:0043202]; membrane [GO:0016020]; photoreceptor outer segment [GO:0001750]; calcium ion binding [GO:0005509]; car…	GO:0001501; GO:0001649; GO:0001750; GO:0005509; GO:0005539; GO:0005540; GO:0005576; GO:0005615; GO:0005788; GO:0005796; GO:0007155; GO:0007275; GO:0007417; GO:0008037; GO:0008347; GO:0016020; GO:0030021; GO:0030198; GO:0030206; GO:0030207; GO:0030208; GO:0030246; GO:0031012; GO:0033165; GO:0043202; GO:0043687; GO:0044267; GO:0062023
	P78509	RELN_HUMAN	reviewed	Reelin (EC 3.4.21.-)	RELN	Homo sapiens (Human)	TISSUE SPECIFICITY: Abundantly produced during brain ontogenesis by the Cajal-Retzius cells and other pioneer neurons located in the telencephalic marginal zone and by granule cells of the external granular layer of the cerebellum. In adult brain, preferentially expressed in GABAergic interneurons of prefrontal cortices, temporal cortex, hippocampus and glutamatergic granule cells of cerebellum. …	DEVELOPMENTAL STAGE: Expressed in fetal and postnatal brain and liver. Expression in postnatal human brain is high in the cerebellum.	DISEASE: Lissencephaly 2 (LIS2) [MIM:257320]: A classic type lissencephaly associated with ataxia, mental retardation, seizures and abnormalities of the cerebellum, hippocampus and brainstem. {ECO:0000269|PubMed:10973257}. Note=The disease is caused by mutations affecting the gene represented in this entry.; DISEASE: Epilepsy, familial temporal lobe, 7 (ETL7) [MIM:616436]: A focal form of epileps…	associative learning [GO:0008306]; axon guidance [GO:0007411]; brain development [GO:0007420]; cell adhesion [GO:0007155]; cell morphogenesis involved in differentiation [GO:0000904]; central nervous system development [GO:0007417]; cerebral cortex tangential migration [GO:0021800]; dendrite development [GO:0016358]; glial cell differentiation [GO:0010001]; hippocampus development [GO:0021766]; l…	cytoplasm [GO:0005737]; dendrite [GO:0030425]; extracellular matrix [GO:0031012]; extracellular region [GO:0005576]; extracellular space [GO:0005615]; neuron projection [GO:0043005]; plasma membrane [GO:0005886]	lipoprotein particle receptor binding [GO:0070325]; metal ion binding [GO:0046872]; serine-type peptidase activity [GO:0008236]; very-low-density lipoprotein particle receptor binding [GO:0070326]	cytoplasm [GO:0005737]; dendrite [GO:0030425]; extracellular matrix [GO:0031012]; extracellular region [GO:0005576]; extracellular space [GO:0005615]; neuron projection [GO:0043005]; plasma membrane [GO:0005886]; lipoprotein particle receptor binding [GO:0070325]; metal ion binding [GO:0046872]; serine-type peptidase activity [GO:0008236]; very-low-density lipoprotein particle receptor binding [G…	GO:0000904; GO:0001764; GO:0005576; GO:0005615; GO:0005737; GO:0005886; GO:0007155; GO:0007411; GO:0007417; GO:0007420; GO:0007616; GO:0007626; GO:0008236; GO:0008306; GO:0010001; GO:0010976; GO:0014068; GO:0016358; GO:0018108; GO:0021511; GO:0021517; GO:0021766; GO:0021800; GO:0021819; GO:0030425; GO:0031012; GO:0032008; GO:0032793; GO:0038026; GO:0043005; GO:0045860; GO:0046872; GO:0048265; GO:…
	Q14520	HABP2_HUMAN	reviewed	Hyaluronan-binding protein 2 (EC 3.4.21.-) (Factor VII-activating protease) (Factor seven-activating protease) (FSAP) (Hepatocyte growth factor activator-like protein) (Plasma hyaluronan-binding protein) [Cleaved into: Hyaluronan-binding protein 2 50 kDa heavy chain; Hyaluronan-binding protein 2 50 kDa heavy chain alternate form; Hyaluronan-binding protein 2 27 kDa light chain; Hyaluronan-binding…	HABP2 HGFAL PHBP	Homo sapiens (Human)	TISSUE SPECIFICITY: Ubiquitously expressed. {ECO:0000269|PubMed:8827452}.		DISEASE: Thyroid cancer, non-medullary, 5 (NMTC5) [MIM:616535]: A form of non-medullary thyroid cancer (NMTC), a cancer characterized by tumors originating from the thyroid follicular cells. NMTCs represent approximately 95% of all cases of thyroid cancer and are classified into papillary, follicular, Hurthle cell, and anaplastic neoplasms. {ECO:0000269|PubMed:12578864, ECO:0000269|PubMed:2622256…	cell adhesion [GO:0007155]; proteolysis [GO:0006508]	extracellular region [GO:0005576]; extracellular space [GO:0005615]	calcium ion binding [GO:0005509]; glycosaminoglycan binding [GO:0005539]; peptidase activity [GO:0008233]; serine-type endopeptidase activity [GO:0004252]	extracellular region [GO:0005576]; extracellular space [GO:0005615]; calcium ion binding [GO:0005509]; glycosaminoglycan binding [GO:0005539]; peptidase activity [GO:0008233]; serine-type endopeptidase activity [GO:0004252]; cell adhesion [GO:0007155]; proteolysis [GO:0006508]	GO:0004252; GO:0005509; GO:0005539; GO:0005576; GO:0005615; GO:0006508; GO:0007155; GO:0008233
	P0DJI8	SAA1_HUMAN	reviewed	Serum amyloid A-1 protein (SAA) [Cleaved into: Amyloid protein A (Amyloid fibril protein AA); Serum amyloid protein A(2-104); Serum amyloid protein A(3-104); Serum amyloid protein A(2-103); Serum amyloid protein A(2-102); Serum amyloid protein A(4-101)]	SAA1	Homo sapiens (Human)	TISSUE SPECIFICITY: Expressed by the liver; secreted in plasma (at protein level). {ECO:0000269|PubMed:12973732, ECO:0000269|PubMed:4816450, ECO:0000269|PubMed:7115671}.		DISEASE: Note=Reactive, secondary amyloidosis is characterized by the extracellular accumulation in various tissues of the SAA1 protein. These deposits are highly insoluble and resistant to proteolysis; they disrupt tissue structure and compromise function. {ECO:0000269|PubMed:1463770}.; DISEASE: Note=Elevated serum SAA1 protein levels may be associated with lung cancer. {ECO:0000269|PubMed:14637…	activation of MAPK activity [GO:0000187]; acute-phase response [GO:0006953]; cellular protein metabolic process [GO:0044267]; cytokine-mediated signaling pathway [GO:0019221]; G protein-coupled receptor signaling pathway [GO:0007186]; innate immune response [GO:0045087]; lymphocyte chemotaxis [GO:0048247]; macrophage chemotaxis [GO:0048246]; negative regulation of inflammatory response [GO:005072…	cytoplasmic microtubule [GO:0005881]; endocytic vesicle lumen [GO:0071682]; extracellular exosome [GO:0070062]; extracellular region [GO:0005576]; high-density lipoprotein particle [GO:0034364]	G protein-coupled receptor binding [GO:0001664]; heparin binding [GO:0008201]	cytoplasmic microtubule [GO:0005881]; endocytic vesicle lumen [GO:0071682]; extracellular exosome [GO:0070062]; extracellular region [GO:0005576]; high-density lipoprotein particle [GO:0034364]; G protein-coupled receptor binding [GO:0001664]; heparin binding [GO:0008201]; activation of MAPK activity [GO:0000187]; acute-phase response [GO:0006953]; cellular protein metabolic process [GO:0044267];…	GO:0000187; GO:0001664; GO:0005576; GO:0005881; GO:0006898; GO:0006953; GO:0007186; GO:0007204; GO:0008201; GO:0019221; GO:0030168; GO:0030593; GO:0032732; GO:0034364; GO:0044267; GO:0045087; GO:0045785; GO:0048246; GO:0048247; GO:0050708; GO:0050715; GO:0050728; GO:0070062; GO:0071682
	P20742	PZP_HUMAN	reviewed	pregnancy zone protein (C3 and PZP-like alpha-2-macroglobulin domain-containing protein 6)	PZP CPAMD6	Homo sapiens (Human)	TISSUE SPECIFICITY: Plasma. Prominent constituent of late-pregnancy sera.			female pregnancy [GO:0007565]	blood microparticle [GO:0072562]; extracellular exosome [GO:0070062]; extracellular region [GO:0005576]	endopeptidase inhibitor activity [GO:0004866]; protease binding [GO:0002020]; serine-type endopeptidase inhibitor activity [GO:0004867]	blood microparticle [GO:0072562]; extracellular exosome [GO:0070062]; extracellular region [GO:0005576]; endopeptidase inhibitor activity [GO:0004866]; protease binding [GO:0002020]; serine-type endopeptidase inhibitor activity [GO:0004867]; female pregnancy [GO:0007565]	GO:0002020; GO:0004866; GO:0004867; GO:0005576; GO:0007565; GO:0070062; GO:0072562
	P32119	PRDX2_HUMAN	reviewed	Peroxiredoxin-2 (EC 1.11.1.24) (Natural killer cell-enhancing factor B) (NKEF-B) (PRP) (Thiol-specific antioxidant protein) (TSA) (Thioredoxin peroxidase 1) (Thioredoxin-dependent peroxide reductase 1) (Thioredoxin-dependent peroxiredoxin 2)	PRDX2 NKEFB TDPX1	Homo sapiens (Human)				activation of MAPK activity [GO:0000187]; cell redox homeostasis [GO:0045454]; cellular response to oxidative stress [GO:0034599]; homeostasis of number of cells [GO:0048872]; hydrogen peroxide catabolic process [GO:0042744]; leukocyte activation [GO:0045321]; negative regulation of apoptotic process [GO:0043066]; negative regulation of extrinsic apoptotic signaling pathway in absence of ligand […	cytoplasm [GO:0005737]; cytosol [GO:0005829]; extracellular exosome [GO:0070062]	antioxidant activity [GO:0016209]; thioredoxin peroxidase activity [GO:0008379]	cytoplasm [GO:0005737]; cytosol [GO:0005829]; extracellular exosome [GO:0070062]; antioxidant activity [GO:0016209]; thioredoxin peroxidase activity [GO:0008379]; activation of MAPK activity [GO:0000187]; cell redox homeostasis [GO:0045454]; cellular response to oxidative stress [GO:0034599]; homeostasis of number of cells [GO:0048872]; hydrogen peroxide catabolic process [GO:0042744]; leukocyte …	GO:0000187; GO:0002536; GO:0005737; GO:0005829; GO:0006979; GO:0008379; GO:0010310; GO:0016209; GO:0019430; GO:0030194; GO:0031665; GO:0032088; GO:0032496; GO:0034599; GO:0042098; GO:0042744; GO:0042981; GO:0043066; GO:0045321; GO:0045454; GO:0045581; GO:0048538; GO:0048872; GO:0070062; GO:2001240
	P50995	ANX11_HUMAN	reviewed	Annexin A11 (56 kDa autoantigen) (Annexin XI) (Annexin-11) (Calcyclin-associated annexin 50) (CAP-50)	ANXA11 ANX11	Homo sapiens (Human)			DISEASE: Amyotrophic lateral sclerosis 23 (ALS23) [MIM:617839]: A form of amyotrophic lateral sclerosis, a neurodegenerative disorder affecting upper motor neurons in the brain and lower motor neurons in the brain stem and spinal cord, resulting in fatal paralysis. Sensory abnormalities are absent. The pathologic hallmarks of the disease include pallor of the corticospinal tract due to loss of mo…	cytokinetic process [GO:0032506]; phagocytosis [GO:0006909]; response to calcium ion [GO:0051592]	azurophil granule [GO:0042582]; collagen-containing extracellular matrix [GO:0062023]; cytoplasm [GO:0005737]; cytosol [GO:0005829]; extracellular exosome [GO:0070062]; melanosome [GO:0042470]; membrane [GO:0016020]; midbody [GO:0030496]; nuclear envelope [GO:0005635]; nucleoplasm [GO:0005654]; phagocytic vesicle [GO:0045335]; specific granule [GO:0042581]; spindle [GO:0005819]	calcium-dependent phospholipid binding [GO:0005544]; calcium-dependent protein binding [GO:0048306]; calcium ion binding [GO:0005509]; MHC class II protein complex binding [GO:0023026]; phosphatidylethanolamine binding [GO:0008429]; RNA binding [GO:0003723]; S100 protein binding [GO:0044548]	azurophil granule [GO:0042582]; collagen-containing extracellular matrix [GO:0062023]; cytoplasm [GO:0005737]; cytosol [GO:0005829]; extracellular exosome [GO:0070062]; melanosome [GO:0042470]; membrane [GO:0016020]; midbody [GO:0030496]; nuclear envelope [GO:0005635]; nucleoplasm [GO:0005654]; phagocytic vesicle [GO:0045335]; specific granule [GO:0042581]; spindle [GO:0005819]; calcium ion bindi…	GO:0003723; GO:0005509; GO:0005544; GO:0005635; GO:0005654; GO:0005737; GO:0005819; GO:0005829; GO:0006909; GO:0008429; GO:0016020; GO:0023026; GO:0030496; GO:0032506; GO:0042470; GO:0042581; GO:0042582; GO:0044548; GO:0045335; GO:0048306; GO:0051592; GO:0062023; GO:0070062
	Q6FI13	H2A2A_HUMAN	reviewed	Histone H2A type 2-A (H2A-clustered histone 18) (H2A-clustered histone 19) (Histone H2A.2) (Histone H2A/o)	H2AC18 H2AFO HIST2H2AA HIST2H2AA3; H2AC19 HIST2H2AA4	Homo sapiens (Human)				chromatin organization [GO:0006325]; chromatin silencing [GO:0006342]	extracellular exosome [GO:0070062]; nuclear chromatin [GO:0000790]; nucleosome [GO:0000786]; nucleus [GO:0005634]	DNA binding [GO:0003677]; protein heterodimerization activity [GO:0046982]	extracellular exosome [GO:0070062]; nuclear chromatin [GO:0000790]; nucleosome [GO:0000786]; nucleus [GO:0005634]; DNA binding [GO:0003677]; protein heterodimerization activity [GO:0046982]; chromatin organization [GO:0006325]; chromatin silencing [GO:0006342]	GO:0000786; GO:0000790; GO:0003677; GO:0005634; GO:0006325; GO:0006342; GO:0046982; GO:0070062
	Q9GZT8	NIF3L_HUMAN	reviewed	NIF3-like protein 1 (Amyotrophic lateral sclerosis 2 chromosomal region candidate gene 1 protein)	NIF3L1 ALS2CR1 MDS015 My018	Homo sapiens (Human)				negative regulation of nucleic acid-templated transcription [GO:1903507]; neuron differentiation [GO:0030182]; positive regulation of transcription, DNA-templated [GO:0045893]	cytoplasm [GO:0005737]; mitochondrion [GO:0005739]; nucleus [GO:0005634]	identical protein binding [GO:0042802]; transcription factor binding [GO:0008134]	cytoplasm [GO:0005737]; mitochondrion [GO:0005739]; nucleus [GO:0005634]; identical protein binding [GO:0042802]; transcription factor binding [GO:0008134]; negative regulation of nucleic acid-templated transcription [GO:1903507]; neuron differentiation [GO:0030182]; positive regulation of transcription, DNA-templated [GO:0045893]	GO:0005634; GO:0005737; GO:0005739; GO:0008134; GO:0030182; GO:0042802; GO:0045893; GO:1903507
	Entry	Entry name	Status	Protein names	Gene names	Organism	Tissue specificity	Developmental stage	Involvement in disease	Gene ontology (biological process)	Gene ontology (cellular component)	Gene ontology (molecular function)	Gene ontology (GO)	Gene ontology IDs
Collection_2_w25-27	P02730	B3AT_HUMAN	reviewed	Band 3 anion transport protein (Anion exchange protein 1) (AE 1) (Anion exchanger 1) (Solute carrier family 4 member 1) (CD antigen CD233)	SLC4A1 AE1 DI EPB3	Homo sapiens (Human)	TISSUE SPECIFICITY: Detected in erythrocytes (at protein level) (PubMed:7506871, PubMed:26542571). Isoform 2 is expressed in kidney (at protein level) (PubMed:7506871). {ECO:0000269|PubMed:10926824, ECO:0000269|PubMed:1538405, ECO:0000269|PubMed:23219802, ECO:0000269|PubMed:26542571, ECO:0000269|PubMed:7506871}.		DISEASE: Ovalocytosis, Southeast Asian (SAO) [MIM:166900]: A hereditary hematologic disorder characterized by ovalocytic erythrocytes that are rigid and exhibit reduced expression of many erythrocyte antigens. Clinical manifestations include mild hemolysis, intermittent jaundice and gallstones. However, the disorder is most often asymptomatic. {ECO:0000269|PubMed:1538405, ECO:0000269|PubMed:17223…	anion transport [GO:0006820]; bicarbonate transport [GO:0015701]; blood coagulation [GO:0007596]; cellular ion homeostasis [GO:0006873]; chloride transport [GO:0006821]; erythrocyte development [GO:0048821]; ion homeostasis [GO:0050801]; negative regulation of glycolytic process through fructose-6-phosphate [GO:1904539]; negative regulation of oxidoreductase activity [GO:0051354]; negative regula…	basolateral plasma membrane [GO:0016323]; blood microparticle [GO:0072562]; cortical cytoskeleton [GO:0030863]; cytoplasmic side of plasma membrane [GO:0009898]; extracellular exosome [GO:0070062]; integral component of membrane [GO:0016021]; integral component of plasma membrane [GO:0005887]; plasma membrane [GO:0005886]; Z disc [GO:0030018]	anion:anion antiporter activity [GO:0015301]; anion transmembrane transporter activity [GO:0008509]; ankyrin binding [GO:0030506]; bicarbonate transmembrane transporter activity [GO:0015106]; chloride transmembrane transporter activity [GO:0015108]; hemoglobin binding [GO:0030492]; inorganic anion exchanger activity [GO:0005452]; protein homodimerization activity [GO:0042803]; protein-membrane ad…	basolateral plasma membrane [GO:0016323]; blood microparticle [GO:0072562]; cortical cytoskeleton [GO:0030863]; cytoplasmic side of plasma membrane [GO:0009898]; extracellular exosome [GO:0070062]; integral component of membrane [GO:0016021]; integral component of plasma membrane [GO:0005887]; plasma membrane [GO:0005886]; Z disc [GO:0030018]; anion transmembrane transporter activity [GO:0008509]…	GO:0005452; GO:0005886; GO:0005887; GO:0006820; GO:0006821; GO:0006873; GO:0007596; GO:0008509; GO:0009898; GO:0015106; GO:0015108; GO:0015301; GO:0015701; GO:0016021; GO:0016323; GO:0017121; GO:0022857; GO:0030018; GO:0030492; GO:0030506; GO:0030863; GO:0035811; GO:0042803; GO:0043495; GO:0045852; GO:0048821; GO:0050801; GO:0051354; GO:0051453; GO:0055085; GO:0070062; GO:0072562; GO:0072659; GO:…
	P00738	HPT_HUMAN	reviewed	Haptoglobin (Zonulin) [Cleaved into: Haptoglobin alpha chain; Haptoglobin beta chain]	HP	Homo sapiens (Human)	TISSUE SPECIFICITY: Expressed by the liver and secreted in plasma.		DISEASE: Anhaptoglobinemia (AHP) [MIM:614081]: A condition characterized by the absence of the serum glycoprotein haptoglobin. Serum levels of haptoglobin vary among normal persons: levels are low in the neonatal period and in the elderly, differ by population, and can be influenced by environmental factors, such as infection. Secondary hypohaptoglobinemia can occur as a consequence of hemolysis,…	acute inflammatory response [GO:0002526]; acute-phase response [GO:0006953]; defense response [GO:0006952]; defense response to bacterium [GO:0042742]; negative regulation of hydrogen peroxide catabolic process [GO:2000296]; negative regulation of oxidoreductase activity [GO:0051354]; neutrophil degranulation [GO:0043312]; positive regulation of cell death [GO:0010942]; receptor-mediated endocyto…	blood microparticle [GO:0072562]; endocytic vesicle lumen [GO:0071682]; extracellular exosome [GO:0070062]; extracellular region [GO:0005576]; extracellular space [GO:0005615]; haptoglobin-hemoglobin complex [GO:0031838]; specific granule lumen [GO:0035580]; tertiary granule lumen [GO:1904724]	antioxidant activity [GO:0016209]; hemoglobin binding [GO:0030492]; serine-type endopeptidase activity [GO:0004252]	blood microparticle [GO:0072562]; endocytic vesicle lumen [GO:0071682]; extracellular exosome [GO:0070062]; extracellular region [GO:0005576]; extracellular space [GO:0005615]; haptoglobin-hemoglobin complex [GO:0031838]; specific granule lumen [GO:0035580]; tertiary granule lumen [GO:1904724]; antioxidant activity [GO:0016209]; hemoglobin binding [GO:0030492]; serine-type endopeptidase activity …	GO:0002526; GO:0004252; GO:0005576; GO:0005615; GO:0006898; GO:0006952; GO:0006953; GO:0010942; GO:0016209; GO:0030492; GO:0031638; GO:0031838; GO:0035580; GO:0042542; GO:0042742; GO:0043312; GO:0051354; GO:0070062; GO:0071682; GO:0072562; GO:1904724; GO:2000296
	Q04695	K1C17_HUMAN	reviewed	Keratin, type I cytoskeletal 17 (39.1) (Cytokeratin-17) (CK-17) (Keratin-17) (K17)	KRT17	Homo sapiens (Human)	TISSUE SPECIFICITY: Expressed in the outer root sheath and medulla region of hair follicle specifically from eyebrow and beard, digital pulp, nail matrix and nail bed epithelium, mucosal stratified squamous epithelia and in basal cells of oral epithelium, palmoplantar epidermis and sweat and mammary glands. Also expressed in myoepithelium of prostate, basal layer of urinary bladder, cambial cells…		DISEASE: Pachyonychia congenita 2 (PC2) [MIM:167210]: An autosomal dominant ectodermal dysplasia characterized by hypertrophic nail dystrophy resulting in onchyogryposis (thickening and increase in curvature of the nail), palmoplantar keratoderma and hyperhidrosis, follicular hyperkeratosis, multiple epidermal cysts, absent/sparse eyebrow and body hair, and by the presence of natal teeth. {ECO:00…	cornification [GO:0070268]; hair follicle morphogenesis [GO:0031069]; intermediate filament organization [GO:0045109]; keratinization [GO:0031424]; positive regulation of cell growth [GO:0030307]; positive regulation of hair follicle development [GO:0051798]; positive regulation of translation [GO:0045727]	cell periphery [GO:0071944]; cytosol [GO:0005829]; intermediate filament [GO:0005882]; intermediate filament cytoskeleton [GO:0045111]	structural molecule activity [GO:0005198]	cell periphery [GO:0071944]; cytosol [GO:0005829]; intermediate filament [GO:0005882]; intermediate filament cytoskeleton [GO:0045111]; structural molecule activity [GO:0005198]; cornification [GO:0070268]; hair follicle morphogenesis [GO:0031069]; intermediate filament organization [GO:0045109]; keratinization [GO:0031424]; positive regulation of cell growth [GO:0030307]; positive regulation of …	GO:0005198; GO:0005829; GO:0005882; GO:0030307; GO:0031069; GO:0031424; GO:0045109; GO:0045111; GO:0045727; GO:0051798; GO:0070268; GO:0071944
	P02533	K1C14_HUMAN	reviewed	Keratin, type I cytoskeletal 14 (Cytokeratin-14) (CK-14) (Keratin-14) (K14)	KRT14	Homo sapiens (Human)	TISSUE SPECIFICITY: Expressed in the corneal epithelium (at protein level) (PubMed:26758872). Detected in the basal layer, lowered within the more apically located layers specifically in the stratum spinosum, stratum granulosum but is not detected in stratum corneum. Strongly expressed in the outer root sheath of anagen follicles but not in the germinative matrix, inner root sheath or hair (PubMe…		DISEASE: Epidermolysis bullosa simplex, Dowling-Meara type (DM-EBS) [MIM:131760]: A severe form of intraepidermal epidermolysis bullosa characterized by generalized herpetiform blistering, milia formation, dystrophic nails, and mucous membrane involvement. {ECO:0000269|PubMed:10583131, ECO:0000269|PubMed:10730767, ECO:0000269|PubMed:10733662, ECO:0000269|PubMed:10820403, ECO:0000269|PubMed:117109…	aging [GO:0007568]; cornification [GO:0070268]; epidermis development [GO:0008544]; hair cycle [GO:0042633]; hemidesmosome assembly [GO:0031581]; intermediate filament bundle assembly [GO:0045110]; keratinization [GO:0031424]	cytoplasm [GO:0005737]; cytosol [GO:0005829]; extracellular exosome [GO:0070062]; intermediate filament [GO:0005882]; keratin filament [GO:0045095]; nucleus [GO:0005634]	keratin filament binding [GO:1990254]; structural constituent of cytoskeleton [GO:0005200]	cytoplasm [GO:0005737]; cytosol [GO:0005829]; extracellular exosome [GO:0070062]; intermediate filament [GO:0005882]; keratin filament [GO:0045095]; nucleus [GO:0005634]; keratin filament binding [GO:1990254]; structural constituent of cytoskeleton [GO:0005200]; aging [GO:0007568]; cornification [GO:0070268]; epidermis development [GO:0008544]; hair cycle [GO:0042633]; hemidesmosome assembly [GO:…	GO:0005200; GO:0005634; GO:0005737; GO:0005829; GO:0005882; GO:0007568; GO:0008544; GO:0031424; GO:0031581; GO:0042633; GO:0045095; GO:0045110; GO:0070062; GO:0070268; GO:1990254
	P13645	K1C10_HUMAN	reviewed	Keratin, type I cytoskeletal 10 (Cytokeratin-10) (CK-10) (Keratin-10) (K10)	KRT10 KPP	Homo sapiens (Human)	TISSUE SPECIFICITY: Seen in all suprabasal cell layers including stratum corneum. Expressed on the surface of lung cell lines (PubMed:19627498). {ECO:0000269|PubMed:19627498}.		DISEASE: Epidermolytic hyperkeratosis (EHK) [MIM:113800]: An autosomal dominant skin disorder characterized by widespread blistering and an ichthyotic erythroderma at birth that persist into adulthood. Histologically there is a diffuse epidermolytic degeneration in the lower spinous layer of the epidermis. Within a few weeks from birth, erythroderma and blister formation diminish and hyperkeratos…	cornification [GO:0070268]; keratinization [GO:0031424]; keratinocyte differentiation [GO:0030216]; peptide cross-linking [GO:0018149]; positive regulation of epidermis development [GO:0045684]; protein heterotetramerization [GO:0051290]	cell surface [GO:0009986]; cornified envelope [GO:0001533]; cytoplasm [GO:0005737]; cytosol [GO:0005829]; extracellular exosome [GO:0070062]; extracellular space [GO:0005615]; intermediate filament [GO:0005882]; membrane [GO:0016020]; nucleus [GO:0005634]	protein heterodimerization activity [GO:0046982]; structural constituent of skin epidermis [GO:0030280]	cell surface [GO:0009986]; cornified envelope [GO:0001533]; cytoplasm [GO:0005737]; cytosol [GO:0005829]; extracellular exosome [GO:0070062]; extracellular space [GO:0005615]; intermediate filament [GO:0005882]; membrane [GO:0016020]; nucleus [GO:0005634]; protein heterodimerization activity [GO:0046982]; structural constituent of skin epidermis [GO:0030280]; cornification [GO:0070268]; keratiniz…	GO:0001533; GO:0005615; GO:0005634; GO:0005737; GO:0005829; GO:0005882; GO:0009986; GO:0016020; GO:0018149; GO:0030216; GO:0030280; GO:0031424; GO:0045684; GO:0046982; GO:0051290; GO:0070062; GO:0070268
	P08779	K1C16_HUMAN	reviewed	Keratin, type I cytoskeletal 16 (Cytokeratin-16) (CK-16) (Keratin-16) (K16)	KRT16 KRT16A	Homo sapiens (Human)	TISSUE SPECIFICITY: Expressed in the corneal epithelium (at protein level). {ECO:0000269|PubMed:26758872}.		DISEASE: Pachyonychia congenita 1 (PC1) [MIM:167200]: An autosomal dominant ectodermal dysplasia characterized by hypertrophic nail dystrophy resulting in onchyogryposis (thickening and increase in curvature of the nail), palmoplantar keratoderma, follicular hyperkeratosis, and oral leukokeratosis. Hyperhidrosis of the hands and feet is usually present. {ECO:0000269|PubMed:10521820, ECO:0000269|P…	aging [GO:0007568]; cornification [GO:0070268]; cytoskeleton organization [GO:0007010]; establishment of skin barrier [GO:0061436]; hair cycle [GO:0042633]; inflammatory response [GO:0006954]; innate immune response [GO:0045087]; intermediate filament cytoskeleton organization [GO:0045104]; keratinization [GO:0031424]; keratinocyte differentiation [GO:0030216]; keratinocyte migration [GO:0051546]…	cytoskeleton [GO:0005856]; cytosol [GO:0005829]; extracellular exosome [GO:0070062]; intermediate filament [GO:0005882]; nucleus [GO:0005634]	structural constituent of cytoskeleton [GO:0005200]	cytoskeleton [GO:0005856]; cytosol [GO:0005829]; extracellular exosome [GO:0070062]; intermediate filament [GO:0005882]; nucleus [GO:0005634]; structural constituent of cytoskeleton [GO:0005200]; aging [GO:0007568]; cornification [GO:0070268]; cytoskeleton organization [GO:0007010]; establishment of skin barrier [GO:0061436]; hair cycle [GO:0042633]; inflammatory response [GO:0006954]; innate imm…	GO:0002009; GO:0005200; GO:0005634; GO:0005829; GO:0005856; GO:0005882; GO:0006954; GO:0007010; GO:0007568; GO:0030216; GO:0030336; GO:0031424; GO:0042633; GO:0045087; GO:0045104; GO:0051546; GO:0061436; GO:0070062; GO:0070268
	P13647	K2C5_HUMAN	reviewed	Keratin, type II cytoskeletal 5 (58 kDa cytokeratin) (Cytokeratin-5) (CK-5) (Keratin-5) (K5) (Type-II keratin Kb5)	KRT5	Homo sapiens (Human)	TISSUE SPECIFICITY: Expressed in corneal epithelium (at protein level). {ECO:0000269|PubMed:26758872}.		DISEASE: Epidermolysis bullosa simplex, autosomal recessive 1 (EBSB1) [MIM:601001]: A form of epidermolysis bullosa, a genodermatosis characterized by recurrent blistering and cleavage within basal keratinocytes, fragility of the skin and mucosal epithelia, and erosions caused by minor mechanical trauma. {ECO:0000269|PubMed:11973334}. Note=The disease is caused by mutations affecting the gene rep…	cornification [GO:0070268]; epidermis development [GO:0008544]; hemidesmosome assembly [GO:0031581]; keratinization [GO:0031424]	cytoplasm [GO:0005737]; cytosol [GO:0005829]; extracellular exosome [GO:0070062]; intermediate filament [GO:0005882]; keratin filament [GO:0045095]; membrane [GO:0016020]; nucleus [GO:0005634]; plasma membrane [GO:0005886]	scaffold protein binding [GO:0097110]; structural constituent of cytoskeleton [GO:0005200]	cytoplasm [GO:0005737]; cytosol [GO:0005829]; extracellular exosome [GO:0070062]; intermediate filament [GO:0005882]; keratin filament [GO:0045095]; membrane [GO:0016020]; nucleus [GO:0005634]; plasma membrane [GO:0005886]; scaffold protein binding [GO:0097110]; structural constituent of cytoskeleton [GO:0005200]; cornification [GO:0070268]; epidermis development [GO:0008544]; hemidesmosome assem…	GO:0005200; GO:0005634; GO:0005737; GO:0005829; GO:0005882; GO:0005886; GO:0008544; GO:0016020; GO:0031424; GO:0031581; GO:0045095; GO:0070062; GO:0070268; GO:0097110
	P02787	TRFE_HUMAN	reviewed	Serotransferrin (Transferrin) (Beta-1 metal-binding globulin) (Siderophilin)	TF PRO1400	Homo sapiens (Human)	TISSUE SPECIFICITY: Expressed by the liver and secreted in plasma.		DISEASE: Atransferrinemia (ATRAF) [MIM:209300]: A rare autosomal recessive disorder characterized by abnormal synthesis of transferrin leading to iron overload and microcytic hypochromic anemia. {ECO:0000269|PubMed:11110675, ECO:0000269|PubMed:15466165}. Note=The disease is caused by mutations affecting the gene represented in this entry.	actin filament organization [GO:0007015]; activation of JUN kinase activity [GO:0007257]; antibacterial humoral response [GO:0019731]; cellular iron ion homeostasis [GO:0006879]; cellular protein metabolic process [GO:0044267]; cellular response to iron ion [GO:0071281]; ERK1 and ERK2 cascade [GO:0070371]; iron ion homeostasis [GO:0055072]; iron ion transport [GO:0006826]; membrane organization […	apical plasma membrane [GO:0016324]; basal part of cell [GO:0045178]; basal plasma membrane [GO:0009925]; blood microparticle [GO:0072562]; cell surface [GO:0009986]; clathrin-coated pit [GO:0005905]; clathrin-coated vesicle membrane [GO:0030665]; cytoplasmic vesicle [GO:0031410]; early endosome [GO:0005769]; endocytic vesicle [GO:0030139]; endoplasmic reticulum lumen [GO:0005788]; endosome membr…	ferric iron binding [GO:0008199]; ferrous iron binding [GO:0008198]; iron chaperone activity [GO:0034986]; transferrin receptor binding [GO:1990459]	apical plasma membrane [GO:0016324]; basal part of cell [GO:0045178]; basal plasma membrane [GO:0009925]; blood microparticle [GO:0072562]; cell surface [GO:0009986]; clathrin-coated pit [GO:0005905]; clathrin-coated vesicle membrane [GO:0030665]; cytoplasmic vesicle [GO:0031410]; early endosome [GO:0005769]; endocytic vesicle [GO:0030139]; endoplasmic reticulum lumen [GO:0005788]; endosome membr…	GO:0001895; GO:0002576; GO:0005576; GO:0005615; GO:0005769; GO:0005770; GO:0005788; GO:0005886; GO:0005905; GO:0006826; GO:0006879; GO:0007015; GO:0007257; GO:0008198; GO:0008199; GO:0009925; GO:0009986; GO:0010008; GO:0016324; GO:0019731; GO:0030139; GO:0030316; GO:0030665; GO:0031232; GO:0031410; GO:0031647; GO:0031982; GO:0033572; GO:0034756; GO:0034774; GO:0034986; GO:0043687; GO:0044267; GO:…
	P04264	K2C1_HUMAN	reviewed	Keratin, type II cytoskeletal 1 (67 kDa cytokeratin) (Cytokeratin-1) (CK-1) (Hair alpha protein) (Keratin-1) (K1) (Type-II keratin Kb1)	KRT1 KRTA	Homo sapiens (Human)	TISSUE SPECIFICITY: The source of this protein is neonatal foreskin. The 67-kDa type II keratins are expressed in terminally differentiating epidermis.		DISEASE: Epidermolytic hyperkeratosis (EHK) [MIM:113800]: An autosomal dominant skin disorder characterized by widespread blistering and an ichthyotic erythroderma at birth that persist into adulthood. Histologically there is a diffuse epidermolytic degeneration in the lower spinous layer of the epidermis. Within a few weeks from birth, erythroderma and blister formation diminish and hyperkeratos…	complement activation, lectin pathway [GO:0001867]; cornification [GO:0070268]; establishment of skin barrier [GO:0061436]; fibrinolysis [GO:0042730]; keratinization [GO:0031424]; negative regulation of inflammatory response [GO:0050728]; neutrophil degranulation [GO:0043312]; peptide cross-linking [GO:0018149]; protein heterotetramerization [GO:0051290]; regulation of angiogenesis [GO:0045765]; …	blood microparticle [GO:0072562]; collagen-containing extracellular matrix [GO:0062023]; cornified envelope [GO:0001533]; cytoskeleton [GO:0005856]; cytosol [GO:0005829]; extracellular exosome [GO:0070062]; extracellular region [GO:0005576]; extracellular space [GO:0005615]; ficolin-1-rich granule lumen [GO:1904813]; keratin filament [GO:0045095]; membrane [GO:0016020]; nucleus [GO:0005634]	carbohydrate binding [GO:0030246]; protein heterodimerization activity [GO:0046982]; signaling receptor activity [GO:0038023]; structural constituent of skin epidermis [GO:0030280]	blood microparticle [GO:0072562]; collagen-containing extracellular matrix [GO:0062023]; cornified envelope [GO:0001533]; cytoskeleton [GO:0005856]; cytosol [GO:0005829]; extracellular exosome [GO:0070062]; extracellular region [GO:0005576]; extracellular space [GO:0005615]; ficolin-1-rich granule lumen [GO:1904813]; keratin filament [GO:0045095]; membrane [GO:0016020]; nucleus [GO:0005634]; carb…	GO:0001533; GO:0001867; GO:0001895; GO:0005576; GO:0005615; GO:0005634; GO:0005829; GO:0005856; GO:0006979; GO:0016020; GO:0018149; GO:0030246; GO:0030280; GO:0031424; GO:0038023; GO:0042730; GO:0043312; GO:0045095; GO:0045765; GO:0046982; GO:0050728; GO:0051290; GO:0061436; GO:0062023; GO:0070062; GO:0070268; GO:0072562; GO:1904813
	P01023	A2MG_HUMAN	reviewed	Alpha-2-macroglobulin (Alpha-2-M) (C3 and PZP-like alpha-2-macroglobulin domain-containing protein 5)	A2M CPAMD5 FWP007	Homo sapiens (Human)	TISSUE SPECIFICITY: Secreted in plasma. {ECO:0000269|PubMed:6203908}.	DEVELOPMENTAL STAGE: Unlike the rat protein, which is an acute phase protein, this protein is always in circulation at high levels.		blood coagulation, intrinsic pathway [GO:0007597]; extracellular matrix disassembly [GO:0022617]; negative regulation of complement activation, lectin pathway [GO:0001869]; platelet degranulation [GO:0002576]; regulation of small GTPase mediated signal transduction [GO:0051056]; stem cell differentiation [GO:0048863]	blood microparticle [GO:0072562]; collagen-containing extracellular matrix [GO:0062023]; cytosol [GO:0005829]; extracellular exosome [GO:0070062]; extracellular region [GO:0005576]; extracellular space [GO:0005615]; platelet alpha granule lumen [GO:0031093]	calcium-dependent protein binding [GO:0048306]; endopeptidase inhibitor activity [GO:0004866]; enzyme binding [GO:0019899]; growth factor binding [GO:0019838]; interleukin-1 binding [GO:0019966]; interleukin-8 binding [GO:0019959]; protease binding [GO:0002020]; serine-type endopeptidase inhibitor activity [GO:0004867]; signaling receptor binding [GO:0005102]; tumor necrosis factor binding [GO:00…	blood microparticle [GO:0072562]; collagen-containing extracellular matrix [GO:0062023]; cytosol [GO:0005829]; extracellular exosome [GO:0070062]; extracellular region [GO:0005576]; extracellular space [GO:0005615]; platelet alpha granule lumen [GO:0031093]; calcium-dependent protein binding [GO:0048306]; endopeptidase inhibitor activity [GO:0004866]; enzyme binding [GO:0019899]; growth factor bi…	GO:0001869; GO:0002020; GO:0002576; GO:0004866; GO:0004867; GO:0005102; GO:0005576; GO:0005615; GO:0005829; GO:0007597; GO:0019838; GO:0019899; GO:0019959; GO:0019966; GO:0022617; GO:0031093; GO:0043120; GO:0048306; GO:0048863; GO:0051056; GO:0062023; GO:0070062; GO:0072562
	P35908	K22E_HUMAN	reviewed	Keratin, type II cytoskeletal 2 epidermal (Cytokeratin-2e) (CK-2e) (Epithelial keratin-2e) (Keratin-2 epidermis) (Keratin-2e) (K2e) (Type-II keratin Kb2)	KRT2 KRT2A KRT2E	Homo sapiens (Human)	TISSUE SPECIFICITY: Expressed in the upper spinous and granular suprabasal layers of normal adult epidermal tissues from most body sites including thigh, breast nipple, foot sole, penile shaft and axilla. Not present in foreskin, squamous metaplasias and carcinomas. Expression in hypertrophic and keloid scars begins in the deepest suprabasal layer. Weakly expressed in normal gingiva and tongue, h…	DEVELOPMENTAL STAGE: Synthesized during maturation of epidermal keratinocytes and localized in the upper intermediate cells of fetal skin. Earliest expression is at 10 weeks in the developing embryo in the presumptive nail bed of developing digits, shifting to the proximal nail fold by 13.5 weeks. At 12.5 weeks, detected in scattered cells of the intermediate layer of trunk skin. At 19.3 weeks, r…	DISEASE: Ichthyosis bullosa of Siemens (IBS) [MIM:146800]: A rare autosomal dominant skin disorder displaying a type of epidermolytic hyperkeratosis characterized by generalized erythema and extensive blistering from birth. Large, dark gray hyperkeratoses are observed in later weeks. The skin of IBS patients is unusually fragile and has a tendency to shed the outer layers of the epidermis, produc…	cornification [GO:0070268]; epidermis development [GO:0008544]; intermediate filament organization [GO:0045109]; keratinization [GO:0031424]; keratinocyte activation [GO:0032980]; keratinocyte development [GO:0003334]; keratinocyte migration [GO:0051546]; keratinocyte proliferation [GO:0043616]; peptide cross-linking [GO:0018149]; positive regulation of epidermis development [GO:0045684]	cornified envelope [GO:0001533]; cytosol [GO:0005829]; extracellular exosome [GO:0070062]; extracellular space [GO:0005615]; intermediate filament [GO:0005882]; keratin filament [GO:0045095]; membrane [GO:0016020]; nucleus [GO:0005634]	cytoskeletal protein binding [GO:0008092]; structural constituent of cytoskeleton [GO:0005200]; structural constituent of skin epidermis [GO:0030280]	cornified envelope [GO:0001533]; cytosol [GO:0005829]; extracellular exosome [GO:0070062]; extracellular space [GO:0005615]; intermediate filament [GO:0005882]; keratin filament [GO:0045095]; membrane [GO:0016020]; nucleus [GO:0005634]; cytoskeletal protein binding [GO:0008092]; structural constituent of cytoskeleton [GO:0005200]; structural constituent of skin epidermis [GO:0030280]; cornificati…	GO:0001533; GO:0003334; GO:0005200; GO:0005615; GO:0005634; GO:0005829; GO:0005882; GO:0008092; GO:0008544; GO:0016020; GO:0018149; GO:0030280; GO:0031424; GO:0032980; GO:0043616; GO:0045095; GO:0045109; GO:0045684; GO:0051546; GO:0070062; GO:0070268
	P04114	APOB_HUMAN	reviewed	Apolipoprotein B-100 (Apo B-100) [Cleaved into: Apolipoprotein B-48 (Apo B-48)]	APOB	Homo sapiens (Human)			DISEASE: Hypobetalipoproteinemia, familial, 1 (FHBL1) [MIM:615558]: A disorder of lipid metabolism characterized by less than 5th percentile age- and sex-specific levels of low density lipoproteins, and dietary fat malabsorption. Clinical presentation may vary from no symptoms to severe gastrointestinal and neurological dysfunction similar to abetalipoproteinemia. {ECO:0000269|PubMed:12551903, EC…	artery morphogenesis [GO:0048844]; cellular protein metabolic process [GO:0044267]; cellular response to prostaglandin stimulus [GO:0071379]; cellular response to tumor necrosis factor [GO:0071356]; cholesterol efflux [GO:0033344]; cholesterol homeostasis [GO:0042632]; cholesterol metabolic process [GO:0008203]; cholesterol transport [GO:0030301]; chylomicron assembly [GO:0034378]; chylomicron re…	chylomicron [GO:0042627]; chylomicron remnant [GO:0034360]; clathrin-coated endocytic vesicle membrane [GO:0030669]; cytoplasm [GO:0005737]; cytosol [GO:0005829]; early endosome [GO:0005769]; endocytic vesicle lumen [GO:0071682]; endoplasmic reticulum exit site [GO:0070971]; endoplasmic reticulum lumen [GO:0005788]; endoplasmic reticulum membrane [GO:0005789]; endosome lumen [GO:0031904]; endosom…	cholesterol transfer activity [GO:0120020]; heparin binding [GO:0008201]; lipase binding [GO:0035473]; low-density lipoprotein particle receptor binding [GO:0050750]; phospholipid binding [GO:0005543]	chylomicron [GO:0042627]; chylomicron remnant [GO:0034360]; clathrin-coated endocytic vesicle membrane [GO:0030669]; cytoplasm [GO:0005737]; cytosol [GO:0005829]; early endosome [GO:0005769]; endocytic vesicle lumen [GO:0071682]; endoplasmic reticulum exit site [GO:0070971]; endoplasmic reticulum lumen [GO:0005788]; endoplasmic reticulum membrane [GO:0005789]; endosome lumen [GO:0031904]; endosom…	GO:0001523; GO:0001701; GO:0002224; GO:0005543; GO:0005576; GO:0005615; GO:0005737; GO:0005769; GO:0005788; GO:0005789; GO:0005790; GO:0005811; GO:0005829; GO:0005886; GO:0006642; GO:0006898; GO:0007283; GO:0007399; GO:0008201; GO:0008203; GO:0009566; GO:0009615; GO:0009743; GO:0009791; GO:0010008; GO:0010269; GO:0010628; GO:0010744; GO:0010884; GO:0010886; GO:0019433; GO:0030301; GO:0030317; GO:…
	Q08380	LG3BP_HUMAN	reviewed	Galectin-3-binding protein (Basement membrane autoantigen p105) (Lectin galactoside-binding soluble 3-binding protein) (Mac-2-binding protein) (MAC2BP) (Mac-2 BP) (Tumor-associated antigen 90K)	LGALS3BP M2BP	Homo sapiens (Human)	TISSUE SPECIFICITY: Ubiquitous. Detected in body fluids such as semen, milk, serum, tears, saliva and urine. Expressed by keratinocytes and fibroblasts. {ECO:0000269|PubMed:8034587, ECO:0000269|PubMed:8390986, ECO:0000269|PubMed:8757764}.			cell adhesion [GO:0007155]; cellular defense response [GO:0006968]; platelet degranulation [GO:0002576]; signal transduction [GO:0007165]	blood microparticle [GO:0072562]; collagen-containing extracellular matrix [GO:0062023]; extracellular exosome [GO:0070062]; extracellular region [GO:0005576]; extracellular space [GO:0005615]; membrane [GO:0016020]; platelet dense granule lumen [GO:0031089]	scavenger receptor activity [GO:0005044]	blood microparticle [GO:0072562]; collagen-containing extracellular matrix [GO:0062023]; extracellular exosome [GO:0070062]; extracellular region [GO:0005576]; extracellular space [GO:0005615]; membrane [GO:0016020]; platelet dense granule lumen [GO:0031089]; scavenger receptor activity [GO:0005044]; cell adhesion [GO:0007155]; cellular defense response [GO:0006968]; platelet degranulation [GO:00…	GO:0002576; GO:0005044; GO:0005576; GO:0005615; GO:0006968; GO:0007155; GO:0007165; GO:0016020; GO:0031089; GO:0062023; GO:0070062; GO:0072562
	P15924	DESP_HUMAN	reviewed	Desmoplakin (DP) (250/210 kDa paraneoplastic pemphigus antigen)	DSP	Homo sapiens (Human)	TISSUE SPECIFICITY: Isoform DPI is apparently an obligate constituent of all desmosomes. Isoform DPII resides predominantly in tissues and cells of stratified origin.		DISEASE: Keratoderma, palmoplantar, striate 2 (SPPK2) [MIM:612908]: A dermatological disorder characterized by thickening of the skin on the palms (linear pattern) and the soles (island-like pattern) and flexor aspect of the fingers. Abnormalities of the nails, the teeth and the hair are rarely present. {ECO:0000269|PubMed:9887343}. Note=The disease is caused by mutations affecting the gene repre…	adherens junction organization [GO:0034332]; bundle of His cell-Purkinje myocyte adhesion involved in cell communication [GO:0086073]; cell-cell adhesion [GO:0098609]; cornification [GO:0070268]; desmosome organization [GO:0002934]; epidermis development [GO:0008544]; epithelial cell-cell adhesion [GO:0090136]; intermediate filament cytoskeleton organization [GO:0045104]; intermediate filament or…	basolateral plasma membrane [GO:0016323]; cell junction [GO:0030054]; cornified envelope [GO:0001533]; cytoplasm [GO:0005737]; desmosome [GO:0030057]; extracellular exosome [GO:0070062]; fascia adherens [GO:0005916]; ficolin-1-rich granule membrane [GO:0101003]; intercalated disc [GO:0014704]; intermediate filament [GO:0005882]; membrane [GO:0016020]; nucleus [GO:0005634]; plasma membrane [GO:000…	cell adhesive protein binding involved in bundle of His cell-Purkinje myocyte communication [GO:0086083]; protein kinase C binding [GO:0005080]; RNA binding [GO:0003723]; scaffold protein binding [GO:0097110]; structural constituent of cytoskeleton [GO:0005200]; structural molecule activity [GO:0005198]	basolateral plasma membrane [GO:0016323]; cell junction [GO:0030054]; cornified envelope [GO:0001533]; cytoplasm [GO:0005737]; desmosome [GO:0030057]; extracellular exosome [GO:0070062]; fascia adherens [GO:0005916]; ficolin-1-rich granule membrane [GO:0101003]; intercalated disc [GO:0014704]; intermediate filament [GO:0005882]; membrane [GO:0016020]; nucleus [GO:0005634]; plasma membrane [GO:000…	GO:0001533; GO:0002934; GO:0003223; GO:0003723; GO:0005080; GO:0005198; GO:0005200; GO:0005634; GO:0005737; GO:0005882; GO:0005886; GO:0005916; GO:0008544; GO:0014704; GO:0016020; GO:0016323; GO:0018149; GO:0030054; GO:0030057; GO:0030216; GO:0031424; GO:0034332; GO:0042060; GO:0043312; GO:0043588; GO:0045104; GO:0045109; GO:0070062; GO:0070268; GO:0086073; GO:0086083; GO:0086091; GO:0090136; GO:…
	P02768	ALBU_HUMAN	reviewed	Albumin	ALB GIG20 GIG42 PRO0903 PRO1708 PRO2044 PRO2619 PRO2675 UNQ696/PRO1341	Homo sapiens (Human)	TISSUE SPECIFICITY: Plasma.		DISEASE: Hyperthyroxinemia, familial dysalbuminemic (FDAH) [MIM:615999]: A disorder characterized by abnormally elevated levels of total serum thyroxine (T4) in euthyroid patients. It is due to abnormal serum albumin that binds T4 with enhanced affinity. {ECO:0000269|PubMed:7852505, ECO:0000269|PubMed:8048949, ECO:0000269|PubMed:9329347, ECO:0000269|PubMed:9589637}. Note=The disease is caused by …	cellular protein metabolic process [GO:0044267]; cellular response to starvation [GO:0009267]; high-density lipoprotein particle remodeling [GO:0034375]; maintenance of mitochondrion location [GO:0051659]; negative regulation of apoptotic process [GO:0043066]; negative regulation of programmed cell death [GO:0043069]; platelet degranulation [GO:0002576]; post-translational protein modification [G…	blood microparticle [GO:0072562]; cytoplasm [GO:0005737]; endoplasmic reticulum [GO:0005783]; endoplasmic reticulum lumen [GO:0005788]; extracellular exosome [GO:0070062]; extracellular region [GO:0005576]; extracellular space [GO:0005615]; Golgi apparatus [GO:0005794]; nucleus [GO:0005634]; platelet alpha granule lumen [GO:0031093]; protein-containing complex [GO:0032991]	antioxidant activity [GO:0016209]; chaperone binding [GO:0051087]; copper ion binding [GO:0005507]; DNA binding [GO:0003677]; enterobactin binding [GO:1903981]; exogenous protein binding [GO:0140272]; fatty acid binding [GO:0005504]; identical protein binding [GO:0042802]; pyridoxal phosphate binding [GO:0030170]; toxic substance binding [GO:0015643]; zinc ion binding [GO:0008270]	blood microparticle [GO:0072562]; cytoplasm [GO:0005737]; endoplasmic reticulum [GO:0005783]; endoplasmic reticulum lumen [GO:0005788]; extracellular exosome [GO:0070062]; extracellular region [GO:0005576]; extracellular space [GO:0005615]; Golgi apparatus [GO:0005794]; nucleus [GO:0005634]; platelet alpha granule lumen [GO:0031093]; protein-containing complex [GO:0032991]; antioxidant activity […	GO:0001895; GO:0002576; GO:0003677; GO:0005504; GO:0005507; GO:0005576; GO:0005615; GO:0005634; GO:0005737; GO:0005783; GO:0005788; GO:0005794; GO:0006898; GO:0008270; GO:0009267; GO:0015643; GO:0016209; GO:0030170; GO:0031093; GO:0032991; GO:0034375; GO:0042802; GO:0043066; GO:0043069; GO:0043687; GO:0044267; GO:0051087; GO:0051659; GO:0070062; GO:0072562; GO:0140272; GO:1903981
	P04275	VWF_HUMAN	reviewed	von Willebrand factor (vWF) [Cleaved into: von Willebrand antigen 2 (von Willebrand antigen II)]	VWF F8VWF	Homo sapiens (Human)	TISSUE SPECIFICITY: Plasma.		DISEASE: von Willebrand disease 1 (VWD1) [MIM:193400]: A common hemorrhagic disorder due to defects in von Willebrand factor protein and resulting in impaired platelet aggregation. Von Willebrand disease type 1 is characterized by partial quantitative deficiency of circulating von Willebrand factor, that is otherwise structurally and functionally normal. Clinical manifestations are mucocutaneous …	blood coagulation [GO:0007596]; blood coagulation, intrinsic pathway [GO:0007597]; cell adhesion [GO:0007155]; cell-substrate adhesion [GO:0031589]; extracellular matrix organization [GO:0030198]; hemostasis [GO:0007599]; platelet activation [GO:0030168]; platelet degranulation [GO:0002576]; response to wounding [GO:0009611]	collagen-containing extracellular matrix [GO:0062023]; endoplasmic reticulum [GO:0005783]; extracellular exosome [GO:0070062]; extracellular matrix [GO:0031012]; extracellular region [GO:0005576]; extracellular space [GO:0005615]; platelet alpha granule [GO:0031091]; platelet alpha granule lumen [GO:0031093]; Weibel-Palade body [GO:0033093]	chaperone binding [GO:0051087]; collagen binding [GO:0005518]; identical protein binding [GO:0042802]; immunoglobulin binding [GO:0019865]; integrin binding [GO:0005178]; protease binding [GO:0002020]; protein N-terminus binding [GO:0047485]	collagen-containing extracellular matrix [GO:0062023]; endoplasmic reticulum [GO:0005783]; extracellular exosome [GO:0070062]; extracellular matrix [GO:0031012]; extracellular region [GO:0005576]; extracellular space [GO:0005615]; platelet alpha granule [GO:0031091]; platelet alpha granule lumen [GO:0031093]; Weibel-Palade body [GO:0033093]; chaperone binding [GO:0051087]; collagen binding [GO:00…	GO:0002020; GO:0002576; GO:0005178; GO:0005518; GO:0005576; GO:0005615; GO:0005783; GO:0007155; GO:0007596; GO:0007597; GO:0007599; GO:0009611; GO:0019865; GO:0030168; GO:0030198; GO:0031012; GO:0031091; GO:0031093; GO:0031589; GO:0033093; GO:0042802; GO:0047485; GO:0051087; GO:0062023; GO:0070062
	B7ZKJ8	B7ZKJ8_HUMAN	unreviewed	ITIH4 protein (Inter-alpha-trypsin inhibitor heavy chain H4)	ITIH4	Homo sapiens (Human)				hyaluronan metabolic process [GO:0030212]	extracellular region [GO:0005576]	serine-type endopeptidase inhibitor activity [GO:0004867]	extracellular region [GO:0005576]; serine-type endopeptidase inhibitor activity [GO:0004867]; hyaluronan metabolic process [GO:0030212]	GO:0004867; GO:0005576; GO:0030212
	Q13201	MMRN1_HUMAN	reviewed	Multimerin-1 (EMILIN-4) (Elastin microfibril interface located protein 4) (Elastin microfibril interfacer 4) (Endothelial cell multimerin) [Cleaved into: Platelet glycoprotein Ia*; 155 kDa platelet multimerin (p-155) (p155)]	MMRN1 ECM EMILIN4 GPIA* MMRN	Homo sapiens (Human)	TISSUE SPECIFICITY: Synthesized by endothelial cells and megakaryocytes. Stored in platelet alpha granules and endothelial cell Weibel-Palade bodies, following activation of these cells, it is released and attached to megakaryocytes, platelets, endothelium and subendothelium of blood vessels. Not found in plasma. Found in vascular tissues such as placenta, lung, and liver. {ECO:0000269|PubMed:762…		DISEASE: Note=Deficiency in multimerin-1 due to proteolytic degradation within the platelet alpha granules is associated with an autosomal dominant bleeding disorder (factor V Quebec). {ECO:0000269|PubMed:8652809}.	blood coagulation [GO:0007596]; cell adhesion [GO:0007155]; platelet degranulation [GO:0002576]	collagen-containing extracellular matrix [GO:0062023]; extracellular region [GO:0005576]; platelet alpha granule lumen [GO:0031093]	calcium ion binding [GO:0005509]	collagen-containing extracellular matrix [GO:0062023]; extracellular region [GO:0005576]; platelet alpha granule lumen [GO:0031093]; calcium ion binding [GO:0005509]; blood coagulation [GO:0007596]; cell adhesion [GO:0007155]; platelet degranulation [GO:0002576]	GO:0002576; GO:0005509; GO:0005576; GO:0007155; GO:0007596; GO:0031093; GO:0062023
	P09871	C1S_HUMAN	reviewed	Complement C1s subcomponent (EC 3.4.21.42) (C1 esterase) (Complement component 1 subcomponent s) [Cleaved into: Complement C1s subcomponent heavy chain; Complement C1s subcomponent light chain]	C1S	Homo sapiens (Human)			DISEASE: Complement component C1s deficiency (C1SD) [MIM:613783]: A rare defect resulting in C1 deficiency and impaired activation of the complement classical pathway. C1 deficiency generally leads to severe immune complex disease with features of systemic lupus erythematosus and glomerulonephritis. {ECO:0000269|PubMed:11390518}. Note=The disease is caused by mutations affecting the gene represen…	complement activation [GO:0006956]; complement activation, classical pathway [GO:0006958]; innate immune response [GO:0045087]; regulation of complement activation [GO:0030449]	blood microparticle [GO:0072562]; extracellular region [GO:0005576]; extracellular space [GO:0005615]	calcium ion binding [GO:0005509]; identical protein binding [GO:0042802]; serine-type endopeptidase activity [GO:0004252]	blood microparticle [GO:0072562]; extracellular region [GO:0005576]; extracellular space [GO:0005615]; calcium ion binding [GO:0005509]; identical protein binding [GO:0042802]; serine-type endopeptidase activity [GO:0004252]; complement activation [GO:0006956]; complement activation, classical pathway [GO:0006958]; innate immune response [GO:0045087]; regulation of complement activation [GO:00304…	GO:0004252; GO:0005509; GO:0005576; GO:0005615; GO:0006956; GO:0006958; GO:0030449; GO:0042802; GO:0045087; GO:0072562
	P04003	C4BPA_HUMAN	reviewed	C4b-binding protein alpha chain (C4bp) (Proline-rich protein) (PRP)	C4BPA C4BP	Homo sapiens (Human)	TISSUE SPECIFICITY: Chylomicrons in the plasma.			complement activation, classical pathway [GO:0006958]; innate immune response [GO:0045087]; negative regulation of complement activation, classical pathway [GO:0045959]; positive regulation of protein catabolic process [GO:0045732]; regulation of complement activation [GO:0030449]; regulation of opsonization [GO:1903027]; response to symbiotic bacterium [GO:0009609]	blood microparticle [GO:0072562]; extracellular region [GO:0005576]; extracellular space [GO:0005615]; plasma membrane [GO:0005886]	RNA binding [GO:0003723]	blood microparticle [GO:0072562]; extracellular region [GO:0005576]; extracellular space [GO:0005615]; plasma membrane [GO:0005886]; RNA binding [GO:0003723]; complement activation, classical pathway [GO:0006958]; innate immune response [GO:0045087]; negative regulation of complement activation, classical pathway [GO:0045959]; positive regulation of protein catabolic process [GO:0045732]; regulat…	GO:0003723; GO:0005576; GO:0005615; GO:0005886; GO:0006958; GO:0009609; GO:0030449; GO:0045087; GO:0045732; GO:0045959; GO:0072562; GO:1903027
	P35527	K1C9_HUMAN	reviewed	Keratin, type I cytoskeletal 9 (Cytokeratin-9) (CK-9) (Keratin-9) (K9)	KRT9	Homo sapiens (Human)	TISSUE SPECIFICITY: Expressed in the terminally differentiated epidermis of palms and soles. {ECO:0000269|PubMed:7507869}.		DISEASE: Keratoderma, palmoplantar, epidermolytic (EPPK) [MIM:144200]: A dermatological disorder characterized by diffuse thickening of the epidermis on the entire surface of palms and soles sharply bordered with erythematous margins. Some patients may present knuckle pads, thick pads of skin appearing over the proximal phalangeal joints. {ECO:0000269|PubMed:10632938, ECO:0000269|PubMed:10844507,…	cornification [GO:0070268]; epidermis development [GO:0008544]; intermediate filament organization [GO:0045109]; keratinization [GO:0031424]; skin development [GO:0043588]; spermatogenesis [GO:0007283]	cytosol [GO:0005829]; extracellular exosome [GO:0070062]; extracellular space [GO:0005615]; intermediate filament [GO:0005882]; membrane [GO:0016020]; nucleus [GO:0005634]	structural constituent of cytoskeleton [GO:0005200]	cytosol [GO:0005829]; extracellular exosome [GO:0070062]; extracellular space [GO:0005615]; intermediate filament [GO:0005882]; membrane [GO:0016020]; nucleus [GO:0005634]; structural constituent of cytoskeleton [GO:0005200]; cornification [GO:0070268]; epidermis development [GO:0008544]; intermediate filament organization [GO:0045109]; keratinization [GO:0031424]; skin development [GO:0043588]; …	GO:0005200; GO:0005615; GO:0005634; GO:0005829; GO:0005882; GO:0007283; GO:0008544; GO:0016020; GO:0031424; GO:0043588; GO:0045109; GO:0070062; GO:0070268
	P04083	ANXA1_HUMAN	reviewed	Annexin A1 (Annexin I) (Annexin-1) (Calpactin II) (Calpactin-2) (Chromobindin-9) (Lipocortin I) (Phospholipase A2 inhibitory protein) (p35)	ANXA1 ANX1 LPC1	Homo sapiens (Human)	TISSUE SPECIFICITY: Detected in resting neutrophils (PubMed:10772777). Detected in peripheral blood T-cells (PubMed:17008549). Detected in extracellular vesicles in blood serum from patients with inflammatory bowel disease, but not in serum from healthy donors (PubMed:25664854). Detected in placenta (at protein level) (PubMed:2532504). Detected in liver. {ECO:0000269|PubMed:2532504, ECO:0000269|P…			actin cytoskeleton reorganization [GO:0031532]; adaptive immune response [GO:0002250]; alpha-beta T cell differentiation [GO:0046632]; arachidonic acid secretion [GO:0050482]; cell surface receptor signaling pathway [GO:0007166]; cellular response to glucocorticoid stimulus [GO:0071385]; cellular response to hydrogen peroxide [GO:0070301]; cellular response to vascular endothelial growth factor s…	adherens junction [GO:0005912]; apical plasma membrane [GO:0016324]; basolateral plasma membrane [GO:0016323]; cell surface [GO:0009986]; collagen-containing extracellular matrix [GO:0062023]; cornified envelope [GO:0001533]; cytoplasm [GO:0005737]; cytoplasmic vesicle membrane [GO:0030659]; cytosol [GO:0005829]; early endosome membrane [GO:0031901]; endosome [GO:0005768]; extracellular exosome […	cadherin binding involved in cell-cell adhesion [GO:0098641]; calcium-dependent phospholipid binding [GO:0005544]; calcium-dependent protein binding [GO:0048306]; calcium ion binding [GO:0005509]; DNA/DNA annealing activity [GO:1990814]; double-stranded DNA helicase activity [GO:0036121]; identical protein binding [GO:0042802]; phospholipase A2 inhibitor activity [GO:0019834]; phospholipid bindin…	adherens junction [GO:0005912]; apical plasma membrane [GO:0016324]; basolateral plasma membrane [GO:0016323]; cell surface [GO:0009986]; collagen-containing extracellular matrix [GO:0062023]; cornified envelope [GO:0001533]; cytoplasm [GO:0005737]; cytoplasmic vesicle membrane [GO:0030659]; cytosol [GO:0005829]; early endosome membrane [GO:0031901]; endosome [GO:0005768]; extracellular exosome […	GO:0001533; GO:0001780; GO:0001891; GO:0002250; GO:0002548; GO:0002685; GO:0003697; GO:0003727; GO:0005102; GO:0005509; GO:0005543; GO:0005544; GO:0005576; GO:0005615; GO:0005634; GO:0005654; GO:0005737; GO:0005768; GO:0005829; GO:0005886; GO:0005912; GO:0005925; GO:0006909; GO:0006954; GO:0007165; GO:0007166; GO:0007186; GO:0007187; GO:0008360; GO:0009986; GO:0010165; GO:0014839; GO:0016323; GO:…
	Q92954	PRG4_HUMAN	reviewed	Proteoglycan 4 (Lubricin) (Megakaryocyte-stimulating factor) (Superficial zone proteoglycan) [Cleaved into: Proteoglycan 4 C-terminal part]	PRG4 MSF SZP	Homo sapiens (Human)	TISSUE SPECIFICITY: Highly expressed in synovial tissue, cartilage and liver and weakly in heart and lung. Isoform B is expressed in kidney, lung, liver, heart and brain. Isoform C and isoform D are widely expressed. {ECO:0000269|PubMed:10545950, ECO:0000269|PubMed:11124536}.		DISEASE: Camptodactyly-arthropathy-coxa vara-pericarditis syndrome (CACP) [MIM:208250]: An autosomal recessive disorder characterized by the association of congenital or early-onset camptodactyly and non-inflammatory arthropathy with synovial hyperplasia. Individuals with CACP have normal appearing joints at birth but with advancing age develop joint failure, non-inflammatory synoviocyte hyperpla…	immune response [GO:0006955]	collagen-containing extracellular matrix [GO:0062023]	polysaccharide binding [GO:0030247]; scavenger receptor activity [GO:0005044]	collagen-containing extracellular matrix [GO:0062023]; polysaccharide binding [GO:0030247]; scavenger receptor activity [GO:0005044]; immune response [GO:0006955]	GO:0005044; GO:0006955; GO:0030247; GO:0062023
	Q9Y6R7	FCGBP_HUMAN	reviewed	IgGFc-binding protein (Fcgamma-binding protein antigen) (FcgammaBP)	FCGBP	Homo sapiens (Human)	TISSUE SPECIFICITY: Mainly expressed in placenta and colon epithelium. Expressed in thyroid, and down-regulated in thyroid carcinomas. Present in serum, with higher levels in patients with various autoimmune diseases (at protein level). {ECO:0000269|PubMed:11600203, ECO:0000269|PubMed:12208673, ECO:0000269|PubMed:9182547}.				extracellular exosome [GO:0070062]; extracellular matrix [GO:0031012]; extracellular space [GO:0005615]		extracellular exosome [GO:0070062]; extracellular matrix [GO:0031012]; extracellular space [GO:0005615]	GO:0005615; GO:0031012; GO:0070062
	Q9NZT1	CALL5_HUMAN	reviewed	Calmodulin-like protein 5 (Calmodulin-like skin protein)	CALML5 CLSP	Homo sapiens (Human)	TISSUE SPECIFICITY: Particularly abundant in the epidermis where its expression is directly related to keratinocyte differentiation. Very low expression in lung.			calcium-mediated signaling [GO:0019722]; epidermis development [GO:0008544]; microtubule cytoskeleton organization [GO:0000226]; neutrophil degranulation [GO:0043312]; signal transduction [GO:0007165]	extracellular region [GO:0005576]; ficolin-1-rich granule lumen [GO:1904813]	calcium ion binding [GO:0005509]; enzyme regulator activity [GO:0030234]	extracellular region [GO:0005576]; ficolin-1-rich granule lumen [GO:1904813]; calcium ion binding [GO:0005509]; enzyme regulator activity [GO:0030234]; calcium-mediated signaling [GO:0019722]; epidermis development [GO:0008544]; microtubule cytoskeleton organization [GO:0000226]; neutrophil degranulation [GO:0043312]; signal transduction [GO:0007165]	GO:0000226; GO:0005509; GO:0005576; GO:0007165; GO:0008544; GO:0019722; GO:0030234; GO:0043312; GO:1904813
	J3QSU6	J3QSU6_HUMAN	unreviewed	Tenascin	TNC	Homo sapiens (Human)				cell adhesion [GO:0007155]; regulation of cell population proliferation [GO:0042127]	collagen-containing extracellular matrix [GO:0062023]		collagen-containing extracellular matrix [GO:0062023]; cell adhesion [GO:0007155]; regulation of cell population proliferation [GO:0042127]	GO:0007155; GO:0042127; GO:0062023
	P02808	STAT_HUMAN	reviewed	Statherin	STATH	Homo sapiens (Human)	TISSUE SPECIFICITY: Secreted by parotid and submandibular glands.			biomineral tissue development [GO:0031214]; defense response to bacterium [GO:0042742]; negative regulation of bone mineralization [GO:0030502]; ossification [GO:0001503]; saliva secretion [GO:0046541]	extracellular region [GO:0005576]	extracellular matrix constituent, lubricant activity [GO:0030197]; hydroxyapatite binding [GO:0046848]; structural constituent of tooth enamel [GO:0030345]	extracellular region [GO:0005576]; extracellular matrix constituent, lubricant activity [GO:0030197]; hydroxyapatite binding [GO:0046848]; structural constituent of tooth enamel [GO:0030345]; biomineral tissue development [GO:0031214]; defense response to bacterium [GO:0042742]; negative regulation of bone mineralization [GO:0030502]; ossification [GO:0001503]; saliva secretion [GO:0046541]	GO:0001503; GO:0005576; GO:0030197; GO:0030345; GO:0030502; GO:0031214; GO:0042742; GO:0046541; GO:0046848
	P02786	TFR1_HUMAN	reviewed	Transferrin receptor protein 1 (TR) (TfR) (TfR1) (Trfr) (T9) (p90) (CD antigen CD71) [Cleaved into: Transferrin receptor protein 1, serum form (sTfR)]	TFRC	Homo sapiens (Human)			DISEASE: Immunodeficiency 46 (IMD46) [MIM:616740]: An autosomal recessive primary immunodeficiency disorder characterized by early-onset chronic diarrhea, recurrent infections, hypo- or agammaglobulinemia, normal lymphocyte counts, intermittent neutropenia, and intermittent thrombocytopenia. {ECO:0000269|PubMed:26642240}. Note=The disease is caused by mutations affecting the gene represented in t…	cellular iron ion homeostasis [GO:0006879]; cellular response to drug [GO:0035690]; cellular response to leukemia inhibitory factor [GO:1990830]; intracellular signal transduction [GO:0035556]; iron ion transport [GO:0006826]; membrane organization [GO:0061024]; negative regulation of apoptotic process [GO:0043066]; negative regulation of mitochondrial fusion [GO:0010637]; osteoclast differentiat…	basolateral plasma membrane [GO:0016323]; blood microparticle [GO:0072562]; cell surface [GO:0009986]; clathrin-coated pit [GO:0005905]; clathrin-coated vesicle membrane [GO:0030665]; cytoplasmic vesicle [GO:0031410]; early endosome [GO:0005769]; endosome [GO:0005768]; endosome membrane [GO:0010008]; external side of plasma membrane [GO:0009897]; extracellular exosome [GO:0070062]; extracellular …	double-stranded RNA binding [GO:0003725]; identical protein binding [GO:0042802]; protein-containing complex binding [GO:0044877]; protein homodimerization activity [GO:0042803]; protein kinase binding [GO:0019901]; RNA binding [GO:0003723]; transferrin receptor activity [GO:0004998]; virus receptor activity [GO:0001618]	basolateral plasma membrane [GO:0016323]; blood microparticle [GO:0072562]; cell surface [GO:0009986]; clathrin-coated pit [GO:0005905]; clathrin-coated vesicle membrane [GO:0030665]; cytoplasmic vesicle [GO:0031410]; early endosome [GO:0005769]; endosome [GO:0005768]; endosome membrane [GO:0010008]; external side of plasma membrane [GO:0009897]; extracellular exosome [GO:0070062]; extracellular …	GO:0001618; GO:0001934; GO:0003723; GO:0003725; GO:0004998; GO:0005576; GO:0005615; GO:0005768; GO:0005769; GO:0005886; GO:0005887; GO:0005905; GO:0006826; GO:0006879; GO:0009897; GO:0009986; GO:0010008; GO:0010628; GO:0010637; GO:0016020; GO:0016323; GO:0019901; GO:0030316; GO:0030665; GO:0030890; GO:0031334; GO:0031410; GO:0031623; GO:0033138; GO:0033572; GO:0035556; GO:0035690; GO:0042102; GO:…
	P00338	LDHA_HUMAN	reviewed	L-lactate dehydrogenase A chain (LDH-A) (EC 1.1.1.27) (Cell proliferation-inducing gene 19 protein) (LDH muscle subunit) (LDH-M) (Renal carcinoma antigen NY-REN-59)	LDHA PIG19	Homo sapiens (Human)			DISEASE: Glycogen storage disease 11 (GSD11) [MIM:612933]: A metabolic disorder that results in exertional myoglobinuria, pain, cramps and easy fatigue. {ECO:0000269|PubMed:2334430}. Note=The disease is caused by mutations affecting the gene represented in this entry.	glycolytic process [GO:0006096]; lactate metabolic process [GO:0006089]; NAD metabolic process [GO:0019674]; positive regulation of apoptotic process [GO:0043065]; post-embryonic animal organ development [GO:0048569]; pyruvate metabolic process [GO:0006090]; response to cAMP [GO:0051591]; response to drug [GO:0042493]; response to estrogen [GO:0043627]; response to glucose [GO:0009749]; response …	cytosol [GO:0005829]; extracellular exosome [GO:0070062]; membrane [GO:0016020]; nucleus [GO:0005634]	cadherin binding [GO:0045296]; identical protein binding [GO:0042802]; kinase binding [GO:0019900]; L-lactate dehydrogenase activity [GO:0004459]; NAD binding [GO:0051287]	cytosol [GO:0005829]; extracellular exosome [GO:0070062]; membrane [GO:0016020]; nucleus [GO:0005634]; cadherin binding [GO:0045296]; identical protein binding [GO:0042802]; kinase binding [GO:0019900]; L-lactate dehydrogenase activity [GO:0004459]; NAD binding [GO:0051287]; glycolytic process [GO:0006096]; lactate metabolic process [GO:0006089]; NAD metabolic process [GO:0019674]; positive regul…	GO:0001666; GO:0004459; GO:0005634; GO:0005829; GO:0006089; GO:0006090; GO:0006096; GO:0007584; GO:0009749; GO:0016020; GO:0019674; GO:0019900; GO:0021762; GO:0042493; GO:0042542; GO:0042802; GO:0043065; GO:0043627; GO:0045296; GO:0048569; GO:0051287; GO:0051591; GO:0070062
	P02549	SPTA1_HUMAN	reviewed	Spectrin alpha chain, erythrocytic 1 (Erythroid alpha-spectrin)	SPTA1 SPTA	Homo sapiens (Human)			DISEASE: Elliptocytosis 2 (EL2) [MIM:130600]: A Rhesus-unlinked form of hereditary elliptocytosis, a genetically heterogeneous, autosomal dominant hematologic disorder. It is characterized by variable hemolytic anemia and elliptical or oval red cell shape. {ECO:0000269|PubMed:1541680, ECO:0000269|PubMed:1638030, ECO:0000269|PubMed:1679439, ECO:0000269|PubMed:1878597, ECO:0000269|PubMed:2384601, E…	actin filament capping [GO:0051693]; actin filament organization [GO:0007015]; axon guidance [GO:0007411]; endoplasmic reticulum to Golgi vesicle-mediated transport [GO:0006888]; hemopoiesis [GO:0030097]; lymphocyte homeostasis [GO:0002260]; MAPK cascade [GO:0000165]; plasma membrane organization [GO:0007009]; porphyrin-containing compound biosynthetic process [GO:0006779]; positive regulation of…	actin cytoskeleton [GO:0015629]; axon [GO:0030424]; cuticular plate [GO:0032437]; cytosol [GO:0005829]; intrinsic component of the cytoplasmic side of the plasma membrane [GO:0031235]; spectrin [GO:0008091]; spectrin-associated cytoskeleton [GO:0014731]	actin filament binding [GO:0051015]; calcium ion binding [GO:0005509]; structural constituent of cytoskeleton [GO:0005200]	actin cytoskeleton [GO:0015629]; axon [GO:0030424]; cuticular plate [GO:0032437]; cytosol [GO:0005829]; intrinsic component of the cytoplasmic side of the plasma membrane [GO:0031235]; spectrin [GO:0008091]; spectrin-associated cytoskeleton [GO:0014731]; actin filament binding [GO:0051015]; calcium ion binding [GO:0005509]; structural constituent of cytoskeleton [GO:0005200]; actin filament cappi…	GO:0000165; GO:0002260; GO:0005200; GO:0005509; GO:0005829; GO:0006779; GO:0006888; GO:0007009; GO:0007015; GO:0007411; GO:0008091; GO:0008360; GO:0014731; GO:0015629; GO:0030097; GO:0030424; GO:0031235; GO:0032092; GO:0032437; GO:0042102; GO:0051015; GO:0051693
	P20930	FILA_HUMAN	reviewed	Filaggrin	FLG	Homo sapiens (Human)	TISSUE SPECIFICITY: Expressed in skin, thymus, stomach, tonsils, testis, placenta, kidney, pancreas, mammary gland, bladder, thyroid, salivary gland and trachea, but not detected in heart, brain, liver, lung, bone marrow, small intestine, spleen, prostate, colon, or adrenal gland (PubMed:19384417). In the skin, mainly expressed in stratum granulosum of the epidermis (PubMed:1429717) (PubMed:19384…		DISEASE: Ichthyosis vulgaris (VI) [MIM:146700]: The most common form of ichthyosis inherited as an autosomal dominant trait. It is characterized by palmar hyperlinearity, keratosis pilaris and a fine scale that is most prominent over the lower abdomen, arms, and legs. Ichthyosis vulgaris is characterized histologically by absent or reduced keratohyalin granules in the epidermis and mild hyperkera…	cornification [GO:0070268]; establishment of skin barrier [GO:0061436]; keratinocyte differentiation [GO:0030216]; multicellular organism development [GO:0007275]; peptide cross-linking [GO:0018149]	collagen-containing extracellular matrix [GO:0062023]; cornified envelope [GO:0001533]; cytoplasmic ribonucleoprotein granule [GO:0036464]; cytosol [GO:0005829]; intermediate filament [GO:0005882]; keratohyalin granule [GO:0036457]; nucleus [GO:0005634]	calcium ion binding [GO:0005509]; structural constituent of skin epidermis [GO:0030280]; structural molecule activity [GO:0005198]; transition metal ion binding [GO:0046914]	collagen-containing extracellular matrix [GO:0062023]; cornified envelope [GO:0001533]; cytoplasmic ribonucleoprotein granule [GO:0036464]; cytosol [GO:0005829]; intermediate filament [GO:0005882]; keratohyalin granule [GO:0036457]; nucleus [GO:0005634]; calcium ion binding [GO:0005509]; structural constituent of skin epidermis [GO:0030280]; structural molecule activity [GO:0005198]; transition m…	GO:0001533; GO:0005198; GO:0005509; GO:0005634; GO:0005829; GO:0005882; GO:0007275; GO:0018149; GO:0030216; GO:0030280; GO:0036457; GO:0036464; GO:0046914; GO:0061436; GO:0062023; GO:0070268
	Q96DA0	ZG16B_HUMAN	reviewed	Zymogen granule protein 16 homolog B	ZG16B UNQ773/PRO1567	Homo sapiens (Human)				retina homeostasis [GO:0001895]	extracellular exosome [GO:0070062]; extracellular space [GO:0005615]	carbohydrate binding [GO:0030246]	extracellular exosome [GO:0070062]; extracellular space [GO:0005615]; carbohydrate binding [GO:0030246]; retina homeostasis [GO:0001895]	GO:0001895; GO:0005615; GO:0030246; GO:0070062
	P19827	ITIH1_HUMAN	reviewed	Inter-alpha-trypsin inhibitor heavy chain H1 (ITI heavy chain H1) (ITI-HC1) (Inter-alpha-inhibitor heavy chain 1) (Inter-alpha-trypsin inhibitor complex component III) (Serum-derived hyaluronan-associated protein) (SHAP)	ITIH1 IGHEP1	Homo sapiens (Human)				hyaluronan metabolic process [GO:0030212]	blood microparticle [GO:0072562]; collagen-containing extracellular matrix [GO:0062023]; extracellular exosome [GO:0070062]; extracellular region [GO:0005576]	calcium ion binding [GO:0005509]; serine-type endopeptidase inhibitor activity [GO:0004867]	blood microparticle [GO:0072562]; collagen-containing extracellular matrix [GO:0062023]; extracellular exosome [GO:0070062]; extracellular region [GO:0005576]; calcium ion binding [GO:0005509]; serine-type endopeptidase inhibitor activity [GO:0004867]; hyaluronan metabolic process [GO:0030212]	GO:0004867; GO:0005509; GO:0005576; GO:0030212; GO:0062023; GO:0070062; GO:0072562
	P02788	TRFL_HUMAN	reviewed	Lactotransferrin (Lactoferrin) (EC 3.4.21.-) (Growth-inhibiting protein 12) (Talalactoferrin) [Cleaved into: Lactoferricin-H (Lfcin-H); Kaliocin-1; Lactoferroxin-A; Lactoferroxin-B; Lactoferroxin-C]	LTF GIG12 LF	Homo sapiens (Human)	TISSUE SPECIFICITY: High levels are found in saliva and tears, intermediate levels in serum and plasma, and low levels in urine. In kidney, detected in the distal collecting tubules in the medulla but not in the cortical region or in blood vessels. Detected in peripheral blood neutrophils (at protein level). Isoform 1 and isoform DeltaLf are expressed in breast, prostate, spleen, pancreas, kidney…			antibacterial humoral response [GO:0019731]; antifungal humoral response [GO:0019732]; antimicrobial humoral immune response mediated by antimicrobial peptide [GO:0061844]; antimicrobial humoral response [GO:0019730]; bone morphogenesis [GO:0060349]; cellular protein metabolic process [GO:0044267]; defense response to Gram-negative bacterium [GO:0050829]; defense response to Gram-positive bacteri…	cell surface [GO:0009986]; cytoplasm [GO:0005737]; early endosome [GO:0005769]; extracellular exosome [GO:0070062]; extracellular region [GO:0005576]; extracellular space [GO:0005615]; nucleus [GO:0005634]; phagocytic vesicle lumen [GO:0097013]; plasma membrane [GO:0005886]; protein-containing complex [GO:0032991]; recycling endosome [GO:0055037]; secretory granule [GO:0030141]; specific granule …	cysteine-type endopeptidase inhibitor activity [GO:0004869]; DNA binding [GO:0003677]; heparin binding [GO:0008201]; iron ion binding [GO:0005506]; lipopolysaccharide binding [GO:0001530]; protein serine/threonine kinase activator activity [GO:0043539]; serine-type endopeptidase activity [GO:0004252]	cell surface [GO:0009986]; cytoplasm [GO:0005737]; early endosome [GO:0005769]; extracellular exosome [GO:0070062]; extracellular region [GO:0005576]; extracellular space [GO:0005615]; nucleus [GO:0005634]; phagocytic vesicle lumen [GO:0097013]; plasma membrane [GO:0005886]; protein-containing complex [GO:0032991]; recycling endosome [GO:0055037]; secretory granule [GO:0030141]; specific granule …	GO:0001503; GO:0001530; GO:0001817; GO:0001895; GO:0002227; GO:0003677; GO:0004252; GO:0004869; GO:0005506; GO:0005576; GO:0005615; GO:0005634; GO:0005737; GO:0005769; GO:0005886; GO:0006826; GO:0006959; GO:0008201; GO:0009986; GO:0019730; GO:0019731; GO:0019732; GO:0030141; GO:0031640; GO:0031665; GO:0032680; GO:0032780; GO:0032991; GO:0033214; GO:0033690; GO:0034145; GO:0035580; GO:0042581; GO:…
	P00736	C1R_HUMAN	reviewed	Complement C1r subcomponent (EC 3.4.21.41) (Complement component 1 subcomponent r) [Cleaved into: Complement C1r subcomponent heavy chain; Complement C1r subcomponent light chain]	C1R	Homo sapiens (Human)			DISEASE: Ehlers-Danlos syndrome, periodontal type, 1 (EDSPD1) [MIM:130080]: A form of Ehlers-Danlos syndrome, a connective tissue disorder characterized by hyperextensible skin, atrophic cutaneous scars due to tissue fragility and joint hyperlaxity. EDSPD1 is characterized by the association of typical features of Ehlers-Danlos syndrome with gingival recession and severe early-onset periodontal d…	complement activation [GO:0006956]; complement activation, classical pathway [GO:0006958]; immune response [GO:0006955]; innate immune response [GO:0045087]; regulation of complement activation [GO:0030449]; zymogen activation [GO:0031638]	blood microparticle [GO:0072562]; extracellular exosome [GO:0070062]; extracellular region [GO:0005576]; extracellular space [GO:0005615]	calcium ion binding [GO:0005509]; identical protein binding [GO:0042802]; serine-type endopeptidase activity [GO:0004252]; serine-type peptidase activity [GO:0008236]	blood microparticle [GO:0072562]; extracellular exosome [GO:0070062]; extracellular region [GO:0005576]; extracellular space [GO:0005615]; calcium ion binding [GO:0005509]; identical protein binding [GO:0042802]; serine-type endopeptidase activity [GO:0004252]; serine-type peptidase activity [GO:0008236]; complement activation [GO:0006956]; complement activation, classical pathway [GO:0006958]; i…	GO:0004252; GO:0005509; GO:0005576; GO:0005615; GO:0006955; GO:0006956; GO:0006958; GO:0008236; GO:0030449; GO:0031638; GO:0042802; GO:0045087; GO:0070062; GO:0072562
	P49419	AL7A1_HUMAN	reviewed	Alpha-aminoadipic semialdehyde dehydrogenase (Alpha-AASA dehydrogenase) (EC 1.2.1.31) (Aldehyde dehydrogenase family 7 member A1) (EC 1.2.1.3) (Antiquitin-1) (Betaine aldehyde dehydrogenase) (EC 1.2.1.8) (Delta1-piperideine-6-carboxylate dehydrogenase) (P6c dehydrogenase)	ALDH7A1 ATQ1	Homo sapiens (Human)	TISSUE SPECIFICITY: Abundant in hepatoma cells and fetal cochlea, ovary, eye, heart, adrenal gland, liver and kidney. Low levels present in adult peripheral blood leukocytes and fetal brain, thymus, spleen, skeletal muscle, lung and tongue. {ECO:0000269|PubMed:8088832, ECO:0000269|PubMed:9417906}.		DISEASE: Pyridoxine-dependent epilepsy (PDE) [MIM:266100]: Characterized by a combination of various seizure types. It usually occurs in the first hours of life and is unresponsive to standard anticonvulsants, responding only to immediate administration of pyridoxine hydrochloride. {ECO:0000269|PubMed:16491085, ECO:0000269|PubMed:17068770}. Note=The disease is caused by mutations affecting the ge…	cellular aldehyde metabolic process [GO:0006081]; choline catabolic process [GO:0042426]; glycine betaine biosynthetic process from choline [GO:0019285]; lysine catabolic process [GO:0006554]; sensory perception of sound [GO:0007605]	cytosol [GO:0005829]; extracellular exosome [GO:0070062]; mitochondrial matrix [GO:0005759]; mitochondrion [GO:0005739]; nucleus [GO:0005634]	aldehyde dehydrogenase (NAD+) activity [GO:0004029]; betaine-aldehyde dehydrogenase activity [GO:0008802]; glyceraldehyde-3-phosphate dehydrogenase (NAD+) (non-phosphorylating) activity [GO:0043878]; identical protein binding [GO:0042802]; L-aminoadipate-semialdehyde dehydrogenase activity [GO:0004043]	cytosol [GO:0005829]; extracellular exosome [GO:0070062]; mitochondrial matrix [GO:0005759]; mitochondrion [GO:0005739]; nucleus [GO:0005634]; aldehyde dehydrogenase (NAD+) activity [GO:0004029]; betaine-aldehyde dehydrogenase activity [GO:0008802]; glyceraldehyde-3-phosphate dehydrogenase (NAD+) (non-phosphorylating) activity [GO:0043878]; identical protein binding [GO:0042802]; L-aminoadipate-s…	GO:0004029; GO:0004043; GO:0005634; GO:0005739; GO:0005759; GO:0005829; GO:0006081; GO:0006554; GO:0007605; GO:0008802; GO:0019285; GO:0042426; GO:0042802; GO:0043878; GO:0070062
	A0A075B6I0	LV861_HUMAN	reviewed	Immunoglobulin lambda variable 8-61	IGLV8-61	Homo sapiens (Human)				adaptive immune response [GO:0002250]; immune response [GO:0006955]; immunoglobulin production [GO:0002377]	extracellular space [GO:0005615]; immunoglobulin complex [GO:0019814]; plasma membrane [GO:0005886]		extracellular space [GO:0005615]; immunoglobulin complex [GO:0019814]; plasma membrane [GO:0005886]; adaptive immune response [GO:0002250]; immune response [GO:0006955]; immunoglobulin production [GO:0002377]	GO:0002250; GO:0002377; GO:0005615; GO:0005886; GO:0006955; GO:0019814
	Q9BQE3	TBA1C_HUMAN	reviewed	Tubulin alpha-1C chain (Alpha-tubulin 6) (Tubulin alpha-6 chain) [Cleaved into: Detyrosinated tubulin alpha-1C chain]	TUBA1C TUBA6	Homo sapiens (Human)				cell division [GO:0051301]; cytoskeleton-dependent intracellular transport [GO:0030705]; microtubule-based process [GO:0007017]; microtubule cytoskeleton organization [GO:0000226]; mitotic cell cycle [GO:0000278]	cytoplasm [GO:0005737]; microtubule [GO:0005874]; microtubule cytoskeleton [GO:0015630]; nucleus [GO:0005634]; vesicle [GO:0031982]	GTPase activity [GO:0003924]; GTP binding [GO:0005525]; structural constituent of cytoskeleton [GO:0005200]; structural molecule activity [GO:0005198]	cytoplasm [GO:0005737]; microtubule [GO:0005874]; microtubule cytoskeleton [GO:0015630]; nucleus [GO:0005634]; vesicle [GO:0031982]; GTP binding [GO:0005525]; GTPase activity [GO:0003924]; structural constituent of cytoskeleton [GO:0005200]; structural molecule activity [GO:0005198]; cell division [GO:0051301]; cytoskeleton-dependent intracellular transport [GO:0030705]; microtubule cytoskeleton …	GO:0000226; GO:0000278; GO:0003924; GO:0005198; GO:0005200; GO:0005525; GO:0005634; GO:0005737; GO:0005874; GO:0007017; GO:0015630; GO:0030705; GO:0031982; GO:0051301
	P06702	S10A9_HUMAN	reviewed	Protein S100-A9 (Calgranulin-B) (Calprotectin L1H subunit) (Leukocyte L1 complex heavy chain) (Migration inhibitory factor-related protein 14) (MRP-14) (p14) (S100 calcium-binding protein A9)	S100A9 CAGB CFAG MRP14	Homo sapiens (Human)	TISSUE SPECIFICITY: Calprotectin (S100A8/9) is predominantly expressed in myeloid cells. Except for inflammatory conditions, the expression is restricted to a specific stage of myeloid differentiation since both proteins are expressed in circulating neutrophils and monocytes but are absent in normal tissue macrophages and lymphocytes. Under chronic inflammatory conditions, such as psoriasis and m…			activation of cysteine-type endopeptidase activity involved in apoptotic process [GO:0006919]; antimicrobial humoral immune response mediated by antimicrobial peptide [GO:0061844]; antimicrobial humoral response [GO:0019730]; apoptotic process [GO:0006915]; astrocyte development [GO:0014002]; autocrine signaling [GO:0035425]; autophagy [GO:0006914]; cell-cell signaling [GO:0007267]; chemokine pro…	cell junction [GO:0030054]; collagen-containing extracellular matrix [GO:0062023]; cytoplasm [GO:0005737]; cytoskeleton [GO:0005856]; cytosol [GO:0005829]; extracellular exosome [GO:0070062]; extracellular region [GO:0005576]; extracellular space [GO:0005615]; nucleoplasm [GO:0005654]; nucleus [GO:0005634]; plasma membrane [GO:0005886]; secretory granule lumen [GO:0034774]	antioxidant activity [GO:0016209]; arachidonic acid binding [GO:0050544]; calcium-dependent protein binding [GO:0048306]; calcium ion binding [GO:0005509]; microtubule binding [GO:0008017]; RAGE receptor binding [GO:0050786]; Toll-like receptor 4 binding [GO:0035662]; zinc ion binding [GO:0008270]	cell junction [GO:0030054]; collagen-containing extracellular matrix [GO:0062023]; cytoplasm [GO:0005737]; cytoskeleton [GO:0005856]; cytosol [GO:0005829]; extracellular exosome [GO:0070062]; extracellular region [GO:0005576]; extracellular space [GO:0005615]; nucleoplasm [GO:0005654]; nucleus [GO:0005634]; plasma membrane [GO:0005886]; secretory granule lumen [GO:0034774]; antioxidant activity […	GO:0001816; GO:0002224; GO:0002523; GO:0002544; GO:0005509; GO:0005576; GO:0005615; GO:0005634; GO:0005654; GO:0005737; GO:0005829; GO:0005856; GO:0005886; GO:0006914; GO:0006915; GO:0006919; GO:0006954; GO:0007267; GO:0008017; GO:0008270; GO:0010976; GO:0014002; GO:0016209; GO:0018119; GO:0019730; GO:0030054; GO:0030307; GO:0030593; GO:0032119; GO:0032496; GO:0032602; GO:0034774; GO:0035425; GO:…
	P32119	PRDX2_HUMAN	reviewed	Peroxiredoxin-2 (EC 1.11.1.24) (Natural killer cell-enhancing factor B) (NKEF-B) (PRP) (Thiol-specific antioxidant protein) (TSA) (Thioredoxin peroxidase 1) (Thioredoxin-dependent peroxide reductase 1) (Thioredoxin-dependent peroxiredoxin 2)	PRDX2 NKEFB TDPX1	Homo sapiens (Human)				activation of MAPK activity [GO:0000187]; cell redox homeostasis [GO:0045454]; cellular response to oxidative stress [GO:0034599]; homeostasis of number of cells [GO:0048872]; hydrogen peroxide catabolic process [GO:0042744]; leukocyte activation [GO:0045321]; negative regulation of apoptotic process [GO:0043066]; negative regulation of extrinsic apoptotic signaling pathway in absence of ligand […	cytoplasm [GO:0005737]; cytosol [GO:0005829]; extracellular exosome [GO:0070062]	antioxidant activity [GO:0016209]; thioredoxin peroxidase activity [GO:0008379]	cytoplasm [GO:0005737]; cytosol [GO:0005829]; extracellular exosome [GO:0070062]; antioxidant activity [GO:0016209]; thioredoxin peroxidase activity [GO:0008379]; activation of MAPK activity [GO:0000187]; cell redox homeostasis [GO:0045454]; cellular response to oxidative stress [GO:0034599]; homeostasis of number of cells [GO:0048872]; hydrogen peroxide catabolic process [GO:0042744]; leukocyte …	GO:0000187; GO:0002536; GO:0005737; GO:0005829; GO:0006979; GO:0008379; GO:0010310; GO:0016209; GO:0019430; GO:0030194; GO:0031665; GO:0032088; GO:0032496; GO:0034599; GO:0042098; GO:0042744; GO:0042981; GO:0043066; GO:0045321; GO:0045454; GO:0045581; GO:0048538; GO:0048872; GO:0070062; GO:2001240
	P13639	EF2_HUMAN	reviewed	Elongation factor 2 (EF-2)	EEF2 EF2	Homo sapiens (Human)			DISEASE: Spinocerebellar ataxia 26 (SCA26) [MIM:609306]: A form of spinocerebellar ataxia, a clinically and genetically heterogeneous group of cerebellar disorders. Patients show progressive incoordination of gait and often poor coordination of hands, speech and eye movements, due to degeneration of the cerebellum with variable involvement of the brainstem and spinal cord. {ECO:0000269|PubMed:230…	aging [GO:0007568]; cellular response to brain-derived neurotrophic factor stimulus [GO:1990416]; glial cell proliferation [GO:0014009]; hematopoietic progenitor cell differentiation [GO:0002244]; neutrophil degranulation [GO:0043312]; positive regulation of cytoplasmic translation [GO:2000767]; positive regulation of translation [GO:0045727]; response to drug [GO:0042493]; response to endoplasmi…	aggresome [GO:0016235]; cytoplasm [GO:0005737]; cytosol [GO:0005829]; extracellular exosome [GO:0070062]; extracellular region [GO:0005576]; ficolin-1-rich granule lumen [GO:1904813]; membrane [GO:0016020]; membrane raft [GO:0045121]; nucleus [GO:0005634]; plasma membrane [GO:0005886]; polysomal ribosome [GO:0042788]; ribonucleoprotein complex [GO:1990904]; secretory granule lumen [GO:0034774]	5S rRNA binding [GO:0008097]; actin filament binding [GO:0051015]; cadherin binding [GO:0045296]; GTPase activity [GO:0003924]; GTP binding [GO:0005525]; p53 binding [GO:0002039]; protein kinase binding [GO:0019901]; ribosome binding [GO:0043022]; RNA binding [GO:0003723]; translation elongation factor activity [GO:0003746]	aggresome [GO:0016235]; cytoplasm [GO:0005737]; cytosol [GO:0005829]; extracellular exosome [GO:0070062]; extracellular region [GO:0005576]; ficolin-1-rich granule lumen [GO:1904813]; membrane [GO:0016020]; membrane raft [GO:0045121]; nucleus [GO:0005634]; plasma membrane [GO:0005886]; polysomal ribosome [GO:0042788]; ribonucleoprotein complex [GO:1990904]; secretory granule lumen [GO:0034774]; 5…	GO:0002039; GO:0002244; GO:0002931; GO:0003009; GO:0003723; GO:0003746; GO:0003924; GO:0005525; GO:0005576; GO:0005634; GO:0005737; GO:0005829; GO:0005886; GO:0006414; GO:0007568; GO:0008097; GO:0014009; GO:0016020; GO:0016235; GO:0019901; GO:0032355; GO:0034774; GO:0034976; GO:0035914; GO:0042493; GO:0042542; GO:0042788; GO:0043022; GO:0043312; GO:0045121; GO:0045296; GO:0045471; GO:0045727; GO:…
	P47929	LEG7_HUMAN	reviewed	Galectin-7 (Gal-7) (HKL-14) (PI7) (p53-induced gene 1 protein)	LGALS7 PIG1; LGALS7B	Homo sapiens (Human)	TISSUE SPECIFICITY: Mainly expressed in stratified squamous epithelium.			apoptotic process [GO:0006915]; heterophilic cell-cell adhesion via plasma membrane cell adhesion molecules [GO:0007157]; negative regulation of CD4-positive, alpha-beta T cell proliferation [GO:2000562]; negative regulation of gene expression [GO:0010629]; negative regulation of interferon-gamma production [GO:0032689]; positive regulation of gene expression [GO:0010628]	cytosol [GO:0005829]; extracellular exosome [GO:0070062]; extracellular space [GO:0005615]; nucleus [GO:0005634]	carbohydrate binding [GO:0030246]; galactoside binding [GO:0016936]	cytosol [GO:0005829]; extracellular exosome [GO:0070062]; extracellular space [GO:0005615]; nucleus [GO:0005634]; carbohydrate binding [GO:0030246]; galactoside binding [GO:0016936]; apoptotic process [GO:0006915]; heterophilic cell-cell adhesion via plasma membrane cell adhesion molecules [GO:0007157]; negative regulation of CD4-positive, alpha-beta T cell proliferation [GO:2000562]; negative re…	GO:0005615; GO:0005634; GO:0005829; GO:0006915; GO:0007157; GO:0010628; GO:0010629; GO:0016936; GO:0030246; GO:0032689; GO:0070062; GO:2000562
	Q08188	TGM3_HUMAN	reviewed	Protein-glutamine gamma-glutamyltransferase E (EC 2.3.2.13) (Transglutaminase E) (TG(E)) (TGE) (TGase E) (Transglutaminase-3) (TGase-3) [Cleaved into: Protein-glutamine gamma-glutamyltransferase E 50 kDa catalytic chain; Protein-glutamine gamma-glutamyltransferase E 27 kDa non-catalytic chain]	TGM3	Homo sapiens (Human)			DISEASE: Uncombable hair syndrome 2 (UHS2) [MIM:617251]: A form of uncombable hair syndrome, a condition characterized by scalp hair that is impossible to comb due to the haphazard arrangement of the hair bundles. A characteristic morphologic feature is a triangular to reniform to heart shape on cross-sections, and a groove, canal or flattening along the entire length of the hair. Most individual…	cell envelope organization [GO:0043163]; cellular protein modification process [GO:0006464]; hair follicle morphogenesis [GO:0031069]; keratinization [GO:0031424]; keratinocyte differentiation [GO:0030216]; peptide cross-linking [GO:0018149]	cytoplasm [GO:0005737]; extracellular exosome [GO:0070062]; extrinsic component of cytoplasmic side of plasma membrane [GO:0031234]; protein-containing complex [GO:0032991]	calcium ion binding [GO:0005509]; catalytic activity [GO:0003824]; protein-glutamine gamma-glutamyltransferase activity [GO:0003810]; structural molecule activity [GO:0005198]; transferase activity, transferring acyl groups [GO:0016746]	cytoplasm [GO:0005737]; extracellular exosome [GO:0070062]; extrinsic component of cytoplasmic side of plasma membrane [GO:0031234]; protein-containing complex [GO:0032991]; calcium ion binding [GO:0005509]; catalytic activity [GO:0003824]; protein-glutamine gamma-glutamyltransferase activity [GO:0003810]; structural molecule activity [GO:0005198]; transferase activity, transferring acyl groups […	GO:0003810; GO:0003824; GO:0005198; GO:0005509; GO:0005737; GO:0006464; GO:0016746; GO:0018149; GO:0030216; GO:0031069; GO:0031234; GO:0031424; GO:0032991; GO:0043163; GO:0070062
	Q9NP55	BPIA1_HUMAN	reviewed	BPI fold-containing family A member 1 (Lung-specific protein X) (Nasopharyngeal carcinoma-related protein) (Palate lung and nasal epithelium clone protein) (Secretory protein in upper respiratory tracts) (Short PLUNC1) (SPLUNC1) (Tracheal epithelium-enriched protein) (Von Ebner protein Hl)	BPIFA1 LUNX NASG PLUNC SPLUNC1 SPURT UNQ787/PRO1606	Homo sapiens (Human)	TISSUE SPECIFICITY: Highly expressed in lung, upper airways and nasopharyngeal regions, including trachea and nasal epithelium (at protein level) (PubMed:11018263, PubMed:11251963, PubMed:12409287, PubMed:11425234, PubMed:26559477). Specifically expressed in the secretory ducts and submucosal glands of tracheobronchial tissues (at protein level) (PubMed:12409287, PubMed:11425234). Also expressed …			antibacterial humoral response [GO:0019731]; antimicrobial humoral immune response mediated by antimicrobial peptide [GO:0061844]; antimicrobial humoral response [GO:0019730]; defense response to virus [GO:0051607]; immune response in nasopharyngeal-associated lymphoid tissue [GO:0002395]; innate immune response [GO:0045087]; multicellular organismal water homeostasis [GO:0050891]; negative regul…	extracellular region [GO:0005576]; extracellular space [GO:0005615]	lipid binding [GO:0008289]	extracellular region [GO:0005576]; extracellular space [GO:0005615]; lipid binding [GO:0008289]; antibacterial humoral response [GO:0019731]; antimicrobial humoral immune response mediated by antimicrobial peptide [GO:0061844]; antimicrobial humoral response [GO:0019730]; defense response to virus [GO:0051607]; immune response in nasopharyngeal-associated lymphoid tissue [GO:0002395]; innate immu…	GO:0002395; GO:0005576; GO:0005615; GO:0008289; GO:0019730; GO:0019731; GO:0045087; GO:0050828; GO:0050891; GO:0051607; GO:0061844; GO:1900229; GO:1902305
	Q9Y446	PKP3_HUMAN	reviewed	Plakophilin-3	PKP3	Homo sapiens (Human)	TISSUE SPECIFICITY: Isoform PKP3a is found in desmosomes of most simple and stratified epithelia. Not found in foreskin fibroblasts and various sarcoma-derived cell lines. Beside dendritic reticular cells of lymphatic follicles not found in non-epithelial desmosome-bearing tissues. Isoform PKP3b is abundant in the desmosomes of stratified epithelial cell but absent in simple epithelial cells, it …			cell-cell adhesion [GO:0098609]; cell-cell junction assembly [GO:0007043]; cornification [GO:0070268]; desmosome assembly [GO:0002159]; keratinization [GO:0031424]; negative regulation of mRNA catabolic process [GO:1902373]; positive regulation of gene expression [GO:0010628]; protein localization to plasma membrane [GO:0072659]; regulation of translation [GO:0006417]	adherens junction [GO:0005912]; cell-cell junction [GO:0005911]; cell junction [GO:0030054]; cornified envelope [GO:0001533]; cytoplasm [GO:0005737]; desmosome [GO:0030057]; messenger ribonucleoprotein complex [GO:1990124]; nucleoplasm [GO:0005654]; nucleus [GO:0005634]; plasma membrane [GO:0005886]	alpha-catenin binding [GO:0045294]; cadherin binding [GO:0045296]; cadherin binding involved in cell-cell adhesion [GO:0098641]; cell adhesion molecule binding [GO:0050839]; enzyme binding [GO:0019899]	adherens junction [GO:0005912]; cell junction [GO:0030054]; cell-cell junction [GO:0005911]; cornified envelope [GO:0001533]; cytoplasm [GO:0005737]; desmosome [GO:0030057]; messenger ribonucleoprotein complex [GO:1990124]; nucleoplasm [GO:0005654]; nucleus [GO:0005634]; plasma membrane [GO:0005886]; alpha-catenin binding [GO:0045294]; cadherin binding [GO:0045296]; cadherin binding involved in c…	GO:0001533; GO:0002159; GO:0005634; GO:0005654; GO:0005737; GO:0005886; GO:0005911; GO:0005912; GO:0006417; GO:0007043; GO:0010628; GO:0019899; GO:0030054; GO:0030057; GO:0031424; GO:0045294; GO:0045296; GO:0050839; GO:0070268; GO:0072659; GO:0098609; GO:0098641; GO:1902373; GO:1990124
	P07996	TSP1_HUMAN	reviewed	Thrombospondin-1 (Glycoprotein G)	THBS1 TSP TSP1	Homo sapiens (Human)				activation of MAPK activity [GO:0000187]; behavioral response to pain [GO:0048266]; cell adhesion [GO:0007155]; cell cycle arrest [GO:0007050]; cell migration [GO:0016477]; cellular response to growth factor stimulus [GO:0071363]; cellular response to heat [GO:0034605]; cellular response to tumor necrosis factor [GO:0071356]; chronic inflammatory response [GO:0002544]; engulfment of apoptotic cel…	cell surface [GO:0009986]; collagen-containing extracellular matrix [GO:0062023]; endoplasmic reticulum [GO:0005783]; endoplasmic reticulum lumen [GO:0005788]; external side of plasma membrane [GO:0009897]; extracellular exosome [GO:0070062]; extracellular matrix [GO:0031012]; extracellular region [GO:0005576]; extracellular space [GO:0005615]; fibrinogen complex [GO:0005577]; platelet alpha gran…	calcium ion binding [GO:0005509]; collagen V binding [GO:0070052]; extracellular matrix structural constituent [GO:0005201]; fibrinogen binding [GO:0070051]; fibroblast growth factor binding [GO:0017134]; fibronectin binding [GO:0001968]; heparin binding [GO:0008201]; identical protein binding [GO:0042802]; integrin binding [GO:0005178]; laminin binding [GO:0043236]; low-density lipoprotein parti…	cell surface [GO:0009986]; collagen-containing extracellular matrix [GO:0062023]; endoplasmic reticulum [GO:0005783]; endoplasmic reticulum lumen [GO:0005788]; external side of plasma membrane [GO:0009897]; extracellular exosome [GO:0070062]; extracellular matrix [GO:0031012]; extracellular region [GO:0005576]; extracellular space [GO:0005615]; fibrinogen complex [GO:0005577]; platelet alpha gran…	GO:0000187; GO:0001666; GO:0001786; GO:0001937; GO:0001953; GO:0001968; GO:0002040; GO:0002544; GO:0002576; GO:0002581; GO:0002605; GO:0005178; GO:0005201; GO:0005509; GO:0005576; GO:0005577; GO:0005615; GO:0005783; GO:0005788; GO:0006954; GO:0006955; GO:0006986; GO:0007050; GO:0007155; GO:0008201; GO:0008284; GO:0009612; GO:0009749; GO:0009897; GO:0009986; GO:0010595; GO:0010596; GO:0010748; GO:…
	Q6P5S2	LEG1H_HUMAN	reviewed	Protein LEG1 homolog	LEG1 C6orf58	Homo sapiens (Human)	TISSUE SPECIFICITY: Detected in saliva and in hypomineralized dental enamel (at protein level). {ECO:0000269|PubMed:16740002, ECO:0000269|PubMed:20651090}.			multicellular organism development [GO:0007275]	extracellular exosome [GO:0070062]; extracellular space [GO:0005615]		extracellular exosome [GO:0070062]; extracellular space [GO:0005615]; multicellular organism development [GO:0007275]	GO:0005615; GO:0007275; GO:0070062
	O95969	SG1D2_HUMAN	reviewed	Secretoglobin family 1D member 2 (Lipophilin-B)	SCGB1D2 LIPHB LPNB	Homo sapiens (Human)	TISSUE SPECIFICITY: Highest expression was found in skeletal muscle. Expressed as well in thymus, trachea, kidney, steroid responsive tissues (prostate, testis, uterus, breast and ovary) and salivary gland.				extracellular space [GO:0005615]		extracellular space [GO:0005615]	GO:0005615
	Q9UGM3	DMBT1_HUMAN	reviewed	Deleted in malignant brain tumors 1 protein (Glycoprotein 340) (Gp-340) (Hensin) (Salivary agglutinin) (SAG) (Surfactant pulmonary-associated D-binding protein)	DMBT1 GP340	Homo sapiens (Human)	TISSUE SPECIFICITY: Highly expressed in alveolar and macrophage tissues. In some macrophages, expression is seen on the membrane, and in other macrophages, strongly expressed in the phagosome/phagolysosome compartments. Expressed in lung, trachea, salivary gland, small intestine and stomach. In pancreas, expressed in certain cells of the islets of Langerhans. In digestive tract, confined to tissu…	DEVELOPMENTAL STAGE: Expressed in fetal lung, intestine and skin. Secreted to the extracellular matrix (ECM) in certain fetal epithelia. {ECO:0000269|PubMed:10485905, ECO:0000269|PubMed:10749143}.	DISEASE: Glioma (GLM) [MIM:137800]: Gliomas are benign or malignant central nervous system neoplasms derived from glial cells. They comprise astrocytomas and glioblastoma multiforme that are derived from astrocytes, oligodendrogliomas derived from oligodendrocytes and ependymomas derived from ependymocytes. Note=The gene represented in this entry is involved in disease pathogenesis. Homozygous de…	antimicrobial humoral immune response mediated by antimicrobial peptide [GO:0061844]; cellular protein metabolic process [GO:0044267]; defense response [GO:0006952]; defense response to Gram-negative bacterium [GO:0050829]; defense response to Gram-positive bacterium [GO:0050830]; defense response to virus [GO:0051607]; detection of bacterial lipoprotein [GO:0042494]; epithelial cell differentiat…	cytoplasm [GO:0005737]; extracellular exosome [GO:0070062]; extracellular matrix [GO:0031012]; extracellular region [GO:0005576]; extracellular space [GO:0005615]; extrinsic component of membrane [GO:0019898]; phagocytic vesicle membrane [GO:0030670]; zymogen granule membrane [GO:0042589]	calcium-dependent protein binding [GO:0048306]; DNA binding [GO:0003677]; extracellular matrix binding [GO:0050840]; heparan sulfate binding [GO:1904399]; lipopolysaccharide binding [GO:0001530]; lipoteichoic acid binding [GO:0070891]; pattern recognition receptor activity [GO:0038187]; scavenger receptor activity [GO:0005044]; zymogen binding [GO:0035375]	cytoplasm [GO:0005737]; extracellular exosome [GO:0070062]; extracellular matrix [GO:0031012]; extracellular region [GO:0005576]; extracellular space [GO:0005615]; extrinsic component of membrane [GO:0019898]; phagocytic vesicle membrane [GO:0030670]; zymogen granule membrane [GO:0042589]; calcium-dependent protein binding [GO:0048306]; DNA binding [GO:0003677]; extracellular matrix binding [GO:0…	GO:0001530; GO:0003677; GO:0005044; GO:0005576; GO:0005615; GO:0005737; GO:0006898; GO:0006952; GO:0007275; GO:0015031; GO:0016032; GO:0019898; GO:0030670; GO:0030855; GO:0031012; GO:0035375; GO:0038187; GO:0042494; GO:0042589; GO:0043152; GO:0044267; GO:0045087; GO:0048306; GO:0050829; GO:0050830; GO:0050840; GO:0051607; GO:0061844; GO:0070062; GO:0070891; GO:1904399
	P61626	LYSC_HUMAN	reviewed	Lysozyme C (EC 3.2.1.17) (1,4-beta-N-acetylmuramidase C)	LYZ LZM	Homo sapiens (Human)			DISEASE: Amyloidosis 8 (AMYL8) [MIM:105200]: A form of hereditary generalized amyloidosis. Clinical features include extensive visceral amyloid deposits, renal amyloidosis resulting in nephrotic syndrome, arterial hypertension, hepatosplenomegaly, cholestasis, petechial skin rash. There is no involvement of the nervous system. {ECO:0000269|PubMed:8464497}. Note=The disease is caused by mutations …	antimicrobial humoral response [GO:0019730]; cellular protein metabolic process [GO:0044267]; cytolysis [GO:0019835]; defense response to bacterium [GO:0042742]; defense response to Gram-negative bacterium [GO:0050829]; defense response to Gram-positive bacterium [GO:0050830]; inflammatory response [GO:0006954]; killing of cells of other organism [GO:0031640]; neutrophil degranulation [GO:0043312…	azurophil granule lumen [GO:0035578]; extracellular exosome [GO:0070062]; extracellular region [GO:0005576]; extracellular space [GO:0005615]; specific granule lumen [GO:0035580]; tertiary granule lumen [GO:1904724]	identical protein binding [GO:0042802]; lysozyme activity [GO:0003796]	azurophil granule lumen [GO:0035578]; extracellular exosome [GO:0070062]; extracellular region [GO:0005576]; extracellular space [GO:0005615]; specific granule lumen [GO:0035580]; tertiary granule lumen [GO:1904724]; identical protein binding [GO:0042802]; lysozyme activity [GO:0003796]; antimicrobial humoral response [GO:0019730]; cellular protein metabolic process [GO:0044267]; cytolysis [GO:00…	GO:0001895; GO:0003796; GO:0005576; GO:0005615; GO:0006954; GO:0019730; GO:0019835; GO:0031640; GO:0035578; GO:0035580; GO:0042742; GO:0042802; GO:0043312; GO:0044267; GO:0050829; GO:0050830; GO:0070062; GO:1904724
	P60174	TPIS_HUMAN	reviewed	Triosephosphate isomerase (TIM) (EC 5.3.1.1) (Methylglyoxal synthase) (EC 4.2.3.3) (Triose-phosphate isomerase)	TPI1 TPI	Homo sapiens (Human)			DISEASE: Triosephosphate isomerase deficiency (TPID) [MIM:615512]: An autosomal recessive multisystem disorder characterized by congenital hemolytic anemia, progressive neuromuscular dysfunction, susceptibility to bacterial infection, and cardiomyopathy. {ECO:0000269|PubMed:2876430, ECO:0000269|PubMed:8503454, ECO:0000269|PubMed:8571957, ECO:0000269|PubMed:9338582, ECO:0000269|Ref.37}. Note=The d…	canonical glycolysis [GO:0061621]; gluconeogenesis [GO:0006094]; glyceraldehyde-3-phosphate biosynthetic process [GO:0046166]; glycerol catabolic process [GO:0019563]; glycolytic process [GO:0006096]; methylglyoxal biosynthetic process [GO:0019242]	cytosol [GO:0005829]; extracellular exosome [GO:0070062]; extracellular space [GO:0005615]; nucleus [GO:0005634]	methylglyoxal synthase activity [GO:0008929]; protein homodimerization activity [GO:0042803]; triose-phosphate isomerase activity [GO:0004807]; ubiquitin protein ligase binding [GO:0031625]	cytosol [GO:0005829]; extracellular exosome [GO:0070062]; extracellular space [GO:0005615]; nucleus [GO:0005634]; methylglyoxal synthase activity [GO:0008929]; protein homodimerization activity [GO:0042803]; triose-phosphate isomerase activity [GO:0004807]; ubiquitin protein ligase binding [GO:0031625]; canonical glycolysis [GO:0061621]; gluconeogenesis [GO:0006094]; glyceraldehyde-3-phosphate bi…	GO:0004807; GO:0005615; GO:0005634; GO:0005829; GO:0006094; GO:0006096; GO:0008929; GO:0019242; GO:0019563; GO:0031625; GO:0042803; GO:0046166; GO:0061621; GO:0070062
	P27169	PON1_HUMAN	reviewed	Serum paraoxonase/arylesterase 1 (PON 1) (EC 3.1.1.2) (EC 3.1.1.81) (EC 3.1.8.1) (Aromatic esterase 1) (A-esterase 1) (K-45) (Serum aryldialkylphosphatase 1)	PON1 PON	Homo sapiens (Human)	TISSUE SPECIFICITY: Plasma, associated with HDL (at protein level). Expressed in liver, but not in heart, brain, placenta, lung, skeletal muscle, kidney or pancreas. {ECO:0000269|PubMed:8292612, ECO:0000269|PubMed:8382160}.		DISEASE: Microvascular complications of diabetes 5 (MVCD5) [MIM:612633]: Pathological conditions that develop in numerous tissues and organs as a consequence of diabetes mellitus. They include diabetic retinopathy, diabetic nephropathy leading to end-stage renal disease, and diabetic neuropathy. Diabetic retinopathy remains the major cause of new-onset blindness among diabetic adults. It is chara…	aromatic compound catabolic process [GO:0019439]; carboxylic acid catabolic process [GO:0046395]; cholesterol metabolic process [GO:0008203]; lipoxygenase pathway [GO:0019372]; organophosphate catabolic process [GO:0046434]; phosphatidylcholine metabolic process [GO:0046470]; positive regulation of binding [GO:0051099]; positive regulation of cholesterol efflux [GO:0010875]; positive regulation o…	blood microparticle [GO:0072562]; extracellular exosome [GO:0070062]; extracellular region [GO:0005576]; extracellular space [GO:0005615]; high-density lipoprotein particle [GO:0034364]; intracellular membrane-bounded organelle [GO:0043231]; spherical high-density lipoprotein particle [GO:0034366]	acyl-L-homoserine-lactone lactonohydrolase activity [GO:0102007]; aryldialkylphosphatase activity [GO:0004063]; arylesterase activity [GO:0004064]; calcium ion binding [GO:0005509]; phospholipid binding [GO:0005543]; protein homodimerization activity [GO:0042803]	blood microparticle [GO:0072562]; extracellular exosome [GO:0070062]; extracellular region [GO:0005576]; extracellular space [GO:0005615]; high-density lipoprotein particle [GO:0034364]; intracellular membrane-bounded organelle [GO:0043231]; spherical high-density lipoprotein particle [GO:0034366]; acyl-L-homoserine-lactone lactonohydrolase activity [GO:0102007]; aryldialkylphosphatase activity […	GO:0004063; GO:0004064; GO:0005509; GO:0005543; GO:0005576; GO:0005615; GO:0008203; GO:0009636; GO:0010875; GO:0019372; GO:0019439; GO:0031667; GO:0032411; GO:0034364; GO:0034366; GO:0042803; GO:0043231; GO:0046395; GO:0046434; GO:0046470; GO:0051099; GO:0070062; GO:0070542; GO:0072562; GO:0102007; GO:1902617
	P21333	FLNA_HUMAN	reviewed	Filamin-A (FLN-A) (Actin-binding protein 280) (ABP-280) (Alpha-filamin) (Endothelial actin-binding protein) (Filamin-1) (Non-muscle filamin)	FLNA FLN FLN1	Homo sapiens (Human)	TISSUE SPECIFICITY: Ubiquitous.		DISEASE: Periventricular nodular heterotopia 1 (PVNH1) [MIM:300049]: A developmental disorder characterized by the presence of periventricular nodules of cerebral gray matter, resulting from a failure of neurons to migrate normally from the lateral ventricular proliferative zone, where they are formed, to the cerebral cortex. PVNH1 is an X-linked dominant form. Heterozygous females have normal in…	actin crosslink formation [GO:0051764]; actin cytoskeleton reorganization [GO:0031532]; adenylate cyclase-inhibiting dopamine receptor signaling pathway [GO:0007195]; cell junction assembly [GO:0034329]; cerebral cortex development [GO:0021987]; cilium assembly [GO:0060271]; cytoplasmic sequestering of protein [GO:0051220]; defense response to virus [GO:0051607]; establishment of protein localiza…	actin cytoskeleton [GO:0015629]; actin filament [GO:0005884]; apical dendrite [GO:0097440]; cell-cell junction [GO:0005911]; cortical cytoskeleton [GO:0030863]; cytoplasm [GO:0005737]; cytosol [GO:0005829]; dendritic shaft [GO:0043198]; extracellular exosome [GO:0070062]; extracellular region [GO:0005576]; focal adhesion [GO:0005925]; glutamatergic synapse [GO:0098978]; growth cone [GO:0030426]; …	actin filament binding [GO:0051015]; cadherin binding [GO:0045296]; Fc-gamma receptor I complex binding [GO:0034988]; G protein-coupled receptor binding [GO:0001664]; GTPase binding [GO:0051020]; ion channel binding [GO:0044325]; kinase binding [GO:0019900]; mu-type opioid receptor binding [GO:0031852]; potassium channel regulator activity [GO:0015459]; protein homodimerization activity [GO:00428…	actin cytoskeleton [GO:0015629]; actin filament [GO:0005884]; apical dendrite [GO:0097440]; cell-cell junction [GO:0005911]; cortical cytoskeleton [GO:0030863]; cytoplasm [GO:0005737]; cytosol [GO:0005829]; dendritic shaft [GO:0043198]; extracellular exosome [GO:0070062]; extracellular region [GO:0005576]; focal adhesion [GO:0005925]; glutamatergic synapse [GO:0098978]; growth cone [GO:0030426]; …	GO:0001664; GO:0002576; GO:0003723; GO:0005576; GO:0005634; GO:0005730; GO:0005737; GO:0005829; GO:0005884; GO:0005886; GO:0005911; GO:0005925; GO:0007195; GO:0008134; GO:0015459; GO:0015629; GO:0016020; GO:0016479; GO:0017048; GO:0017160; GO:0019900; GO:0021943; GO:0021987; GO:0030018; GO:0030168; GO:0030334; GO:0030426; GO:0030863; GO:0031267; GO:0031523; GO:0031532; GO:0031852; GO:0032233; GO:…
	P05386	RLA1_HUMAN	reviewed	60S acidic ribosomal protein P1 (Large ribosomal subunit protein P1)	RPLP1 RRP1	Homo sapiens (Human)				cytoplasmic translation [GO:0002181]; nuclear-transcribed mRNA catabolic process, nonsense-mediated decay [GO:0000184]; SRP-dependent cotranslational protein targeting to membrane [GO:0006614]; translation [GO:0006412]; translational elongation [GO:0006414]; translational initiation [GO:0006413]; viral transcription [GO:0019083]	cytosol [GO:0005829]; cytosolic large ribosomal subunit [GO:0022625]; focal adhesion [GO:0005925]	protein kinase activator activity [GO:0030295]; ribonucleoprotein complex binding [GO:0043021]; structural constituent of ribosome [GO:0003735]	cytosol [GO:0005829]; cytosolic large ribosomal subunit [GO:0022625]; focal adhesion [GO:0005925]; protein kinase activator activity [GO:0030295]; ribonucleoprotein complex binding [GO:0043021]; structural constituent of ribosome [GO:0003735]; cytoplasmic translation [GO:0002181]; nuclear-transcribed mRNA catabolic process, nonsense-mediated decay [GO:0000184]; SRP-dependent cotranslational prote…	GO:0000184; GO:0002181; GO:0003735; GO:0005829; GO:0005925; GO:0006412; GO:0006413; GO:0006414; GO:0006614; GO:0019083; GO:0022625; GO:0030295; GO:0043021
	P04792	HSPB1_HUMAN	reviewed	Heat shock protein beta-1 (HspB1) (28 kDa heat shock protein) (Estrogen-regulated 24 kDa protein) (Heat shock 27 kDa protein) (HSP 27) (Stress-responsive protein 27) (SRP27)	HSPB1 HSP27 HSP28	Homo sapiens (Human)	TISSUE SPECIFICITY: Detected in all tissues tested: skeletal muscle, heart, aorta, large intestine, small intestine, stomach, esophagus, bladder, adrenal gland, thyroid, pancreas, testis, adipose tissue, kidney, liver, spleen, cerebral cortex, blood serum and cerebrospinal fluid. Highest levels are found in the heart and in tissues composed of striated and smooth muscle. {ECO:0000269|PubMed:15600…		DISEASE: Charcot-Marie-Tooth disease 2F (CMT2F) [MIM:606595]: A dominant axonal form of Charcot-Marie-Tooth disease, a disorder of the peripheral nervous system, characterized by progressive weakness and atrophy, initially of the peroneal muscles and later of the distal muscles of the arms. Charcot-Marie-Tooth disease is classified in two main groups on the basis of electrophysiologic properties …	anterograde axonal protein transport [GO:0099641]; cellular response to vascular endothelial growth factor stimulus [GO:0035924]; chaperone-mediated protein folding [GO:0061077]; intracellular signal transduction [GO:0035556]; negative regulation of apoptotic process [GO:0043066]; negative regulation of oxidative stress-induced intrinsic apoptotic signaling pathway [GO:1902176]; negative regulati…	axon cytoplasm [GO:1904115]; cytoplasm [GO:0005737]; cytoskeleton [GO:0005856]; cytosol [GO:0005829]; extracellular exosome [GO:0070062]; extracellular space [GO:0005615]; focal adhesion [GO:0005925]; nucleus [GO:0005634]; plasma membrane [GO:0005886]; proteasome complex [GO:0000502]; spindle [GO:0005819]; Z disc [GO:0030018]	identical protein binding [GO:0042802]; protein folding chaperone [GO:0044183]; protein homodimerization activity [GO:0042803]; protein kinase binding [GO:0019901]; protein kinase C binding [GO:0005080]; protein kinase C inhibitor activity [GO:0008426]; RNA binding [GO:0003723]; RNA polymerase II-specific DNA-binding transcription factor binding [GO:0061629]; ubiquitin binding [GO:0043130]	axon cytoplasm [GO:1904115]; cytoplasm [GO:0005737]; cytoskeleton [GO:0005856]; cytosol [GO:0005829]; extracellular exosome [GO:0070062]; extracellular space [GO:0005615]; focal adhesion [GO:0005925]; nucleus [GO:0005634]; plasma membrane [GO:0005886]; proteasome complex [GO:0000502]; spindle [GO:0005819]; Z disc [GO:0030018]; identical protein binding [GO:0042802]; protein folding chaperone [GO:…	GO:0000502; GO:0001895; GO:0001932; GO:0003723; GO:0005080; GO:0005615; GO:0005634; GO:0005737; GO:0005819; GO:0005829; GO:0005856; GO:0005886; GO:0005925; GO:0006446; GO:0006469; GO:0006986; GO:0008426; GO:0009615; GO:0010506; GO:0016032; GO:0019901; GO:0030018; GO:0032731; GO:0035556; GO:0035924; GO:0038033; GO:0042535; GO:0042802; GO:0042803; GO:0043066; GO:0043122; GO:0043130; GO:0043488; GO:…
	P12111	CO6A3_HUMAN	reviewed	Collagen alpha-3(VI) chain	COL6A3	Homo sapiens (Human)			DISEASE: Bethlem myopathy 1 (BTHLM1) [MIM:158810]: A benign proximal myopathy characterized by early childhood onset and joint contractures most frequently affecting the elbows and ankles. {ECO:0000269|PubMed:10399756, ECO:0000269|PubMed:15689448, ECO:0000269|PubMed:17886299, ECO:0000269|PubMed:9536084}. Note=The disease is caused by mutations affecting the gene represented in this entry.; DISEAS…	cell adhesion [GO:0007155]; extracellular matrix organization [GO:0030198]; muscle organ development [GO:0007517]	collagen-containing extracellular matrix [GO:0062023]; collagen type VI trimer [GO:0005589]; endoplasmic reticulum lumen [GO:0005788]; extracellular exosome [GO:0070062]; extracellular matrix [GO:0031012]; extracellular region [GO:0005576]; extracellular space [GO:0005615]; extracellular vesicle [GO:1903561]; sarcolemma [GO:0042383]	extracellular matrix structural constituent conferring tensile strength [GO:0030020]; serine-type endopeptidase inhibitor activity [GO:0004867]	collagen type VI trimer [GO:0005589]; collagen-containing extracellular matrix [GO:0062023]; endoplasmic reticulum lumen [GO:0005788]; extracellular exosome [GO:0070062]; extracellular matrix [GO:0031012]; extracellular region [GO:0005576]; extracellular space [GO:0005615]; extracellular vesicle [GO:1903561]; sarcolemma [GO:0042383]; extracellular matrix structural constituent conferring tensile …	GO:0004867; GO:0005576; GO:0005589; GO:0005615; GO:0005788; GO:0007155; GO:0007517; GO:0030020; GO:0030198; GO:0031012; GO:0042383; GO:0062023; GO:0070062; GO:1903561
	P68871	HBB_HUMAN	reviewed	Hemoglobin subunit beta (Beta-globin) (Hemoglobin beta chain) [Cleaved into: LVV-hemorphin-7; Spinorphin]	HBB	Homo sapiens (Human)	TISSUE SPECIFICITY: Red blood cells. {ECO:0000269|PubMed:6539334}.		DISEASE: Heinz body anemias (HEIBAN) [MIM:140700]: Form of non-spherocytic hemolytic anemia of Dacie type 1. After splenectomy, which has little benefit, basophilic inclusions called Heinz bodies are demonstrable in the erythrocytes. Before splenectomy, diffuse or punctate basophilia may be evident. Most of these cases are probably instances of hemoglobinopathy. The hemoglobin demonstrates heat l…	bicarbonate transport [GO:0015701]; blood coagulation [GO:0007596]; cellular oxidant detoxification [GO:0098869]; hydrogen peroxide catabolic process [GO:0042744]; neutrophil degranulation [GO:0043312]; nitric oxide transport [GO:0030185]; oxygen transport [GO:0015671]; platelet aggregation [GO:0070527]; positive regulation of cell death [GO:0010942]; positive regulation of nitric oxide biosynthe…	blood microparticle [GO:0072562]; cytosol [GO:0005829]; endocytic vesicle lumen [GO:0071682]; extracellular exosome [GO:0070062]; extracellular region [GO:0005576]; extracellular space [GO:0005615]; ficolin-1-rich granule lumen [GO:1904813]; haptoglobin-hemoglobin complex [GO:0031838]; hemoglobin complex [GO:0005833]; tertiary granule lumen [GO:1904724]	heme binding [GO:0020037]; hemoglobin alpha binding [GO:0031721]; hemoglobin binding [GO:0030492]; metal ion binding [GO:0046872]; organic acid binding [GO:0043177]; oxygen binding [GO:0019825]; oxygen carrier activity [GO:0005344]	blood microparticle [GO:0072562]; cytosol [GO:0005829]; endocytic vesicle lumen [GO:0071682]; extracellular exosome [GO:0070062]; extracellular region [GO:0005576]; extracellular space [GO:0005615]; ficolin-1-rich granule lumen [GO:1904813]; haptoglobin-hemoglobin complex [GO:0031838]; hemoglobin complex [GO:0005833]; tertiary granule lumen [GO:1904724]; heme binding [GO:0020037]; hemoglobin alph…	GO:0005344; GO:0005576; GO:0005615; GO:0005829; GO:0005833; GO:0006898; GO:0007596; GO:0008217; GO:0010942; GO:0015671; GO:0015701; GO:0019825; GO:0020037; GO:0030185; GO:0030492; GO:0031721; GO:0031838; GO:0042542; GO:0042744; GO:0043177; GO:0043312; GO:0045429; GO:0046872; GO:0070062; GO:0070293; GO:0070527; GO:0071682; GO:0072562; GO:0098869; GO:1904724; GO:1904813
	P02042	HBD_HUMAN	reviewed	Hemoglobin subunit delta (Delta-globin) (Hemoglobin delta chain)	HBD	Homo sapiens (Human)	TISSUE SPECIFICITY: Red blood cells.			blood coagulation [GO:0007596]; cellular oxidant detoxification [GO:0098869]; hydrogen peroxide catabolic process [GO:0042744]	blood microparticle [GO:0072562]; cytosol [GO:0005829]; haptoglobin-hemoglobin complex [GO:0031838]; hemoglobin complex [GO:0005833]	heme binding [GO:0020037]; hemoglobin alpha binding [GO:0031721]; metal ion binding [GO:0046872]; organic acid binding [GO:0043177]; oxygen binding [GO:0019825]; oxygen carrier activity [GO:0005344]	blood microparticle [GO:0072562]; cytosol [GO:0005829]; haptoglobin-hemoglobin complex [GO:0031838]; hemoglobin complex [GO:0005833]; heme binding [GO:0020037]; hemoglobin alpha binding [GO:0031721]; metal ion binding [GO:0046872]; organic acid binding [GO:0043177]; oxygen binding [GO:0019825]; oxygen carrier activity [GO:0005344]; blood coagulation [GO:0007596]; cellular oxidant detoxification […	GO:0005344; GO:0005829; GO:0005833; GO:0007596; GO:0019825; GO:0020037; GO:0031721; GO:0031838; GO:0042744; GO:0043177; GO:0046872; GO:0072562; GO:0098869
	P55060	XPO2_HUMAN	reviewed	Exportin-2 (Exp2) (Cellular apoptosis susceptibility protein) (Chromosome segregation 1-like protein) (Importin-alpha re-exporter)	CSE1L CAS XPO2	Homo sapiens (Human)	TISSUE SPECIFICITY: Detected in brain, placenta, ovary, testis and trachea (at protein level) (PubMed:10331944). Widely expressed (PubMed:10331944). Highly expressed in testis and in proliferating cells (PubMed:7479798,PubMed:10331944). {ECO:0000269|PubMed:10331944, ECO:0000269|PubMed:7479798}.			protein export from nucleus [GO:0006611]; protein import into nucleus [GO:0006606]	cytoplasm [GO:0005737]; cytosol [GO:0005829]; extracellular exosome [GO:0070062]; membrane [GO:0016020]; nuclear envelope [GO:0005635]; nucleoplasm [GO:0005654]; nucleus [GO:0005634]	nuclear export signal receptor activity [GO:0005049]; Ran GTPase binding [GO:0008536]	cytoplasm [GO:0005737]; cytosol [GO:0005829]; extracellular exosome [GO:0070062]; membrane [GO:0016020]; nuclear envelope [GO:0005635]; nucleoplasm [GO:0005654]; nucleus [GO:0005634]; nuclear export signal receptor activity [GO:0005049]; Ran GTPase binding [GO:0008536]; protein export from nucleus [GO:0006611]; protein import into nucleus [GO:0006606]	GO:0005049; GO:0005634; GO:0005635; GO:0005654; GO:0005737; GO:0005829; GO:0006606; GO:0006611; GO:0008536; GO:0016020; GO:0070062
	P13796	PLSL_HUMAN	reviewed	Plastin-2 (L-plastin) (LC64P) (Lymphocyte cytosolic protein 1) (LCP-1)	LCP1 PLS2	Homo sapiens (Human)	TISSUE SPECIFICITY: Detected in intestinal microvilli, hair cell stereocilia, and fibroblast filopodia, in spleen and other lymph node-containing organs. Expressed in peripheral blood T-lymphocytes, neutrophils, monocytes, B-lymphocytes, and myeloid cells. {ECO:0000269|PubMed:3261603}.		DISEASE: Note=Chromosomal aberrations involving LCP1 is a cause of B-cell non-Hodgkin lymphomas (B-cell NHL). Translocation t(3;13)(q27;q14), with BCL6. {ECO:0000269|PubMed:10469447}.; DISEASE: Note=Defects in LCP1 has been found in a patient with isolated coloboma, a defect of the eye characterized by the absence of ocular structures due to abnormal morphogenesis of the optic cup and stalk, and …	actin filament bundle assembly [GO:0051017]; actin filament network formation [GO:0051639]; animal organ regeneration [GO:0031100]; cell migration [GO:0016477]; extracellular matrix disassembly [GO:0022617]; interleukin-12-mediated signaling pathway [GO:0035722]; positive regulation of podosome assembly [GO:0071803]; protein kinase A signaling [GO:0010737]; regulation of intracellular protein tra…	actin cytoskeleton [GO:0015629]; actin filament [GO:0005884]; actin filament bundle [GO:0032432]; cell junction [GO:0030054]; cytoplasm [GO:0005737]; cytosol [GO:0005829]; extracellular exosome [GO:0070062]; extracellular space [GO:0005615]; filopodium [GO:0030175]; focal adhesion [GO:0005925]; phagocytic cup [GO:0001891]; plasma membrane [GO:0005886]; podosome [GO:0002102]; ruffle [GO:0001726]; …	actin binding [GO:0003779]; actin filament binding [GO:0051015]; calcium ion binding [GO:0005509]; GTPase binding [GO:0051020]; identical protein binding [GO:0042802]; integrin binding [GO:0005178]	actin cytoskeleton [GO:0015629]; actin filament [GO:0005884]; actin filament bundle [GO:0032432]; cell junction [GO:0030054]; cytoplasm [GO:0005737]; cytosol [GO:0005829]; extracellular exosome [GO:0070062]; extracellular space [GO:0005615]; filopodium [GO:0030175]; focal adhesion [GO:0005925]; phagocytic cup [GO:0001891]; plasma membrane [GO:0005886]; podosome [GO:0002102]; ruffle [GO:0001726]; …	GO:0001726; GO:0001891; GO:0002102; GO:0002286; GO:0003779; GO:0005178; GO:0005509; GO:0005615; GO:0005737; GO:0005829; GO:0005884; GO:0005886; GO:0005925; GO:0010737; GO:0015629; GO:0016477; GO:0022617; GO:0030054; GO:0030175; GO:0031100; GO:0032432; GO:0032587; GO:0033157; GO:0035722; GO:0042802; GO:0051015; GO:0051017; GO:0051020; GO:0051639; GO:0070062; GO:0071803
	P06733	ENOA_HUMAN	reviewed	Alpha-enolase (EC 4.2.1.11) (2-phospho-D-glycerate hydro-lyase) (C-myc promoter-binding protein) (Enolase 1) (MBP-1) (MPB-1) (Non-neural enolase) (NNE) (Phosphopyruvate hydratase) (Plasminogen-binding protein)	ENO1 ENO1L1 MBPB1 MPB1	Homo sapiens (Human)	TISSUE SPECIFICITY: The alpha/alpha homodimer is expressed in embryo and in most adult tissues. The alpha/beta heterodimer and the beta/beta homodimer are found in striated muscle, and the alpha/gamma heterodimer and the gamma/gamma homodimer in neurons.	DEVELOPMENTAL STAGE: During ontogenesis, there is a transition from the alpha/alpha homodimer to the alpha/beta heterodimer in striated muscle cells, and to the alpha/gamma heterodimer in nerve cells.		canonical glycolysis [GO:0061621]; gluconeogenesis [GO:0006094]; glycolytic process [GO:0006096]; negative regulation of cell growth [GO:0030308]; negative regulation of hypoxia-induced intrinsic apoptotic signaling pathway [GO:1903298]; negative regulation of transcription, DNA-templated [GO:0045892]; negative regulation of transcription by RNA polymerase II [GO:0000122]; positive regulation of …	cell cortex region [GO:0099738]; cell surface [GO:0009986]; cytoplasm [GO:0005737]; cytosol [GO:0005829]; extracellular exosome [GO:0070062]; extracellular space [GO:0005615]; M band [GO:0031430]; membrane [GO:0016020]; nucleus [GO:0005634]; phosphopyruvate hydratase complex [GO:0000015]; plasma membrane [GO:0005886]	cadherin binding [GO:0045296]; DNA-binding transcription repressor activity, RNA polymerase II-specific [GO:0001227]; GTPase binding [GO:0051020]; magnesium ion binding [GO:0000287]; phosphopyruvate hydratase activity [GO:0004634]; protein homodimerization activity [GO:0042803]; RNA binding [GO:0003723]; RNA polymerase II transcription regulatory region sequence-specific DNA binding [GO:0000977]	cell cortex region [GO:0099738]; cell surface [GO:0009986]; cytoplasm [GO:0005737]; cytosol [GO:0005829]; extracellular exosome [GO:0070062]; extracellular space [GO:0005615]; M band [GO:0031430]; membrane [GO:0016020]; nucleus [GO:0005634]; phosphopyruvate hydratase complex [GO:0000015]; plasma membrane [GO:0005886]; cadherin binding [GO:0045296]; DNA-binding transcription repressor activity, RN…	GO:0000015; GO:0000122; GO:0000287; GO:0000977; GO:0001227; GO:0003723; GO:0004634; GO:0005615; GO:0005634; GO:0005737; GO:0005829; GO:0005886; GO:0006094; GO:0006096; GO:0009615; GO:0009986; GO:0010756; GO:0016020; GO:0030308; GO:0031430; GO:0032889; GO:0042803; GO:0045296; GO:0045892; GO:0045933; GO:0051020; GO:0061621; GO:0070062; GO:0099738; GO:1903298; GO:2001171
	P20742	PZP_HUMAN	reviewed	pregnancy zone protein (C3 and PZP-like alpha-2-macroglobulin domain-containing protein 6)	PZP CPAMD6	Homo sapiens (Human)	TISSUE SPECIFICITY: Plasma. Prominent constituent of late-pregnancy sera.			female pregnancy [GO:0007565]	blood microparticle [GO:0072562]; extracellular exosome [GO:0070062]; extracellular region [GO:0005576]	endopeptidase inhibitor activity [GO:0004866]; protease binding [GO:0002020]; serine-type endopeptidase inhibitor activity [GO:0004867]	blood microparticle [GO:0072562]; extracellular exosome [GO:0070062]; extracellular region [GO:0005576]; endopeptidase inhibitor activity [GO:0004866]; protease binding [GO:0002020]; serine-type endopeptidase inhibitor activity [GO:0004867]; female pregnancy [GO:0007565]	GO:0002020; GO:0004866; GO:0004867; GO:0005576; GO:0007565; GO:0070062; GO:0072562
	P18827	SDC1_HUMAN	reviewed	Syndecan-1 (SYND1) (CD antigen CD138)	SDC1 SDC	Homo sapiens (Human)				canonical Wnt signaling pathway [GO:0060070]; cell migration [GO:0016477]; cytokine-mediated signaling pathway [GO:0019221]; glycosaminoglycan biosynthetic process [GO:0006024]; glycosaminoglycan catabolic process [GO:0006027]; inflammatory response [GO:0006954]; leukocyte migration [GO:0050900]; myoblast development [GO:0048627]; odontogenesis [GO:0042476]; positive regulation of exosomal secret…	cell surface [GO:0009986]; external side of plasma membrane [GO:0009897]; extracellular exosome [GO:0070062]; Golgi lumen [GO:0005796]; integral component of plasma membrane [GO:0005887]; lysosomal lumen [GO:0043202]; plasma membrane [GO:0005886]; protein-containing complex [GO:0032991]	identical protein binding [GO:0042802]; protein C-terminus binding [GO:0008022]	cell surface [GO:0009986]; external side of plasma membrane [GO:0009897]; extracellular exosome [GO:0070062]; Golgi lumen [GO:0005796]; integral component of plasma membrane [GO:0005887]; lysosomal lumen [GO:0043202]; plasma membrane [GO:0005886]; protein-containing complex [GO:0032991]; identical protein binding [GO:0042802]; protein C-terminus binding [GO:0008022]; canonical Wnt signaling pathw…	GO:0001523; GO:0001657; GO:0005796; GO:0005886; GO:0005887; GO:0006024; GO:0006027; GO:0006954; GO:0008022; GO:0009636; GO:0009897; GO:0009986; GO:0016477; GO:0019221; GO:0032991; GO:0042060; GO:0042476; GO:0042542; GO:0042802; GO:0043202; GO:0048627; GO:0050900; GO:0051384; GO:0051591; GO:0051592; GO:0055002; GO:0060009; GO:0060070; GO:0070062; GO:1903543; GO:1903553
	P25311	ZA2G_HUMAN	reviewed	Zinc-alpha-2-glycoprotein (Zn-alpha-2-GP) (Zn-alpha-2-glycoprotein)	AZGP1 ZAG ZNGP1	Homo sapiens (Human)	TISSUE SPECIFICITY: Blood plasma, seminal plasma, urine, saliva, sweat, epithelial cells of various human glands, liver.			antigen processing and presentation of endogenous peptide antigen via MHC class Ib [GO:0002476]; cell adhesion [GO:0007155]; detection of chemical stimulus involved in sensory perception of bitter taste [GO:0001580]; negative regulation of cell population proliferation [GO:0008285]; retina homeostasis [GO:0001895]; transmembrane transport [GO:0055085]	collagen-containing extracellular matrix [GO:0062023]; external side of plasma membrane [GO:0009897]; extracellular exosome [GO:0070062]; extracellular region [GO:0005576]; extracellular space [GO:0005615]; nucleus [GO:0005634]	protein transmembrane transporter activity [GO:0008320]; ribonuclease activity [GO:0004540]	collagen-containing extracellular matrix [GO:0062023]; external side of plasma membrane [GO:0009897]; extracellular exosome [GO:0070062]; extracellular region [GO:0005576]; extracellular space [GO:0005615]; nucleus [GO:0005634]; protein transmembrane transporter activity [GO:0008320]; ribonuclease activity [GO:0004540]; antigen processing and presentation of endogenous peptide antigen via MHC cla…	GO:0001580; GO:0001895; GO:0002476; GO:0004540; GO:0005576; GO:0005615; GO:0005634; GO:0007155; GO:0008285; GO:0008320; GO:0009897; GO:0055085; GO:0062023; GO:0070062
	P02675	FIBB_HUMAN	reviewed	Fibrinogen beta chain [Cleaved into: Fibrinopeptide B; Fibrinogen beta chain]	FGB	Homo sapiens (Human)	TISSUE SPECIFICITY: Detected in blood plasma (at protein level). {ECO:0000269|PubMed:10074346, ECO:0000269|PubMed:19296670, ECO:0000269|PubMed:9628725}.		DISEASE: Congenital afibrinogenemia (CAFBN) [MIM:202400]: Rare autosomal recessive disorder is characterized by bleeding that varies from mild to severe and by complete absence or extremely low levels of plasma and platelet fibrinogen. {ECO:0000269|PubMed:10666208, ECO:0000269|PubMed:11468164, ECO:0000269|PubMed:15070683, ECO:0000269|PubMed:25427968}. Note=The disease is caused by mutations affec…	adaptive immune response [GO:0002250]; blood coagulation [GO:0007596]; blood coagulation, fibrin clot formation [GO:0072378]; cell adhesion [GO:0007155]; cell-matrix adhesion [GO:0007160]; cellular protein-containing complex assembly [GO:0034622]; cellular response to interleukin-1 [GO:0071347]; cellular response to leptin stimulus [GO:0044320]; extracellular matrix organization [GO:0030198]; fib…	blood microparticle [GO:0072562]; cell cortex [GO:0005938]; cell surface [GO:0009986]; collagen-containing extracellular matrix [GO:0062023]; endoplasmic reticulum [GO:0005783]; external side of plasma membrane [GO:0009897]; extracellular exosome [GO:0070062]; extracellular region [GO:0005576]; extracellular space [GO:0005615]; extracellular vesicle [GO:1903561]; fibrinogen complex [GO:0005577]; …	chaperone binding [GO:0051087]; extracellular matrix structural constituent [GO:0005201]; signaling receptor binding [GO:0005102]; structural molecule activity [GO:0005198]	blood microparticle [GO:0072562]; cell cortex [GO:0005938]; cell surface [GO:0009986]; collagen-containing extracellular matrix [GO:0062023]; endoplasmic reticulum [GO:0005783]; external side of plasma membrane [GO:0009897]; extracellular exosome [GO:0070062]; extracellular region [GO:0005576]; extracellular space [GO:0005615]; extracellular vesicle [GO:1903561]; fibrinogen complex [GO:0005577]; …	GO:0002224; GO:0002250; GO:0002576; GO:0005102; GO:0005198; GO:0005201; GO:0005576; GO:0005577; GO:0005615; GO:0005783; GO:0005886; GO:0005938; GO:0007155; GO:0007160; GO:0007596; GO:0009897; GO:0009986; GO:0030198; GO:0031091; GO:0031093; GO:0031639; GO:0034116; GO:0034622; GO:0042730; GO:0043152; GO:0044320; GO:0045087; GO:0045907; GO:0045921; GO:0050714; GO:0051087; GO:0051258; GO:0051592; GO:…
	Q5D862	FILA2_HUMAN	reviewed	Filaggrin-2 (FLG-2) (Intermediate filament-associated and psoriasis-susceptibility protein) (Ifapsoriasin)	FLG2 IFPS	Homo sapiens (Human)	TISSUE SPECIFICITY: Expressed in skin, thymus, stomach and placenta, but not detected in heart, brain, liver, lung, bone marrow, small intestine, spleen, prostate, colon, adrenal gland, kidney, pancreas, mammary gland, bladder, thyroid, salivary gland and trachea. Weakly expressed in esophagus, tonsils and testis (at protein level). In the skin, strongly expressed in the upper stratum granulosum …		DISEASE: Peeling skin syndrome 6 (PSS6) [MIM:618084]: A form of peeling skin syndrome, a genodermatosis characterized by generalized, continuous shedding of the outer layers of the epidermis. Two main PSS subtypes have been suggested. Patients with non-inflammatory PSS (type A) manifest white scaling, with painless and easy removal of the skin, irritation when in contact with water, dust and sand…	cell adhesion [GO:0007155]; epidermis morphogenesis [GO:0048730]; establishment of skin barrier [GO:0061436]; neutrophil degranulation [GO:0043312]	cornified envelope [GO:0001533]; cytoplasm [GO:0005737]; extracellular region [GO:0005576]; keratohyalin granule [GO:0036457]; nucleus [GO:0005634]; tertiary granule lumen [GO:1904724]	calcium ion binding [GO:0005509]; structural molecule activity [GO:0005198]; transition metal ion binding [GO:0046914]	cornified envelope [GO:0001533]; cytoplasm [GO:0005737]; extracellular region [GO:0005576]; keratohyalin granule [GO:0036457]; nucleus [GO:0005634]; tertiary granule lumen [GO:1904724]; calcium ion binding [GO:0005509]; structural molecule activity [GO:0005198]; transition metal ion binding [GO:0046914]; cell adhesion [GO:0007155]; epidermis morphogenesis [GO:0048730]; establishment of skin barri…	GO:0001533; GO:0005198; GO:0005509; GO:0005576; GO:0005634; GO:0005737; GO:0007155; GO:0036457; GO:0043312; GO:0046914; GO:0048730; GO:0061436; GO:1904724
	P02746	C1QB_HUMAN	reviewed	Complement C1q subcomponent subunit B	C1QB	Homo sapiens (Human)			DISEASE: Complement component C1q deficiency (C1QD) [MIM:613652]: A disorder caused by impaired activation of the complement classical pathway. It generally leads to severe immune complex disease with features of systemic lupus erythematosus and glomerulonephritis. {ECO:0000269|PubMed:9476130}. Note=The disease is caused by mutations affecting the gene represented in this entry.	complement activation [GO:0006956]; complement activation, classical pathway [GO:0006958]; innate immune response [GO:0045087]; regulation of complement activation [GO:0030449]; synapse pruning [GO:0098883]	blood microparticle [GO:0072562]; collagen-containing extracellular matrix [GO:0062023]; collagen trimer [GO:0005581]; complement component C1 complex [GO:0005602]; extracellular region [GO:0005576]; postsynapse [GO:0098794]; synapse [GO:0045202]		blood microparticle [GO:0072562]; collagen trimer [GO:0005581]; collagen-containing extracellular matrix [GO:0062023]; complement component C1 complex [GO:0005602]; extracellular region [GO:0005576]; postsynapse [GO:0098794]; synapse [GO:0045202]; complement activation [GO:0006956]; complement activation, classical pathway [GO:0006958]; innate immune response [GO:0045087]; regulation of complemen…	GO:0005576; GO:0005581; GO:0005602; GO:0006956; GO:0006958; GO:0030449; GO:0045087; GO:0045202; GO:0062023; GO:0072562; GO:0098794; GO:0098883
	P60709	ACTB_HUMAN	reviewed	Actin, cytoplasmic 1 (Beta-actin) [Cleaved into: Actin, cytoplasmic 1, N-terminally processed]	ACTB	Homo sapiens (Human)			DISEASE: Dystonia, juvenile-onset (DJO) [MIM:607371]: A form of dystonia with juvenile onset. Dystonia is defined by the presence of sustained involuntary muscle contraction, often leading to abnormal postures. Patients with juvenile-onset dystonia manifest progressive, generalized, dopa-unresponsive dystonia, developmental malformations and sensory hearing loss. {ECO:0000269|PubMed:16685646}. No…	adherens junction assembly [GO:0034333]; apical protein localization [GO:0045176]; ATP-dependent chromatin remodeling [GO:0043044]; axonogenesis [GO:0007409]; cell junction assembly [GO:0034329]; cell motility [GO:0048870]; cellular response to cytochalasin B [GO:0072749]; ephrin receptor signaling pathway [GO:0048013]; establishment or maintenance of cell polarity [GO:0007163]; Fc-gamma receptor…	actin cytoskeleton [GO:0015629]; actin filament [GO:0005884]; adherens junction [GO:0005912]; apical junction complex [GO:0043296]; axon [GO:0030424]; blood microparticle [GO:0072562]; cell-cell junction [GO:0005911]; cytoplasm [GO:0005737]; cytoplasmic ribonucleoprotein granule [GO:0036464]; cytoskeleton [GO:0005856]; cytosol [GO:0005829]; dense body [GO:0097433]; extracellular exosome [GO:00700…	ATP binding [GO:0005524]; identical protein binding [GO:0042802]; kinesin binding [GO:0019894]; nitric-oxide synthase binding [GO:0050998]; protein kinase binding [GO:0019901]; structural constituent of cytoskeleton [GO:0005200]; structural constituent of postsynaptic actin cytoskeleton [GO:0098973]; Tat protein binding [GO:0030957]; tau protein binding [GO:0048156]	actin cytoskeleton [GO:0015629]; actin filament [GO:0005884]; adherens junction [GO:0005912]; apical junction complex [GO:0043296]; axon [GO:0030424]; blood microparticle [GO:0072562]; cell-cell junction [GO:0005911]; cytoplasm [GO:0005737]; cytoplasmic ribonucleoprotein granule [GO:0036464]; cytoskeleton [GO:0005856]; cytosol [GO:0005829]; dense body [GO:0097433]; extracellular exosome [GO:00700…	GO:0000079; GO:0000790; GO:0001738; GO:0001895; GO:0005200; GO:0005524; GO:0005615; GO:0005634; GO:0005654; GO:0005737; GO:0005829; GO:0005856; GO:0005884; GO:0005886; GO:0005911; GO:0005912; GO:0005925; GO:0007163; GO:0007409; GO:0015629; GO:0016020; GO:0016579; GO:0019894; GO:0019901; GO:0021762; GO:0022898; GO:0030027; GO:0030424; GO:0030957; GO:0031982; GO:0032091; GO:0032991; GO:0034329; GO:…
	P29508	SPB3_HUMAN	reviewed	Serpin B3 (Protein T4-A) (Squamous cell carcinoma antigen 1) (SCCA-1)	SERPINB3 SCCA SCCA1	Homo sapiens (Human)	TISSUE SPECIFICITY: Squamous cells. Expressed in some hepatocellular carcinoma (at protein level). {ECO:0000269|PubMed:14970861}.	DEVELOPMENTAL STAGE: Its expression is closely related to cellular differentiation in both normal and malignant squamous cells.		autocrine signaling [GO:0035425]; negative regulation of catalytic activity [GO:0043086]; negative regulation of endopeptidase activity [GO:0010951]; negative regulation of JUN kinase activity [GO:0043508]; negative regulation of peptidase activity [GO:0010466]; negative regulation of proteolysis [GO:0045861]; neutrophil degranulation [GO:0043312]; paracrine signaling [GO:0038001]; positive regul…	azurophil granule lumen [GO:0035578]; cytoplasm [GO:0005737]; cytoplasmic vesicle [GO:0031410]; extracellular exosome [GO:0070062]; extracellular region [GO:0005576]; extracellular space [GO:0005615]; nucleus [GO:0005634]; vesicle [GO:0031982]	cysteine-type endopeptidase inhibitor activity [GO:0004869]; protease binding [GO:0002020]; serine-type endopeptidase inhibitor activity [GO:0004867]; virus receptor activity [GO:0001618]	azurophil granule lumen [GO:0035578]; cytoplasm [GO:0005737]; cytoplasmic vesicle [GO:0031410]; extracellular exosome [GO:0070062]; extracellular region [GO:0005576]; extracellular space [GO:0005615]; nucleus [GO:0005634]; vesicle [GO:0031982]; cysteine-type endopeptidase inhibitor activity [GO:0004869]; protease binding [GO:0002020]; serine-type endopeptidase inhibitor activity [GO:0004867]; vir…	GO:0001618; GO:0002020; GO:0004867; GO:0004869; GO:0005576; GO:0005615; GO:0005634; GO:0005737; GO:0008284; GO:0010466; GO:0010718; GO:0010950; GO:0010951; GO:0030335; GO:0031410; GO:0031982; GO:0035425; GO:0035578; GO:0038001; GO:0043086; GO:0043312; GO:0043508; GO:0045861; GO:0070062
	P62081	RS7_HUMAN	reviewed	40S ribosomal protein S7 (Small ribosomal subunit protein eS7)	RPS7	Homo sapiens (Human)			DISEASE: Diamond-Blackfan anemia 8 (DBA8) [MIM:612563]: A form of Diamond-Blackfan anemia, a congenital non-regenerative hypoplastic anemia that usually presents early in infancy. Diamond-Blackfan anemia is characterized by a moderate to severe macrocytic anemia, erythroblastopenia, and an increased risk of malignancy. 30 to 40% of Diamond-Blackfan anemia patients present with short stature and c…	negative regulation of ubiquitin-dependent protein catabolic process [GO:2000059]; negative regulation of ubiquitin protein ligase activity [GO:1904667]; nuclear-transcribed mRNA catabolic process, nonsense-mediated decay [GO:0000184]; positive regulation of gene expression [GO:0010628]; positive regulation of intrinsic apoptotic signaling pathway by p53 class mediator [GO:1902255]; protein stabi…	cytosol [GO:0005829]; cytosolic small ribosomal subunit [GO:0022627]; focal adhesion [GO:0005925]; membrane [GO:0016020]; microtubule organizing center [GO:0005815]; nucleolus [GO:0005730]; nucleoplasm [GO:0005654]; nucleus [GO:0005634]; protein-containing complex [GO:0032991]; ribonucleoprotein complex [GO:1990904]; ribosome [GO:0005840]; small-subunit processome [GO:0032040]	mRNA 3'-UTR binding [GO:0003730]; mRNA 5'-UTR binding [GO:0048027]; protein kinase binding [GO:0019901]; RNA binding [GO:0003723]; structural constituent of ribosome [GO:0003735]; ubiquitin ligase inhibitor activity [GO:1990948]	cytosol [GO:0005829]; cytosolic small ribosomal subunit [GO:0022627]; focal adhesion [GO:0005925]; membrane [GO:0016020]; microtubule organizing center [GO:0005815]; nucleolus [GO:0005730]; nucleoplasm [GO:0005654]; nucleus [GO:0005634]; protein-containing complex [GO:0032991]; ribonucleoprotein complex [GO:1990904]; ribosome [GO:0005840]; small-subunit processome [GO:0032040]; mRNA 3'-UTR bindin…	GO:0000184; GO:0003723; GO:0003730; GO:0003735; GO:0005634; GO:0005654; GO:0005730; GO:0005815; GO:0005829; GO:0005840; GO:0005925; GO:0006364; GO:0006412; GO:0006413; GO:0006614; GO:0010628; GO:0016020; GO:0019083; GO:0019901; GO:0022627; GO:0032040; GO:0032991; GO:0042274; GO:0048027; GO:0050821; GO:1902255; GO:1904667; GO:1990904; GO:1990948; GO:2000059
	P15531	NDKA_HUMAN	reviewed	Nucleoside diphosphate kinase A (NDK A) (NDP kinase A) (EC 2.7.4.6) (Granzyme A-activated DNase) (GAAD) (Metastasis inhibition factor nm23) (NM23-H1) (Tumor metastatic process-associated protein)	NME1 NDPKA NM23	Homo sapiens (Human)	TISSUE SPECIFICITY: Isoform 1 is expressed in heart, brain, placenta, lung, liver, skeletal muscle, pancreas, spleen and thymus. Expressed in lung carcinoma cell lines but not in normal lung tissues. Isoform 2 is ubiquitously expressed and its expression is also related to tumor differentiation. {ECO:0000269|PubMed:10512675, ECO:0000269|PubMed:12601555, ECO:0000269|PubMed:16442775}.			cellular response to drug [GO:0035690]; cellular response to fatty acid [GO:0071398]; cellular response to glucose stimulus [GO:0071333]; CTP biosynthetic process [GO:0006241]; endocytosis [GO:0006897]; GTP biosynthetic process [GO:0006183]; hippocampus development [GO:0021766]; lactation [GO:0007595]; negative regulation of cell population proliferation [GO:0008285]; negative regulation of gene …	centrosome [GO:0005813]; cytoplasm [GO:0005737]; cytosol [GO:0005829]; extracellular exosome [GO:0070062]; intermediate filament [GO:0005882]; membrane [GO:0016020]; mitochondrial outer membrane [GO:0005741]; nucleus [GO:0005634]; perinuclear region of cytoplasm [GO:0048471]; ruffle membrane [GO:0032587]	ATP binding [GO:0005524]; deoxyribonuclease activity [GO:0004536]; enzyme binding [GO:0019899]; gamma-tubulin binding [GO:0043015]; GTP binding [GO:0005525]; identical protein binding [GO:0042802]; intermediate filament binding [GO:0019215]; magnesium ion binding [GO:0000287]; nucleoside diphosphate kinase activity [GO:0004550]; ribosomal small subunit binding [GO:0043024]; RNA binding [GO:000372…	centrosome [GO:0005813]; cytoplasm [GO:0005737]; cytosol [GO:0005829]; extracellular exosome [GO:0070062]; intermediate filament [GO:0005882]; membrane [GO:0016020]; mitochondrial outer membrane [GO:0005741]; nucleus [GO:0005634]; perinuclear region of cytoplasm [GO:0048471]; ruffle membrane [GO:0032587]; ATP binding [GO:0005524]; deoxyribonuclease activity [GO:0004536]; enzyme binding [GO:001989…	GO:0000287; GO:0000977; GO:0002762; GO:0003697; GO:0003723; GO:0004536; GO:0004550; GO:0005524; GO:0005525; GO:0005634; GO:0005737; GO:0005741; GO:0005813; GO:0005829; GO:0005882; GO:0006183; GO:0006228; GO:0006241; GO:0006897; GO:0007595; GO:0008285; GO:0010629; GO:0010976; GO:0014075; GO:0015949; GO:0016020; GO:0019215; GO:0019899; GO:0021766; GO:0032587; GO:0033574; GO:0035690; GO:0042802; GO:…
	P48147	PPCE_HUMAN	reviewed	Prolyl endopeptidase (PE) (EC 3.4.21.26) (Post-proline cleaving enzyme)	PREP PEP	Homo sapiens (Human)				proteolysis [GO:0006508]	cytoplasm [GO:0005737]; cytosol [GO:0005829]; membrane [GO:0016020]; nucleus [GO:0005634]	endopeptidase activity [GO:0004175]; oligopeptidase activity [GO:0070012]; serine-type endopeptidase activity [GO:0004252]; serine-type peptidase activity [GO:0008236]	cytoplasm [GO:0005737]; cytosol [GO:0005829]; membrane [GO:0016020]; nucleus [GO:0005634]; endopeptidase activity [GO:0004175]; oligopeptidase activity [GO:0070012]; serine-type endopeptidase activity [GO:0004252]; serine-type peptidase activity [GO:0008236]; proteolysis [GO:0006508]	GO:0004175; GO:0004252; GO:0005634; GO:0005737; GO:0005829; GO:0006508; GO:0008236; GO:0016020; GO:0070012
	P0DP23	CALM1_HUMAN	reviewed	Calmodulin-1	CALM1 CALM CAM CAM1	Homo sapiens (Human)			DISEASE: Ventricular tachycardia, catecholaminergic polymorphic, 4 (CPVT4) [MIM:614916]: An arrhythmogenic disorder characterized by stress-induced, bidirectional ventricular tachycardia that may degenerate into cardiac arrest and cause sudden death. Patients present with recurrent syncope, seizures, or sudden death after physical activity or emotional stress. CPVT4 inheritance is autosomal domin…	activation of adenylate cyclase activity [GO:0007190]; calcium-mediated signaling [GO:0019722]; detection of calcium ion [GO:0005513]; establishment of protein localization to mitochondrial membrane [GO:0090151]; Fc-epsilon receptor signaling pathway [GO:0038095]; G2/M transition of mitotic cell cycle [GO:0000086]; glycogen catabolic process [GO:0005980]; G protein-coupled receptor signaling path…	calcium channel complex [GO:0034704]; catalytic complex [GO:1902494]; centrosome [GO:0005813]; cytoplasm [GO:0005737]; cytosol [GO:0005829]; extracellular region [GO:0005576]; growth cone [GO:0030426]; mitochondrial membrane [GO:0031966]; myelin sheath [GO:0043209]; nucleoplasm [GO:0005654]; nucleus [GO:0005634]; plasma membrane [GO:0005886]; protein-containing complex [GO:0032991]; sarcomere [GO…	adenylate cyclase activator activity [GO:0010856]; adenylate cyclase binding [GO:0008179]; calcium channel inhibitor activity [GO:0019855]; calcium-dependent protein binding [GO:0048306]; calcium ion binding [GO:0005509]; disordered domain specific binding [GO:0097718]; enzyme regulator activity [GO:0030234]; ion channel binding [GO:0044325]; nitric-oxide synthase binding [GO:0050998]; nitric-oxi…	calcium channel complex [GO:0034704]; catalytic complex [GO:1902494]; centrosome [GO:0005813]; cytoplasm [GO:0005737]; cytosol [GO:0005829]; extracellular region [GO:0005576]; growth cone [GO:0030426]; mitochondrial membrane [GO:0031966]; myelin sheath [GO:0043209]; nucleoplasm [GO:0005654]; nucleus [GO:0005634]; plasma membrane [GO:0005886]; protein-containing complex [GO:0032991]; sarcomere [GO…	GO:0000086; GO:0000165; GO:0000226; GO:0000922; GO:0001975; GO:0002027; GO:0002576; GO:0005509; GO:0005513; GO:0005576; GO:0005634; GO:0005654; GO:0005737; GO:0005813; GO:0005829; GO:0005876; GO:0005886; GO:0005980; GO:0006936; GO:0007186; GO:0007190; GO:0007223; GO:0008076; GO:0008179; GO:0010800; GO:0010801; GO:0010856; GO:0010880; GO:0010881; GO:0016032; GO:0019722; GO:0019855; GO:0019901; GO:…
	P00915	CAH1_HUMAN	reviewed	Carbonic anhydrase 1 (EC 4.2.1.1) (Carbonate dehydratase I) (Carbonic anhydrase B) (CAB) (Carbonic anhydrase I) (CA-I)	CA1	Homo sapiens (Human)				bicarbonate transport [GO:0015701]; interleukin-12-mediated signaling pathway [GO:0035722]; one-carbon metabolic process [GO:0006730]	cytoplasm [GO:0005737]; cytosol [GO:0005829]; extracellular exosome [GO:0070062]	arylesterase activity [GO:0004064]; carbonate dehydratase activity [GO:0004089]; hydro-lyase activity [GO:0016836]; zinc ion binding [GO:0008270]	cytoplasm [GO:0005737]; cytosol [GO:0005829]; extracellular exosome [GO:0070062]; arylesterase activity [GO:0004064]; carbonate dehydratase activity [GO:0004089]; hydro-lyase activity [GO:0016836]; zinc ion binding [GO:0008270]; bicarbonate transport [GO:0015701]; interleukin-12-mediated signaling pathway [GO:0035722]; one-carbon metabolic process [GO:0006730]	GO:0004064; GO:0004089; GO:0005737; GO:0005829; GO:0006730; GO:0008270; GO:0015701; GO:0016836; GO:0035722; GO:0070062
	P19823	ITIH2_HUMAN	reviewed	Inter-alpha-trypsin inhibitor heavy chain H2 (ITI heavy chain H2) (ITI-HC2) (Inter-alpha-inhibitor heavy chain 2) (Inter-alpha-trypsin inhibitor complex component II) (Serum-derived hyaluronan-associated protein) (SHAP)	ITIH2 IGHEP2	Homo sapiens (Human)	TISSUE SPECIFICITY: Plasma.			cellular protein metabolic process [GO:0044267]; hyaluronan metabolic process [GO:0030212]; post-translational protein modification [GO:0043687]	blood microparticle [GO:0072562]; collagen-containing extracellular matrix [GO:0062023]; endoplasmic reticulum lumen [GO:0005788]; extracellular exosome [GO:0070062]; extracellular region [GO:0005576]	endopeptidase inhibitor activity [GO:0004866]; serine-type endopeptidase inhibitor activity [GO:0004867]	blood microparticle [GO:0072562]; collagen-containing extracellular matrix [GO:0062023]; endoplasmic reticulum lumen [GO:0005788]; extracellular exosome [GO:0070062]; extracellular region [GO:0005576]; endopeptidase inhibitor activity [GO:0004866]; serine-type endopeptidase inhibitor activity [GO:0004867]; cellular protein metabolic process [GO:0044267]; hyaluronan metabolic process [GO:0030212];…	GO:0004866; GO:0004867; GO:0005576; GO:0005788; GO:0030212; GO:0043687; GO:0044267; GO:0062023; GO:0070062; GO:0072562
	P78509	RELN_HUMAN	reviewed	Reelin (EC 3.4.21.-)	RELN	Homo sapiens (Human)	TISSUE SPECIFICITY: Abundantly produced during brain ontogenesis by the Cajal-Retzius cells and other pioneer neurons located in the telencephalic marginal zone and by granule cells of the external granular layer of the cerebellum. In adult brain, preferentially expressed in GABAergic interneurons of prefrontal cortices, temporal cortex, hippocampus and glutamatergic granule cells of cerebellum. …	DEVELOPMENTAL STAGE: Expressed in fetal and postnatal brain and liver. Expression in postnatal human brain is high in the cerebellum.	DISEASE: Lissencephaly 2 (LIS2) [MIM:257320]: A classic type lissencephaly associated with ataxia, mental retardation, seizures and abnormalities of the cerebellum, hippocampus and brainstem. {ECO:0000269|PubMed:10973257}. Note=The disease is caused by mutations affecting the gene represented in this entry.; DISEASE: Epilepsy, familial temporal lobe, 7 (ETL7) [MIM:616436]: A focal form of epileps…	associative learning [GO:0008306]; axon guidance [GO:0007411]; brain development [GO:0007420]; cell adhesion [GO:0007155]; cell morphogenesis involved in differentiation [GO:0000904]; central nervous system development [GO:0007417]; cerebral cortex tangential migration [GO:0021800]; dendrite development [GO:0016358]; glial cell differentiation [GO:0010001]; hippocampus development [GO:0021766]; l…	cytoplasm [GO:0005737]; dendrite [GO:0030425]; extracellular matrix [GO:0031012]; extracellular region [GO:0005576]; extracellular space [GO:0005615]; neuron projection [GO:0043005]; plasma membrane [GO:0005886]	lipoprotein particle receptor binding [GO:0070325]; metal ion binding [GO:0046872]; serine-type peptidase activity [GO:0008236]; very-low-density lipoprotein particle receptor binding [GO:0070326]	cytoplasm [GO:0005737]; dendrite [GO:0030425]; extracellular matrix [GO:0031012]; extracellular region [GO:0005576]; extracellular space [GO:0005615]; neuron projection [GO:0043005]; plasma membrane [GO:0005886]; lipoprotein particle receptor binding [GO:0070325]; metal ion binding [GO:0046872]; serine-type peptidase activity [GO:0008236]; very-low-density lipoprotein particle receptor binding [G…	GO:0000904; GO:0001764; GO:0005576; GO:0005615; GO:0005737; GO:0005886; GO:0007155; GO:0007411; GO:0007417; GO:0007420; GO:0007616; GO:0007626; GO:0008236; GO:0008306; GO:0010001; GO:0010976; GO:0014068; GO:0016358; GO:0018108; GO:0021511; GO:0021517; GO:0021766; GO:0021800; GO:0021819; GO:0030425; GO:0031012; GO:0032008; GO:0032793; GO:0038026; GO:0043005; GO:0045860; GO:0046872; GO:0048265; GO:…
	P62913	RL11_HUMAN	reviewed	60S ribosomal protein L11 (CLL-associated antigen KW-12) (Large ribosomal subunit protein uL5)	RPL11	Homo sapiens (Human)			DISEASE: Diamond-Blackfan anemia 7 (DBA7) [MIM:612562]: A form of Diamond-Blackfan anemia, a congenital non-regenerative hypoplastic anemia that usually presents early in infancy. Diamond-Blackfan anemia is characterized by a moderate to severe macrocytic anemia, erythroblastopenia, and an increased risk of malignancy. 30 to 40% of Diamond-Blackfan anemia patients present with short stature and c…	cytoplasmic translation [GO:0002181]; negative regulation of proteasomal ubiquitin-dependent protein catabolic process [GO:0032435]; negative regulation of protein neddylation [GO:2000435]; negative regulation of ubiquitin-dependent protein catabolic process [GO:2000059]; negative regulation of ubiquitin protein ligase activity [GO:1904667]; nuclear-transcribed mRNA catabolic process, nonsense-me…	cytoplasm [GO:0005737]; cytosol [GO:0005829]; cytosolic large ribosomal subunit [GO:0022625]; extracellular exosome [GO:0070062]; membrane [GO:0016020]; nucleolus [GO:0005730]; nucleoplasm [GO:0005654]; polysomal ribosome [GO:0042788]; protein-containing complex [GO:0032991]	5S rRNA binding [GO:0008097]; RNA binding [GO:0003723]; structural constituent of ribosome [GO:0003735]; ubiquitin ligase inhibitor activity [GO:1990948]; ubiquitin protein ligase binding [GO:0031625]	cytoplasm [GO:0005737]; cytosol [GO:0005829]; cytosolic large ribosomal subunit [GO:0022625]; extracellular exosome [GO:0070062]; membrane [GO:0016020]; nucleolus [GO:0005730]; nucleoplasm [GO:0005654]; polysomal ribosome [GO:0042788]; protein-containing complex [GO:0032991]; 5S rRNA binding [GO:0008097]; RNA binding [GO:0003723]; structural constituent of ribosome [GO:0003735]; ubiquitin ligase …	GO:0000027; GO:0000184; GO:0002181; GO:0003723; GO:0003735; GO:0005654; GO:0005730; GO:0005737; GO:0005829; GO:0006364; GO:0006412; GO:0006413; GO:0006605; GO:0006614; GO:0008097; GO:0010628; GO:0016020; GO:0019083; GO:0022625; GO:0031625; GO:0032092; GO:0032435; GO:0032991; GO:0034504; GO:0042273; GO:0042788; GO:0050821; GO:0070062; GO:1901796; GO:1902255; GO:1904667; GO:1990948; GO:2000059; GO:…
	Q02818	NUCB1_HUMAN	reviewed	Nucleobindin-1 (CALNUC)	NUCB1 NUC	Homo sapiens (Human)	TISSUE SPECIFICITY: Expressed both in fetal and adult heart, lung, liver, kidney and brain, and in adult skeletal muscle, placenta and pancreas.			cellular protein metabolic process [GO:0044267]; post-translational protein modification [GO:0043687]; regulation of protein targeting [GO:1903533]; response to cisplatin [GO:0072718]; small GTPase mediated signal transduction [GO:0007264]	cis-Golgi network [GO:0005801]; early endosome [GO:0005769]; endoplasmic reticulum-Golgi intermediate compartment [GO:0005793]; endoplasmic reticulum lumen [GO:0005788]; extracellular exosome [GO:0070062]; extracellular space [GO:0005615]; extrinsic component of Golgi membrane [GO:0090498]; Golgi-associated vesicle [GO:0005798]; Golgi cisterna membrane [GO:0032580]; lumenal side of Golgi membrane…	calcium ion binding [GO:0005509]; DNA binding [GO:0003677]; G-protein alpha-subunit binding [GO:0001965]; guanyl-nucleotide exchange factor activity [GO:0005085]	cis-Golgi network [GO:0005801]; early endosome [GO:0005769]; endoplasmic reticulum lumen [GO:0005788]; endoplasmic reticulum-Golgi intermediate compartment [GO:0005793]; extracellular exosome [GO:0070062]; extracellular space [GO:0005615]; extrinsic component of Golgi membrane [GO:0090498]; Golgi cisterna membrane [GO:0032580]; Golgi-associated vesicle [GO:0005798]; lumenal side of Golgi membrane…	GO:0001965; GO:0003677; GO:0005085; GO:0005509; GO:0005615; GO:0005634; GO:0005769; GO:0005788; GO:0005791; GO:0005793; GO:0005798; GO:0005801; GO:0005802; GO:0007264; GO:0016020; GO:0032580; GO:0043687; GO:0044267; GO:0070062; GO:0072718; GO:0090498; GO:0098547; GO:1903533
	Q9BQ50	TREX2_HUMAN	reviewed	Three prime repair exonuclease 2 (EC 3.1.11.2) (3'-5' exonuclease TREX2)	TREX2	Homo sapiens (Human)	TISSUE SPECIFICITY: Detected in heart, breast, prostate, skeletal muscle, testis, uterus, bone marrow, colon, small intestine, stomach and thymus. {ECO:0000269|PubMed:11278605}.			DNA catabolic process, exonucleolytic [GO:0000738]; DNA metabolic process [GO:0006259]; DNA repair [GO:0006281]	cytoplasm [GO:0005737]; nucleus [GO:0005634]	3'-5'-exodeoxyribonuclease activity [GO:0008296]; exodeoxyribonuclease III activity [GO:0008853]; magnesium ion binding [GO:0000287]; nucleic acid binding [GO:0003676]; protein homodimerization activity [GO:0042803]	cytoplasm [GO:0005737]; nucleus [GO:0005634]; 3'-5'-exodeoxyribonuclease activity [GO:0008296]; exodeoxyribonuclease III activity [GO:0008853]; magnesium ion binding [GO:0000287]; nucleic acid binding [GO:0003676]; protein homodimerization activity [GO:0042803]; DNA catabolic process, exonucleolytic [GO:0000738]; DNA metabolic process [GO:0006259]; DNA repair [GO:0006281]	GO:0000287; GO:0000738; GO:0003676; GO:0005634; GO:0005737; GO:0006259; GO:0006281; GO:0008296; GO:0008853; GO:0042803
	P80511	S10AC_HUMAN	reviewed	Protein S100-A12 (CGRP) (Calcium-binding protein in amniotic fluid 1) (CAAF1) (Calgranulin-C) (CAGC) (Extracellular newly identified RAGE-binding protein) (EN-RAGE) (Migration inhibitory factor-related protein 6) (MRP-6) (p6) (Neutrophil S100 protein) (S100 calcium-binding protein A12) [Cleaved into: Calcitermin]	S100A12	Homo sapiens (Human)	TISSUE SPECIFICITY: Predominantly expressed by neutrophils, monocytes and activated macrophages. Expressed by eosinophils and macrophages in asthmatic airways in regions where mast cells accumulate. Found in high concentrations in the serum of patients suffering from various inflammatory disorders, such as rheumatoid arthritis, psoriatic arthritis, Crohn's disease, ulcerative colitis, and Kawasak…			antimicrobial humoral immune response mediated by antimicrobial peptide [GO:0061844]; cytokine secretion [GO:0050663]; defense response to bacterium [GO:0042742]; defense response to fungus [GO:0050832]; inflammatory response [GO:0006954]; innate immune response [GO:0045087]; killing of cells of other organism [GO:0031640]; mast cell activation [GO:0045576]; monocyte chemotaxis [GO:0002548]; neut…	cytoplasm [GO:0005737]; cytoskeleton [GO:0005856]; cytosol [GO:0005829]; extracellular region [GO:0005576]; extracellular space [GO:0005615]; nucleus [GO:0005634]; plasma membrane [GO:0005886]; secretory granule lumen [GO:0034774]	calcium-dependent protein binding [GO:0048306]; calcium ion binding [GO:0005509]; copper ion binding [GO:0005507]; RAGE receptor binding [GO:0050786]; zinc ion binding [GO:0008270]	cytoplasm [GO:0005737]; cytoskeleton [GO:0005856]; cytosol [GO:0005829]; extracellular region [GO:0005576]; extracellular space [GO:0005615]; nucleus [GO:0005634]; plasma membrane [GO:0005886]; secretory granule lumen [GO:0034774]; calcium ion binding [GO:0005509]; calcium-dependent protein binding [GO:0048306]; copper ion binding [GO:0005507]; RAGE receptor binding [GO:0050786]; zinc ion binding…	GO:0002548; GO:0005507; GO:0005509; GO:0005576; GO:0005615; GO:0005634; GO:0005737; GO:0005829; GO:0005856; GO:0005886; GO:0006805; GO:0006954; GO:0008270; GO:0030593; GO:0031640; GO:0034774; GO:0042742; GO:0043123; GO:0043312; GO:0043406; GO:0045087; GO:0045576; GO:0048306; GO:0050663; GO:0050729; GO:0050786; GO:0050832; GO:0051092; GO:0061844
	Q06830	PRDX1_HUMAN	reviewed	Peroxiredoxin-1 (EC 1.11.1.24) (Natural killer cell-enhancing factor A) (NKEF-A) (Proliferation-associated gene protein) (PAG) (Thioredoxin peroxidase 2) (Thioredoxin-dependent peroxide reductase 2) (Thioredoxin-dependent peroxiredoxin 1)	PRDX1 PAGA PAGB TDPX2	Homo sapiens (Human)				cell population proliferation [GO:0008283]; cell redox homeostasis [GO:0045454]; cellular response to oxidative stress [GO:0034599]; erythrocyte homeostasis [GO:0034101]; hydrogen peroxide catabolic process [GO:0042744]; leukocyte activation [GO:0045321]; natural killer cell activation [GO:0030101]; natural killer cell mediated cytotoxicity [GO:0042267]; regulation of NIK/NF-kappaB signaling [GO:…	cytoplasm [GO:0005737]; cytosol [GO:0005829]; extracellular exosome [GO:0070062]; extracellular space [GO:0005615]; melanosome [GO:0042470]; nucleus [GO:0005634]	cadherin binding [GO:0045296]; identical protein binding [GO:0042802]; peroxidase activity [GO:0004601]; RNA binding [GO:0003723]; thioredoxin peroxidase activity [GO:0008379]	cytoplasm [GO:0005737]; cytosol [GO:0005829]; extracellular exosome [GO:0070062]; extracellular space [GO:0005615]; melanosome [GO:0042470]; nucleus [GO:0005634]; cadherin binding [GO:0045296]; identical protein binding [GO:0042802]; peroxidase activity [GO:0004601]; RNA binding [GO:0003723]; thioredoxin peroxidase activity [GO:0008379]; cell population proliferation [GO:0008283]; cell redox home…	GO:0001501; GO:0001895; GO:0003723; GO:0004601; GO:0005615; GO:0005634; GO:0005737; GO:0005829; GO:0006979; GO:0008283; GO:0008379; GO:0019430; GO:0030101; GO:0032872; GO:0034101; GO:0034599; GO:0042267; GO:0042470; GO:0042744; GO:0042802; GO:0045296; GO:0045321; GO:0045454; GO:0070062; GO:1901222
	P01042	KNG1_HUMAN	reviewed	Kininogen-1 (Alpha-2-thiol proteinase inhibitor) (Fitzgerald factor) (High molecular weight kininogen) (HMWK) (Williams-Fitzgerald-Flaujeac factor) [Cleaved into: Kininogen-1 heavy chain; T-kinin (Ile-Ser-Bradykinin); Bradykinin (Kallidin I); Lysyl-bradykinin (Kallidin II); Kininogen-1 light chain; Low molecular weight growth-promoting factor]	KNG1 BDK KNG	Homo sapiens (Human)	TISSUE SPECIFICITY: Secreted in plasma. T-kinin is detected in malignant ovarian, colon and breast carcinomas, but not in benign tumors. {ECO:0000269|PubMed:2076202}.		DISEASE: High molecular weight kininogen deficiency (HMWK deficiency) [MIM:228960]: Autosomal recessive coagulation defect. Patients with HWMK deficiency do not have a hemorrhagic tendency, but they exhibit abnormal surface-mediated activation of fibrinolysis. Note=The disease is caused by mutations affecting the gene represented in this entry.	antimicrobial humoral immune response mediated by antimicrobial peptide [GO:0061844]; blood coagulation, intrinsic pathway [GO:0007597]; cellular protein metabolic process [GO:0044267]; G protein-coupled receptor signaling pathway [GO:0007186]; inflammatory response [GO:0006954]; killing of cells of other organism [GO:0031640]; negative regulation of blood coagulation [GO:0030195]; negative regul…	blood microparticle [GO:0072562]; collagen-containing extracellular matrix [GO:0062023]; endoplasmic reticulum lumen [GO:0005788]; extracellular exosome [GO:0070062]; extracellular region [GO:0005576]; extracellular space [GO:0005615]; plasma membrane [GO:0005886]; platelet alpha granule lumen [GO:0031093]	cysteine-type endopeptidase inhibitor activity [GO:0004869]; endopeptidase inhibitor activity [GO:0004866]; heparin binding [GO:0008201]; signaling receptor binding [GO:0005102]; zinc ion binding [GO:0008270]	blood microparticle [GO:0072562]; collagen-containing extracellular matrix [GO:0062023]; endoplasmic reticulum lumen [GO:0005788]; extracellular exosome [GO:0070062]; extracellular region [GO:0005576]; extracellular space [GO:0005615]; plasma membrane [GO:0005886]; platelet alpha granule lumen [GO:0031093]; cysteine-type endopeptidase inhibitor activity [GO:0004869]; endopeptidase inhibitor activ…	GO:0002576; GO:0004866; GO:0004869; GO:0005102; GO:0005576; GO:0005615; GO:0005788; GO:0005886; GO:0006954; GO:0007162; GO:0007186; GO:0007204; GO:0007597; GO:0008201; GO:0008270; GO:0010951; GO:0030195; GO:0031093; GO:0031640; GO:0042311; GO:0043065; GO:0043687; GO:0044267; GO:0045861; GO:0061844; GO:0062023; GO:0070062; GO:0072562
	Q92817	EVPL_HUMAN	reviewed	Envoplakin (210 kDa cornified envelope precursor protein) (210 kDa paraneoplastic pemphigus antigen) (p210)	EVPL	Homo sapiens (Human)	TISSUE SPECIFICITY: Exclusively expressed in stratified squamous epithelia.			cornification [GO:0070268]; epidermis development [GO:0008544]; intermediate filament cytoskeleton organization [GO:0045104]; keratinocyte differentiation [GO:0030216]; peptide cross-linking [GO:0018149]; wound healing [GO:0042060]	cornified envelope [GO:0001533]; cytoplasm [GO:0005737]; cytosol [GO:0005829]; desmosome [GO:0030057]; extracellular exosome [GO:0070062]; intermediate filament cytoskeleton [GO:0045111]; membrane [GO:0016020]	cadherin binding [GO:0045296]; intermediate filament binding [GO:0019215]; structural molecule activity [GO:0005198]	cornified envelope [GO:0001533]; cytoplasm [GO:0005737]; cytosol [GO:0005829]; desmosome [GO:0030057]; extracellular exosome [GO:0070062]; intermediate filament cytoskeleton [GO:0045111]; membrane [GO:0016020]; cadherin binding [GO:0045296]; intermediate filament binding [GO:0019215]; structural molecule activity [GO:0005198]; cornification [GO:0070268]; epidermis development [GO:0008544]; interm…	GO:0001533; GO:0005198; GO:0005737; GO:0005829; GO:0008544; GO:0016020; GO:0018149; GO:0019215; GO:0030057; GO:0030216; GO:0042060; GO:0045104; GO:0045111; GO:0045296; GO:0070062; GO:0070268
	Q4LDE5	SVEP1_HUMAN	reviewed	Sushi, von Willebrand factor type A, EGF and pentraxin domain-containing protein 1 (CCP module-containing protein 22) (Polydom) (Selectin-like osteoblast-derived protein) (SEL-OB) (Serologically defined breast cancer antigen NY-BR-38)	SVEP1 C9orf13 CCP22 SELOB	Homo sapiens (Human)	TISSUE SPECIFICITY: Present in mesenchymal primary cultured cell lysates (at protein level). Highly expressed in placenta. Also expressed in marrow stromal cell. Weakly or not expressed in other tissues. {ECO:0000269|PubMed:11062057, ECO:0000269|PubMed:16206243}.			cell adhesion [GO:0007155]; epidermis development [GO:0008544]; gene expression [GO:0010467]; lymph circulation [GO:0003017]; lymph vessel morphogenesis [GO:0036303]; Tie signaling pathway [GO:0048014]; tight junction organization [GO:0120193]	cytoplasm [GO:0005737]; extracellular space [GO:0005615]; membrane [GO:0016020]; nucleus [GO:0005634]	calcium ion binding [GO:0005509]; chromatin binding [GO:0003682]	cytoplasm [GO:0005737]; extracellular space [GO:0005615]; membrane [GO:0016020]; nucleus [GO:0005634]; calcium ion binding [GO:0005509]; chromatin binding [GO:0003682]; cell adhesion [GO:0007155]; epidermis development [GO:0008544]; gene expression [GO:0010467]; lymph circulation [GO:0003017]; lymph vessel morphogenesis [GO:0036303]; Tie signaling pathway [GO:0048014]; tight junction organization…	GO:0003017; GO:0003682; GO:0005509; GO:0005615; GO:0005634; GO:0005737; GO:0007155; GO:0008544; GO:0010467; GO:0016020; GO:0036303; GO:0048014; GO:0120193
	O95678	K2C75_HUMAN	reviewed	Keratin, type II cytoskeletal 75 (Cytokeratin-75) (CK-75) (Keratin-6 hair follicle) (hK6hf) (Keratin-75) (K75) (Type II keratin-K6hf) (Type-II keratin Kb18)	KRT75 K6HF KB18	Homo sapiens (Human)	TISSUE SPECIFICITY: Highly expressed in hair follicles from scalp. Specifically expressed in the of the hair companion layer follicle, a single layered band of flat and vertically oriented cells between the cuboidal outer root sheath (ORS) cells and the inner root sheath (IRS) that stretches from the lowermost bulb region to the isthmus of the follicle. Also expressed in medullated hairs. In nail…		DISEASE: Loose anagen hair syndrome (LAHS) [MIM:600628]: In LAHS, anagen hairs are easily pulled from the scalp. The hair is relatively sparse and does not grow long. Hair of fair color and hair shafts of reduced caliber, and an early age of onset are features. Usually the hairs are not fragile and there are no areas of breakage. {ECO:0000269|PubMed:11939812}. Note=The disease may be caused by mu…	cornification [GO:0070268]; hematopoietic progenitor cell differentiation [GO:0002244]; keratinization [GO:0031424]	cytosol [GO:0005829]; extracellular exosome [GO:0070062]; intermediate filament [GO:0005882]; keratin filament [GO:0045095]	structural molecule activity [GO:0005198]	cytosol [GO:0005829]; extracellular exosome [GO:0070062]; intermediate filament [GO:0005882]; keratin filament [GO:0045095]; structural molecule activity [GO:0005198]; cornification [GO:0070268]; hematopoietic progenitor cell differentiation [GO:0002244]; keratinization [GO:0031424]	GO:0002244; GO:0005198; GO:0005829; GO:0005882; GO:0031424; GO:0045095; GO:0070062; GO:0070268
	P13646	K1C13_HUMAN	reviewed	Keratin, type I cytoskeletal 13 (Cytokeratin-13) (CK-13) (Keratin-13) (K13)	KRT13	Homo sapiens (Human)	TISSUE SPECIFICITY: Expressed in some epidermal sweat gland ducts (at protein level) and in exocervix, esophagus and placenta. {ECO:0000269|PubMed:2483837}.		DISEASE: White sponge nevus 2 (WSN2) [MIM:615785]: A rare disorder characterized by the presence of soft, white, and spongy plaques in the oral mucosa. The characteristic histopathologic features are epithelial thickening, parakeratosis, and vacuolization of the suprabasal layer of oral epithelial keratinocytes. Less frequently the mucous membranes of the nose, esophagus, genitalia and rectum are…	cornification [GO:0070268]; cytoskeleton organization [GO:0007010]; keratinization [GO:0031424]	cytosol [GO:0005829]; extracellular exosome [GO:0070062]; intermediate filament cytoskeleton [GO:0045111]; keratin filament [GO:0045095]; nucleus [GO:0005634]	structural molecule activity [GO:0005198]	cytosol [GO:0005829]; extracellular exosome [GO:0070062]; intermediate filament cytoskeleton [GO:0045111]; keratin filament [GO:0045095]; nucleus [GO:0005634]; structural molecule activity [GO:0005198]; cornification [GO:0070268]; cytoskeleton organization [GO:0007010]; keratinization [GO:0031424]	GO:0005198; GO:0005634; GO:0005829; GO:0007010; GO:0031424; GO:0045095; GO:0045111; GO:0070062; GO:0070268
	P62937	PPIA_HUMAN	reviewed	Peptidyl-prolyl cis-trans isomerase A (PPIase A) (EC 5.2.1.8) (Cyclophilin A) (Cyclosporin A-binding protein) (Rotamase A) [Cleaved into: Peptidyl-prolyl cis-trans isomerase A, N-terminally processed]	PPIA CYPA	Homo sapiens (Human)				activation of MAPK activity [GO:0000187]; activation of protein kinase B activity [GO:0032148]; apoptotic process [GO:0006915]; cell adhesion molecule production [GO:0060352]; cellular response to oxidative stress [GO:0034599]; endothelial cell activation [GO:0042118]; establishment of integrated proviral latency [GO:0075713]; fusion of virus membrane with host plasma membrane [GO:0019064]; inter…	cytoplasm [GO:0005737]; cytosol [GO:0005829]; extracellular exosome [GO:0070062]; extracellular region [GO:0005576]; extracellular space [GO:0005615]; ficolin-1-rich granule lumen [GO:1904813]; focal adhesion [GO:0005925]; intracellular membrane-bounded organelle [GO:0043231]; membrane [GO:0016020]; nucleus [GO:0005634]; protein-containing complex [GO:0032991]; secretory granule lumen [GO:0034774…	cyclosporin A binding [GO:0016018]; heparan sulfate binding [GO:1904399]; integrin binding [GO:0005178]; peptidyl-prolyl cis-trans isomerase activity [GO:0003755]; RNA binding [GO:0003723]; unfolded protein binding [GO:0051082]; virion binding [GO:0046790]	cytoplasm [GO:0005737]; cytosol [GO:0005829]; extracellular exosome [GO:0070062]; extracellular region [GO:0005576]; extracellular space [GO:0005615]; ficolin-1-rich granule lumen [GO:1904813]; focal adhesion [GO:0005925]; intracellular membrane-bounded organelle [GO:0043231]; membrane [GO:0016020]; nucleus [GO:0005634]; protein-containing complex [GO:0032991]; secretory granule lumen [GO:0034774…	GO:0000187; GO:0000413; GO:0001933; GO:0001934; GO:0003723; GO:0003755; GO:0005178; GO:0005576; GO:0005615; GO:0005634; GO:0005737; GO:0005829; GO:0005925; GO:0006278; GO:0006457; GO:0006469; GO:0006915; GO:0016018; GO:0016020; GO:0019058; GO:0019061; GO:0019064; GO:0019068; GO:0019076; GO:0030168; GO:0030593; GO:0030595; GO:0031982; GO:0032148; GO:0032873; GO:0032991; GO:0034389; GO:0034599; GO:…
	Q9H9S4	CB39L_HUMAN	reviewed	Calcium-binding protein 39-like (Antigen MLAA-34) (MO25beta) (Mo25-like protein)	CAB39L	Homo sapiens (Human)				cell cycle arrest [GO:0007050]; intracellular signal transduction [GO:0035556]	cytosol [GO:0005829]	protein serine/threonine kinase activator activity [GO:0043539]	cytosol [GO:0005829]; protein serine/threonine kinase activator activity [GO:0043539]; cell cycle arrest [GO:0007050]; intracellular signal transduction [GO:0035556]	GO:0005829; GO:0007050; GO:0035556; GO:0043539
	Q53RT3	APRV1_HUMAN	reviewed	Retroviral-like aspartic protease 1 (EC 3.4.23.-) (Skin-specific retroviral-like aspartic protease) (SASPase) (Skin aspartic protease) (TPA-inducible aspartic proteinase-like protein) (TAPS)	ASPRV1 SASP	Homo sapiens (Human)	TISSUE SPECIFICITY: Expressed primarily in the granular layer of the epidermis and inner root sheath of hair follicles. In psoriatic skin, expressed throughout the stratum corneum. In ulcerated skin, expressed in the stratum granulosum of intact epidermis but almost absent from ulcerated regions. Expressed in differentiated areas of squamous cell carcinomas but not in undifferentiated tumors. {EC…			protein processing [GO:0016485]; skin development [GO:0043588]	integral component of membrane [GO:0016021]	aspartic-type endopeptidase activity [GO:0004190]	integral component of membrane [GO:0016021]; aspartic-type endopeptidase activity [GO:0004190]; protein processing [GO:0016485]; skin development [GO:0043588]	GO:0004190; GO:0016021; GO:0016485; GO:0043588
	Q13835	PKP1_HUMAN	reviewed	Plakophilin-1 (Band 6 protein) (B6P)	PKP1	Homo sapiens (Human)	TISSUE SPECIFICITY: Isoform 2 is widely expressed. Isoform 1 is expressed in stratified squamous, complex, glandular duct and bladder epithelia.		DISEASE: Ectodermal dysplasia-skin fragility syndrome (EDSFS) [MIM:604536]: A form of ectodermal dysplasia, a heterogeneous group of disorders due to abnormal development of two or more ectodermal structures. Characterized by features of both cutaneous fragility and congenital ectodermal dysplasia affecting skin, hair and nails. There is no evidence of significant abnormalities in other epithelia…	cell adhesion [GO:0007155]; cell-cell adhesion [GO:0098609]; cell-cell junction assembly [GO:0007043]; cornification [GO:0070268]; intermediate filament bundle assembly [GO:0045110]; keratinization [GO:0031424]; negative regulation of mRNA catabolic process [GO:1902373]; neutrophil degranulation [GO:0043312]; positive regulation of gene expression [GO:0010628]; signal transduction [GO:0007165]	adherens junction [GO:0005912]; cell-cell junction [GO:0005911]; cornified envelope [GO:0001533]; cytoplasm [GO:0005737]; desmosome [GO:0030057]; ficolin-1-rich granule membrane [GO:0101003]; intermediate filament [GO:0005882]; messenger ribonucleoprotein complex [GO:1990124]; nucleoplasm [GO:0005654]; nucleus [GO:0005634]; plasma membrane [GO:0005886]	cadherin binding [GO:0045296]; intermediate filament binding [GO:0019215]; lamin binding [GO:0005521]; structural constituent of skin epidermis [GO:0030280]	adherens junction [GO:0005912]; cell-cell junction [GO:0005911]; cornified envelope [GO:0001533]; cytoplasm [GO:0005737]; desmosome [GO:0030057]; ficolin-1-rich granule membrane [GO:0101003]; intermediate filament [GO:0005882]; messenger ribonucleoprotein complex [GO:1990124]; nucleoplasm [GO:0005654]; nucleus [GO:0005634]; plasma membrane [GO:0005886]; cadherin binding [GO:0045296]; intermediate…	GO:0001533; GO:0005521; GO:0005634; GO:0005654; GO:0005737; GO:0005882; GO:0005886; GO:0005911; GO:0005912; GO:0007043; GO:0007155; GO:0007165; GO:0010628; GO:0019215; GO:0030057; GO:0030280; GO:0031424; GO:0043312; GO:0045110; GO:0045296; GO:0070268; GO:0098609; GO:0101003; GO:1902373; GO:1990124
	P69905	HBA_HUMAN	reviewed	Hemoglobin subunit alpha (Alpha-globin) (Hemoglobin alpha chain)	HBA1; HBA2	Homo sapiens (Human)	TISSUE SPECIFICITY: Red blood cells.		DISEASE: Heinz body anemias (HEIBAN) [MIM:140700]: Form of non-spherocytic hemolytic anemia of Dacie type 1. After splenectomy, which has little benefit, basophilic inclusions called Heinz bodies are demonstrable in the erythrocytes. Before splenectomy, diffuse or punctate basophilia may be evident. Most of these cases are probably instances of hemoglobinopathy. The hemoglobin demonstrates heat l…	bicarbonate transport [GO:0015701]; cellular oxidant detoxification [GO:0098869]; hydrogen peroxide catabolic process [GO:0042744]; oxygen transport [GO:0015671]; positive regulation of cell death [GO:0010942]; receptor-mediated endocytosis [GO:0006898]; response to hydrogen peroxide [GO:0042542]	blood microparticle [GO:0072562]; cytosol [GO:0005829]; cytosolic small ribosomal subunit [GO:0022627]; endocytic vesicle lumen [GO:0071682]; extracellular exosome [GO:0070062]; extracellular region [GO:0005576]; extracellular space [GO:0005615]; haptoglobin-hemoglobin complex [GO:0031838]; hemoglobin complex [GO:0005833]; membrane [GO:0016020]	heme binding [GO:0020037]; iron ion binding [GO:0005506]; organic acid binding [GO:0043177]; oxygen binding [GO:0019825]; oxygen carrier activity [GO:0005344]	blood microparticle [GO:0072562]; cytosol [GO:0005829]; cytosolic small ribosomal subunit [GO:0022627]; endocytic vesicle lumen [GO:0071682]; extracellular exosome [GO:0070062]; extracellular region [GO:0005576]; extracellular space [GO:0005615]; haptoglobin-hemoglobin complex [GO:0031838]; hemoglobin complex [GO:0005833]; membrane [GO:0016020]; heme binding [GO:0020037]; iron ion binding [GO:000…	GO:0005344; GO:0005506; GO:0005576; GO:0005615; GO:0005829; GO:0005833; GO:0006898; GO:0010942; GO:0015671; GO:0015701; GO:0016020; GO:0019825; GO:0020037; GO:0022627; GO:0031838; GO:0042542; GO:0042744; GO:0043177; GO:0070062; GO:0071682; GO:0072562; GO:0098869
	P31151	S10A7_HUMAN	reviewed	Protein S100-A7 (Psoriasin) (S100 calcium-binding protein A7)	S100A7 PSOR1 S100A7C	Homo sapiens (Human)	TISSUE SPECIFICITY: Fetal ear, skin, and tongue and human cell lines. Highly up-regulated in psoriatic epidermis. Also highly expressed in the urine of bladder squamous cell carcinoma (SCC) bearing patients. {ECO:0000269|PubMed:8618345}.			angiogenesis [GO:0001525]; antimicrobial humoral immune response mediated by antimicrobial peptide [GO:0061844]; antimicrobial humoral response [GO:0019730]; defense response to Gram-negative bacterium [GO:0050829]; epidermis development [GO:0008544]; innate immune response [GO:0045087]; keratinocyte differentiation [GO:0030216]; neutrophil degranulation [GO:0043312]; positive regulation of ERK1 …	azurophil granule lumen [GO:0035578]; collagen-containing extracellular matrix [GO:0062023]; cytoplasm [GO:0005737]; cytosol [GO:0005829]; endoplasmic reticulum [GO:0005783]; extracellular region [GO:0005576]; extracellular space [GO:0005615]; focal adhesion [GO:0005925]; nucleus [GO:0005634]	calcium-dependent protein binding [GO:0048306]; calcium ion binding [GO:0005509]; RAGE receptor binding [GO:0050786]; zinc ion binding [GO:0008270]	azurophil granule lumen [GO:0035578]; collagen-containing extracellular matrix [GO:0062023]; cytoplasm [GO:0005737]; cytosol [GO:0005829]; endoplasmic reticulum [GO:0005783]; extracellular region [GO:0005576]; extracellular space [GO:0005615]; focal adhesion [GO:0005925]; nucleus [GO:0005634]; calcium ion binding [GO:0005509]; calcium-dependent protein binding [GO:0048306]; RAGE receptor binding …	GO:0000302; GO:0001525; GO:0005509; GO:0005576; GO:0005615; GO:0005634; GO:0005737; GO:0005783; GO:0005829; GO:0005925; GO:0008270; GO:0008544; GO:0010820; GO:0019730; GO:0030216; GO:0032496; GO:0035578; GO:0043312; GO:0045087; GO:0048306; GO:0050786; GO:0050829; GO:0051238; GO:0061844; GO:0062023; GO:0070374; GO:0071624; GO:0090026
	P61758	PFD3_HUMAN	reviewed	Prefoldin subunit 3 (HIBBJ46) (von Hippel-Lindau-binding protein 1) (VBP-1) (VHL-binding protein 1)	VBP1 PFDN3	Homo sapiens (Human)	TISSUE SPECIFICITY: Ubiquitous.			microtubule-based process [GO:0007017]; protein folding [GO:0006457]; tubulin complex assembly [GO:0007021]	cytoplasm [GO:0005737]; cytosol [GO:0005829]; intracellular membrane-bounded organelle [GO:0043231]; nucleus [GO:0005634]; polysome [GO:0005844]; prefoldin complex [GO:0016272]	tubulin binding [GO:0015631]	cytoplasm [GO:0005737]; cytosol [GO:0005829]; intracellular membrane-bounded organelle [GO:0043231]; nucleus [GO:0005634]; polysome [GO:0005844]; prefoldin complex [GO:0016272]; tubulin binding [GO:0015631]; microtubule-based process [GO:0007017]; protein folding [GO:0006457]; tubulin complex assembly [GO:0007021]	GO:0005634; GO:0005737; GO:0005829; GO:0005844; GO:0006457; GO:0007017; GO:0007021; GO:0015631; GO:0016272; GO:0043231
	P02538	K2C6A_HUMAN	reviewed	Keratin, type II cytoskeletal 6A (Cytokeratin-6A) (CK-6A) (Cytokeratin-6D) (CK-6D) (Keratin-6A) (K6A) (Type-II keratin Kb6) (allergen Hom s 5)	KRT6A K6A KRT6D	Homo sapiens (Human)	TISSUE SPECIFICITY: Expressed in the corneal epithelium (at protein level). {ECO:0000269|PubMed:26758872}.		DISEASE: Pachyonychia congenita 3 (PC3) [MIM:615726]: An autosomal dominant genodermatosis characterized by hypertrophic nail dystrophy, painful and highly debilitating plantar keratoderma, oral leukokeratosis, and a variety of epidermal cysts. {ECO:0000269|PubMed:10232400, ECO:0000269|PubMed:11886499, ECO:0000269|PubMed:15387942, ECO:0000269|PubMed:15840119, ECO:0000269|PubMed:16250206, ECO:0000…	antimicrobial humoral immune response mediated by antimicrobial peptide [GO:0061844]; cell differentiation [GO:0030154]; cornification [GO:0070268]; cytolysis by host of symbiont cells [GO:0051838]; defense response to Gram-positive bacterium [GO:0050830]; keratinization [GO:0031424]; morphogenesis of an epithelium [GO:0002009]; negative regulation of cytolysis by symbiont of host cells [GO:00018…	cytosol [GO:0005829]; extracellular exosome [GO:0070062]; keratin filament [GO:0045095]; membrane [GO:0016020]; nucleus [GO:0005634]	structural constituent of cytoskeleton [GO:0005200]	cytosol [GO:0005829]; extracellular exosome [GO:0070062]; keratin filament [GO:0045095]; membrane [GO:0016020]; nucleus [GO:0005634]; structural constituent of cytoskeleton [GO:0005200]; antimicrobial humoral immune response mediated by antimicrobial peptide [GO:0061844]; cell differentiation [GO:0030154]; cornification [GO:0070268]; cytolysis by host of symbiont cells [GO:0051838]; defense respo…	GO:0001899; GO:0002009; GO:0005200; GO:0005634; GO:0005829; GO:0008284; GO:0016020; GO:0030154; GO:0031424; GO:0042060; GO:0045095; GO:0050830; GO:0051838; GO:0061844; GO:0070062; GO:0070268; GO:2000536
	Q9H853	TBA4B_HUMAN	reviewed	Putative tubulin-like protein alpha-4B (Alpha-tubulin 4B)	TUBA4B TUBA4	Homo sapiens (Human)				microtubule-based process [GO:0007017]; microtubule cytoskeleton organization [GO:0000226]; mitotic cell cycle [GO:0000278]	cytoplasm [GO:0005737]; microtubule [GO:0005874]	GTPase activity [GO:0003924]; GTP binding [GO:0005525]; structural constituent of cytoskeleton [GO:0005200]	cytoplasm [GO:0005737]; microtubule [GO:0005874]; GTP binding [GO:0005525]; GTPase activity [GO:0003924]; structural constituent of cytoskeleton [GO:0005200]; microtubule cytoskeleton organization [GO:0000226]; microtubule-based process [GO:0007017]; mitotic cell cycle [GO:0000278]	GO:0000226; GO:0000278; GO:0003924; GO:0005200; GO:0005525; GO:0005737; GO:0005874; GO:0007017
	P05109	S10A8_HUMAN	reviewed	Protein S100-A8 (Calgranulin-A) (Calprotectin L1L subunit) (Cystic fibrosis antigen) (CFAG) (Leukocyte L1 complex light chain) (Migration inhibitory factor-related protein 8) (MRP-8) (p8) (S100 calcium-binding protein A8) (Urinary stone protein band A)	S100A8 CAGA CFAG MRP8	Homo sapiens (Human)	TISSUE SPECIFICITY: Calprotectin (S100A8/9) is predominantly expressed in myeloid cells. Except for inflammatory conditions, the expression is restricted to a specific stage of myeloid differentiation since both proteins are expressed in circulating neutrophils and monocytes but are absent in normal tissue macrophages and lymphocytes. Under chronic inflammatory conditions, such as psoriasis and m…			activation of cysteine-type endopeptidase activity involved in apoptotic process [GO:0006919]; acute inflammatory response [GO:0002526]; antimicrobial humoral response [GO:0019730]; apoptotic process [GO:0006915]; astrocyte development [GO:0014002]; autocrine signaling [GO:0035425]; autophagy [GO:0006914]; chemokine production [GO:0032602]; chronic inflammatory response [GO:0002544]; cytokine pro…	collagen-containing extracellular matrix [GO:0062023]; cytoskeleton [GO:0005856]; cytosol [GO:0005829]; extracellular exosome [GO:0070062]; extracellular region [GO:0005576]; extracellular space [GO:0005615]; intermediate filament cytoskeleton [GO:0045111]; nucleus [GO:0005634]; plasma membrane [GO:0005886]; secretory granule lumen [GO:0034774]	arachidonic acid binding [GO:0050544]; calcium-dependent protein binding [GO:0048306]; calcium ion binding [GO:0005509]; microtubule binding [GO:0008017]; RAGE receptor binding [GO:0050786]; Toll-like receptor 4 binding [GO:0035662]; zinc ion binding [GO:0008270]	collagen-containing extracellular matrix [GO:0062023]; cytoskeleton [GO:0005856]; cytosol [GO:0005829]; extracellular exosome [GO:0070062]; extracellular region [GO:0005576]; extracellular space [GO:0005615]; intermediate filament cytoskeleton [GO:0045111]; nucleus [GO:0005634]; plasma membrane [GO:0005886]; secretory granule lumen [GO:0034774]; arachidonic acid binding [GO:0050544]; calcium ion …	GO:0001816; GO:0002224; GO:0002523; GO:0002526; GO:0002544; GO:0002793; GO:0005509; GO:0005576; GO:0005615; GO:0005634; GO:0005829; GO:0005856; GO:0005886; GO:0006914; GO:0006915; GO:0006919; GO:0006954; GO:0008017; GO:0008270; GO:0010043; GO:0014002; GO:0018119; GO:0019730; GO:0030307; GO:0030593; GO:0032119; GO:0032496; GO:0032602; GO:0034774; GO:0035425; GO:0035662; GO:0042060; GO:0042742; GO:…
	P30041	PRDX6_HUMAN	reviewed	Peroxiredoxin-6 (EC 1.11.1.27) (1-Cys peroxiredoxin) (1-Cys PRX) (24 kDa protein) (Acidic calcium-independent phospholipase A2) (aiPLA2) (EC 3.1.1.4) (Antioxidant protein 2) (Glutathione-dependent peroxiredoxin) (Liver 2D page spot 40) (Lysophosphatidylcholine acyltransferase 5) (LPC acyltransferase 5) (LPCAT-5) (Lyso-PC acyltransferase 5) (EC 2.3.1.23) (Non-selenium glutathione peroxidase) (NSGP…	PRDX6 AOP2 KIAA0106	Homo sapiens (Human)				cell redox homeostasis [GO:0045454]; cellular oxidant detoxification [GO:0098869]; cellular response to oxidative stress [GO:0034599]; glycerophospholipid catabolic process [GO:0046475]; hydrogen peroxide catabolic process [GO:0042744]; neutrophil degranulation [GO:0043312]; positive regulation of mRNA splicing, via spliceosome [GO:0048026]; response to oxidative stress [GO:0006979]	azurophil granule lumen [GO:0035578]; cytoplasm [GO:0005737]; cytosol [GO:0005829]; extracellular exosome [GO:0070062]; extracellular region [GO:0005576]; extracellular space [GO:0005615]; membrane [GO:0016020]; mitochondrion [GO:0005739]; nucleus [GO:0005634]; perinuclear region of cytoplasm [GO:0048471]	cadherin binding [GO:0045296]; calcium-independent phospholipase A2 activity [GO:0047499]; glutathione peroxidase activity [GO:0004602]; identical protein binding [GO:0042802]; peroxiredoxin activity [GO:0051920]; phospholipase A2 activity (consuming 1,2-dipalmitoylphosphatidylcholine) [GO:0102567]; phospholipase A2 activity consuming 1,2-dioleoylphosphatidylethanolamine) [GO:0102568]; ubiquitin …	azurophil granule lumen [GO:0035578]; cytoplasm [GO:0005737]; cytosol [GO:0005829]; extracellular exosome [GO:0070062]; extracellular region [GO:0005576]; extracellular space [GO:0005615]; membrane [GO:0016020]; mitochondrion [GO:0005739]; nucleus [GO:0005634]; perinuclear region of cytoplasm [GO:0048471]; cadherin binding [GO:0045296]; calcium-independent phospholipase A2 activity [GO:0047499]; …	GO:0004602; GO:0005576; GO:0005615; GO:0005634; GO:0005737; GO:0005739; GO:0005829; GO:0006979; GO:0016020; GO:0031625; GO:0034599; GO:0035578; GO:0042744; GO:0042802; GO:0043312; GO:0045296; GO:0045454; GO:0046475; GO:0047499; GO:0048026; GO:0048471; GO:0051920; GO:0070062; GO:0098869; GO:0102567; GO:0102568
	K7ER74	K7ER74_HUMAN	unreviewed	Apolipoprotein C-II (Apolipoprotein C-IV) (Apolipoprotein C2) (Apolipoprotein C4)	APOC4-APOC2	Homo sapiens (Human)				lipid metabolic process [GO:0006629]; lipid transport [GO:0006869]	chylomicron [GO:0042627]; high-density lipoprotein particle [GO:0034364]; low-density lipoprotein particle [GO:0034362]; very-low-density lipoprotein particle [GO:0034361]	enzyme activator activity [GO:0008047]	chylomicron [GO:0042627]; high-density lipoprotein particle [GO:0034364]; low-density lipoprotein particle [GO:0034362]; very-low-density lipoprotein particle [GO:0034361]; enzyme activator activity [GO:0008047]; lipid metabolic process [GO:0006629]; lipid transport [GO:0006869]	GO:0006629; GO:0006869; GO:0008047; GO:0034361; GO:0034362; GO:0034364; GO:0042627
	P05090	APOD_HUMAN	reviewed	Apolipoprotein D (Apo-D) (ApoD)	APOD	Homo sapiens (Human)	TISSUE SPECIFICITY: Expressed in liver, intestine, pancreas, kidney, placenta, adrenal, spleen, fetal brain tissue and tears.			aging [GO:0007568]; angiogenesis [GO:0001525]; brain development [GO:0007420]; glucose metabolic process [GO:0006006]; lipid metabolic process [GO:0006629]; negative regulation of cytokine production involved in inflammatory response [GO:1900016]; negative regulation of focal adhesion assembly [GO:0051895]; negative regulation of lipoprotein lipid oxidation [GO:0060588]; negative regulation of mo…	cytoplasm [GO:0005737]; cytosolic ribosome [GO:0022626]; dendrite [GO:0030425]; endoplasmic reticulum [GO:0005783]; extracellular exosome [GO:0070062]; extracellular region [GO:0005576]; extracellular space [GO:0005615]; neuronal cell body [GO:0043025]; perinuclear region of cytoplasm [GO:0048471]	cholesterol binding [GO:0015485]; lipid transporter activity [GO:0005319]	cytoplasm [GO:0005737]; cytosolic ribosome [GO:0022626]; dendrite [GO:0030425]; endoplasmic reticulum [GO:0005783]; extracellular exosome [GO:0070062]; extracellular region [GO:0005576]; extracellular space [GO:0005615]; neuronal cell body [GO:0043025]; perinuclear region of cytoplasm [GO:0048471]; cholesterol binding [GO:0015485]; lipid transporter activity [GO:0005319]; aging [GO:0007568]; angi…	GO:0000302; GO:0001525; GO:0005319; GO:0005576; GO:0005615; GO:0005737; GO:0005783; GO:0006006; GO:0006629; GO:0007420; GO:0007568; GO:0010642; GO:0014012; GO:0015485; GO:0022626; GO:0030425; GO:0042246; GO:0042308; GO:0042493; GO:0043025; GO:0048471; GO:0048662; GO:0048678; GO:0051895; GO:0060588; GO:0070062; GO:0071638; GO:1900016; GO:2000098; GO:2000405
	Q15363	TMED2_HUMAN	reviewed	Transmembrane emp24 domain-containing protein 2 (Membrane protein p24A) (p24) (p24 family protein beta-1) (p24beta1)	TMED2 RNP24	Homo sapiens (Human)				COPI coating of Golgi vesicle [GO:0048205]; COPII vesicle coating [GO:0048208]; endoplasmic reticulum membrane organization [GO:0090158]; endoplasmic reticulum to Golgi vesicle-mediated transport [GO:0006888]; Golgi organization [GO:0007030]; heart looping [GO:0001947]; intracellular protein transport [GO:0006886]; labyrinthine layer blood vessel development [GO:0060716]; maternal placenta develo…	COPI-coated vesicle [GO:0030137]; COPI-coated vesicle membrane [GO:0030663]; COPII-coated ER to Golgi transport vesicle [GO:0030134]; endoplasmic reticulum [GO:0005783]; endoplasmic reticulum-Golgi intermediate compartment [GO:0005793]; endoplasmic reticulum-Golgi intermediate compartment membrane [GO:0033116]; endoplasmic reticulum membrane [GO:0005789]; ER to Golgi transport vesicle membrane [G…		COPI-coated vesicle [GO:0030137]; COPI-coated vesicle membrane [GO:0030663]; COPII-coated ER to Golgi transport vesicle [GO:0030134]; endoplasmic reticulum [GO:0005783]; endoplasmic reticulum membrane [GO:0005789]; endoplasmic reticulum-Golgi intermediate compartment [GO:0005793]; endoplasmic reticulum-Golgi intermediate compartment membrane [GO:0033116]; ER to Golgi transport vesicle membrane [G…	GO:0000139; GO:0001843; GO:0001893; GO:0001947; GO:0005783; GO:0005789; GO:0005793; GO:0005794; GO:0006886; GO:0006888; GO:0006890; GO:0007030; GO:0010628; GO:0012507; GO:0016021; GO:0030133; GO:0030134; GO:0030137; GO:0030663; GO:0032525; GO:0032580; GO:0033116; GO:0034260; GO:0035264; GO:0035459; GO:0036342; GO:0036499; GO:0042589; GO:0043231; GO:0048205; GO:0048208; GO:0060716; GO:0072659; GO:…
	P08603	CFAH_HUMAN	reviewed	Complement factor H (H factor 1)	CFH HF HF1 HF2	Homo sapiens (Human)	TISSUE SPECIFICITY: Expressed in the retinal pigment epithelium (at protein level) (PubMed:25136834). CFH is one of the most abundant complement components in blood where the liver is the major source of CFH protein in vivo. in addition, CFH is secreted by additional cell types including monocytes, fibroblasts, or endothelial cells (PubMed:6444659, PubMed:2968404, PubMed:2139673, PubMed:25136834)…		DISEASE: Basal laminar drusen (BLD) [MIM:126700]: Drusen are extracellular deposits that accumulate below the retinal pigment epithelium on Bruch membrane. Basal laminar drusen refers to an early adult-onset drusen phenotype that shows a pattern of uniform small, slightly raised yellow subretinal nodules randomly scattered in the macula. In later stages, these drusen often become more numerous, w…	complement activation [GO:0006956]; complement activation, alternative pathway [GO:0006957]; regulation of complement activation [GO:0030449]; regulation of complement-dependent cytotoxicity [GO:1903659]; viral process [GO:0016032]	blood microparticle [GO:0072562]; extracellular exosome [GO:0070062]; extracellular region [GO:0005576]; extracellular space [GO:0005615]	heparan sulfate proteoglycan binding [GO:0043395]; heparin binding [GO:0008201]; identical protein binding [GO:0042802]	blood microparticle [GO:0072562]; extracellular exosome [GO:0070062]; extracellular region [GO:0005576]; extracellular space [GO:0005615]; heparan sulfate proteoglycan binding [GO:0043395]; heparin binding [GO:0008201]; identical protein binding [GO:0042802]; complement activation [GO:0006956]; complement activation, alternative pathway [GO:0006957]; regulation of complement activation [GO:003044…	GO:0005576; GO:0005615; GO:0006956; GO:0006957; GO:0008201; GO:0016032; GO:0030449; GO:0042802; GO:0043395; GO:0070062; GO:0072562; GO:1903659
	P68104	EF1A1_HUMAN	reviewed	Elongation factor 1-alpha 1 (EF-1-alpha-1) (Elongation factor Tu) (EF-Tu) (Eukaryotic elongation factor 1 A-1) (eEF1A-1) (Leukocyte receptor cluster member 7)	EEF1A1 EEF1A EF1A LENG7	Homo sapiens (Human)	TISSUE SPECIFICITY: Brain, placenta, lung, liver, kidney, pancreas but barely detectable in heart and skeletal muscle.			cellular response to epidermal growth factor stimulus [GO:0071364]; neutrophil degranulation [GO:0043312]; regulation of chaperone-mediated autophagy [GO:1904714]; regulation of D-erythro-sphingosine kinase activity [GO:1900022]; translation [GO:0006412]; translational elongation [GO:0006414]	cortical actin cytoskeleton [GO:0030864]; cytoplasm [GO:0005737]; cytoplasmic side of lysosomal membrane [GO:0098574]; cytosol [GO:0005829]; eukaryotic translation elongation factor 1 complex [GO:0005853]; extracellular exosome [GO:0070062]; extracellular region [GO:0005576]; extracellular space [GO:0005615]; ficolin-1-rich granule lumen [GO:1904813]; membrane [GO:0016020]; nucleolus [GO:0005730]…	GTPase activity [GO:0003924]; GTP binding [GO:0005525]; kinase binding [GO:0019900]; protein kinase binding [GO:0019901]; RNA binding [GO:0003723]; translation elongation factor activity [GO:0003746]; tRNA binding [GO:0000049]	cortical actin cytoskeleton [GO:0030864]; cytoplasm [GO:0005737]; cytoplasmic side of lysosomal membrane [GO:0098574]; cytosol [GO:0005829]; eukaryotic translation elongation factor 1 complex [GO:0005853]; extracellular exosome [GO:0070062]; extracellular region [GO:0005576]; extracellular space [GO:0005615]; ficolin-1-rich granule lumen [GO:1904813]; membrane [GO:0016020]; nucleolus [GO:0005730]…	GO:0000049; GO:0003723; GO:0003746; GO:0003924; GO:0005525; GO:0005576; GO:0005615; GO:0005634; GO:0005730; GO:0005737; GO:0005829; GO:0005853; GO:0005886; GO:0006412; GO:0006414; GO:0016020; GO:0019900; GO:0019901; GO:0030864; GO:0032587; GO:0034774; GO:0043312; GO:0070062; GO:0071364; GO:0098574; GO:1900022; GO:1904714; GO:1904813
	P02654	APOC1_HUMAN	reviewed	Apolipoprotein C-I (Apo-CI) (ApoC-I) (Apolipoprotein C1) [Cleaved into: Truncated apolipoprotein C-I]	APOC1	Homo sapiens (Human)	TISSUE SPECIFICITY: Synthesized mainly in liver and to a minor degree in intestine. Also found in the lung and spleen. {ECO:0000269|PubMed:2835369}.			cholesterol efflux [GO:0033344]; cholesterol metabolic process [GO:0008203]; chylomicron remnant clearance [GO:0034382]; high-density lipoprotein particle remodeling [GO:0034375]; lipid metabolic process [GO:0006629]; lipoprotein metabolic process [GO:0042157]; negative regulation of cholesterol transport [GO:0032375]; negative regulation of fatty acid biosynthetic process [GO:0045717]; negative …	chylomicron [GO:0042627]; endoplasmic reticulum [GO:0005783]; extracellular region [GO:0005576]; high-density lipoprotein particle [GO:0034364]; very-low-density lipoprotein particle [GO:0034361]	fatty acid binding [GO:0005504]; lipase inhibitor activity [GO:0055102]; phosphatidylcholine binding [GO:0031210]; phosphatidylcholine-sterol O-acyltransferase activator activity [GO:0060228]; phospholipase inhibitor activity [GO:0004859]	chylomicron [GO:0042627]; endoplasmic reticulum [GO:0005783]; extracellular region [GO:0005576]; high-density lipoprotein particle [GO:0034364]; very-low-density lipoprotein particle [GO:0034361]; fatty acid binding [GO:0005504]; lipase inhibitor activity [GO:0055102]; phosphatidylcholine binding [GO:0031210]; phosphatidylcholine-sterol O-acyltransferase activator activity [GO:0060228]; phospholi…	GO:0004859; GO:0005504; GO:0005576; GO:0005783; GO:0006629; GO:0006641; GO:0008203; GO:0010873; GO:0010900; GO:0010916; GO:0031210; GO:0032374; GO:0032375; GO:0033344; GO:0033700; GO:0034361; GO:0034364; GO:0034369; GO:0034375; GO:0034379; GO:0034382; GO:0034447; GO:0042157; GO:0042627; GO:0045717; GO:0045833; GO:0048261; GO:0050995; GO:0051005; GO:0055102; GO:0060228
	P01876	IGHA1_HUMAN	reviewed	Immunoglobulin heavy constant alpha 1 (Ig alpha-1 chain C region) (Ig alpha-1 chain C region BUR) (Ig alpha-1 chain C region TRO)	IGHA1	Homo sapiens (Human)			DISEASE: Note=A chromosomal aberration involving IGHA1 is found in multiple myeloma (MM) cell lines. Translocation t(1;14)(q21;q32) that forms a FCRL4-IGHA1 fusion protein. {ECO:0000269|PubMed:11290337}.	antibacterial humoral response [GO:0019731]; B cell receptor signaling pathway [GO:0050853]; complement activation, classical pathway [GO:0006958]; defense response to bacterium [GO:0042742]; glomerular filtration [GO:0003094]; immune response [GO:0006955]; innate immune response [GO:0045087]; leukocyte migration [GO:0050900]; phagocytosis, engulfment [GO:0006911]; phagocytosis, recognition [GO:0…	blood microparticle [GO:0072562]; external side of plasma membrane [GO:0009897]; extracellular exosome [GO:0070062]; extracellular region [GO:0005576]; extracellular space [GO:0005615]; immunoglobulin complex, circulating [GO:0042571]; monomeric IgA immunoglobulin complex [GO:0071748]; secretory dimeric IgA immunoglobulin complex [GO:0071752]; secretory IgA immunoglobulin complex [GO:0071751]	antigen binding [GO:0003823]	blood microparticle [GO:0072562]; external side of plasma membrane [GO:0009897]; extracellular exosome [GO:0070062]; extracellular region [GO:0005576]; extracellular space [GO:0005615]; immunoglobulin complex, circulating [GO:0042571]; monomeric IgA immunoglobulin complex [GO:0071748]; secretory dimeric IgA immunoglobulin complex [GO:0071752]; secretory IgA immunoglobulin complex [GO:0071751]; an…	GO:0001895; GO:0003094; GO:0003823; GO:0005576; GO:0005615; GO:0006898; GO:0006910; GO:0006911; GO:0006955; GO:0006958; GO:0009897; GO:0018298; GO:0019731; GO:0042571; GO:0042742; GO:0045087; GO:0050853; GO:0050871; GO:0050900; GO:0060267; GO:0070062; GO:0071748; GO:0071751; GO:0071752; GO:0072562
	P07225	PROS_HUMAN	reviewed	Vitamin K-dependent protein S	PROS1 PROS	Homo sapiens (Human)	TISSUE SPECIFICITY: Plasma.		DISEASE: Thrombophilia due to protein S deficiency, autosomal dominant (THPH5) [MIM:612336]: A hemostatic disorder characterized by impaired regulation of blood coagulation and a tendency to recurrent venous thrombosis. Based on the plasma levels of total and free PROS1 as well as the serine protease-activated protein C cofactor activity, three types of THPH5 have been described: type I, characte…	blood coagulation [GO:0007596]; endoplasmic reticulum to Golgi vesicle-mediated transport [GO:0006888]; fibrinolysis [GO:0042730]; leukocyte migration [GO:0050900]; platelet degranulation [GO:0002576]; regulation of complement activation [GO:0030449]	blood microparticle [GO:0072562]; endoplasmic reticulum membrane [GO:0005789]; extracellular exosome [GO:0070062]; extracellular region [GO:0005576]; extracellular space [GO:0005615]; Golgi lumen [GO:0005796]; Golgi membrane [GO:0000139]; plasma membrane [GO:0005886]; platelet alpha granule lumen [GO:0031093]	calcium ion binding [GO:0005509]; endopeptidase inhibitor activity [GO:0004866]	blood microparticle [GO:0072562]; endoplasmic reticulum membrane [GO:0005789]; extracellular exosome [GO:0070062]; extracellular region [GO:0005576]; extracellular space [GO:0005615]; Golgi lumen [GO:0005796]; Golgi membrane [GO:0000139]; plasma membrane [GO:0005886]; platelet alpha granule lumen [GO:0031093]; calcium ion binding [GO:0005509]; endopeptidase inhibitor activity [GO:0004866]; blood …	GO:0000139; GO:0002576; GO:0004866; GO:0005509; GO:0005576; GO:0005615; GO:0005789; GO:0005796; GO:0005886; GO:0006888; GO:0007596; GO:0030449; GO:0031093; GO:0042730; GO:0050900; GO:0070062; GO:0072562
	Q86SQ4	AGRG6_HUMAN	reviewed	Adhesion G-protein coupled receptor G6 (Developmentally regulated G-protein-coupled receptor) (G-protein coupled receptor 126) (Vascular inducible G protein-coupled receptor) [Cleaved into: ADGRG6 N-terminal fragment (ADGRG6-NTF); ADGRG6 C-terminal fragment (ADGRG6-CTF)]	ADGRG6 DREG GPR126 VIGR	Homo sapiens (Human)	TISSUE SPECIFICITY: Expressed in placenta and to a lower extent in pancreas and liver. Detected in aortic endothelial cells but not in skin microvascular endothelial cells. {ECO:0000269|PubMed:15225624}.		DISEASE: Lethal congenital contracture syndrome 9 (LCCS9) [MIM:616503]: A form of lethal congenital contracture syndrome, an autosomal recessive disorder characterized by degeneration of anterior horn neurons, extreme skeletal muscle atrophy and congenital non-progressive joint contractures. The contractures can involve the upper or lower limbs and/or the vertebral column, leading to various degr…	adenylate cyclase-activating G protein-coupled receptor signaling pathway [GO:0007189]; cAMP-mediated signaling [GO:0019933]; cell surface receptor signaling pathway [GO:0007166]; G protein-coupled receptor signaling pathway [GO:0007186]; heart trabecula formation [GO:0060347]; mitochondrion organization [GO:0007005]; myelination [GO:0042552]; myelination in peripheral nervous system [GO:0022011]…	cell surface [GO:0009986]; cytoplasm [GO:0005737]; integral component of membrane [GO:0016021]; integral component of plasma membrane [GO:0005887]; plasma membrane [GO:0005886]	collagen binding [GO:0005518]; extracellular matrix binding [GO:0050840]; G protein-coupled receptor activity [GO:0004930]; laminin binding [GO:0043236]	cell surface [GO:0009986]; cytoplasm [GO:0005737]; integral component of membrane [GO:0016021]; integral component of plasma membrane [GO:0005887]; plasma membrane [GO:0005886]; collagen binding [GO:0005518]; extracellular matrix binding [GO:0050840]; G protein-coupled receptor activity [GO:0004930]; laminin binding [GO:0043236]; adenylate cyclase-activating G protein-coupled receptor signaling p…	GO:0004930; GO:0005518; GO:0005737; GO:0005886; GO:0005887; GO:0007005; GO:0007166; GO:0007186; GO:0007189; GO:0009986; GO:0014037; GO:0016021; GO:0019933; GO:0022011; GO:0042552; GO:0043236; GO:0050840; GO:0060347
	Q9HCY8	S10AE_HUMAN	reviewed	Protein S100-A14 (S100 calcium-binding protein A14) (S114)	S100A14 S100A15	Homo sapiens (Human)	TISSUE SPECIFICITY: Expressed at highest levels in colon and at moderate levels in thymus, kidney, liver, small intestine, and lung. Low expression in heart and no expression is seen in brain, skeletal muscle, spleen, placenta and peripheral blood leukocytes. {ECO:0000269|PubMed:11944983}.			apoptotic process [GO:0006915]; calcium ion homeostasis [GO:0055074]; defense response to bacterium [GO:0042742]; positive regulation of granulocyte chemotaxis [GO:0071624]; positive regulation of monocyte chemotaxis [GO:0090026]; response to lipopolysaccharide [GO:0032496]; toll-like receptor 4 signaling pathway [GO:0034142]	extracellular exosome [GO:0070062]; extracellular space [GO:0005615]; perinuclear region of cytoplasm [GO:0048471]	calcium-dependent protein binding [GO:0048306]; calcium ion binding [GO:0005509]; chemokine receptor binding [GO:0042379]	extracellular exosome [GO:0070062]; extracellular space [GO:0005615]; perinuclear region of cytoplasm [GO:0048471]; calcium ion binding [GO:0005509]; calcium-dependent protein binding [GO:0048306]; chemokine receptor binding [GO:0042379]; apoptotic process [GO:0006915]; calcium ion homeostasis [GO:0055074]; defense response to bacterium [GO:0042742]; positive regulation of granulocyte chemotaxis …	GO:0005509; GO:0005615; GO:0006915; GO:0032496; GO:0034142; GO:0042379; GO:0042742; GO:0048306; GO:0048471; GO:0055074; GO:0070062; GO:0071624; GO:0090026
	Q15063	POSTN_HUMAN	reviewed	Periostin (PN) (Osteoblast-specific factor 2) (OSF-2)	POSTN OSF2	Homo sapiens (Human)	TISSUE SPECIFICITY: Widely expressed with highest levels in aorta, stomach, lower gastrointestinal tract, placenta, uterus, thyroid tissue and breast. Up-regulated in epithelial ovarian tumors. Not expressed in normal ovaries. Also highly expressed at the tumor periphery of lung carcinoma tissue but not within the tumor. Overexpressed in breast cancers. {ECO:0000269|PubMed:11550156, ECO:0000269|P…			bone regeneration [GO:1990523]; cell adhesion [GO:0007155]; cellular response to fibroblast growth factor stimulus [GO:0044344]; cellular response to transforming growth factor beta stimulus [GO:0071560]; cellular response to tumor necrosis factor [GO:0071356]; cellular response to vitamin K [GO:0071307]; extracellular matrix organization [GO:0030198]; negative regulation of cell-matrix adhesion …	collagen-containing extracellular matrix [GO:0062023]; extracellular matrix [GO:0031012]; extracellular space [GO:0005615]; neuromuscular junction [GO:0031594]; trans-Golgi network [GO:0005802]	cell adhesion molecule binding [GO:0050839]; heparin binding [GO:0008201]; metal ion binding [GO:0046872]	collagen-containing extracellular matrix [GO:0062023]; extracellular matrix [GO:0031012]; extracellular space [GO:0005615]; neuromuscular junction [GO:0031594]; trans-Golgi network [GO:0005802]; cell adhesion molecule binding [GO:0050839]; heparin binding [GO:0008201]; metal ion binding [GO:0046872]; bone regeneration [GO:1990523]; cell adhesion [GO:0007155]; cellular response to fibroblast growt…	GO:0001666; GO:0001953; GO:0003073; GO:0005615; GO:0005802; GO:0007155; GO:0008201; GO:0008593; GO:0009612; GO:0014850; GO:0014911; GO:0030198; GO:0031012; GO:0031594; GO:0032355; GO:0042060; GO:0044344; GO:0046872; GO:0050839; GO:0062023; GO:0071307; GO:0071356; GO:0071560; GO:1900025; GO:1990138; GO:1990523
	P02743	SAMP_HUMAN	reviewed	Serum amyloid P-component (SAP) (9.5S alpha-1-glycoprotein) [Cleaved into: Serum amyloid P-component(1-203)]	APCS PTX2	Homo sapiens (Human)	TISSUE SPECIFICITY: Found in serum and urine. {ECO:0000269|PubMed:15174148}.		DISEASE: Note=SAP is a precursor of amyloid component P which is found in basement membrane and associated with amyloid deposits.	acute-phase response [GO:0006953]; cellular protein metabolic process [GO:0044267]; chaperone-mediated protein complex assembly [GO:0051131]; complement activation, classical pathway [GO:0006958]; innate immune response [GO:0045087]; negative regulation by host of viral exo-alpha-sialidase activity [GO:0044869]; negative regulation by host of viral glycoprotein metabolic process [GO:0044871]; neg…	blood microparticle [GO:0072562]; collagen-containing extracellular matrix [GO:0062023]; extracellular exosome [GO:0070062]; extracellular region [GO:0005576]; extracellular space [GO:0005615]; nucleus [GO:0005634]	calcium ion binding [GO:0005509]; carbohydrate binding [GO:0030246]; complement component C1q complex binding [GO:0001849]; identical protein binding [GO:0042802]; low-density lipoprotein particle binding [GO:0030169]; unfolded protein binding [GO:0051082]; virion binding [GO:0046790]	blood microparticle [GO:0072562]; collagen-containing extracellular matrix [GO:0062023]; extracellular exosome [GO:0070062]; extracellular region [GO:0005576]; extracellular space [GO:0005615]; nucleus [GO:0005634]; calcium ion binding [GO:0005509]; carbohydrate binding [GO:0030246]; complement component C1q complex binding [GO:0001849]; identical protein binding [GO:0042802]; low-density lipopro…	GO:0001849; GO:0002674; GO:0005509; GO:0005576; GO:0005615; GO:0005634; GO:0006457; GO:0006953; GO:0006958; GO:0030169; GO:0030246; GO:0042802; GO:0044267; GO:0044793; GO:0044869; GO:0044871; GO:0045087; GO:0045656; GO:0046597; GO:0046790; GO:0048525; GO:0051082; GO:0051131; GO:0061045; GO:0062023; GO:0070062; GO:0072562; GO:1903016; GO:1903019
	Q15437	SC23B_HUMAN	reviewed	Protein transport protein Sec23B (hSec23B) (SEC23-related protein B)	SEC23B	Homo sapiens (Human)	TISSUE SPECIFICITY: Ubiquitously expressed. {ECO:0000269|PubMed:8898360}.		DISEASE: Cowden syndrome 7 (CWS7) [MIM:616858]: A form of Cowden syndrome, a hamartomatous polyposis syndrome with age-related penetrance. Cowden syndrome is characterized by hamartomatous lesions affecting derivatives of ectodermal, mesodermal and endodermal layers, macrocephaly, facial trichilemmomas (benign tumors of the hair follicle infundibulum), acral keratoses, papillomatous papules, and …	COPII-coated vesicle cargo loading [GO:0090110]; intracellular protein transport [GO:0006886]	COPII vesicle coat [GO:0030127]; cytosol [GO:0005829]; endomembrane system [GO:0012505]; endoplasmic reticulum [GO:0005783]; endoplasmic reticulum exit site [GO:0070971]; endoplasmic reticulum membrane [GO:0005789]; Golgi membrane [GO:0000139]; perinuclear region of cytoplasm [GO:0048471]	GTPase activator activity [GO:0005096]; zinc ion binding [GO:0008270]	COPII vesicle coat [GO:0030127]; cytosol [GO:0005829]; endomembrane system [GO:0012505]; endoplasmic reticulum [GO:0005783]; endoplasmic reticulum exit site [GO:0070971]; endoplasmic reticulum membrane [GO:0005789]; Golgi membrane [GO:0000139]; perinuclear region of cytoplasm [GO:0048471]; GTPase activator activity [GO:0005096]; zinc ion binding [GO:0008270]; COPII-coated vesicle cargo loading [G…	GO:0000139; GO:0005096; GO:0005783; GO:0005789; GO:0005829; GO:0006886; GO:0008270; GO:0012505; GO:0030127; GO:0048471; GO:0070971; GO:0090110
	P05120	PAI2_HUMAN	reviewed	Plasminogen activator inhibitor 2 (PAI-2) (Monocyte Arg-serpin) (placental plasminogen activator inhibitor) (Serpin B2) (Urokinase inhibitor)	SERPINB2 PAI2 PLANH2	Homo sapiens (Human)				fibrinolysis [GO:0042730]; interleukin-12-mediated signaling pathway [GO:0035722]; negative regulation of apoptotic process [GO:0043066]; negative regulation of endopeptidase activity [GO:0010951]; wound healing [GO:0042060]	cytoplasm [GO:0005737]; extracellular region [GO:0005576]; extracellular space [GO:0005615]; plasma membrane [GO:0005886]	serine-type endopeptidase inhibitor activity [GO:0004867]	cytoplasm [GO:0005737]; extracellular region [GO:0005576]; extracellular space [GO:0005615]; plasma membrane [GO:0005886]; serine-type endopeptidase inhibitor activity [GO:0004867]; fibrinolysis [GO:0042730]; interleukin-12-mediated signaling pathway [GO:0035722]; negative regulation of apoptotic process [GO:0043066]; negative regulation of endopeptidase activity [GO:0010951]; wound healing [GO:0…	GO:0004867; GO:0005576; GO:0005615; GO:0005737; GO:0005886; GO:0010951; GO:0035722; GO:0042060; GO:0042730; GO:0043066
	P06870	KLK1_HUMAN	reviewed	Kallikrein-1 (EC 3.4.21.35) (Kidney/pancreas/salivary gland kallikrein) (Tissue kallikrein)	KLK1	Homo sapiens (Human)	TISSUE SPECIFICITY: Isoform 2 is expressed in pancreas, salivary glands, kidney, colon, prostate gland, testis, spleen and the colon adenocarcinoma cell line T84. {ECO:0000269|PubMed:7749372}.			regulation of systemic arterial blood pressure [GO:0003073]; zymogen activation [GO:0031638]	extracellular exosome [GO:0070062]; nucleus [GO:0005634]; secretory granule [GO:0030141]	serine-type endopeptidase activity [GO:0004252]	extracellular exosome [GO:0070062]; nucleus [GO:0005634]; secretory granule [GO:0030141]; serine-type endopeptidase activity [GO:0004252]; regulation of systemic arterial blood pressure [GO:0003073]; zymogen activation [GO:0031638]	GO:0003073; GO:0004252; GO:0005634; GO:0030141; GO:0031638; GO:0070062
	P08727	K1C19_HUMAN	reviewed	Keratin, type I cytoskeletal 19 (Cytokeratin-19) (CK-19) (Keratin-19) (K19)	KRT19	Homo sapiens (Human)	TISSUE SPECIFICITY: Expressed in a defined zone of basal keratinocytes in the deep outer root sheath of hair follicles. Also observed in sweat gland and mammary gland ductal and secretory cells, bile ducts, gastrointestinal tract, bladder urothelium, oral epithelia, esophagus, ectocervical epithelium (at protein level). Expressed in epidermal basal cells, in nipple epidermis and a defined region …	DEVELOPMENTAL STAGE: Present in hair follicles at all stages of development. {ECO:0000269|PubMed:2469734}.		cell differentiation involved in embryonic placenta development [GO:0060706]; cornification [GO:0070268]; keratinization [GO:0031424]; Notch signaling pathway [GO:0007219]; response to estrogen [GO:0043627]; sarcomere organization [GO:0045214]; viral process [GO:0016032]	apicolateral plasma membrane [GO:0016327]; cell periphery [GO:0071944]; costamere [GO:0043034]; cytosol [GO:0005829]; dystrophin-associated glycoprotein complex [GO:0016010]; extracellular exosome [GO:0070062]; intermediate filament [GO:0005882]; plasma membrane [GO:0005886]; sarcolemma [GO:0042383]; terminal web [GO:1990357]; Z disc [GO:0030018]	protein-containing complex binding [GO:0044877]; structural constituent of cytoskeleton [GO:0005200]; structural constituent of muscle [GO:0008307]	apicolateral plasma membrane [GO:0016327]; cell periphery [GO:0071944]; costamere [GO:0043034]; cytosol [GO:0005829]; dystrophin-associated glycoprotein complex [GO:0016010]; extracellular exosome [GO:0070062]; intermediate filament [GO:0005882]; plasma membrane [GO:0005886]; sarcolemma [GO:0042383]; terminal web [GO:1990357]; Z disc [GO:0030018]; protein-containing complex binding [GO:0044877]; …	GO:0005200; GO:0005829; GO:0005882; GO:0005886; GO:0007219; GO:0008307; GO:0016010; GO:0016032; GO:0016327; GO:0030018; GO:0031424; GO:0042383; GO:0043034; GO:0043627; GO:0044877; GO:0045214; GO:0060706; GO:0070062; GO:0070268; GO:0071944; GO:1990357
	Entry	Entry name	Status	Protein names	Gene names	Organism	Tissue specificity	Developmental stage	Involvement in disease	Gene ontology (biological process)	Gene ontology (cellular component)	Gene ontology (molecular function)	Gene ontology (GO)	Gene ontology IDs
Collectiont 3_at delivery	P02538	K2C6A_HUMAN	reviewed	Keratin, type II cytoskeletal 6A (Cytokeratin-6A) (CK-6A) (Cytokeratin-6D) (CK-6D) (Keratin-6A) (K6A) (Type-II keratin Kb6) (allergen Hom s 5)	KRT6A K6A KRT6D	Homo sapiens (Human)	TISSUE SPECIFICITY: Expressed in the corneal epithelium (at protein level). {ECO:0000269|PubMed:26758872}.		DISEASE: Pachyonychia congenita 3 (PC3) [MIM:615726]: An autosomal dominant genodermatosis characterized by hypertrophic nail dystrophy, painful and highly debilitating plantar keratoderma, oral leukokeratosis, and a variety of epidermal cysts. {ECO:0000269|PubMed:10232400, ECO:0000269|PubMed:11886499, ECO:0000269|PubMed:15387942, ECO:0000269|PubMed:15840119, ECO:0000269|PubMed:16250206, ECO:0000…	antimicrobial humoral immune response mediated by antimicrobial peptide [GO:0061844]; cell differentiation [GO:0030154]; cornification [GO:0070268]; cytolysis by host of symbiont cells [GO:0051838]; defense response to Gram-positive bacterium [GO:0050830]; keratinization [GO:0031424]; morphogenesis of an epithelium [GO:0002009]; negative regulation of cytolysis by symbiont of host cells [GO:00018…	cytosol [GO:0005829]; extracellular exosome [GO:0070062]; keratin filament [GO:0045095]; membrane [GO:0016020]; nucleus [GO:0005634]	structural constituent of cytoskeleton [GO:0005200]	cytosol [GO:0005829]; extracellular exosome [GO:0070062]; keratin filament [GO:0045095]; membrane [GO:0016020]; nucleus [GO:0005634]; structural constituent of cytoskeleton [GO:0005200]; antimicrobial humoral immune response mediated by antimicrobial peptide [GO:0061844]; cell differentiation [GO:0030154]; cornification [GO:0070268]; cytolysis by host of symbiont cells [GO:0051838]; defense respo…	GO:0001899; GO:0002009; GO:0005200; GO:0005634; GO:0005829; GO:0008284; GO:0016020; GO:0030154; GO:0031424; GO:0042060; GO:0045095; GO:0050830; GO:0051838; GO:0061844; GO:0070062; GO:0070268; GO:2000536
	P19827	ITIH1_HUMAN	reviewed	Inter-alpha-trypsin inhibitor heavy chain H1 (ITI heavy chain H1) (ITI-HC1) (Inter-alpha-inhibitor heavy chain 1) (Inter-alpha-trypsin inhibitor complex component III) (Serum-derived hyaluronan-associated protein) (SHAP)	ITIH1 IGHEP1	Homo sapiens (Human)				hyaluronan metabolic process [GO:0030212]	blood microparticle [GO:0072562]; collagen-containing extracellular matrix [GO:0062023]; extracellular exosome [GO:0070062]; extracellular region [GO:0005576]	calcium ion binding [GO:0005509]; serine-type endopeptidase inhibitor activity [GO:0004867]	blood microparticle [GO:0072562]; collagen-containing extracellular matrix [GO:0062023]; extracellular exosome [GO:0070062]; extracellular region [GO:0005576]; calcium ion binding [GO:0005509]; serine-type endopeptidase inhibitor activity [GO:0004867]; hyaluronan metabolic process [GO:0030212]	GO:0004867; GO:0005509; GO:0005576; GO:0030212; GO:0062023; GO:0070062; GO:0072562
	A6NCN2	KR87P_HUMAN	reviewed	Putative keratin-87 protein (Keratin, hair, basic pseudogene 4) (Keratin-121 pseudogene)	KRT87P KRT121P KRTHBP4	Homo sapiens (Human)					extracellular space [GO:0005615]; keratin filament [GO:0045095]		extracellular space [GO:0005615]; keratin filament [GO:0045095]	GO:0005615; GO:0045095
	P13611	CSPG2_HUMAN	reviewed	Versican core protein (Chondroitin sulfate proteoglycan core protein 2) (Chondroitin sulfate proteoglycan 2) (Glial hyaluronate-binding protein) (GHAP) (Large fibroblast proteoglycan) (PG-M)	VCAN CSPG2	Homo sapiens (Human)	TISSUE SPECIFICITY: Expressed in the retina (at protein level) (PubMed:29777959). Cerebral white matter and plasma (PubMed:2469524). Isoform V0: Expressed in normal brain, gliomas, medulloblastomas, schwannomas, neurofibromas, and meningiomas (PubMed:8627343). Isoform V1: Expressed in normal brain, gliomas, medulloblastomas, schwannomas, neurofibromas, and meningiomas (PubMed:8627343). Isoform V2…	DEVELOPMENTAL STAGE: Expressed in developing photoreceptors and the interphotoreceptor matrix between 12 and 17 weeks post conception (at protein level) (PubMed:29777959). Disappears in aorta after the cartilage development (PubMed:7921538). {ECO:0000269|PubMed:29777959, ECO:0000269|PubMed:7921538}.	DISEASE: Wagner vitreoretinopathy (WGVRP) [MIM:143200]: A rare vitreoretinopathy characterized by an optically empty vitreous cavity with fibrillary condensations and a preretinal avascular membrane. Other optical features include progressive chorioretinal atrophy, perivascular sheating, subcapsular cataract and myopia. {ECO:0000269|PubMed:16043844, ECO:0000269|PubMed:22739342}. Note=The disease …	cell adhesion [GO:0007155]; cell recognition [GO:0008037]; cellular protein metabolic process [GO:0044267]; central nervous system development [GO:0007417]; chondroitin sulfate biosynthetic process [GO:0030206]; chondroitin sulfate catabolic process [GO:0030207]; dermatan sulfate biosynthetic process [GO:0030208]; extracellular matrix organization [GO:0030198]; glial cell migration [GO:0008347]; …	collagen-containing extracellular matrix [GO:0062023]; endoplasmic reticulum lumen [GO:0005788]; extracellular matrix [GO:0031012]; extracellular region [GO:0005576]; extracellular space [GO:0005615]; Golgi lumen [GO:0005796]; interphotoreceptor matrix [GO:0033165]; lysosomal lumen [GO:0043202]; membrane [GO:0016020]; photoreceptor outer segment [GO:0001750]	calcium ion binding [GO:0005509]; carbohydrate binding [GO:0030246]; extracellular matrix structural constituent conferring compression resistance [GO:0030021]; glycosaminoglycan binding [GO:0005539]; hyaluronic acid binding [GO:0005540]	collagen-containing extracellular matrix [GO:0062023]; endoplasmic reticulum lumen [GO:0005788]; extracellular matrix [GO:0031012]; extracellular region [GO:0005576]; extracellular space [GO:0005615]; Golgi lumen [GO:0005796]; interphotoreceptor matrix [GO:0033165]; lysosomal lumen [GO:0043202]; membrane [GO:0016020]; photoreceptor outer segment [GO:0001750]; calcium ion binding [GO:0005509]; car…	GO:0001501; GO:0001649; GO:0001750; GO:0005509; GO:0005539; GO:0005540; GO:0005576; GO:0005615; GO:0005788; GO:0005796; GO:0007155; GO:0007275; GO:0007417; GO:0008037; GO:0008347; GO:0016020; GO:0030021; GO:0030198; GO:0030206; GO:0030207; GO:0030208; GO:0030246; GO:0031012; GO:0033165; GO:0043202; GO:0043687; GO:0044267; GO:0062023
	P02786	TFR1_HUMAN	reviewed	Transferrin receptor protein 1 (TR) (TfR) (TfR1) (Trfr) (T9) (p90) (CD antigen CD71) [Cleaved into: Transferrin receptor protein 1, serum form (sTfR)]	TFRC	Homo sapiens (Human)			DISEASE: Immunodeficiency 46 (IMD46) [MIM:616740]: An autosomal recessive primary immunodeficiency disorder characterized by early-onset chronic diarrhea, recurrent infections, hypo- or agammaglobulinemia, normal lymphocyte counts, intermittent neutropenia, and intermittent thrombocytopenia. {ECO:0000269|PubMed:26642240}. Note=The disease is caused by mutations affecting the gene represented in t…	cellular iron ion homeostasis [GO:0006879]; cellular response to drug [GO:0035690]; cellular response to leukemia inhibitory factor [GO:1990830]; intracellular signal transduction [GO:0035556]; iron ion transport [GO:0006826]; membrane organization [GO:0061024]; negative regulation of apoptotic process [GO:0043066]; negative regulation of mitochondrial fusion [GO:0010637]; osteoclast differentiat…	basolateral plasma membrane [GO:0016323]; blood microparticle [GO:0072562]; cell surface [GO:0009986]; clathrin-coated pit [GO:0005905]; clathrin-coated vesicle membrane [GO:0030665]; cytoplasmic vesicle [GO:0031410]; early endosome [GO:0005769]; endosome [GO:0005768]; endosome membrane [GO:0010008]; external side of plasma membrane [GO:0009897]; extracellular exosome [GO:0070062]; extracellular …	double-stranded RNA binding [GO:0003725]; identical protein binding [GO:0042802]; protein-containing complex binding [GO:0044877]; protein homodimerization activity [GO:0042803]; protein kinase binding [GO:0019901]; RNA binding [GO:0003723]; transferrin receptor activity [GO:0004998]; virus receptor activity [GO:0001618]	basolateral plasma membrane [GO:0016323]; blood microparticle [GO:0072562]; cell surface [GO:0009986]; clathrin-coated pit [GO:0005905]; clathrin-coated vesicle membrane [GO:0030665]; cytoplasmic vesicle [GO:0031410]; early endosome [GO:0005769]; endosome [GO:0005768]; endosome membrane [GO:0010008]; external side of plasma membrane [GO:0009897]; extracellular exosome [GO:0070062]; extracellular …	GO:0001618; GO:0001934; GO:0003723; GO:0003725; GO:0004998; GO:0005576; GO:0005615; GO:0005768; GO:0005769; GO:0005886; GO:0005887; GO:0005905; GO:0006826; GO:0006879; GO:0009897; GO:0009986; GO:0010008; GO:0010628; GO:0010637; GO:0016020; GO:0016323; GO:0019901; GO:0030316; GO:0030665; GO:0030890; GO:0031334; GO:0031410; GO:0031623; GO:0033138; GO:0033572; GO:0035556; GO:0035690; GO:0042102; GO:…
	P08779	K1C16_HUMAN	reviewed	Keratin, type I cytoskeletal 16 (Cytokeratin-16) (CK-16) (Keratin-16) (K16)	KRT16 KRT16A	Homo sapiens (Human)	TISSUE SPECIFICITY: Expressed in the corneal epithelium (at protein level). {ECO:0000269|PubMed:26758872}.		DISEASE: Pachyonychia congenita 1 (PC1) [MIM:167200]: An autosomal dominant ectodermal dysplasia characterized by hypertrophic nail dystrophy resulting in onchyogryposis (thickening and increase in curvature of the nail), palmoplantar keratoderma, follicular hyperkeratosis, and oral leukokeratosis. Hyperhidrosis of the hands and feet is usually present. {ECO:0000269|PubMed:10521820, ECO:0000269|P…	aging [GO:0007568]; cornification [GO:0070268]; cytoskeleton organization [GO:0007010]; establishment of skin barrier [GO:0061436]; hair cycle [GO:0042633]; inflammatory response [GO:0006954]; innate immune response [GO:0045087]; intermediate filament cytoskeleton organization [GO:0045104]; keratinization [GO:0031424]; keratinocyte differentiation [GO:0030216]; keratinocyte migration [GO:0051546]…	cytoskeleton [GO:0005856]; cytosol [GO:0005829]; extracellular exosome [GO:0070062]; intermediate filament [GO:0005882]; nucleus [GO:0005634]	structural constituent of cytoskeleton [GO:0005200]	cytoskeleton [GO:0005856]; cytosol [GO:0005829]; extracellular exosome [GO:0070062]; intermediate filament [GO:0005882]; nucleus [GO:0005634]; structural constituent of cytoskeleton [GO:0005200]; aging [GO:0007568]; cornification [GO:0070268]; cytoskeleton organization [GO:0007010]; establishment of skin barrier [GO:0061436]; hair cycle [GO:0042633]; inflammatory response [GO:0006954]; innate imm…	GO:0002009; GO:0005200; GO:0005634; GO:0005829; GO:0005856; GO:0005882; GO:0006954; GO:0007010; GO:0007568; GO:0030216; GO:0030336; GO:0031424; GO:0042633; GO:0045087; GO:0045104; GO:0051546; GO:0061436; GO:0070062; GO:0070268
	P02649	APOE_HUMAN	reviewed	Apolipoprotein E (Apo-E)	APOE	Homo sapiens (Human)	TISSUE SPECIFICITY: Produced by several tissues and cell types and mainly found associated with lipid particles in the plasma, the interstitial fluid and lymph (PubMed:25173806). Mainly synthesized by liver hepatocytes (PubMed:25173806). Significant quantities are also produced in brain, mainly by astrocytes and glial cells in the cerebral cortex, but also by neurons in frontal cortex and hippoca…		DISEASE: Hyperlipoproteinemia 3 (HLPP3) [MIM:617347]: A disorder characterized by the accumulation of intermediate-density lipoprotein particles (IDL or broad-beta-lipoprotein) rich in cholesterol. Clinical features include xanthomas, yellowish lipid deposits in the palmar crease, or less specific on tendons and on elbows. The disorder rarely manifests before the third decade in men. In women, it…	AMPA glutamate receptor clustering [GO:0097113]; amyloid precursor protein metabolic process [GO:0042982]; artery morphogenesis [GO:0048844]; cellular calcium ion homeostasis [GO:0006874]; cellular protein metabolic process [GO:0044267]; cGMP-mediated signaling [GO:0019934]; cholesterol catabolic process [GO:0006707]; cholesterol efflux [GO:0033344]; cholesterol homeostasis [GO:0042632]; choleste…	blood microparticle [GO:0072562]; chylomicron [GO:0042627]; clathrin-coated endocytic vesicle membrane [GO:0030669]; collagen-containing extracellular matrix [GO:0062023]; cytoplasm [GO:0005737]; dendrite [GO:0030425]; discoidal high-density lipoprotein particle [GO:0034365]; early endosome [GO:0005769]; endocytic vesicle lumen [GO:0071682]; endoplasmic reticulum [GO:0005783]; endoplasmic reticul…	amyloid-beta binding [GO:0001540]; antioxidant activity [GO:0016209]; cholesterol transfer activity [GO:0120020]; heparan sulfate proteoglycan binding [GO:0043395]; heparin binding [GO:0008201]; identical protein binding [GO:0042802]; lipid binding [GO:0008289]; lipid transporter activity [GO:0005319]; lipoprotein particle binding [GO:0071813]; low-density lipoprotein particle receptor binding [G…	blood microparticle [GO:0072562]; chylomicron [GO:0042627]; clathrin-coated endocytic vesicle membrane [GO:0030669]; collagen-containing extracellular matrix [GO:0062023]; cytoplasm [GO:0005737]; dendrite [GO:0030425]; discoidal high-density lipoprotein particle [GO:0034365]; early endosome [GO:0005769]; endocytic vesicle lumen [GO:0071682]; endoplasmic reticulum [GO:0005783]; endoplasmic reticul…	GO:0000302; GO:0001523; GO:0001540; GO:0001937; GO:0002021; GO:0005102; GO:0005198; GO:0005319; GO:0005543; GO:0005576; GO:0005615; GO:0005634; GO:0005737; GO:0005769; GO:0005783; GO:0005788; GO:0005794; GO:0005886; GO:0006357; GO:0006641; GO:0006707; GO:0006874; GO:0006898; GO:0007010; GO:0007186; GO:0007263; GO:0007271; GO:0007616; GO:0008201; GO:0008203; GO:0008289; GO:0010544; GO:0010596; GO:…
	Q92954	PRG4_HUMAN	reviewed	Proteoglycan 4 (Lubricin) (Megakaryocyte-stimulating factor) (Superficial zone proteoglycan) [Cleaved into: Proteoglycan 4 C-terminal part]	PRG4 MSF SZP	Homo sapiens (Human)	TISSUE SPECIFICITY: Highly expressed in synovial tissue, cartilage and liver and weakly in heart and lung. Isoform B is expressed in kidney, lung, liver, heart and brain. Isoform C and isoform D are widely expressed. {ECO:0000269|PubMed:10545950, ECO:0000269|PubMed:11124536}.		DISEASE: Camptodactyly-arthropathy-coxa vara-pericarditis syndrome (CACP) [MIM:208250]: An autosomal recessive disorder characterized by the association of congenital or early-onset camptodactyly and non-inflammatory arthropathy with synovial hyperplasia. Individuals with CACP have normal appearing joints at birth but with advancing age develop joint failure, non-inflammatory synoviocyte hyperpla…	immune response [GO:0006955]	collagen-containing extracellular matrix [GO:0062023]	polysaccharide binding [GO:0030247]; scavenger receptor activity [GO:0005044]	collagen-containing extracellular matrix [GO:0062023]; polysaccharide binding [GO:0030247]; scavenger receptor activity [GO:0005044]; immune response [GO:0006955]	GO:0005044; GO:0006955; GO:0030247; GO:0062023
	P02751	FINC_HUMAN	reviewed	Fibronectin (FN) (Cold-insoluble globulin) (CIG) [Cleaved into: Anastellin; Ugl-Y1; Ugl-Y2; Ugl-Y3]	FN1 FN	Homo sapiens (Human)	TISSUE SPECIFICITY: Expressed in the inner limiting membrane and around blood vessels in the retina (at protein level) (PubMed:29777959). Plasma FN (soluble dimeric form) is secreted by hepatocytes. Cellular FN (dimeric or cross-linked multimeric forms), made by fibroblasts, epithelial and other cell types, is deposited as fibrils in the extracellular matrix. Ugl-Y1, Ugl-Y2 and Ugl-Y3 are found i…	DEVELOPMENTAL STAGE: Expressed between 12 and 19 weeks post-conception (WPC) in Bruch's membrane, with expression in the choroid evident from 14 WPC onwards (at protein level) (PubMed:29777959). Expressed in the inner limiting membrane at 17 WPC (at protein level) (PubMed:29777959). Ugl-Y1, Ugl-Y2 and Ugl-Y3 are present in the urine from 0 to 17 years of age (PubMed:17614963, PubMed:3584091). {EC…	DISEASE: Glomerulopathy with fibronectin deposits 2 (GFND2) [MIM:601894]: Genetically heterogeneous autosomal dominant disorder characterized clinically by proteinuria, microscopic hematuria, and hypertension that leads to end-stage renal failure in the second to fifth decade of life. {ECO:0000269|PubMed:18268355}. Note=The disease is caused by mutations affecting the gene represented in this ent…	acute-phase response [GO:0006953]; angiogenesis [GO:0001525]; blood coagulation, fibrin clot formation [GO:0072378]; calcium-independent cell-matrix adhesion [GO:0007161]; cell adhesion [GO:0007155]; cell-matrix adhesion [GO:0007160]; cell-substrate junction assembly [GO:0007044]; cellular protein metabolic process [GO:0044267]; cytokine-mediated signaling pathway [GO:0019221]; endodermal cell di…	apical plasma membrane [GO:0016324]; basement membrane [GO:0005604]; blood microparticle [GO:0072562]; collagen-containing extracellular matrix [GO:0062023]; endoplasmic reticulum-Golgi intermediate compartment [GO:0005793]; endoplasmic reticulum lumen [GO:0005788]; extracellular exosome [GO:0070062]; extracellular region [GO:0005576]; extracellular space [GO:0005615]; fibrinogen complex [GO:0005…	chaperone binding [GO:0051087]; collagen binding [GO:0005518]; disordered domain specific binding [GO:0097718]; enzyme binding [GO:0019899]; extracellular matrix structural constituent [GO:0005201]; heparin binding [GO:0008201]; identical protein binding [GO:0042802]; integrin binding [GO:0005178]; peptidase activator activity [GO:0016504]; protease binding [GO:0002020]; protein C-terminus bindin…	apical plasma membrane [GO:0016324]; basement membrane [GO:0005604]; blood microparticle [GO:0072562]; collagen-containing extracellular matrix [GO:0062023]; endoplasmic reticulum lumen [GO:0005788]; endoplasmic reticulum-Golgi intermediate compartment [GO:0005793]; extracellular exosome [GO:0070062]; extracellular region [GO:0005576]; extracellular space [GO:0005615]; fibrinogen complex [GO:0005…	GO:0001525; GO:0001932; GO:0002020; GO:0002576; GO:0005102; GO:0005178; GO:0005201; GO:0005518; GO:0005576; GO:0005577; GO:0005604; GO:0005615; GO:0005788; GO:0005793; GO:0006953; GO:0007044; GO:0007155; GO:0007160; GO:0007161; GO:0007229; GO:0007399; GO:0007507; GO:0008022; GO:0008201; GO:0008284; GO:0008360; GO:0009611; GO:0010628; GO:0016324; GO:0016504; GO:0018149; GO:0019221; GO:0019899; GO:…
	P05164	PERM_HUMAN	reviewed	Myeloperoxidase (MPO) (EC 1.11.2.2) [Cleaved into: Myeloperoxidase; 89 kDa myeloperoxidase; 84 kDa myeloperoxidase; Myeloperoxidase light chain; Myeloperoxidase heavy chain]	MPO	Homo sapiens (Human)			DISEASE: Myeloperoxidase deficiency (MPOD) [MIM:254600]: A disorder characterized by decreased myeloperoxidase activity in neutrophils and monocytes that results in disseminated candidiasis. {ECO:0000269|PubMed:7904599, ECO:0000269|PubMed:8142659, ECO:0000269|PubMed:8621627, ECO:0000269|PubMed:9354683, ECO:0000269|PubMed:9637725}. Note=The disease is caused by mutations affecting the gene represe…	aging [GO:0007568]; cell redox homeostasis [GO:0045454]; defense response [GO:0006952]; defense response to bacterium [GO:0042742]; defense response to fungus [GO:0050832]; hydrogen peroxide catabolic process [GO:0042744]; hypochlorous acid biosynthetic process [GO:0002149]; low-density lipoprotein particle remodeling [GO:0034374]; negative regulation of apoptotic process [GO:0043066]; neutrophil…	azurophil granule [GO:0042582]; azurophil granule lumen [GO:0035578]; extracellular exosome [GO:0070062]; extracellular region [GO:0005576]; extracellular space [GO:0005615]; intracellular membrane-bounded organelle [GO:0043231]; lysosome [GO:0005764]; nucleoplasm [GO:0005654]; nucleus [GO:0005634]; phagocytic vesicle lumen [GO:0097013]; secretory granule [GO:0030141]	chromatin binding [GO:0003682]; heme binding [GO:0020037]; heparin binding [GO:0008201]; metal ion binding [GO:0046872]; peroxidase activity [GO:0004601]	azurophil granule [GO:0042582]; azurophil granule lumen [GO:0035578]; extracellular exosome [GO:0070062]; extracellular region [GO:0005576]; extracellular space [GO:0005615]; intracellular membrane-bounded organelle [GO:0043231]; lysosome [GO:0005764]; nucleoplasm [GO:0005654]; nucleus [GO:0005634]; phagocytic vesicle lumen [GO:0097013]; secretory granule [GO:0030141]; chromatin binding [GO:00036…	GO:0001878; GO:0002149; GO:0002679; GO:0003682; GO:0004601; GO:0005576; GO:0005615; GO:0005634; GO:0005654; GO:0005764; GO:0006952; GO:0006979; GO:0007568; GO:0008201; GO:0009612; GO:0019430; GO:0020037; GO:0030141; GO:0032094; GO:0032496; GO:0034374; GO:0035578; GO:0042582; GO:0042742; GO:0042744; GO:0043066; GO:0043231; GO:0043312; GO:0045454; GO:0046872; GO:0050832; GO:0055114; GO:0070062; GO:…
	P02787	TRFE_HUMAN	reviewed	Serotransferrin (Transferrin) (Beta-1 metal-binding globulin) (Siderophilin)	TF PRO1400	Homo sapiens (Human)	TISSUE SPECIFICITY: Expressed by the liver and secreted in plasma.		DISEASE: Atransferrinemia (ATRAF) [MIM:209300]: A rare autosomal recessive disorder characterized by abnormal synthesis of transferrin leading to iron overload and microcytic hypochromic anemia. {ECO:0000269|PubMed:11110675, ECO:0000269|PubMed:15466165}. Note=The disease is caused by mutations affecting the gene represented in this entry.	actin filament organization [GO:0007015]; activation of JUN kinase activity [GO:0007257]; antibacterial humoral response [GO:0019731]; cellular iron ion homeostasis [GO:0006879]; cellular protein metabolic process [GO:0044267]; cellular response to iron ion [GO:0071281]; ERK1 and ERK2 cascade [GO:0070371]; iron ion homeostasis [GO:0055072]; iron ion transport [GO:0006826]; membrane organization […	apical plasma membrane [GO:0016324]; basal part of cell [GO:0045178]; basal plasma membrane [GO:0009925]; blood microparticle [GO:0072562]; cell surface [GO:0009986]; clathrin-coated pit [GO:0005905]; clathrin-coated vesicle membrane [GO:0030665]; cytoplasmic vesicle [GO:0031410]; early endosome [GO:0005769]; endocytic vesicle [GO:0030139]; endoplasmic reticulum lumen [GO:0005788]; endosome membr…	ferric iron binding [GO:0008199]; ferrous iron binding [GO:0008198]; iron chaperone activity [GO:0034986]; transferrin receptor binding [GO:1990459]	apical plasma membrane [GO:0016324]; basal part of cell [GO:0045178]; basal plasma membrane [GO:0009925]; blood microparticle [GO:0072562]; cell surface [GO:0009986]; clathrin-coated pit [GO:0005905]; clathrin-coated vesicle membrane [GO:0030665]; cytoplasmic vesicle [GO:0031410]; early endosome [GO:0005769]; endocytic vesicle [GO:0030139]; endoplasmic reticulum lumen [GO:0005788]; endosome membr…	GO:0001895; GO:0002576; GO:0005576; GO:0005615; GO:0005769; GO:0005770; GO:0005788; GO:0005886; GO:0005905; GO:0006826; GO:0006879; GO:0007015; GO:0007257; GO:0008198; GO:0008199; GO:0009925; GO:0009986; GO:0010008; GO:0016324; GO:0019731; GO:0030139; GO:0030316; GO:0030665; GO:0031232; GO:0031410; GO:0031647; GO:0031982; GO:0033572; GO:0034756; GO:0034774; GO:0034986; GO:0043687; GO:0044267; GO:…
	Q4LDE5	SVEP1_HUMAN	reviewed	Sushi, von Willebrand factor type A, EGF and pentraxin domain-containing protein 1 (CCP module-containing protein 22) (Polydom) (Selectin-like osteoblast-derived protein) (SEL-OB) (Serologically defined breast cancer antigen NY-BR-38)	SVEP1 C9orf13 CCP22 SELOB	Homo sapiens (Human)	TISSUE SPECIFICITY: Present in mesenchymal primary cultured cell lysates (at protein level). Highly expressed in placenta. Also expressed in marrow stromal cell. Weakly or not expressed in other tissues. {ECO:0000269|PubMed:11062057, ECO:0000269|PubMed:16206243}.			cell adhesion [GO:0007155]; epidermis development [GO:0008544]; gene expression [GO:0010467]; lymph circulation [GO:0003017]; lymph vessel morphogenesis [GO:0036303]; Tie signaling pathway [GO:0048014]; tight junction organization [GO:0120193]	cytoplasm [GO:0005737]; extracellular space [GO:0005615]; membrane [GO:0016020]; nucleus [GO:0005634]	calcium ion binding [GO:0005509]; chromatin binding [GO:0003682]	cytoplasm [GO:0005737]; extracellular space [GO:0005615]; membrane [GO:0016020]; nucleus [GO:0005634]; calcium ion binding [GO:0005509]; chromatin binding [GO:0003682]; cell adhesion [GO:0007155]; epidermis development [GO:0008544]; gene expression [GO:0010467]; lymph circulation [GO:0003017]; lymph vessel morphogenesis [GO:0036303]; Tie signaling pathway [GO:0048014]; tight junction organization…	GO:0003017; GO:0003682; GO:0005509; GO:0005615; GO:0005634; GO:0005737; GO:0007155; GO:0008544; GO:0010467; GO:0016020; GO:0036303; GO:0048014; GO:0120193
	Q9Y6R7	FCGBP_HUMAN	reviewed	IgGFc-binding protein (Fcgamma-binding protein antigen) (FcgammaBP)	FCGBP	Homo sapiens (Human)	TISSUE SPECIFICITY: Mainly expressed in placenta and colon epithelium. Expressed in thyroid, and down-regulated in thyroid carcinomas. Present in serum, with higher levels in patients with various autoimmune diseases (at protein level). {ECO:0000269|PubMed:11600203, ECO:0000269|PubMed:12208673, ECO:0000269|PubMed:9182547}.				extracellular exosome [GO:0070062]; extracellular matrix [GO:0031012]; extracellular space [GO:0005615]		extracellular exosome [GO:0070062]; extracellular matrix [GO:0031012]; extracellular space [GO:0005615]	GO:0005615; GO:0031012; GO:0070062
	P04275	VWF_HUMAN	reviewed	von Willebrand factor (vWF) [Cleaved into: von Willebrand antigen 2 (von Willebrand antigen II)]	VWF F8VWF	Homo sapiens (Human)	TISSUE SPECIFICITY: Plasma.		DISEASE: von Willebrand disease 1 (VWD1) [MIM:193400]: A common hemorrhagic disorder due to defects in von Willebrand factor protein and resulting in impaired platelet aggregation. Von Willebrand disease type 1 is characterized by partial quantitative deficiency of circulating von Willebrand factor, that is otherwise structurally and functionally normal. Clinical manifestations are mucocutaneous …	blood coagulation [GO:0007596]; blood coagulation, intrinsic pathway [GO:0007597]; cell adhesion [GO:0007155]; cell-substrate adhesion [GO:0031589]; extracellular matrix organization [GO:0030198]; hemostasis [GO:0007599]; platelet activation [GO:0030168]; platelet degranulation [GO:0002576]; response to wounding [GO:0009611]	collagen-containing extracellular matrix [GO:0062023]; endoplasmic reticulum [GO:0005783]; extracellular exosome [GO:0070062]; extracellular matrix [GO:0031012]; extracellular region [GO:0005576]; extracellular space [GO:0005615]; platelet alpha granule [GO:0031091]; platelet alpha granule lumen [GO:0031093]; Weibel-Palade body [GO:0033093]	chaperone binding [GO:0051087]; collagen binding [GO:0005518]; identical protein binding [GO:0042802]; immunoglobulin binding [GO:0019865]; integrin binding [GO:0005178]; protease binding [GO:0002020]; protein N-terminus binding [GO:0047485]	collagen-containing extracellular matrix [GO:0062023]; endoplasmic reticulum [GO:0005783]; extracellular exosome [GO:0070062]; extracellular matrix [GO:0031012]; extracellular region [GO:0005576]; extracellular space [GO:0005615]; platelet alpha granule [GO:0031091]; platelet alpha granule lumen [GO:0031093]; Weibel-Palade body [GO:0033093]; chaperone binding [GO:0051087]; collagen binding [GO:00…	GO:0002020; GO:0002576; GO:0005178; GO:0005518; GO:0005576; GO:0005615; GO:0005783; GO:0007155; GO:0007596; GO:0007597; GO:0007599; GO:0009611; GO:0019865; GO:0030168; GO:0030198; GO:0031012; GO:0031091; GO:0031093; GO:0031589; GO:0033093; GO:0042802; GO:0047485; GO:0051087; GO:0062023; GO:0070062
	Q14624	ITIH4_HUMAN	reviewed	Inter-alpha-trypsin inhibitor heavy chain H4 (ITI heavy chain H4) (ITI-HC4) (Inter-alpha-inhibitor heavy chain 4) (Inter-alpha-trypsin inhibitor family heavy chain-related protein) (IHRP) (Plasma kallikrein sensitive glycoprotein 120) (Gp120) (PK-120) [Cleaved into: 70 kDa inter-alpha-trypsin inhibitor heavy chain H4; 35 kDa inter-alpha-trypsin inhibitor heavy chain H4]	ITIH4 IHRP ITIHL1 PK120 PRO1851	Homo sapiens (Human)	TISSUE SPECIFICITY: Liver specific. {ECO:0000269|PubMed:7775381, ECO:0000269|PubMed:7805892}.			acute-phase response [GO:0006953]; hyaluronan metabolic process [GO:0030212]; platelet degranulation [GO:0002576]; response to cytokine [GO:0034097]	blood microparticle [GO:0072562]; collagen-containing extracellular matrix [GO:0062023]; extracellular exosome [GO:0070062]; extracellular region [GO:0005576]; plasma membrane [GO:0005886]; platelet dense granule lumen [GO:0031089]	endopeptidase inhibitor activity [GO:0004866]; serine-type endopeptidase inhibitor activity [GO:0004867]	blood microparticle [GO:0072562]; collagen-containing extracellular matrix [GO:0062023]; extracellular exosome [GO:0070062]; extracellular region [GO:0005576]; plasma membrane [GO:0005886]; platelet dense granule lumen [GO:0031089]; endopeptidase inhibitor activity [GO:0004866]; serine-type endopeptidase inhibitor activity [GO:0004867]; acute-phase response [GO:0006953]; hyaluronan metabolic proc…	GO:0002576; GO:0004866; GO:0004867; GO:0005576; GO:0005886; GO:0006953; GO:0030212; GO:0031089; GO:0034097; GO:0062023; GO:0070062; GO:0072562
	P06727	APOA4_HUMAN	reviewed	Apolipoprotein A-IV (Apo-AIV) (ApoA-IV) (Apolipoprotein A4)	APOA4	Homo sapiens (Human)	TISSUE SPECIFICITY: Synthesized primarily in the intestine and secreted in plasma.			cellular protein metabolic process [GO:0044267]; cholesterol biosynthetic process [GO:0006695]; cholesterol efflux [GO:0033344]; cholesterol homeostasis [GO:0042632]; cholesterol metabolic process [GO:0008203]; chylomicron assembly [GO:0034378]; chylomicron remodeling [GO:0034371]; high-density lipoprotein particle assembly [GO:0034380]; high-density lipoprotein particle remodeling [GO:0034375]; …	blood microparticle [GO:0072562]; chylomicron [GO:0042627]; collagen-containing extracellular matrix [GO:0062023]; cytosol [GO:0005829]; early endosome [GO:0005769]; endoplasmic reticulum lumen [GO:0005788]; extracellular exosome [GO:0070062]; extracellular region [GO:0005576]; extracellular space [GO:0005615]; high-density lipoprotein particle [GO:0034364]; very-low-density lipoprotein particle …	antioxidant activity [GO:0016209]; cholesterol binding [GO:0015485]; cholesterol transfer activity [GO:0120020]; copper ion binding [GO:0005507]; identical protein binding [GO:0042802]; lipid binding [GO:0008289]; lipid transporter activity [GO:0005319]; phosphatidylcholine binding [GO:0031210]; phosphatidylcholine-sterol O-acyltransferase activator activity [GO:0060228]; phospholipid binding [GO…	blood microparticle [GO:0072562]; chylomicron [GO:0042627]; collagen-containing extracellular matrix [GO:0062023]; cytosol [GO:0005829]; early endosome [GO:0005769]; endoplasmic reticulum lumen [GO:0005788]; extracellular exosome [GO:0070062]; extracellular region [GO:0005576]; extracellular space [GO:0005615]; high-density lipoprotein particle [GO:0034364]; very-low-density lipoprotein particle …	GO:0001523; GO:0002227; GO:0005319; GO:0005507; GO:0005543; GO:0005576; GO:0005615; GO:0005769; GO:0005788; GO:0005829; GO:0006695; GO:0006869; GO:0006982; GO:0007159; GO:0008203; GO:0008289; GO:0010873; GO:0010898; GO:0015485; GO:0016042; GO:0016209; GO:0019430; GO:0030300; GO:0031210; GO:0032374; GO:0033344; GO:0033700; GO:0034361; GO:0034364; GO:0034371; GO:0034372; GO:0034375; GO:0034378; GO:…
	P04264	K2C1_HUMAN	reviewed	Keratin, type II cytoskeletal 1 (67 kDa cytokeratin) (Cytokeratin-1) (CK-1) (Hair alpha protein) (Keratin-1) (K1) (Type-II keratin Kb1)	KRT1 KRTA	Homo sapiens (Human)	TISSUE SPECIFICITY: The source of this protein is neonatal foreskin. The 67-kDa type II keratins are expressed in terminally differentiating epidermis.		DISEASE: Epidermolytic hyperkeratosis (EHK) [MIM:113800]: An autosomal dominant skin disorder characterized by widespread blistering and an ichthyotic erythroderma at birth that persist into adulthood. Histologically there is a diffuse epidermolytic degeneration in the lower spinous layer of the epidermis. Within a few weeks from birth, erythroderma and blister formation diminish and hyperkeratos…	complement activation, lectin pathway [GO:0001867]; cornification [GO:0070268]; establishment of skin barrier [GO:0061436]; fibrinolysis [GO:0042730]; keratinization [GO:0031424]; negative regulation of inflammatory response [GO:0050728]; neutrophil degranulation [GO:0043312]; peptide cross-linking [GO:0018149]; protein heterotetramerization [GO:0051290]; regulation of angiogenesis [GO:0045765]; …	blood microparticle [GO:0072562]; collagen-containing extracellular matrix [GO:0062023]; cornified envelope [GO:0001533]; cytoskeleton [GO:0005856]; cytosol [GO:0005829]; extracellular exosome [GO:0070062]; extracellular region [GO:0005576]; extracellular space [GO:0005615]; ficolin-1-rich granule lumen [GO:1904813]; keratin filament [GO:0045095]; membrane [GO:0016020]; nucleus [GO:0005634]	carbohydrate binding [GO:0030246]; protein heterodimerization activity [GO:0046982]; signaling receptor activity [GO:0038023]; structural constituent of skin epidermis [GO:0030280]	blood microparticle [GO:0072562]; collagen-containing extracellular matrix [GO:0062023]; cornified envelope [GO:0001533]; cytoskeleton [GO:0005856]; cytosol [GO:0005829]; extracellular exosome [GO:0070062]; extracellular region [GO:0005576]; extracellular space [GO:0005615]; ficolin-1-rich granule lumen [GO:1904813]; keratin filament [GO:0045095]; membrane [GO:0016020]; nucleus [GO:0005634]; carb…	GO:0001533; GO:0001867; GO:0001895; GO:0005576; GO:0005615; GO:0005634; GO:0005829; GO:0005856; GO:0006979; GO:0016020; GO:0018149; GO:0030246; GO:0030280; GO:0031424; GO:0038023; GO:0042730; GO:0043312; GO:0045095; GO:0045765; GO:0046982; GO:0050728; GO:0051290; GO:0061436; GO:0062023; GO:0070062; GO:0070268; GO:0072562; GO:1904813
	P35527	K1C9_HUMAN	reviewed	Keratin, type I cytoskeletal 9 (Cytokeratin-9) (CK-9) (Keratin-9) (K9)	KRT9	Homo sapiens (Human)	TISSUE SPECIFICITY: Expressed in the terminally differentiated epidermis of palms and soles. {ECO:0000269|PubMed:7507869}.		DISEASE: Keratoderma, palmoplantar, epidermolytic (EPPK) [MIM:144200]: A dermatological disorder characterized by diffuse thickening of the epidermis on the entire surface of palms and soles sharply bordered with erythematous margins. Some patients may present knuckle pads, thick pads of skin appearing over the proximal phalangeal joints. {ECO:0000269|PubMed:10632938, ECO:0000269|PubMed:10844507,…	cornification [GO:0070268]; epidermis development [GO:0008544]; intermediate filament organization [GO:0045109]; keratinization [GO:0031424]; skin development [GO:0043588]; spermatogenesis [GO:0007283]	cytosol [GO:0005829]; extracellular exosome [GO:0070062]; extracellular space [GO:0005615]; intermediate filament [GO:0005882]; membrane [GO:0016020]; nucleus [GO:0005634]	structural constituent of cytoskeleton [GO:0005200]	cytosol [GO:0005829]; extracellular exosome [GO:0070062]; extracellular space [GO:0005615]; intermediate filament [GO:0005882]; membrane [GO:0016020]; nucleus [GO:0005634]; structural constituent of cytoskeleton [GO:0005200]; cornification [GO:0070268]; epidermis development [GO:0008544]; intermediate filament organization [GO:0045109]; keratinization [GO:0031424]; skin development [GO:0043588]; …	GO:0005200; GO:0005615; GO:0005634; GO:0005829; GO:0005882; GO:0007283; GO:0008544; GO:0016020; GO:0031424; GO:0043588; GO:0045109; GO:0070062; GO:0070268
	P04114	APOB_HUMAN	reviewed	Apolipoprotein B-100 (Apo B-100) [Cleaved into: Apolipoprotein B-48 (Apo B-48)]	APOB	Homo sapiens (Human)			DISEASE: Hypobetalipoproteinemia, familial, 1 (FHBL1) [MIM:615558]: A disorder of lipid metabolism characterized by less than 5th percentile age- and sex-specific levels of low density lipoproteins, and dietary fat malabsorption. Clinical presentation may vary from no symptoms to severe gastrointestinal and neurological dysfunction similar to abetalipoproteinemia. {ECO:0000269|PubMed:12551903, EC…	artery morphogenesis [GO:0048844]; cellular protein metabolic process [GO:0044267]; cellular response to prostaglandin stimulus [GO:0071379]; cellular response to tumor necrosis factor [GO:0071356]; cholesterol efflux [GO:0033344]; cholesterol homeostasis [GO:0042632]; cholesterol metabolic process [GO:0008203]; cholesterol transport [GO:0030301]; chylomicron assembly [GO:0034378]; chylomicron re…	chylomicron [GO:0042627]; chylomicron remnant [GO:0034360]; clathrin-coated endocytic vesicle membrane [GO:0030669]; cytoplasm [GO:0005737]; cytosol [GO:0005829]; early endosome [GO:0005769]; endocytic vesicle lumen [GO:0071682]; endoplasmic reticulum exit site [GO:0070971]; endoplasmic reticulum lumen [GO:0005788]; endoplasmic reticulum membrane [GO:0005789]; endosome lumen [GO:0031904]; endosom…	cholesterol transfer activity [GO:0120020]; heparin binding [GO:0008201]; lipase binding [GO:0035473]; low-density lipoprotein particle receptor binding [GO:0050750]; phospholipid binding [GO:0005543]	chylomicron [GO:0042627]; chylomicron remnant [GO:0034360]; clathrin-coated endocytic vesicle membrane [GO:0030669]; cytoplasm [GO:0005737]; cytosol [GO:0005829]; early endosome [GO:0005769]; endocytic vesicle lumen [GO:0071682]; endoplasmic reticulum exit site [GO:0070971]; endoplasmic reticulum lumen [GO:0005788]; endoplasmic reticulum membrane [GO:0005789]; endosome lumen [GO:0031904]; endosom…	GO:0001523; GO:0001701; GO:0002224; GO:0005543; GO:0005576; GO:0005615; GO:0005737; GO:0005769; GO:0005788; GO:0005789; GO:0005790; GO:0005811; GO:0005829; GO:0005886; GO:0006642; GO:0006898; GO:0007283; GO:0007399; GO:0008201; GO:0008203; GO:0009566; GO:0009615; GO:0009743; GO:0009791; GO:0010008; GO:0010269; GO:0010628; GO:0010744; GO:0010884; GO:0010886; GO:0019433; GO:0030301; GO:0030317; GO:…
	A0A0B4J1Y8	LV949_HUMAN	reviewed	Immunoglobulin lambda variable 9-49	IGLV9-49	Homo sapiens (Human)				adaptive immune response [GO:0002250]; immune response [GO:0006955]; immunoglobulin production [GO:0002377]	extracellular space [GO:0005615]; immunoglobulin complex [GO:0019814]; plasma membrane [GO:0005886]		extracellular space [GO:0005615]; immunoglobulin complex [GO:0019814]; plasma membrane [GO:0005886]; adaptive immune response [GO:0002250]; immune response [GO:0006955]; immunoglobulin production [GO:0002377]	GO:0002250; GO:0002377; GO:0005615; GO:0005886; GO:0006955; GO:0019814
	Q04695	K1C17_HUMAN	reviewed	Keratin, type I cytoskeletal 17 (39.1) (Cytokeratin-17) (CK-17) (Keratin-17) (K17)	KRT17	Homo sapiens (Human)	TISSUE SPECIFICITY: Expressed in the outer root sheath and medulla region of hair follicle specifically from eyebrow and beard, digital pulp, nail matrix and nail bed epithelium, mucosal stratified squamous epithelia and in basal cells of oral epithelium, palmoplantar epidermis and sweat and mammary glands. Also expressed in myoepithelium of prostate, basal layer of urinary bladder, cambial cells…		DISEASE: Pachyonychia congenita 2 (PC2) [MIM:167210]: An autosomal dominant ectodermal dysplasia characterized by hypertrophic nail dystrophy resulting in onchyogryposis (thickening and increase in curvature of the nail), palmoplantar keratoderma and hyperhidrosis, follicular hyperkeratosis, multiple epidermal cysts, absent/sparse eyebrow and body hair, and by the presence of natal teeth. {ECO:00…	cornification [GO:0070268]; hair follicle morphogenesis [GO:0031069]; intermediate filament organization [GO:0045109]; keratinization [GO:0031424]; positive regulation of cell growth [GO:0030307]; positive regulation of hair follicle development [GO:0051798]; positive regulation of translation [GO:0045727]	cell periphery [GO:0071944]; cytosol [GO:0005829]; intermediate filament [GO:0005882]; intermediate filament cytoskeleton [GO:0045111]	structural molecule activity [GO:0005198]	cell periphery [GO:0071944]; cytosol [GO:0005829]; intermediate filament [GO:0005882]; intermediate filament cytoskeleton [GO:0045111]; structural molecule activity [GO:0005198]; cornification [GO:0070268]; hair follicle morphogenesis [GO:0031069]; intermediate filament organization [GO:0045109]; keratinization [GO:0031424]; positive regulation of cell growth [GO:0030307]; positive regulation of …	GO:0005198; GO:0005829; GO:0005882; GO:0030307; GO:0031069; GO:0031424; GO:0045109; GO:0045111; GO:0045727; GO:0051798; GO:0070268; GO:0071944
	P02533	K1C14_HUMAN	reviewed	Keratin, type I cytoskeletal 14 (Cytokeratin-14) (CK-14) (Keratin-14) (K14)	KRT14	Homo sapiens (Human)	TISSUE SPECIFICITY: Expressed in the corneal epithelium (at protein level) (PubMed:26758872). Detected in the basal layer, lowered within the more apically located layers specifically in the stratum spinosum, stratum granulosum but is not detected in stratum corneum. Strongly expressed in the outer root sheath of anagen follicles but not in the germinative matrix, inner root sheath or hair (PubMe…		DISEASE: Epidermolysis bullosa simplex, Dowling-Meara type (DM-EBS) [MIM:131760]: A severe form of intraepidermal epidermolysis bullosa characterized by generalized herpetiform blistering, milia formation, dystrophic nails, and mucous membrane involvement. {ECO:0000269|PubMed:10583131, ECO:0000269|PubMed:10730767, ECO:0000269|PubMed:10733662, ECO:0000269|PubMed:10820403, ECO:0000269|PubMed:117109…	aging [GO:0007568]; cornification [GO:0070268]; epidermis development [GO:0008544]; hair cycle [GO:0042633]; hemidesmosome assembly [GO:0031581]; intermediate filament bundle assembly [GO:0045110]; keratinization [GO:0031424]	cytoplasm [GO:0005737]; cytosol [GO:0005829]; extracellular exosome [GO:0070062]; intermediate filament [GO:0005882]; keratin filament [GO:0045095]; nucleus [GO:0005634]	keratin filament binding [GO:1990254]; structural constituent of cytoskeleton [GO:0005200]	cytoplasm [GO:0005737]; cytosol [GO:0005829]; extracellular exosome [GO:0070062]; intermediate filament [GO:0005882]; keratin filament [GO:0045095]; nucleus [GO:0005634]; keratin filament binding [GO:1990254]; structural constituent of cytoskeleton [GO:0005200]; aging [GO:0007568]; cornification [GO:0070268]; epidermis development [GO:0008544]; hair cycle [GO:0042633]; hemidesmosome assembly [GO:…	GO:0005200; GO:0005634; GO:0005737; GO:0005829; GO:0005882; GO:0007568; GO:0008544; GO:0031424; GO:0031581; GO:0042633; GO:0045095; GO:0045110; GO:0070062; GO:0070268; GO:1990254
	P13647	K2C5_HUMAN	reviewed	Keratin, type II cytoskeletal 5 (58 kDa cytokeratin) (Cytokeratin-5) (CK-5) (Keratin-5) (K5) (Type-II keratin Kb5)	KRT5	Homo sapiens (Human)	TISSUE SPECIFICITY: Expressed in corneal epithelium (at protein level). {ECO:0000269|PubMed:26758872}.		DISEASE: Epidermolysis bullosa simplex, autosomal recessive 1 (EBSB1) [MIM:601001]: A form of epidermolysis bullosa, a genodermatosis characterized by recurrent blistering and cleavage within basal keratinocytes, fragility of the skin and mucosal epithelia, and erosions caused by minor mechanical trauma. {ECO:0000269|PubMed:11973334}. Note=The disease is caused by mutations affecting the gene rep…	cornification [GO:0070268]; epidermis development [GO:0008544]; hemidesmosome assembly [GO:0031581]; keratinization [GO:0031424]	cytoplasm [GO:0005737]; cytosol [GO:0005829]; extracellular exosome [GO:0070062]; intermediate filament [GO:0005882]; keratin filament [GO:0045095]; membrane [GO:0016020]; nucleus [GO:0005634]; plasma membrane [GO:0005886]	scaffold protein binding [GO:0097110]; structural constituent of cytoskeleton [GO:0005200]	cytoplasm [GO:0005737]; cytosol [GO:0005829]; extracellular exosome [GO:0070062]; intermediate filament [GO:0005882]; keratin filament [GO:0045095]; membrane [GO:0016020]; nucleus [GO:0005634]; plasma membrane [GO:0005886]; scaffold protein binding [GO:0097110]; structural constituent of cytoskeleton [GO:0005200]; cornification [GO:0070268]; epidermis development [GO:0008544]; hemidesmosome assem…	GO:0005200; GO:0005634; GO:0005737; GO:0005829; GO:0005882; GO:0005886; GO:0008544; GO:0016020; GO:0031424; GO:0031581; GO:0045095; GO:0070062; GO:0070268; GO:0097110
	P00450	CERU_HUMAN	reviewed	Ceruloplasmin (EC 1.16.3.1) (Ferroxidase)	CP	Homo sapiens (Human)	TISSUE SPECIFICITY: Expressed by the liver and secreted in plasma.		DISEASE: Aceruloplasminemia (ACERULOP) [MIM:604290]: An autosomal recessive disorder of iron metabolism characterized by iron accumulation in the brain as well as visceral organs. Clinical features consist of the triad of retinal degeneration, diabetes mellitus and neurological disturbances. Note=The disease is caused by mutations affecting the gene represented in this entry.; DISEASE: Note=Cerul…	cellular iron ion homeostasis [GO:0006879]; cellular protein metabolic process [GO:0044267]; copper ion transport [GO:0006825]; iron ion homeostasis [GO:0055072]; iron ion transport [GO:0006826]; post-translational protein modification [GO:0043687]	blood microparticle [GO:0072562]; endoplasmic reticulum lumen [GO:0005788]; extracellular exosome [GO:0070062]; extracellular region [GO:0005576]; extracellular space [GO:0005615]; lysosomal membrane [GO:0005765]; plasma membrane [GO:0005886]	chaperone binding [GO:0051087]; copper ion binding [GO:0005507]; ferroxidase activity [GO:0004322]; oxidoreductase activity [GO:0016491]	blood microparticle [GO:0072562]; endoplasmic reticulum lumen [GO:0005788]; extracellular exosome [GO:0070062]; extracellular region [GO:0005576]; extracellular space [GO:0005615]; lysosomal membrane [GO:0005765]; plasma membrane [GO:0005886]; chaperone binding [GO:0051087]; copper ion binding [GO:0005507]; ferroxidase activity [GO:0004322]; oxidoreductase activity [GO:0016491]; cellular iron ion…	GO:0004322; GO:0005507; GO:0005576; GO:0005615; GO:0005765; GO:0005788; GO:0005886; GO:0006825; GO:0006826; GO:0006879; GO:0016491; GO:0043687; GO:0044267; GO:0051087; GO:0055072; GO:0070062; GO:0072562
	Q07954	LRP1_HUMAN	reviewed	Prolow-density lipoprotein receptor-related protein 1 (LRP-1) (Alpha-2-macroglobulin receptor) (A2MR) (Apolipoprotein E receptor) (APOER) (CD antigen CD91) [Cleaved into: Low-density lipoprotein receptor-related protein 1 85 kDa subunit (LRP-85); Low-density lipoprotein receptor-related protein 1 515 kDa subunit (LRP-515); Low-density lipoprotein receptor-related protein 1 intracellular domain (L…	LRP1 A2MR APR	Homo sapiens (Human)	TISSUE SPECIFICITY: Most abundant in liver, brain and lung.		DISEASE: Keratosis pilaris atrophicans (KPA) [MIM:604093]: A group of rare genodermatoses characterized by keratotic follicular papules, variable degrees of inflammation, and secondary atrophic scarring. Most cases are associated with an atopic diathesis and keratosis pilaris on the extensor extremities. KPA is comprised of three distinct clinical subtypes: keratosis pilaris atrophicans faciei, a…	aging [GO:0007568]; amyloid-beta clearance [GO:0097242]; amyloid-beta clearance by cellular catabolic process [GO:0150094]; amyloid-beta clearance by transcytosis [GO:0150093]; aorta morphogenesis [GO:0035909]; apoptotic cell clearance [GO:0043277]; astrocyte activation involved in immune response [GO:0002265]; cell population proliferation [GO:0008283]; cellular lipid catabolic process [GO:00442…	apical part of cell [GO:0045177]; axonal growth cone [GO:0044295]; basolateral plasma membrane [GO:0016323]; clathrin-coated pit [GO:0005905]; clathrin-coated vesicle [GO:0030136]; cytoskeleton [GO:0005856]; dendrite [GO:0030425]; early endosome [GO:0005769]; endocytic vesicle membrane [GO:0030666]; focal adhesion [GO:0005925]; insulin-responsive compartment [GO:0032593]; integral component of pl…	alpha-2 macroglobulin receptor activity [GO:0016964]; amyloid-beta binding [GO:0001540]; apolipoprotein binding [GO:0034185]; apolipoprotein receptor activity [GO:0030226]; calcium ion binding [GO:0005509]; cargo receptor activity [GO:0038024]; clathrin heavy chain binding [GO:0032050]; coreceptor activity [GO:0015026]; heparan sulfate proteoglycan binding [GO:0043395]; lipoprotein particle recep…	apical part of cell [GO:0045177]; axonal growth cone [GO:0044295]; basolateral plasma membrane [GO:0016323]; clathrin-coated pit [GO:0005905]; clathrin-coated vesicle [GO:0030136]; cytoskeleton [GO:0005856]; dendrite [GO:0030425]; early endosome [GO:0005769]; endocytic vesicle membrane [GO:0030666]; focal adhesion [GO:0005925]; insulin-responsive compartment [GO:0032593]; integral component of pl…	GO:0001523; GO:0001540; GO:0002020; GO:0002265; GO:0003723; GO:0005041; GO:0005044; GO:0005509; GO:0005634; GO:0005765; GO:0005769; GO:0005856; GO:0005886; GO:0005887; GO:0005905; GO:0005925; GO:0006629; GO:0006898; GO:0006909; GO:0007041; GO:0007204; GO:0007205; GO:0007568; GO:0008283; GO:0010715; GO:0010875; GO:0010942; GO:0010977; GO:0014912; GO:0015026; GO:0016020; GO:0016323; GO:0016964; GO:…
	P08519	APOA_HUMAN	reviewed	Apolipoprotein(a) (Apo(a)) (Lp(a)) (EC 3.4.21.-)	LPA	Homo sapiens (Human)				blood circulation [GO:0008015]; lipid metabolic process [GO:0006629]; lipid transport [GO:0006869]; low-density lipoprotein particle remodeling [GO:0034374]	extracellular region [GO:0005576]; plasma lipoprotein particle [GO:0034358]	apolipoprotein binding [GO:0034185]; endopeptidase inhibitor activity [GO:0004866]; fibronectin binding [GO:0001968]; heparin binding [GO:0008201]; serine-type endopeptidase activity [GO:0004252]	extracellular region [GO:0005576]; plasma lipoprotein particle [GO:0034358]; apolipoprotein binding [GO:0034185]; endopeptidase inhibitor activity [GO:0004866]; fibronectin binding [GO:0001968]; heparin binding [GO:0008201]; serine-type endopeptidase activity [GO:0004252]; blood circulation [GO:0008015]; lipid metabolic process [GO:0006629]; lipid transport [GO:0006869]; low-density lipoprotein p…	GO:0001968; GO:0004252; GO:0004866; GO:0005576; GO:0006629; GO:0006869; GO:0008015; GO:0008201; GO:0034185; GO:0034358; GO:0034374
	P80108	PHLD_HUMAN	reviewed	Phosphatidylinositol-glycan-specific phospholipase D (PI-G PLD) (EC 3.1.4.50) (Glycoprotein phospholipase D) (Glycosyl-phosphatidylinositol-specific phospholipase D) (GPI-PLD) (GPI-specific phospholipase D)	GPLD1 PIGPLD1	Homo sapiens (Human)				cell migration involved in sprouting angiogenesis [GO:0002042]; cellular response to calcium ion [GO:0071277]; cellular response to cholesterol [GO:0071397]; cellular response to drug [GO:0035690]; cellular response to insulin stimulus [GO:0032869]; cellular response to pH [GO:0071467]; cellular response to triglyceride [GO:0071401]; chondrocyte differentiation [GO:0002062]; complement receptor m…	cytoplasm [GO:0005737]; extracellular exosome [GO:0070062]; extracellular matrix [GO:0031012]; extracellular region [GO:0005576]; extracellular space [GO:0005615]; intracellular membrane-bounded organelle [GO:0043231]; lysosomal membrane [GO:0005765]	glycosylphosphatidylinositol phospholipase D activity [GO:0004621]; phospholipase D activity [GO:0004630]; sodium channel regulator activity [GO:0017080]	cytoplasm [GO:0005737]; extracellular exosome [GO:0070062]; extracellular matrix [GO:0031012]; extracellular region [GO:0005576]; extracellular space [GO:0005615]; intracellular membrane-bounded organelle [GO:0043231]; lysosomal membrane [GO:0005765]; glycosylphosphatidylinositol phospholipase D activity [GO:0004621]; phospholipase D activity [GO:0004630]; sodium channel regulator activity [GO:00…	GO:0001503; GO:0002042; GO:0002062; GO:0002430; GO:0004621; GO:0004630; GO:0005576; GO:0005615; GO:0005737; GO:0005765; GO:0006501; GO:0006507; GO:0008285; GO:0008286; GO:0009749; GO:0010595; GO:0010694; GO:0010867; GO:0010897; GO:0010907; GO:0010983; GO:0017080; GO:0031012; GO:0032869; GO:0035690; GO:0035701; GO:0035774; GO:0043065; GO:0043231; GO:0046470; GO:0051044; GO:0051047; GO:0070062; GO:…
	P15924	DESP_HUMAN	reviewed	Desmoplakin (DP) (250/210 kDa paraneoplastic pemphigus antigen)	DSP	Homo sapiens (Human)	TISSUE SPECIFICITY: Isoform DPI is apparently an obligate constituent of all desmosomes. Isoform DPII resides predominantly in tissues and cells of stratified origin.		DISEASE: Keratoderma, palmoplantar, striate 2 (SPPK2) [MIM:612908]: A dermatological disorder characterized by thickening of the skin on the palms (linear pattern) and the soles (island-like pattern) and flexor aspect of the fingers. Abnormalities of the nails, the teeth and the hair are rarely present. {ECO:0000269|PubMed:9887343}. Note=The disease is caused by mutations affecting the gene repre…	adherens junction organization [GO:0034332]; bundle of His cell-Purkinje myocyte adhesion involved in cell communication [GO:0086073]; cell-cell adhesion [GO:0098609]; cornification [GO:0070268]; desmosome organization [GO:0002934]; epidermis development [GO:0008544]; epithelial cell-cell adhesion [GO:0090136]; intermediate filament cytoskeleton organization [GO:0045104]; intermediate filament or…	basolateral plasma membrane [GO:0016323]; cell junction [GO:0030054]; cornified envelope [GO:0001533]; cytoplasm [GO:0005737]; desmosome [GO:0030057]; extracellular exosome [GO:0070062]; fascia adherens [GO:0005916]; ficolin-1-rich granule membrane [GO:0101003]; intercalated disc [GO:0014704]; intermediate filament [GO:0005882]; membrane [GO:0016020]; nucleus [GO:0005634]; plasma membrane [GO:000…	cell adhesive protein binding involved in bundle of His cell-Purkinje myocyte communication [GO:0086083]; protein kinase C binding [GO:0005080]; RNA binding [GO:0003723]; scaffold protein binding [GO:0097110]; structural constituent of cytoskeleton [GO:0005200]; structural molecule activity [GO:0005198]	basolateral plasma membrane [GO:0016323]; cell junction [GO:0030054]; cornified envelope [GO:0001533]; cytoplasm [GO:0005737]; desmosome [GO:0030057]; extracellular exosome [GO:0070062]; fascia adherens [GO:0005916]; ficolin-1-rich granule membrane [GO:0101003]; intercalated disc [GO:0014704]; intermediate filament [GO:0005882]; membrane [GO:0016020]; nucleus [GO:0005634]; plasma membrane [GO:000…	GO:0001533; GO:0002934; GO:0003223; GO:0003723; GO:0005080; GO:0005198; GO:0005200; GO:0005634; GO:0005737; GO:0005882; GO:0005886; GO:0005916; GO:0008544; GO:0014704; GO:0016020; GO:0016323; GO:0018149; GO:0030054; GO:0030057; GO:0030216; GO:0031424; GO:0034332; GO:0042060; GO:0043312; GO:0043588; GO:0045104; GO:0045109; GO:0070062; GO:0070268; GO:0086073; GO:0086083; GO:0086091; GO:0090136; GO:…
	P02647	APOA1_HUMAN	reviewed	Apolipoprotein A-I (Apo-AI) (ApoA-I) (Apolipoprotein A1) [Cleaved into: Proapolipoprotein A-I (ProapoA-I); Truncated apolipoprotein A-I (Apolipoprotein A-I(1-242))]	APOA1	Homo sapiens (Human)	TISSUE SPECIFICITY: Major protein of plasma HDL, also found in chylomicrons. Synthesized in the liver and small intestine. The oxidized form at Met-110 and Met-136 is increased in individuals with increased risk for coronary artery disease, such as in carrier of the eNOSa/b genotype and exposure to cigarette smoking. It is also present in increased levels in aortic lesions relative to native ApoA…		DISEASE: Hypoalphalipoproteinemia, primary, 2 (FHA2) [MIM:618463]: A rare disorder of lipoprotein metabolism, biochemically characterized by complete or partial apoA-I deficiency and mild to severe reduction of serum high-density lipoprotein cholesterol (HDL-C). Severe hypoalphalipoproteinemia characterized by undetectable levels of apoA-I is an autosomal recessive condition, generally associated…	adrenal gland development [GO:0030325]; animal organ regeneration [GO:0031100]; blood vessel endothelial cell migration [GO:0043534]; cellular protein metabolic process [GO:0044267]; cholesterol biosynthetic process [GO:0006695]; cholesterol efflux [GO:0033344]; cholesterol homeostasis [GO:0042632]; cholesterol import [GO:0070508]; cholesterol metabolic process [GO:0008203]; cholesterol transport…	blood microparticle [GO:0072562]; cell surface [GO:0009986]; chylomicron [GO:0042627]; collagen-containing extracellular matrix [GO:0062023]; cytoplasmic vesicle [GO:0031410]; cytosol [GO:0005829]; discoidal high-density lipoprotein particle [GO:0034365]; early endosome [GO:0005769]; endocytic vesicle [GO:0030139]; endocytic vesicle lumen [GO:0071682]; endoplasmic reticulum lumen [GO:0005788]; ex…	amyloid-beta binding [GO:0001540]; apolipoprotein A-I receptor binding [GO:0034191]; apolipoprotein receptor binding [GO:0034190]; chemorepellent activity [GO:0045499]; cholesterol binding [GO:0015485]; cholesterol transfer activity [GO:0120020]; enzyme binding [GO:0019899]; heat shock protein binding [GO:0031072]; high-density lipoprotein particle binding [GO:0008035]; high-density lipoprotein p…	blood microparticle [GO:0072562]; cell surface [GO:0009986]; chylomicron [GO:0042627]; collagen-containing extracellular matrix [GO:0062023]; cytoplasmic vesicle [GO:0031410]; cytosol [GO:0005829]; discoidal high-density lipoprotein particle [GO:0034365]; early endosome [GO:0005769]; endocytic vesicle [GO:0030139]; endocytic vesicle lumen [GO:0071682]; endoplasmic reticulum lumen [GO:0005788]; ex…	GO:0001523; GO:0001540; GO:0001932; GO:0001935; GO:0002576; GO:0002719; GO:0005102; GO:0005543; GO:0005576; GO:0005615; GO:0005634; GO:0005769; GO:0005788; GO:0005829; GO:0005886; GO:0006656; GO:0006695; GO:0006898; GO:0007186; GO:0007229; GO:0007584; GO:0008035; GO:0008203; GO:0008211; GO:0009986; GO:0010804; GO:0010873; GO:0010875; GO:0010898; GO:0010903; GO:0014012; GO:0015485; GO:0018158; GO:…
	K7ER74	K7ER74_HUMAN	unreviewed	Apolipoprotein C-II (Apolipoprotein C-IV) (Apolipoprotein C2) (Apolipoprotein C4)	APOC4-APOC2	Homo sapiens (Human)				lipid metabolic process [GO:0006629]; lipid transport [GO:0006869]	chylomicron [GO:0042627]; high-density lipoprotein particle [GO:0034364]; low-density lipoprotein particle [GO:0034362]; very-low-density lipoprotein particle [GO:0034361]	enzyme activator activity [GO:0008047]	chylomicron [GO:0042627]; high-density lipoprotein particle [GO:0034364]; low-density lipoprotein particle [GO:0034362]; very-low-density lipoprotein particle [GO:0034361]; enzyme activator activity [GO:0008047]; lipid metabolic process [GO:0006629]; lipid transport [GO:0006869]	GO:0006629; GO:0006869; GO:0008047; GO:0034361; GO:0034362; GO:0034364; GO:0042627
	P14923	PLAK_HUMAN	reviewed	Junction plakoglobin (Catenin gamma) (Desmoplakin III) (Desmoplakin-3)	JUP CTNNG DP3	Homo sapiens (Human)			DISEASE: Naxos disease (NXD) [MIM:601214]: An autosomal recessive disorder characterized by the association of diffuse non-epidermolytic palmoplantar keratoderma with woolly hair and cardiac abnormalities such as dilated cardiomyopathy and arrhythmogenic right ventricular dysplasia. {ECO:0000269|PubMed:10902626}. Note=The disease is caused by mutations affecting the gene represented in this entry…	adherens junction organization [GO:0034332]; bundle of His cell-Purkinje myocyte adhesion involved in cell communication [GO:0086073]; cell-cell adhesion [GO:0098609]; cell migration [GO:0016477]; cellular response to indole-3-methanol [GO:0071681]; cornification [GO:0070268]; desmosome assembly [GO:0002159]; detection of mechanical stimulus [GO:0050982]; endothelial cell-cell adhesion [GO:007160…	actin cytoskeleton [GO:0015629]; adherens junction [GO:0005912]; apicolateral plasma membrane [GO:0016327]; catenin complex [GO:0016342]; cell-cell junction [GO:0005911]; cornified envelope [GO:0001533]; cytoplasm [GO:0005737]; cytoplasmic side of plasma membrane [GO:0009898]; cytoskeleton [GO:0005856]; cytosol [GO:0005829]; desmosome [GO:0030057]; extracellular exosome [GO:0070062]; extracellula…	alpha-catenin binding [GO:0045294]; cadherin binding [GO:0045296]; cell adhesion molecule binding [GO:0050839]; cell adhesive protein binding involved in bundle of His cell-Purkinje myocyte communication [GO:0086083]; cytoskeletal protein-membrane anchor activity [GO:0106006]; nuclear hormone receptor binding [GO:0035257]; protein-containing complex binding [GO:0044877]; protein homodimerization …	actin cytoskeleton [GO:0015629]; adherens junction [GO:0005912]; apicolateral plasma membrane [GO:0016327]; catenin complex [GO:0016342]; cell-cell junction [GO:0005911]; cornified envelope [GO:0001533]; cytoplasm [GO:0005737]; cytoplasmic side of plasma membrane [GO:0009898]; cytoskeleton [GO:0005856]; cytosol [GO:0005829]; desmosome [GO:0030057]; extracellular exosome [GO:0070062]; extracellula…	GO:0001533; GO:0001954; GO:0002159; GO:0003713; GO:0005198; GO:0005576; GO:0005634; GO:0005737; GO:0005829; GO:0005856; GO:0005882; GO:0005886; GO:0005911; GO:0005912; GO:0005915; GO:0005916; GO:0005925; GO:0009898; GO:0014704; GO:0015629; GO:0016327; GO:0016328; GO:0016342; GO:0016477; GO:0019901; GO:0019903; GO:0030018; GO:0030057; GO:0031424; GO:0032993; GO:0034332; GO:0035257; GO:0035580; GO:…
	P19823	ITIH2_HUMAN	reviewed	Inter-alpha-trypsin inhibitor heavy chain H2 (ITI heavy chain H2) (ITI-HC2) (Inter-alpha-inhibitor heavy chain 2) (Inter-alpha-trypsin inhibitor complex component II) (Serum-derived hyaluronan-associated protein) (SHAP)	ITIH2 IGHEP2	Homo sapiens (Human)	TISSUE SPECIFICITY: Plasma.			cellular protein metabolic process [GO:0044267]; hyaluronan metabolic process [GO:0030212]; post-translational protein modification [GO:0043687]	blood microparticle [GO:0072562]; collagen-containing extracellular matrix [GO:0062023]; endoplasmic reticulum lumen [GO:0005788]; extracellular exosome [GO:0070062]; extracellular region [GO:0005576]	endopeptidase inhibitor activity [GO:0004866]; serine-type endopeptidase inhibitor activity [GO:0004867]	blood microparticle [GO:0072562]; collagen-containing extracellular matrix [GO:0062023]; endoplasmic reticulum lumen [GO:0005788]; extracellular exosome [GO:0070062]; extracellular region [GO:0005576]; endopeptidase inhibitor activity [GO:0004866]; serine-type endopeptidase inhibitor activity [GO:0004867]; cellular protein metabolic process [GO:0044267]; hyaluronan metabolic process [GO:0030212];…	GO:0004866; GO:0004867; GO:0005576; GO:0005788; GO:0030212; GO:0043687; GO:0044267; GO:0062023; GO:0070062; GO:0072562
	Q9UHG3	PCYOX_HUMAN	reviewed	Prenylcysteine oxidase 1 (EC 1.8.3.5) (Prenylcysteine lyase)	PCYOX1 KIAA0908 PCL1 UNQ597/PRO1183	Homo sapiens (Human)	TISSUE SPECIFICITY: Ubiquitous.			prenylated protein catabolic process [GO:0030327]; prenylcysteine catabolic process [GO:0030328]	extracellular exosome [GO:0070062]; lysosome [GO:0005764]; plasma membrane [GO:0005886]; very-low-density lipoprotein particle [GO:0034361]	ATPase-coupled chloride transmembrane transporter activity [GO:0008555]; prenylcysteine oxidase activity [GO:0001735]	extracellular exosome [GO:0070062]; lysosome [GO:0005764]; plasma membrane [GO:0005886]; very-low-density lipoprotein particle [GO:0034361]; ATPase-coupled chloride transmembrane transporter activity [GO:0008555]; prenylcysteine oxidase activity [GO:0001735]; prenylated protein catabolic process [GO:0030327]; prenylcysteine catabolic process [GO:0030328]	GO:0001735; GO:0005764; GO:0005886; GO:0008555; GO:0030327; GO:0030328; GO:0034361; GO:0070062
	P13645	K1C10_HUMAN	reviewed	Keratin, type I cytoskeletal 10 (Cytokeratin-10) (CK-10) (Keratin-10) (K10)	KRT10 KPP	Homo sapiens (Human)	TISSUE SPECIFICITY: Seen in all suprabasal cell layers including stratum corneum. Expressed on the surface of lung cell lines (PubMed:19627498). {ECO:0000269|PubMed:19627498}.		DISEASE: Epidermolytic hyperkeratosis (EHK) [MIM:113800]: An autosomal dominant skin disorder characterized by widespread blistering and an ichthyotic erythroderma at birth that persist into adulthood. Histologically there is a diffuse epidermolytic degeneration in the lower spinous layer of the epidermis. Within a few weeks from birth, erythroderma and blister formation diminish and hyperkeratos…	cornification [GO:0070268]; keratinization [GO:0031424]; keratinocyte differentiation [GO:0030216]; peptide cross-linking [GO:0018149]; positive regulation of epidermis development [GO:0045684]; protein heterotetramerization [GO:0051290]	cell surface [GO:0009986]; cornified envelope [GO:0001533]; cytoplasm [GO:0005737]; cytosol [GO:0005829]; extracellular exosome [GO:0070062]; extracellular space [GO:0005615]; intermediate filament [GO:0005882]; membrane [GO:0016020]; nucleus [GO:0005634]	protein heterodimerization activity [GO:0046982]; structural constituent of skin epidermis [GO:0030280]	cell surface [GO:0009986]; cornified envelope [GO:0001533]; cytoplasm [GO:0005737]; cytosol [GO:0005829]; extracellular exosome [GO:0070062]; extracellular space [GO:0005615]; intermediate filament [GO:0005882]; membrane [GO:0016020]; nucleus [GO:0005634]; protein heterodimerization activity [GO:0046982]; structural constituent of skin epidermis [GO:0030280]; cornification [GO:0070268]; keratiniz…	GO:0001533; GO:0005615; GO:0005634; GO:0005737; GO:0005829; GO:0005882; GO:0009986; GO:0016020; GO:0018149; GO:0030216; GO:0030280; GO:0031424; GO:0045684; GO:0046982; GO:0051290; GO:0070062; GO:0070268
	P00738	HPT_HUMAN	reviewed	Haptoglobin (Zonulin) [Cleaved into: Haptoglobin alpha chain; Haptoglobin beta chain]	HP	Homo sapiens (Human)	TISSUE SPECIFICITY: Expressed by the liver and secreted in plasma.		DISEASE: Anhaptoglobinemia (AHP) [MIM:614081]: A condition characterized by the absence of the serum glycoprotein haptoglobin. Serum levels of haptoglobin vary among normal persons: levels are low in the neonatal period and in the elderly, differ by population, and can be influenced by environmental factors, such as infection. Secondary hypohaptoglobinemia can occur as a consequence of hemolysis,…	acute inflammatory response [GO:0002526]; acute-phase response [GO:0006953]; defense response [GO:0006952]; defense response to bacterium [GO:0042742]; negative regulation of hydrogen peroxide catabolic process [GO:2000296]; negative regulation of oxidoreductase activity [GO:0051354]; neutrophil degranulation [GO:0043312]; positive regulation of cell death [GO:0010942]; receptor-mediated endocyto…	blood microparticle [GO:0072562]; endocytic vesicle lumen [GO:0071682]; extracellular exosome [GO:0070062]; extracellular region [GO:0005576]; extracellular space [GO:0005615]; haptoglobin-hemoglobin complex [GO:0031838]; specific granule lumen [GO:0035580]; tertiary granule lumen [GO:1904724]	antioxidant activity [GO:0016209]; hemoglobin binding [GO:0030492]; serine-type endopeptidase activity [GO:0004252]	blood microparticle [GO:0072562]; endocytic vesicle lumen [GO:0071682]; extracellular exosome [GO:0070062]; extracellular region [GO:0005576]; extracellular space [GO:0005615]; haptoglobin-hemoglobin complex [GO:0031838]; specific granule lumen [GO:0035580]; tertiary granule lumen [GO:1904724]; antioxidant activity [GO:0016209]; hemoglobin binding [GO:0030492]; serine-type endopeptidase activity …	GO:0002526; GO:0004252; GO:0005576; GO:0005615; GO:0006898; GO:0006952; GO:0006953; GO:0010942; GO:0016209; GO:0030492; GO:0031638; GO:0031838; GO:0035580; GO:0042542; GO:0042742; GO:0043312; GO:0051354; GO:0070062; GO:0071682; GO:0072562; GO:1904724; GO:2000296
	P20742	PZP_HUMAN	reviewed	pregnancy zone protein (C3 and PZP-like alpha-2-macroglobulin domain-containing protein 6)	PZP CPAMD6	Homo sapiens (Human)	TISSUE SPECIFICITY: Plasma. Prominent constituent of late-pregnancy sera.			female pregnancy [GO:0007565]	blood microparticle [GO:0072562]; extracellular exosome [GO:0070062]; extracellular region [GO:0005576]	endopeptidase inhibitor activity [GO:0004866]; protease binding [GO:0002020]; serine-type endopeptidase inhibitor activity [GO:0004867]	blood microparticle [GO:0072562]; extracellular exosome [GO:0070062]; extracellular region [GO:0005576]; endopeptidase inhibitor activity [GO:0004866]; protease binding [GO:0002020]; serine-type endopeptidase inhibitor activity [GO:0004867]; female pregnancy [GO:0007565]	GO:0002020; GO:0004866; GO:0004867; GO:0005576; GO:0007565; GO:0070062; GO:0072562
	P78509	RELN_HUMAN	reviewed	Reelin (EC 3.4.21.-)	RELN	Homo sapiens (Human)	TISSUE SPECIFICITY: Abundantly produced during brain ontogenesis by the Cajal-Retzius cells and other pioneer neurons located in the telencephalic marginal zone and by granule cells of the external granular layer of the cerebellum. In adult brain, preferentially expressed in GABAergic interneurons of prefrontal cortices, temporal cortex, hippocampus and glutamatergic granule cells of cerebellum. …	DEVELOPMENTAL STAGE: Expressed in fetal and postnatal brain and liver. Expression in postnatal human brain is high in the cerebellum.	DISEASE: Lissencephaly 2 (LIS2) [MIM:257320]: A classic type lissencephaly associated with ataxia, mental retardation, seizures and abnormalities of the cerebellum, hippocampus and brainstem. {ECO:0000269|PubMed:10973257}. Note=The disease is caused by mutations affecting the gene represented in this entry.; DISEASE: Epilepsy, familial temporal lobe, 7 (ETL7) [MIM:616436]: A focal form of epileps…	associative learning [GO:0008306]; axon guidance [GO:0007411]; brain development [GO:0007420]; cell adhesion [GO:0007155]; cell morphogenesis involved in differentiation [GO:0000904]; central nervous system development [GO:0007417]; cerebral cortex tangential migration [GO:0021800]; dendrite development [GO:0016358]; glial cell differentiation [GO:0010001]; hippocampus development [GO:0021766]; l…	cytoplasm [GO:0005737]; dendrite [GO:0030425]; extracellular matrix [GO:0031012]; extracellular region [GO:0005576]; extracellular space [GO:0005615]; neuron projection [GO:0043005]; plasma membrane [GO:0005886]	lipoprotein particle receptor binding [GO:0070325]; metal ion binding [GO:0046872]; serine-type peptidase activity [GO:0008236]; very-low-density lipoprotein particle receptor binding [GO:0070326]	cytoplasm [GO:0005737]; dendrite [GO:0030425]; extracellular matrix [GO:0031012]; extracellular region [GO:0005576]; extracellular space [GO:0005615]; neuron projection [GO:0043005]; plasma membrane [GO:0005886]; lipoprotein particle receptor binding [GO:0070325]; metal ion binding [GO:0046872]; serine-type peptidase activity [GO:0008236]; very-low-density lipoprotein particle receptor binding [G…	GO:0000904; GO:0001764; GO:0005576; GO:0005615; GO:0005737; GO:0005886; GO:0007155; GO:0007411; GO:0007417; GO:0007420; GO:0007616; GO:0007626; GO:0008236; GO:0008306; GO:0010001; GO:0010976; GO:0014068; GO:0016358; GO:0018108; GO:0021511; GO:0021517; GO:0021766; GO:0021800; GO:0021819; GO:0030425; GO:0031012; GO:0032008; GO:0032793; GO:0038026; GO:0043005; GO:0045860; GO:0046872; GO:0048265; GO:…
	P01008	ANT3_HUMAN	reviewed	Antithrombin-III (ATIII) (Serpin C1)	SERPINC1 AT3 PRO0309	Homo sapiens (Human)	TISSUE SPECIFICITY: Found in plasma.		DISEASE: Antithrombin III deficiency (AT3D) [MIM:613118]: An important risk factor for hereditary thrombophilia, a hemostatic disorder characterized by a tendency to recurrent thrombosis. Antithrombin-III deficiency is classified into 4 types. Type I: characterized by a 50% decrease in antigenic and functional levels. Type II: has defects affecting the thrombin-binding domain. Type III: alteratio…	acute inflammatory response to antigenic stimulus [GO:0002438]; blood coagulation [GO:0007596]; cellular protein metabolic process [GO:0044267]; lactation [GO:0007595]; negative regulation of endopeptidase activity [GO:0010951]; post-translational protein modification [GO:0043687]; regulation of blood coagulation, intrinsic pathway [GO:2000266]; response to nutrient [GO:0007584]	blood microparticle [GO:0072562]; collagen-containing extracellular matrix [GO:0062023]; endoplasmic reticulum lumen [GO:0005788]; extracellular exosome [GO:0070062]; extracellular region [GO:0005576]; extracellular space [GO:0005615]; plasma membrane [GO:0005886]	heparin binding [GO:0008201]; identical protein binding [GO:0042802]; protease binding [GO:0002020]; serine-type endopeptidase inhibitor activity [GO:0004867]	blood microparticle [GO:0072562]; collagen-containing extracellular matrix [GO:0062023]; endoplasmic reticulum lumen [GO:0005788]; extracellular exosome [GO:0070062]; extracellular region [GO:0005576]; extracellular space [GO:0005615]; plasma membrane [GO:0005886]; heparin binding [GO:0008201]; identical protein binding [GO:0042802]; protease binding [GO:0002020]; serine-type endopeptidase inhibi…	GO:0002020; GO:0002438; GO:0004867; GO:0005576; GO:0005615; GO:0005788; GO:0005886; GO:0007584; GO:0007595; GO:0007596; GO:0008201; GO:0010951; GO:0042802; GO:0043687; GO:0044267; GO:0062023; GO:0070062; GO:0072562; GO:2000266
	Q9NZT1	CALL5_HUMAN	reviewed	Calmodulin-like protein 5 (Calmodulin-like skin protein)	CALML5 CLSP	Homo sapiens (Human)	TISSUE SPECIFICITY: Particularly abundant in the epidermis where its expression is directly related to keratinocyte differentiation. Very low expression in lung.			calcium-mediated signaling [GO:0019722]; epidermis development [GO:0008544]; microtubule cytoskeleton organization [GO:0000226]; neutrophil degranulation [GO:0043312]; signal transduction [GO:0007165]	extracellular region [GO:0005576]; ficolin-1-rich granule lumen [GO:1904813]	calcium ion binding [GO:0005509]; enzyme regulator activity [GO:0030234]	extracellular region [GO:0005576]; ficolin-1-rich granule lumen [GO:1904813]; calcium ion binding [GO:0005509]; enzyme regulator activity [GO:0030234]; calcium-mediated signaling [GO:0019722]; epidermis development [GO:0008544]; microtubule cytoskeleton organization [GO:0000226]; neutrophil degranulation [GO:0043312]; signal transduction [GO:0007165]	GO:0000226; GO:0005509; GO:0005576; GO:0007165; GO:0008544; GO:0019722; GO:0030234; GO:0043312; GO:1904813
	Q01469	FABP5_HUMAN	reviewed	Fatty acid-binding protein 5 (Epidermal-type fatty acid-binding protein) (E-FABP) (Fatty acid-binding protein, epidermal) (Psoriasis-associated fatty acid-binding protein homolog) (PA-FABP)	FABP5	Homo sapiens (Human)	TISSUE SPECIFICITY: Keratinocytes; highly expressed in psoriatic skin (PubMed:8092987). Expressed in brain gray matter (PubMed:21395585). {ECO:0000269|PubMed:21395585, ECO:0000269|PubMed:8092987}.			epidermis development [GO:0008544]; glucose homeostasis [GO:0042593]; glucose metabolic process [GO:0006006]; lipid metabolic process [GO:0006629]; lipid transport across blood-brain barrier [GO:1990379]; long-chain fatty acid transport [GO:0015909]; negative regulation of glucose transmembrane transport [GO:0010829]; neutrophil degranulation [GO:0043312]; phosphatidylcholine biosynthetic process…	azurophil granule lumen [GO:0035578]; cytoplasm [GO:0005737]; cytosol [GO:0005829]; extracellular exosome [GO:0070062]; extracellular region [GO:0005576]; nucleoplasm [GO:0005654]; nucleus [GO:0005634]; plasma membrane [GO:0005886]; postsynaptic density [GO:0014069]; secretory granule membrane [GO:0030667]; synapse [GO:0045202]	fatty acid binding [GO:0005504]; identical protein binding [GO:0042802]; lipid binding [GO:0008289]; long-chain fatty acid transporter activity [GO:0005324]; retinoic acid binding [GO:0001972]	azurophil granule lumen [GO:0035578]; cytoplasm [GO:0005737]; cytosol [GO:0005829]; extracellular exosome [GO:0070062]; extracellular region [GO:0005576]; nucleoplasm [GO:0005654]; nucleus [GO:0005634]; plasma membrane [GO:0005886]; postsynaptic density [GO:0014069]; secretory granule membrane [GO:0030667]; synapse [GO:0045202]; fatty acid binding [GO:0005504]; identical protein binding [GO:00428…	GO:0001972; GO:0005324; GO:0005504; GO:0005576; GO:0005634; GO:0005654; GO:0005737; GO:0005829; GO:0005886; GO:0006006; GO:0006629; GO:0006656; GO:0008289; GO:0008544; GO:0010829; GO:0014069; GO:0015909; GO:0019433; GO:0030667; GO:0031392; GO:0035360; GO:0035578; GO:0042593; GO:0042802; GO:0043312; GO:0045202; GO:0051930; GO:0070062; GO:0099178; GO:0120162; GO:1990379
	P18827	SDC1_HUMAN	reviewed	Syndecan-1 (SYND1) (CD antigen CD138)	SDC1 SDC	Homo sapiens (Human)				canonical Wnt signaling pathway [GO:0060070]; cell migration [GO:0016477]; cytokine-mediated signaling pathway [GO:0019221]; glycosaminoglycan biosynthetic process [GO:0006024]; glycosaminoglycan catabolic process [GO:0006027]; inflammatory response [GO:0006954]; leukocyte migration [GO:0050900]; myoblast development [GO:0048627]; odontogenesis [GO:0042476]; positive regulation of exosomal secret…	cell surface [GO:0009986]; external side of plasma membrane [GO:0009897]; extracellular exosome [GO:0070062]; Golgi lumen [GO:0005796]; integral component of plasma membrane [GO:0005887]; lysosomal lumen [GO:0043202]; plasma membrane [GO:0005886]; protein-containing complex [GO:0032991]	identical protein binding [GO:0042802]; protein C-terminus binding [GO:0008022]	cell surface [GO:0009986]; external side of plasma membrane [GO:0009897]; extracellular exosome [GO:0070062]; Golgi lumen [GO:0005796]; integral component of plasma membrane [GO:0005887]; lysosomal lumen [GO:0043202]; plasma membrane [GO:0005886]; protein-containing complex [GO:0032991]; identical protein binding [GO:0042802]; protein C-terminus binding [GO:0008022]; canonical Wnt signaling pathw…	GO:0001523; GO:0001657; GO:0005796; GO:0005886; GO:0005887; GO:0006024; GO:0006027; GO:0006954; GO:0008022; GO:0009636; GO:0009897; GO:0009986; GO:0016477; GO:0019221; GO:0032991; GO:0042060; GO:0042476; GO:0042542; GO:0042802; GO:0043202; GO:0048627; GO:0050900; GO:0051384; GO:0051591; GO:0051592; GO:0055002; GO:0060009; GO:0060070; GO:0070062; GO:1903543; GO:1903553
	P01024	CO3_HUMAN	reviewed	Complement C3 (C3 and PZP-like alpha-2-macroglobulin domain-containing protein 1) [Cleaved into: Complement C3 beta chain; C3-beta-c (C3bc); Complement C3 alpha chain; C3a anaphylatoxin; Acylation stimulating protein (ASP) (C3adesArg); Complement C3b alpha' chain; Complement C3c alpha' chain fragment 1; Complement C3dg fragment; Complement C3g fragment; Complement C3d fragment; Complement C3f fra…	C3 CPAMD1	Homo sapiens (Human)	TISSUE SPECIFICITY: Plasma. The acylation stimulating protein (ASP) is expressed in adipocytes and released into the plasma during both the fasting and postprandial periods. {ECO:0000269|PubMed:15833747, ECO:0000269|PubMed:9555951}.		DISEASE: Complement component 3 deficiency (C3D) [MIM:613779]: A rare defect of the complement classical pathway. Patients develop recurrent, severe, pyogenic infections because of ineffective opsonization of pathogens. Some patients may also develop autoimmune disorders, such as arthralgia and vasculitic rashes, lupus-like syndrome and membranoproliferative glomerulonephritis. {ECO:0000269|PubMe…	amyloid-beta clearance [GO:0097242]; cell surface receptor signaling pathway involved in cell-cell signaling [GO:1905114]; cellular protein metabolic process [GO:0044267]; complement activation [GO:0006956]; complement activation, alternative pathway [GO:0006957]; complement activation, classical pathway [GO:0006958]; complement-dependent cytotoxicity [GO:0097278]; complement-mediated synapse pru…	azurophil granule lumen [GO:0035578]; blood microparticle [GO:0072562]; cell surface [GO:0009986]; endoplasmic reticulum lumen [GO:0005788]; extracellular exosome [GO:0070062]; extracellular region [GO:0005576]; extracellular space [GO:0005615]; plasma membrane [GO:0005886]; protein-containing complex [GO:0032991]; secretory granule lumen [GO:0034774]	C5L2 anaphylatoxin chemotactic receptor binding [GO:0031715]; endopeptidase inhibitor activity [GO:0004866]; signaling receptor binding [GO:0005102]	azurophil granule lumen [GO:0035578]; blood microparticle [GO:0072562]; cell surface [GO:0009986]; endoplasmic reticulum lumen [GO:0005788]; extracellular exosome [GO:0070062]; extracellular region [GO:0005576]; extracellular space [GO:0005615]; plasma membrane [GO:0005886]; protein-containing complex [GO:0032991]; secretory granule lumen [GO:0034774]; C5L2 anaphylatoxin chemotactic receptor bind…	GO:0001798; GO:0001934; GO:0001970; GO:0004866; GO:0005102; GO:0005576; GO:0005615; GO:0005788; GO:0005886; GO:0006631; GO:0006954; GO:0006955; GO:0006956; GO:0006957; GO:0006958; GO:0007165; GO:0007186; GO:0009617; GO:0009986; GO:0010575; GO:0010828; GO:0010866; GO:0010884; GO:0016322; GO:0030449; GO:0031715; GO:0032991; GO:0034774; GO:0035578; GO:0043312; GO:0043687; GO:0044267; GO:0045745; GO:…
	P78385	KRT83_HUMAN	reviewed	Keratin, type II cuticular Hb3 (Hair keratin K2.10) (Keratin-83) (K83) (Type II hair keratin Hb3) (Type-II keratin Kb23)	KRT83 KRTHB3	Homo sapiens (Human)	TISSUE SPECIFICITY: Synthesis begins in the cortex 10-15 cell layers above the apex of the dermal papilla and ends abruptly in the middle of the cortex. {ECO:0000269|PubMed:9084137}.		DISEASE: Monilethrix (MNLIX) [MIM:158000]: A disorder clinically characterized by alopecia and follicular papules. Affected hairs have uniform elliptical nodes of normal thickness and intermittent constrictions, internodes at which the hair easily breaks. Usually only the scalp is involved, but in severe forms, the secondary sexual hair, eyebrows, eyelashes, and nails may also be affected. {ECO:0…	aging [GO:0007568]; cornification [GO:0070268]; epidermis development [GO:0008544]; hair cycle [GO:0042633]; keratinization [GO:0031424]	cytosol [GO:0005829]; extracellular space [GO:0005615]; keratin filament [GO:0045095]		cytosol [GO:0005829]; extracellular space [GO:0005615]; keratin filament [GO:0045095]; aging [GO:0007568]; cornification [GO:0070268]; epidermis development [GO:0008544]; hair cycle [GO:0042633]; keratinization [GO:0031424]	GO:0005615; GO:0005829; GO:0007568; GO:0008544; GO:0031424; GO:0042633; GO:0045095; GO:0070268
	A1L4H1	SRCRL_HUMAN	reviewed	Soluble scavenger receptor cysteine-rich domain-containing protein SSC5D (Soluble scavenger protein with 5 SRCR domains) (SSc5D)	SSC5D	Homo sapiens (Human)	TISSUE SPECIFICITY: Highly expressed in monocytes/macrophages and T-lymphocytes. Highly expressed in placenta and spleen, and also detected at lower levels in colon, and more weakly in lung, heart and kidney. {ECO:0000269|PubMed:19535143}.			defense response [GO:0006952]; defense response to Gram-negative bacterium [GO:0050829]; defense response to Gram-positive bacterium [GO:0050830]; detection of bacterial lipoprotein [GO:0042494]; innate immune response [GO:0045087]; multicellular organism development [GO:0007275]; negative regulation of interleukin-8 production [GO:0032717]	collagen-containing extracellular matrix [GO:0062023]; cytoplasm [GO:0005737]; extracellular matrix [GO:0031012]; extracellular space [GO:0005615]; membrane [GO:0016020]	extracellular matrix binding [GO:0050840]; fibronectin binding [GO:0001968]; laminin binding [GO:0043236]; scavenger receptor activity [GO:0005044]	collagen-containing extracellular matrix [GO:0062023]; cytoplasm [GO:0005737]; extracellular matrix [GO:0031012]; extracellular space [GO:0005615]; membrane [GO:0016020]; extracellular matrix binding [GO:0050840]; fibronectin binding [GO:0001968]; laminin binding [GO:0043236]; scavenger receptor activity [GO:0005044]; defense response [GO:0006952]; defense response to Gram-negative bacterium [GO:…	GO:0001968; GO:0005044; GO:0005615; GO:0005737; GO:0006952; GO:0007275; GO:0016020; GO:0031012; GO:0032717; GO:0042494; GO:0043236; GO:0045087; GO:0050829; GO:0050830; GO:0050840; GO:0062023
	O76011	KRT34_HUMAN	reviewed	Keratin, type I cuticular Ha4 (Hair keratin, type I Ha4) (Keratin-34) (K34)	KRT34 HHA4 HKA4 KRTHA4	Homo sapiens (Human)	TISSUE SPECIFICITY: Expressed in the hair follicles. {ECO:0000269|PubMed:9756910}.			cornification [GO:0070268]; epidermis development [GO:0008544]; keratinization [GO:0031424]	cytosol [GO:0005829]; extracellular space [GO:0005615]; intermediate filament [GO:0005882]	structural molecule activity [GO:0005198]	cytosol [GO:0005829]; extracellular space [GO:0005615]; intermediate filament [GO:0005882]; structural molecule activity [GO:0005198]; cornification [GO:0070268]; epidermis development [GO:0008544]; keratinization [GO:0031424]	GO:0005198; GO:0005615; GO:0005829; GO:0005882; GO:0008544; GO:0031424; GO:0070268
	P00915	CAH1_HUMAN	reviewed	Carbonic anhydrase 1 (EC 4.2.1.1) (Carbonate dehydratase I) (Carbonic anhydrase B) (CAB) (Carbonic anhydrase I) (CA-I)	CA1	Homo sapiens (Human)				bicarbonate transport [GO:0015701]; interleukin-12-mediated signaling pathway [GO:0035722]; one-carbon metabolic process [GO:0006730]	cytoplasm [GO:0005737]; cytosol [GO:0005829]; extracellular exosome [GO:0070062]	arylesterase activity [GO:0004064]; carbonate dehydratase activity [GO:0004089]; hydro-lyase activity [GO:0016836]; zinc ion binding [GO:0008270]	cytoplasm [GO:0005737]; cytosol [GO:0005829]; extracellular exosome [GO:0070062]; arylesterase activity [GO:0004064]; carbonate dehydratase activity [GO:0004089]; hydro-lyase activity [GO:0016836]; zinc ion binding [GO:0008270]; bicarbonate transport [GO:0015701]; interleukin-12-mediated signaling pathway [GO:0035722]; one-carbon metabolic process [GO:0006730]	GO:0004064; GO:0004089; GO:0005737; GO:0005829; GO:0006730; GO:0008270; GO:0015701; GO:0016836; GO:0035722; GO:0070062
	P02654	APOC1_HUMAN	reviewed	Apolipoprotein C-I (Apo-CI) (ApoC-I) (Apolipoprotein C1) [Cleaved into: Truncated apolipoprotein C-I]	APOC1	Homo sapiens (Human)	TISSUE SPECIFICITY: Synthesized mainly in liver and to a minor degree in intestine. Also found in the lung and spleen. {ECO:0000269|PubMed:2835369}.			cholesterol efflux [GO:0033344]; cholesterol metabolic process [GO:0008203]; chylomicron remnant clearance [GO:0034382]; high-density lipoprotein particle remodeling [GO:0034375]; lipid metabolic process [GO:0006629]; lipoprotein metabolic process [GO:0042157]; negative regulation of cholesterol transport [GO:0032375]; negative regulation of fatty acid biosynthetic process [GO:0045717]; negative …	chylomicron [GO:0042627]; endoplasmic reticulum [GO:0005783]; extracellular region [GO:0005576]; high-density lipoprotein particle [GO:0034364]; very-low-density lipoprotein particle [GO:0034361]	fatty acid binding [GO:0005504]; lipase inhibitor activity [GO:0055102]; phosphatidylcholine binding [GO:0031210]; phosphatidylcholine-sterol O-acyltransferase activator activity [GO:0060228]; phospholipase inhibitor activity [GO:0004859]	chylomicron [GO:0042627]; endoplasmic reticulum [GO:0005783]; extracellular region [GO:0005576]; high-density lipoprotein particle [GO:0034364]; very-low-density lipoprotein particle [GO:0034361]; fatty acid binding [GO:0005504]; lipase inhibitor activity [GO:0055102]; phosphatidylcholine binding [GO:0031210]; phosphatidylcholine-sterol O-acyltransferase activator activity [GO:0060228]; phospholi…	GO:0004859; GO:0005504; GO:0005576; GO:0005783; GO:0006629; GO:0006641; GO:0008203; GO:0010873; GO:0010900; GO:0010916; GO:0031210; GO:0032374; GO:0032375; GO:0033344; GO:0033700; GO:0034361; GO:0034364; GO:0034369; GO:0034375; GO:0034379; GO:0034382; GO:0034447; GO:0042157; GO:0042627; GO:0045717; GO:0045833; GO:0048261; GO:0050995; GO:0051005; GO:0055102; GO:0060228
	P01023	A2MG_HUMAN	reviewed	Alpha-2-macroglobulin (Alpha-2-M) (C3 and PZP-like alpha-2-macroglobulin domain-containing protein 5)	A2M CPAMD5 FWP007	Homo sapiens (Human)	TISSUE SPECIFICITY: Secreted in plasma. {ECO:0000269|PubMed:6203908}.	DEVELOPMENTAL STAGE: Unlike the rat protein, which is an acute phase protein, this protein is always in circulation at high levels.		blood coagulation, intrinsic pathway [GO:0007597]; extracellular matrix disassembly [GO:0022617]; negative regulation of complement activation, lectin pathway [GO:0001869]; platelet degranulation [GO:0002576]; regulation of small GTPase mediated signal transduction [GO:0051056]; stem cell differentiation [GO:0048863]	blood microparticle [GO:0072562]; collagen-containing extracellular matrix [GO:0062023]; cytosol [GO:0005829]; extracellular exosome [GO:0070062]; extracellular region [GO:0005576]; extracellular space [GO:0005615]; platelet alpha granule lumen [GO:0031093]	calcium-dependent protein binding [GO:0048306]; endopeptidase inhibitor activity [GO:0004866]; enzyme binding [GO:0019899]; growth factor binding [GO:0019838]; interleukin-1 binding [GO:0019966]; interleukin-8 binding [GO:0019959]; protease binding [GO:0002020]; serine-type endopeptidase inhibitor activity [GO:0004867]; signaling receptor binding [GO:0005102]; tumor necrosis factor binding [GO:00…	blood microparticle [GO:0072562]; collagen-containing extracellular matrix [GO:0062023]; cytosol [GO:0005829]; extracellular exosome [GO:0070062]; extracellular region [GO:0005576]; extracellular space [GO:0005615]; platelet alpha granule lumen [GO:0031093]; calcium-dependent protein binding [GO:0048306]; endopeptidase inhibitor activity [GO:0004866]; enzyme binding [GO:0019899]; growth factor bi…	GO:0001869; GO:0002020; GO:0002576; GO:0004866; GO:0004867; GO:0005102; GO:0005576; GO:0005615; GO:0005829; GO:0007597; GO:0019838; GO:0019899; GO:0019959; GO:0019966; GO:0022617; GO:0031093; GO:0043120; GO:0048306; GO:0048863; GO:0051056; GO:0062023; GO:0070062; GO:0072562
	P07355	ANXA2_HUMAN	reviewed	Annexin A2 (Annexin II) (Annexin-2) (Calpactin I heavy chain) (Calpactin-1 heavy chain) (Chromobindin-8) (Lipocortin II) (placental anticoagulant protein IV) (PAP-IV) (Protein I) (p36)	ANXA2 ANX2 ANX2L4 CAL1H LPC2D	Homo sapiens (Human)				angiogenesis [GO:0001525]; body fluid secretion [GO:0007589]; catabolism by host of symbiont protein [GO:0052362]; collagen fibril organization [GO:0030199]; fibrinolysis [GO:0042730]; interleukin-12-mediated signaling pathway [GO:0035722]; membrane raft assembly [GO:0001765]; negative regulation by host of symbiont molecular function [GO:0052405]; negative regulation of development of symbiont i…	adherens junction [GO:0005912]; AnxA2-p11 complex [GO:1990665]; azurophil granule lumen [GO:0035578]; basement membrane [GO:0005604]; basolateral plasma membrane [GO:0016323]; cell cortex [GO:0005938]; cell surface [GO:0009986]; collagen-containing extracellular matrix [GO:0062023]; cytoplasm [GO:0005737]; cytosol [GO:0005829]; early endosome [GO:0005769]; endosome [GO:0005768]; extracellular exo…	bone sialoprotein binding [GO:0044730]; cadherin binding involved in cell-cell adhesion [GO:0098641]; calcium channel activity [GO:0005262]; calcium-dependent phospholipid binding [GO:0005544]; calcium-dependent protein binding [GO:0048306]; calcium ion binding [GO:0005509]; cytoskeletal protein binding [GO:0008092]; identical protein binding [GO:0042802]; phosphatidylinositol-4,5-bisphosphate bi…	adherens junction [GO:0005912]; AnxA2-p11 complex [GO:1990665]; azurophil granule lumen [GO:0035578]; basement membrane [GO:0005604]; basolateral plasma membrane [GO:0016323]; cell cortex [GO:0005938]; cell surface [GO:0009986]; collagen-containing extracellular matrix [GO:0062023]; cytoplasm [GO:0005737]; cytosol [GO:0005829]; early endosome [GO:0005769]; endosome [GO:0005768]; extracellular exo…	GO:0001525; GO:0001726; GO:0001765; GO:0001786; GO:0001921; GO:0001934; GO:0002020; GO:0003723; GO:0004867; GO:0005262; GO:0005509; GO:0005544; GO:0005546; GO:0005576; GO:0005604; GO:0005615; GO:0005634; GO:0005737; GO:0005765; GO:0005768; GO:0005769; GO:0005811; GO:0005829; GO:0005886; GO:0005912; GO:0005938; GO:0006900; GO:0007589; GO:0008092; GO:0009986; GO:0016020; GO:0016032; GO:0016323; GO:…
	P02760	AMBP_HUMAN	reviewed	Protein AMBP [Cleaved into: Alpha-1-microglobulin (Protein HC) (Alpha-1 microglycoprotein) (Complex-forming glycoprotein heterogeneous in charge); Inter-alpha-trypsin inhibitor light chain (ITI-LC) (Bikunin) (EDC1) (HI-30) (Uronic-acid-rich protein); Trypstatin]	AMBP HCP ITIL	Homo sapiens (Human)	TISSUE SPECIFICITY: Expressed by the liver and secreted in plasma. Alpha-1-microglobulin occurs in many physiological fluids including plasma, urine, and cerebrospinal fluid. Inter-alpha-trypsin inhibitor is present in plasma and urine.			cell adhesion [GO:0007155]; female pregnancy [GO:0007565]; heme catabolic process [GO:0042167]; negative regulation of immune response [GO:0050777]; negative regulation of JNK cascade [GO:0046329]; protein catabolic process [GO:0030163]; protein-chromophore linkage [GO:0018298]; receptor-mediated endocytosis [GO:0006898]; viral process [GO:0016032]	blood microparticle [GO:0072562]; cell surface [GO:0009986]; collagen-containing extracellular matrix [GO:0062023]; extracellular exosome [GO:0070062]; extracellular region [GO:0005576]; extracellular space [GO:0005615]; intracellular membrane-bounded organelle [GO:0043231]; plasma membrane [GO:0005886]	calcium channel inhibitor activity [GO:0019855]; calcium oxalate binding [GO:0046904]; heme binding [GO:0020037]; IgA binding [GO:0019862]; protein homodimerization activity [GO:0042803]; serine-type endopeptidase inhibitor activity [GO:0004867]	blood microparticle [GO:0072562]; cell surface [GO:0009986]; collagen-containing extracellular matrix [GO:0062023]; extracellular exosome [GO:0070062]; extracellular region [GO:0005576]; extracellular space [GO:0005615]; intracellular membrane-bounded organelle [GO:0043231]; plasma membrane [GO:0005886]; calcium channel inhibitor activity [GO:0019855]; calcium oxalate binding [GO:0046904]; heme b…	GO:0004867; GO:0005576; GO:0005615; GO:0005886; GO:0006898; GO:0007155; GO:0007565; GO:0009986; GO:0016032; GO:0018298; GO:0019855; GO:0019862; GO:0020037; GO:0030163; GO:0042167; GO:0042803; GO:0043231; GO:0046329; GO:0046904; GO:0050777; GO:0062023; GO:0070062; GO:0072562
	P07996	TSP1_HUMAN	reviewed	Thrombospondin-1 (Glycoprotein G)	THBS1 TSP TSP1	Homo sapiens (Human)				activation of MAPK activity [GO:0000187]; behavioral response to pain [GO:0048266]; cell adhesion [GO:0007155]; cell cycle arrest [GO:0007050]; cell migration [GO:0016477]; cellular response to growth factor stimulus [GO:0071363]; cellular response to heat [GO:0034605]; cellular response to tumor necrosis factor [GO:0071356]; chronic inflammatory response [GO:0002544]; engulfment of apoptotic cel…	cell surface [GO:0009986]; collagen-containing extracellular matrix [GO:0062023]; endoplasmic reticulum [GO:0005783]; endoplasmic reticulum lumen [GO:0005788]; external side of plasma membrane [GO:0009897]; extracellular exosome [GO:0070062]; extracellular matrix [GO:0031012]; extracellular region [GO:0005576]; extracellular space [GO:0005615]; fibrinogen complex [GO:0005577]; platelet alpha gran…	calcium ion binding [GO:0005509]; collagen V binding [GO:0070052]; extracellular matrix structural constituent [GO:0005201]; fibrinogen binding [GO:0070051]; fibroblast growth factor binding [GO:0017134]; fibronectin binding [GO:0001968]; heparin binding [GO:0008201]; identical protein binding [GO:0042802]; integrin binding [GO:0005178]; laminin binding [GO:0043236]; low-density lipoprotein parti…	cell surface [GO:0009986]; collagen-containing extracellular matrix [GO:0062023]; endoplasmic reticulum [GO:0005783]; endoplasmic reticulum lumen [GO:0005788]; external side of plasma membrane [GO:0009897]; extracellular exosome [GO:0070062]; extracellular matrix [GO:0031012]; extracellular region [GO:0005576]; extracellular space [GO:0005615]; fibrinogen complex [GO:0005577]; platelet alpha gran…	GO:0000187; GO:0001666; GO:0001786; GO:0001937; GO:0001953; GO:0001968; GO:0002040; GO:0002544; GO:0002576; GO:0002581; GO:0002605; GO:0005178; GO:0005201; GO:0005509; GO:0005576; GO:0005577; GO:0005615; GO:0005783; GO:0005788; GO:0006954; GO:0006955; GO:0006986; GO:0007050; GO:0007155; GO:0008201; GO:0008284; GO:0009612; GO:0009749; GO:0009897; GO:0009986; GO:0010595; GO:0010596; GO:0010748; GO:…
	P02452	CO1A1_HUMAN	reviewed	Collagen alpha-1(I) chain (Alpha-1 type I collagen)	COL1A1	Homo sapiens (Human)	TISSUE SPECIFICITY: Forms the fibrils of tendon, ligaments and bones. In bones the fibrils are mineralized with calcium hydroxyapatite.		DISEASE: Caffey disease (CAFYD) [MIM:114000]: An autosomal dominant disorder characterized by an infantile episode of massive subperiosteal new bone formation that typically involves the diaphyses of the long bones, mandible, and clavicles. The involved bones may also appear inflamed, with painful swelling and systemic fever often accompanying the illness. The bone changes usually begin before 5 …	blood coagulation [GO:0007596]; blood vessel development [GO:0001568]; bone trabecula formation [GO:0060346]; cartilage development involved in endochondral bone morphogenesis [GO:0060351]; cellular response to amino acid stimulus [GO:0071230]; cellular response to epidermal growth factor stimulus [GO:0071364]; cellular response to fibroblast growth factor stimulus [GO:0044344]; cellular response…	collagen-containing extracellular matrix [GO:0062023]; collagen type I trimer [GO:0005584]; cytoplasm [GO:0005737]; endoplasmic reticulum lumen [GO:0005788]; extracellular matrix [GO:0031012]; extracellular region [GO:0005576]; extracellular space [GO:0005615]; Golgi apparatus [GO:0005794]; secretory granule [GO:0030141]	extracellular matrix structural constituent [GO:0005201]; extracellular matrix structural constituent conferring tensile strength [GO:0030020]; identical protein binding [GO:0042802]; metal ion binding [GO:0046872]; platelet-derived growth factor binding [GO:0048407]; protease binding [GO:0002020]	collagen type I trimer [GO:0005584]; collagen-containing extracellular matrix [GO:0062023]; cytoplasm [GO:0005737]; endoplasmic reticulum lumen [GO:0005788]; extracellular matrix [GO:0031012]; extracellular region [GO:0005576]; extracellular space [GO:0005615]; Golgi apparatus [GO:0005794]; secretory granule [GO:0030141]; extracellular matrix structural constituent [GO:0005201]; extracellular mat…	GO:0001501; GO:0001503; GO:0001568; GO:0001649; GO:0001957; GO:0001958; GO:0002020; GO:0005201; GO:0005576; GO:0005584; GO:0005615; GO:0005737; GO:0005788; GO:0005794; GO:0007596; GO:0007601; GO:0007605; GO:0009612; GO:0010718; GO:0010812; GO:0015031; GO:0030020; GO:0030141; GO:0030168; GO:0030198; GO:0030199; GO:0030335; GO:0031012; GO:0031960; GO:0032355; GO:0032964; GO:0034504; GO:0034505; GO:…
	P55058	PLTP_HUMAN	reviewed	Phospholipid transfer protein (Lipid transfer protein II)	PLTP	Homo sapiens (Human)	TISSUE SPECIFICITY: Widely expressed. Highest level of expression in the ovary, thymus and placenta, with moderate levels found in the pancreas, small intestine, testis, lung and prostrate. Low level expression in the kidney, liver and spleen, with very low levels found in the heart, colon, skeletal muscle, leukocytes and brain. Expressed in the cortical neurons. {ECO:0000269|PubMed:19321130, ECO…			ceramide transport [GO:0035627]; flagellated sperm motility [GO:0030317]; glycolipid transport [GO:0046836]; high-density lipoprotein particle remodeling [GO:0034375]; lipid metabolic process [GO:0006629]; lipid transport [GO:0006869]; phospholipid transport [GO:0015914]; positive regulation of cholesterol efflux [GO:0010875]; vitamin E biosynthetic process [GO:0010189]	extracellular region [GO:0005576]; extracellular space [GO:0005615]; high-density lipoprotein particle [GO:0034364]; nucleus [GO:0005634]	ceramide binding [GO:0097001]; ceramide transfer activity [GO:0120017]; cerebroside transfer activity [GO:0140340]; cholesterol transfer activity [GO:0120020]; diacylglyceride transfer activity [GO:0140337]; diacylglycerol binding [GO:0019992]; high-density lipoprotein particle binding [GO:0008035]; low-density lipoprotein particle binding [GO:0030169]; phosphatidic acid binding [GO:0070300]; pho…	extracellular region [GO:0005576]; extracellular space [GO:0005615]; high-density lipoprotein particle [GO:0034364]; nucleus [GO:0005634]; ceramide binding [GO:0097001]; ceramide transfer activity [GO:0120017]; cerebroside transfer activity [GO:0140340]; cholesterol transfer activity [GO:0120020]; diacylglyceride transfer activity [GO:0140337]; diacylglycerol binding [GO:0019992]; high-density li…	GO:0005576; GO:0005615; GO:0005634; GO:0006629; GO:0006869; GO:0008035; GO:0008429; GO:0008525; GO:0008526; GO:0010189; GO:0010875; GO:0015914; GO:0019992; GO:0030169; GO:0030317; GO:0031210; GO:0034189; GO:0034364; GO:0034375; GO:0035627; GO:0046836; GO:0070300; GO:0097001; GO:0120014; GO:0120017; GO:0120019; GO:0120020; GO:0140337; GO:0140338; GO:0140339; GO:0140340; GO:1901611; GO:1904121; GO:…
	Q08554	DSC1_HUMAN	reviewed	Desmocollin-1 (Cadherin family member 1) (Desmosomal glycoprotein 2/3) (DG2/DG3)	DSC1 CDHF1	Homo sapiens (Human)	TISSUE SPECIFICITY: Strongly expressed in epidermis, less in lymph node and tongue.			cell-cell adhesion [GO:0098609]; cornification [GO:0070268]; homophilic cell adhesion via plasma membrane adhesion molecules [GO:0007156]; keratinization [GO:0031424]; neutrophil degranulation [GO:0043312]	cell-cell junction [GO:0005911]; cornified envelope [GO:0001533]; desmosome [GO:0030057]; extracellular exosome [GO:0070062]; ficolin-1-rich granule membrane [GO:0101003]; gap junction [GO:0005921]; integral component of membrane [GO:0016021]; membrane [GO:0016020]; plasma membrane [GO:0005886]	calcium ion binding [GO:0005509]	cell-cell junction [GO:0005911]; cornified envelope [GO:0001533]; desmosome [GO:0030057]; extracellular exosome [GO:0070062]; ficolin-1-rich granule membrane [GO:0101003]; gap junction [GO:0005921]; integral component of membrane [GO:0016021]; membrane [GO:0016020]; plasma membrane [GO:0005886]; calcium ion binding [GO:0005509]; cell-cell adhesion [GO:0098609]; cornification [GO:0070268]; homophi…	GO:0001533; GO:0005509; GO:0005886; GO:0005911; GO:0005921; GO:0007156; GO:0016020; GO:0016021; GO:0030057; GO:0031424; GO:0043312; GO:0070062; GO:0070268; GO:0098609; GO:0101003
	Q86UX7	URP2_HUMAN	reviewed	Fermitin family homolog 3 (Kindlin-3) (MIG2-like protein) (Unc-112-related protein 2)	FERMT3 KIND3 MIG2B URP2	Homo sapiens (Human)	TISSUE SPECIFICITY: Highly expressed in lymph node. Expressed in thymus, spleen and leukocytes. Weakly expressed in placenta, small intestine, stomach, testis and lung. Overexpressed in B-cell malignancies. {ECO:0000269|PubMed:12697302, ECO:0000269|PubMed:12886250}.		DISEASE: Leukocyte adhesion deficiency 3 (LAD3) [MIM:612840]: A disorder characterized by recurrent bacterial infections without pus formation, leukocytosis and major bleeding disorders. {ECO:0000269|PubMed:18779414, ECO:0000269|PubMed:19064721, ECO:0000269|PubMed:19234460, ECO:0000269|PubMed:19234463, ECO:0000269|PubMed:19617577, ECO:0000269|PubMed:26359933}. Note=The disease is caused by mutati…	cell-matrix adhesion [GO:0007160]; integrin activation [GO:0033622]; integrin-mediated signaling pathway [GO:0007229]; leukocyte cell-cell adhesion [GO:0007159]; platelet aggregation [GO:0070527]; platelet degranulation [GO:0002576]; positive regulation of cell migration [GO:0030335]; regulation of cell-cell adhesion mediated by integrin [GO:0033632]; substrate adhesion-dependent cell spreading […	cell projection [GO:0042995]; cell-substrate junction [GO:0030055]; extracellular exosome [GO:0070062]; extracellular region [GO:0005576]; membrane [GO:0016020]; platelet alpha granule lumen [GO:0031093]; podosome [GO:0002102]	integrin binding [GO:0005178]	cell projection [GO:0042995]; cell-substrate junction [GO:0030055]; extracellular exosome [GO:0070062]; extracellular region [GO:0005576]; membrane [GO:0016020]; platelet alpha granule lumen [GO:0031093]; podosome [GO:0002102]; integrin binding [GO:0005178]; cell-matrix adhesion [GO:0007160]; integrin activation [GO:0033622]; integrin-mediated signaling pathway [GO:0007229]; leukocyte cell-cell a…	GO:0002102; GO:0002576; GO:0005178; GO:0005576; GO:0007159; GO:0007160; GO:0007229; GO:0016020; GO:0030055; GO:0030335; GO:0031093; GO:0033622; GO:0033632; GO:0034446; GO:0042995; GO:0070062; GO:0070527
	Q15485	FCN2_HUMAN	reviewed	Ficolin-2 (37 kDa elastin-binding protein) (Collagen/fibrinogen domain-containing protein 2) (EBP-37) (Ficolin-B) (Ficolin-beta) (Hucolin) (L-ficolin) (Serum lectin p35)	FCN2 FCNL	Homo sapiens (Human)	TISSUE SPECIFICITY: Expressed by the liver and secreted in plasma.			complement activation [GO:0006956]; complement activation, lectin pathway [GO:0001867]; defense response to Gram-negative bacterium [GO:0050829]; defense response to Gram-positive bacterium [GO:0050830]; opsonization [GO:0008228]; recognition of apoptotic cell [GO:0043654]	blood microparticle [GO:0072562]; collagen-containing extracellular matrix [GO:0062023]; collagen trimer [GO:0005581]; extracellular exosome [GO:0070062]; extracellular region [GO:0005576]; extracellular space [GO:0005615]	antigen binding [GO:0003823]; calcium-dependent protein binding [GO:0048306]; carbohydrate derivative binding [GO:0097367]; mannan binding [GO:2001065]; metal ion binding [GO:0046872]; proteoglycan binding [GO:0043394]; signaling receptor binding [GO:0005102]	blood microparticle [GO:0072562]; collagen trimer [GO:0005581]; collagen-containing extracellular matrix [GO:0062023]; extracellular exosome [GO:0070062]; extracellular region [GO:0005576]; extracellular space [GO:0005615]; antigen binding [GO:0003823]; calcium-dependent protein binding [GO:0048306]; carbohydrate derivative binding [GO:0097367]; mannan binding [GO:2001065]; metal ion binding [GO:…	GO:0001867; GO:0003823; GO:0005102; GO:0005576; GO:0005581; GO:0005615; GO:0006956; GO:0008228; GO:0043394; GO:0043654; GO:0046872; GO:0048306; GO:0050829; GO:0050830; GO:0062023; GO:0070062; GO:0072562; GO:0097367; GO:2001065
	P02671	FIBA_HUMAN	reviewed	Fibrinogen alpha chain [Cleaved into: Fibrinopeptide A; Fibrinogen alpha chain]	FGA	Homo sapiens (Human)	TISSUE SPECIFICITY: Detected in blood plasma (at protein level). {ECO:0000269|PubMed:19296670, ECO:0000269|PubMed:9628725}.		DISEASE: Congenital afibrinogenemia (CAFBN) [MIM:202400]: Rare autosomal recessive disorder is characterized by bleeding that varies from mild to severe and by complete absence or extremely low levels of plasma and platelet fibrinogen. {ECO:0000269|PubMed:25427968}. Note=The disease is caused by mutations affecting the gene represented in this entry. The majority of cases of afibrinogenemia are d…	adaptive immune response [GO:0002250]; blood coagulation [GO:0007596]; blood coagulation, common pathway [GO:0072377]; blood coagulation, fibrin clot formation [GO:0072378]; cell-matrix adhesion [GO:0007160]; cellular protein-containing complex assembly [GO:0034622]; cellular protein metabolic process [GO:0044267]; extracellular matrix organization [GO:0030198]; fibrinolysis [GO:0042730]; inducti…	blood microparticle [GO:0072562]; cell cortex [GO:0005938]; cell surface [GO:0009986]; collagen-containing extracellular matrix [GO:0062023]; endoplasmic reticulum lumen [GO:0005788]; external side of plasma membrane [GO:0009897]; extracellular exosome [GO:0070062]; extracellular region [GO:0005576]; extracellular space [GO:0005615]; extracellular vesicle [GO:1903561]; fibrinogen complex [GO:0005…	extracellular matrix structural constituent [GO:0005201]; metal ion binding [GO:0046872]; signaling receptor binding [GO:0005102]; structural molecule activity [GO:0005198]	blood microparticle [GO:0072562]; cell cortex [GO:0005938]; cell surface [GO:0009986]; collagen-containing extracellular matrix [GO:0062023]; endoplasmic reticulum lumen [GO:0005788]; external side of plasma membrane [GO:0009897]; extracellular exosome [GO:0070062]; extracellular region [GO:0005576]; extracellular space [GO:0005615]; extracellular vesicle [GO:1903561]; fibrinogen complex [GO:0005…	GO:0002224; GO:0002250; GO:0002576; GO:0005102; GO:0005198; GO:0005201; GO:0005576; GO:0005577; GO:0005615; GO:0005788; GO:0005886; GO:0005938; GO:0007160; GO:0007596; GO:0009897; GO:0009986; GO:0030198; GO:0031091; GO:0031093; GO:0031639; GO:0034116; GO:0034622; GO:0042730; GO:0043152; GO:0043687; GO:0044267; GO:0045087; GO:0045202; GO:0045907; GO:0045921; GO:0046872; GO:0050714; GO:0051258; GO:…
	P03952	KLKB1_HUMAN	reviewed	Plasma kallikrein (EC 3.4.21.34) (Fletcher factor) (Kininogenin) (Plasma prekallikrein) (PKK) [Cleaved into: Plasma kallikrein heavy chain; Plasma kallikrein light chain]	KLKB1 KLK3	Homo sapiens (Human)			DISEASE: Prekallikrein deficiency (PKK deficiency) [MIM:612423]: This disorder is a blood coagulation defect. {ECO:0000269|PubMed:14652634, ECO:0000269|PubMed:17598838}. Note=The disease is caused by mutations affecting the gene represented in this entry.	blood coagulation, intrinsic pathway [GO:0007597]; extracellular matrix disassembly [GO:0022617]; Factor XII activation [GO:0002542]; fibrinolysis [GO:0042730]; plasminogen activation [GO:0031639]; positive regulation of fibrinolysis [GO:0051919]; proteolysis [GO:0006508]; zymogen activation [GO:0031638]	extracellular exosome [GO:0070062]; extracellular region [GO:0005576]; extracellular space [GO:0005615]; plasma membrane [GO:0005886]	serine-type endopeptidase activity [GO:0004252]	extracellular exosome [GO:0070062]; extracellular region [GO:0005576]; extracellular space [GO:0005615]; plasma membrane [GO:0005886]; serine-type endopeptidase activity [GO:0004252]; blood coagulation, intrinsic pathway [GO:0007597]; extracellular matrix disassembly [GO:0022617]; Factor XII activation [GO:0002542]; fibrinolysis [GO:0042730]; plasminogen activation [GO:0031639]; positive regulati…	GO:0002542; GO:0004252; GO:0005576; GO:0005615; GO:0005886; GO:0006508; GO:0007597; GO:0022617; GO:0031638; GO:0031639; GO:0042730; GO:0051919; GO:0070062
	P68363	TBA1B_HUMAN	reviewed	Tubulin alpha-1B chain (Alpha-tubulin ubiquitous) (Tubulin K-alpha-1) (Tubulin alpha-ubiquitous chain) [Cleaved into: Detyrosinated tubulin alpha-1B chain]	TUBA1B	Homo sapiens (Human)				cell division [GO:0051301]; cellular response to interleukin-4 [GO:0071353]; cytoskeleton-dependent intracellular transport [GO:0030705]; microtubule-based process [GO:0007017]; microtubule cytoskeleton organization [GO:0000226]; mitotic cell cycle [GO:0000278]	cytoplasm [GO:0005737]; cytoplasmic microtubule [GO:0005881]; membrane raft [GO:0045121]; microtubule [GO:0005874]; microtubule cytoskeleton [GO:0015630]	double-stranded RNA binding [GO:0003725]; GTPase activity [GO:0003924]; GTP binding [GO:0005525]; structural constituent of cytoskeleton [GO:0005200]; structural molecule activity [GO:0005198]; ubiquitin protein ligase binding [GO:0031625]	cytoplasm [GO:0005737]; cytoplasmic microtubule [GO:0005881]; membrane raft [GO:0045121]; microtubule [GO:0005874]; microtubule cytoskeleton [GO:0015630]; double-stranded RNA binding [GO:0003725]; GTP binding [GO:0005525]; GTPase activity [GO:0003924]; structural constituent of cytoskeleton [GO:0005200]; structural molecule activity [GO:0005198]; ubiquitin protein ligase binding [GO:0031625]; cel…	GO:0000226; GO:0000278; GO:0003725; GO:0003924; GO:0005198; GO:0005200; GO:0005525; GO:0005737; GO:0005874; GO:0005881; GO:0007017; GO:0015630; GO:0030705; GO:0031625; GO:0045121; GO:0051301; GO:0071353
	P05090	APOD_HUMAN	reviewed	Apolipoprotein D (Apo-D) (ApoD)	APOD	Homo sapiens (Human)	TISSUE SPECIFICITY: Expressed in liver, intestine, pancreas, kidney, placenta, adrenal, spleen, fetal brain tissue and tears.			aging [GO:0007568]; angiogenesis [GO:0001525]; brain development [GO:0007420]; glucose metabolic process [GO:0006006]; lipid metabolic process [GO:0006629]; negative regulation of cytokine production involved in inflammatory response [GO:1900016]; negative regulation of focal adhesion assembly [GO:0051895]; negative regulation of lipoprotein lipid oxidation [GO:0060588]; negative regulation of mo…	cytoplasm [GO:0005737]; cytosolic ribosome [GO:0022626]; dendrite [GO:0030425]; endoplasmic reticulum [GO:0005783]; extracellular exosome [GO:0070062]; extracellular region [GO:0005576]; extracellular space [GO:0005615]; neuronal cell body [GO:0043025]; perinuclear region of cytoplasm [GO:0048471]	cholesterol binding [GO:0015485]; lipid transporter activity [GO:0005319]	cytoplasm [GO:0005737]; cytosolic ribosome [GO:0022626]; dendrite [GO:0030425]; endoplasmic reticulum [GO:0005783]; extracellular exosome [GO:0070062]; extracellular region [GO:0005576]; extracellular space [GO:0005615]; neuronal cell body [GO:0043025]; perinuclear region of cytoplasm [GO:0048471]; cholesterol binding [GO:0015485]; lipid transporter activity [GO:0005319]; aging [GO:0007568]; angi…	GO:0000302; GO:0001525; GO:0005319; GO:0005576; GO:0005615; GO:0005737; GO:0005783; GO:0006006; GO:0006629; GO:0007420; GO:0007568; GO:0010642; GO:0014012; GO:0015485; GO:0022626; GO:0030425; GO:0042246; GO:0042308; GO:0042493; GO:0043025; GO:0048471; GO:0048662; GO:0048678; GO:0051895; GO:0060588; GO:0070062; GO:0071638; GO:1900016; GO:2000098; GO:2000405
	P13646	K1C13_HUMAN	reviewed	Keratin, type I cytoskeletal 13 (Cytokeratin-13) (CK-13) (Keratin-13) (K13)	KRT13	Homo sapiens (Human)	TISSUE SPECIFICITY: Expressed in some epidermal sweat gland ducts (at protein level) and in exocervix, esophagus and placenta. {ECO:0000269|PubMed:2483837}.		DISEASE: White sponge nevus 2 (WSN2) [MIM:615785]: A rare disorder characterized by the presence of soft, white, and spongy plaques in the oral mucosa. The characteristic histopathologic features are epithelial thickening, parakeratosis, and vacuolization of the suprabasal layer of oral epithelial keratinocytes. Less frequently the mucous membranes of the nose, esophagus, genitalia and rectum are…	cornification [GO:0070268]; cytoskeleton organization [GO:0007010]; keratinization [GO:0031424]	cytosol [GO:0005829]; extracellular exosome [GO:0070062]; intermediate filament cytoskeleton [GO:0045111]; keratin filament [GO:0045095]; nucleus [GO:0005634]	structural molecule activity [GO:0005198]	cytosol [GO:0005829]; extracellular exosome [GO:0070062]; intermediate filament cytoskeleton [GO:0045111]; keratin filament [GO:0045095]; nucleus [GO:0005634]; structural molecule activity [GO:0005198]; cornification [GO:0070268]; cytoskeleton organization [GO:0007010]; keratinization [GO:0031424]	GO:0005198; GO:0005634; GO:0005829; GO:0007010; GO:0031424; GO:0045095; GO:0045111; GO:0070062; GO:0070268
	P19013	K2C4_HUMAN	reviewed	Keratin, type II cytoskeletal 4 (Cytokeratin-4) (CK-4) (Keratin-4) (K4) (Type-II keratin Kb4)	KRT4 CYK4	Homo sapiens (Human)	TISSUE SPECIFICITY: Detected in the suprabasal layer of the stratified epithelium of the esophagus, exocervix, vagina, mouth and lingual mucosa, and in cells and cell clusters in the mucosa and serous gland ducts of the esophageal submucosa (at protein level). Expressed widely in the exocervix and esophageal epithelium, with lowest levels detected in the basal cell layer. {ECO:0000269|PubMed:2452…		DISEASE: White sponge nevus 1 (WSN1) [MIM:193900]: A rare disorder characterized by the presence of soft, white, and spongy plaques in the oral mucosa. The characteristic histopathologic features are epithelial thickening, parakeratosis, and vacuolization of the suprabasal layer of oral epithelial keratinocytes. Less frequently the mucous membranes of the nose, esophagus, genitalia and rectum are…	cornification [GO:0070268]; cytoskeleton organization [GO:0007010]; epithelial cell differentiation [GO:0030855]; keratinization [GO:0031424]; negative regulation of epithelial cell proliferation [GO:0050680]	cell surface [GO:0009986]; cytosol [GO:0005829]; intermediate filament [GO:0005882]; intermediate filament cytoskeleton [GO:0045111]; keratin filament [GO:0045095]; nucleus [GO:0005634]		cell surface [GO:0009986]; cytosol [GO:0005829]; intermediate filament [GO:0005882]; intermediate filament cytoskeleton [GO:0045111]; keratin filament [GO:0045095]; nucleus [GO:0005634]; cornification [GO:0070268]; cytoskeleton organization [GO:0007010]; epithelial cell differentiation [GO:0030855]; keratinization [GO:0031424]; negative regulation of epithelial cell proliferation [GO:0050680]	GO:0005634; GO:0005829; GO:0005882; GO:0007010; GO:0009986; GO:0030855; GO:0031424; GO:0045095; GO:0045111; GO:0050680; GO:0070268
	P04278	SHBG_HUMAN	reviewed	Sex hormone-binding globulin (SHBG) (Sex steroid-binding protein) (SBP) (Testis-specific androgen-binding protein) (ABP) (Testosterone-estradiol-binding globulin) (TeBG) (Testosterone-estrogen-binding globulin)	SHBG	Homo sapiens (Human)	TISSUE SPECIFICITY: Isoform 1 and isoform 2 are present in liver and testis.				extracellular exosome [GO:0070062]; extracellular region [GO:0005576]	androgen binding [GO:0005497]; steroid binding [GO:0005496]	extracellular exosome [GO:0070062]; extracellular region [GO:0005576]; androgen binding [GO:0005497]; steroid binding [GO:0005496]	GO:0005496; GO:0005497; GO:0005576; GO:0070062
	A0A494C0X7	A0A494C0X7_HUMAN	unreviewed	Integrin beta	ITGB2	Homo sapiens (Human)				cell-matrix adhesion [GO:0007160]; integrin-mediated signaling pathway [GO:0007229]; phagocytosis [GO:0006909]	integrin complex [GO:0008305]	metal ion binding [GO:0046872]; signaling receptor activity [GO:0038023]	integrin complex [GO:0008305]; metal ion binding [GO:0046872]; signaling receptor activity [GO:0038023]; cell-matrix adhesion [GO:0007160]; integrin-mediated signaling pathway [GO:0007229]; phagocytosis [GO:0006909]	GO:0006909; GO:0007160; GO:0007229; GO:0008305; GO:0038023; GO:0046872
	P01130	LDLR_HUMAN	reviewed	Low-density lipoprotein receptor (LDL receptor)	LDLR	Homo sapiens (Human)			DISEASE: Hypercholesterolemia, familial, 1 (FHCL1) [MIM:143890]: A form of hypercholesterolemia, a disorder of lipoprotein metabolism characterized by elevated serum low-density lipoprotein (LDL) cholesterol levels, which result in excess deposition of cholesterol in tissues and leads to xanthelasma, xanthomas, accelerated atherosclerosis and increased risk of premature coronary heart disease. FH…	amyloid-beta clearance [GO:0097242]; amyloid-beta clearance by cellular catabolic process [GO:0150094]; artery morphogenesis [GO:0048844]; cellular response to fatty acid [GO:0071398]; cellular response to low-density lipoprotein particle stimulus [GO:0071404]; cholesterol homeostasis [GO:0042632]; cholesterol import [GO:0070508]; cholesterol metabolic process [GO:0008203]; cholesterol transport …	apical part of cell [GO:0045177]; basolateral plasma membrane [GO:0016323]; cell surface [GO:0009986]; clathrin-coated endocytic vesicle membrane [GO:0030669]; clathrin-coated pit [GO:0005905]; early endosome [GO:0005769]; endolysosome membrane [GO:0036020]; endosome membrane [GO:0010008]; external side of plasma membrane [GO:0009897]; Golgi apparatus [GO:0005794]; integral component of plasma me…	amyloid-beta binding [GO:0001540]; calcium ion binding [GO:0005509]; clathrin heavy chain binding [GO:0032050]; identical protein binding [GO:0042802]; low-density lipoprotein particle binding [GO:0030169]; low-density lipoprotein particle receptor activity [GO:0005041]; protease binding [GO:0002020]; very-low-density lipoprotein particle receptor activity [GO:0030229]; virus receptor activity [G…	apical part of cell [GO:0045177]; basolateral plasma membrane [GO:0016323]; cell surface [GO:0009986]; clathrin-coated endocytic vesicle membrane [GO:0030669]; clathrin-coated pit [GO:0005905]; early endosome [GO:0005769]; endolysosome membrane [GO:0036020]; endosome membrane [GO:0010008]; external side of plasma membrane [GO:0009897]; Golgi apparatus [GO:0005794]; integral component of plasma me…	GO:0001540; GO:0001618; GO:0002020; GO:0005041; GO:0005509; GO:0005764; GO:0005769; GO:0005770; GO:0005794; GO:0005886; GO:0005887; GO:0005905; GO:0006629; GO:0006897; GO:0006898; GO:0006909; GO:0007616; GO:0008203; GO:0009897; GO:0009986; GO:0010008; GO:0010628; GO:0010629; GO:0010867; GO:0010899; GO:0015914; GO:0016020; GO:0016323; GO:0030169; GO:0030229; GO:0030299; GO:0030301; GO:0030669; GO:…
	Q5T749	KPRP_HUMAN	reviewed	Keratinocyte proline-rich protein (hKPRP)	KPRP C1orf45	Homo sapiens (Human)	TISSUE SPECIFICITY: Expressed in the upper layer of epidermis and psoriasis (at protein level). Expressed in the upper layer of epidermis and psoriasis. {ECO:0000269|PubMed:16297201}.	DEVELOPMENTAL STAGE: Expressed in the periderm of fetal skin from 16th week gestational age and in the granular and horny layers of the epidermis at 24th week gestational age and thereafter (at protein level). {ECO:0000269|PubMed:16297201}.			cytoplasm [GO:0005737]; extracellular exosome [GO:0070062]		cytoplasm [GO:0005737]; extracellular exosome [GO:0070062]	GO:0005737; GO:0070062
	P01019	ANGT_HUMAN	reviewed	Angiotensinogen (Serpin A8) [Cleaved into: Angiotensin-1 (Angiotensin 1-10) (Angiotensin I) (Ang I); Angiotensin-2 (Angiotensin 1-8) (Angiotensin II) (Ang II); Angiotensin-3 (Angiotensin 2-8) (Angiotensin III) (Ang III) (Des-Asp[1]-angiotensin II); Angiotensin-4 (Angiotensin 3-8) (Angiotensin IV) (Ang IV); Angiotensin 1-9; Angiotensin 1-7; Angiotensin 1-5; Angiotensin 1-4]	AGT SERPINA8	Homo sapiens (Human)	TISSUE SPECIFICITY: Expressed by the liver and secreted in plasma.		DISEASE: Essential hypertension (EHT) [MIM:145500]: A condition in which blood pressure is consistently higher than normal with no identifiable cause. {ECO:0000269|PubMed:1394429, ECO:0000269|PubMed:8513325}. Note=Disease susceptibility is associated with variations affecting the gene represented in this entry.; DISEASE: Renal tubular dysgenesis (RTD) [MIM:267430]: Autosomal recessive severe diso…	activation of MAPK activity [GO:0000187]; activation of phospholipase C activity [GO:0007202]; aging [GO:0007568]; angiotensin-activated signaling pathway [GO:0038166]; angiotensin-mediated drinking behavior [GO:0003051]; artery smooth muscle contraction [GO:0014824]; associative learning [GO:0008306]; blood vessel remodeling [GO:0001974]; cell-cell signaling [GO:0007267]; cell growth involved in…	blood microparticle [GO:0072562]; collagen-containing extracellular matrix [GO:0062023]; cytosol [GO:0005829]; extracellular exosome [GO:0070062]; extracellular region [GO:0005576]; extracellular space [GO:0005615]	growth factor activity [GO:0008083]; hormone activity [GO:0005179]; receptor ligand activity [GO:0048018]; serine-type endopeptidase inhibitor activity [GO:0004867]; sodium channel regulator activity [GO:0017080]; superoxide-generating NADPH oxidase activator activity [GO:0016176]; type 1 angiotensin receptor binding [GO:0031702]; type 2 angiotensin receptor binding [GO:0031703]	blood microparticle [GO:0072562]; collagen-containing extracellular matrix [GO:0062023]; cytosol [GO:0005829]; extracellular exosome [GO:0070062]; extracellular region [GO:0005576]; extracellular space [GO:0005615]; growth factor activity [GO:0008083]; hormone activity [GO:0005179]; receptor ligand activity [GO:0048018]; serine-type endopeptidase inhibitor activity [GO:0004867]; sodium channel re…	GO:0000187; GO:0001558; GO:0001819; GO:0001822; GO:0001974; GO:0002016; GO:0002018; GO:0002019; GO:0002027; GO:0002034; GO:0003014; GO:0003051; GO:0003331; GO:0004867; GO:0005179; GO:0005576; GO:0005615; GO:0005829; GO:0006606; GO:0006883; GO:0007166; GO:0007186; GO:0007199; GO:0007200; GO:0007202; GO:0007204; GO:0007263; GO:0007267; GO:0007565; GO:0007568; GO:0008083; GO:0008217; GO:0008306; GO:…
	P01833	PIGR_HUMAN	reviewed	Polymeric immunoglobulin receptor (PIgR) (Poly-Ig receptor) (Hepatocellular carcinoma-associated protein TB6) [Cleaved into: Secretory component]	PIGR	Homo sapiens (Human)				detection of chemical stimulus involved in sensory perception of bitter taste [GO:0001580]; epidermal growth factor receptor signaling pathway [GO:0007173]; Fc receptor signaling pathway [GO:0038093]; immunoglobulin transcytosis in epithelial cells mediated by polymeric immunoglobulin receptor [GO:0002415]; neutrophil degranulation [GO:0043312]; receptor clustering [GO:0043113]; retina homeostasi…	azurophil granule membrane [GO:0035577]; extracellular exosome [GO:0070062]; extracellular space [GO:0005615]; integral component of plasma membrane [GO:0005887]; plasma membrane [GO:0005886]; receptor complex [GO:0043235]; secretory IgA immunoglobulin complex [GO:0071751]	polymeric immunoglobulin receptor activity [GO:0001792]	azurophil granule membrane [GO:0035577]; extracellular exosome [GO:0070062]; extracellular space [GO:0005615]; integral component of plasma membrane [GO:0005887]; plasma membrane [GO:0005886]; receptor complex [GO:0043235]; secretory IgA immunoglobulin complex [GO:0071751]; polymeric immunoglobulin receptor activity [GO:0001792]; detection of chemical stimulus involved in sensory perception of bi…	GO:0001580; GO:0001792; GO:0001895; GO:0002415; GO:0005615; GO:0005886; GO:0005887; GO:0007173; GO:0035577; GO:0038093; GO:0043113; GO:0043235; GO:0043312; GO:0070062; GO:0071751
	Q7Z304	MAMC2_HUMAN	reviewed	MAM domain-containing protein 2 (MAM domain-containing proteoglycan) (Mamcan)	MAMDC2	Homo sapiens (Human)					endoplasmic reticulum [GO:0005783]; extracellular region [GO:0005576]; membrane [GO:0016020]		endoplasmic reticulum [GO:0005783]; extracellular region [GO:0005576]; membrane [GO:0016020]	GO:0005576; GO:0005783; GO:0016020
	Q13201	MMRN1_HUMAN	reviewed	Multimerin-1 (EMILIN-4) (Elastin microfibril interface located protein 4) (Elastin microfibril interfacer 4) (Endothelial cell multimerin) [Cleaved into: Platelet glycoprotein Ia*; 155 kDa platelet multimerin (p-155) (p155)]	MMRN1 ECM EMILIN4 GPIA* MMRN	Homo sapiens (Human)	TISSUE SPECIFICITY: Synthesized by endothelial cells and megakaryocytes. Stored in platelet alpha granules and endothelial cell Weibel-Palade bodies, following activation of these cells, it is released and attached to megakaryocytes, platelets, endothelium and subendothelium of blood vessels. Not found in plasma. Found in vascular tissues such as placenta, lung, and liver. {ECO:0000269|PubMed:762…		DISEASE: Note=Deficiency in multimerin-1 due to proteolytic degradation within the platelet alpha granules is associated with an autosomal dominant bleeding disorder (factor V Quebec). {ECO:0000269|PubMed:8652809}.	blood coagulation [GO:0007596]; cell adhesion [GO:0007155]; platelet degranulation [GO:0002576]	collagen-containing extracellular matrix [GO:0062023]; extracellular region [GO:0005576]; platelet alpha granule lumen [GO:0031093]	calcium ion binding [GO:0005509]	collagen-containing extracellular matrix [GO:0062023]; extracellular region [GO:0005576]; platelet alpha granule lumen [GO:0031093]; calcium ion binding [GO:0005509]; blood coagulation [GO:0007596]; cell adhesion [GO:0007155]; platelet degranulation [GO:0002576]	GO:0002576; GO:0005509; GO:0005576; GO:0007155; GO:0007596; GO:0031093; GO:0062023
	P07942	LAMB1_HUMAN	reviewed	Laminin subunit beta-1 (Laminin B1 chain) (Laminin-1 subunit beta) (Laminin-10 subunit beta) (Laminin-12 subunit beta) (Laminin-2 subunit beta) (Laminin-6 subunit beta) (Laminin-8 subunit beta)	LAMB1	Homo sapiens (Human)			DISEASE: Lissencephaly 5 (LIS5) [MIM:615191]: An autosomal recessive brain malformation characterized by cobblestone changes in the cortex, more severe in the posterior region, and subcortical band heterotopia. Affected individuals have hydrocephalus, seizures, and severely delayed psychomotor development. {ECO:0000269|PubMed:23472759}. Note=The disease is caused by mutations affecting the gene r…	animal organ morphogenesis [GO:0009887]; basement membrane assembly [GO:0070831]; cell adhesion [GO:0007155]; cell migration [GO:0016477]; cellular protein metabolic process [GO:0044267]; endodermal cell differentiation [GO:0035987]; extracellular matrix organization [GO:0030198]; neuronal-glial interaction involved in cerebral cortex radial glia guided migration [GO:0021812]; neuron projection d…	basement membrane [GO:0005604]; collagen-containing extracellular matrix [GO:0062023]; endoplasmic reticulum lumen [GO:0005788]; extracellular exosome [GO:0070062]; extracellular region [GO:0005576]; extracellular space [GO:0005615]; laminin-10 complex [GO:0043259]; laminin-1 complex [GO:0005606]; laminin-2 complex [GO:0005607]; laminin-8 complex [GO:0043257]; laminin complex [GO:0043256]; perinu…	extracellular matrix structural constituent [GO:0005201]; integrin binding [GO:0005178]; structural molecule activity [GO:0005198]	basement membrane [GO:0005604]; collagen-containing extracellular matrix [GO:0062023]; endoplasmic reticulum lumen [GO:0005788]; extracellular exosome [GO:0070062]; extracellular region [GO:0005576]; extracellular space [GO:0005615]; laminin complex [GO:0043256]; laminin-1 complex [GO:0005606]; laminin-10 complex [GO:0043259]; laminin-2 complex [GO:0005607]; laminin-8 complex [GO:0043257]; perinu…	GO:0005178; GO:0005198; GO:0005201; GO:0005576; GO:0005604; GO:0005606; GO:0005607; GO:0005615; GO:0005788; GO:0007155; GO:0009887; GO:0009888; GO:0016477; GO:0021812; GO:0030198; GO:0030335; GO:0031175; GO:0034446; GO:0035987; GO:0042476; GO:0043256; GO:0043257; GO:0043259; GO:0043687; GO:0044267; GO:0048471; GO:0050679; GO:0062023; GO:0070062; GO:0070831
	Q08188	TGM3_HUMAN	reviewed	Protein-glutamine gamma-glutamyltransferase E (EC 2.3.2.13) (Transglutaminase E) (TG(E)) (TGE) (TGase E) (Transglutaminase-3) (TGase-3) [Cleaved into: Protein-glutamine gamma-glutamyltransferase E 50 kDa catalytic chain; Protein-glutamine gamma-glutamyltransferase E 27 kDa non-catalytic chain]	TGM3	Homo sapiens (Human)			DISEASE: Uncombable hair syndrome 2 (UHS2) [MIM:617251]: A form of uncombable hair syndrome, a condition characterized by scalp hair that is impossible to comb due to the haphazard arrangement of the hair bundles. A characteristic morphologic feature is a triangular to reniform to heart shape on cross-sections, and a groove, canal or flattening along the entire length of the hair. Most individual…	cell envelope organization [GO:0043163]; cellular protein modification process [GO:0006464]; hair follicle morphogenesis [GO:0031069]; keratinization [GO:0031424]; keratinocyte differentiation [GO:0030216]; peptide cross-linking [GO:0018149]	cytoplasm [GO:0005737]; extracellular exosome [GO:0070062]; extrinsic component of cytoplasmic side of plasma membrane [GO:0031234]; protein-containing complex [GO:0032991]	calcium ion binding [GO:0005509]; catalytic activity [GO:0003824]; protein-glutamine gamma-glutamyltransferase activity [GO:0003810]; structural molecule activity [GO:0005198]; transferase activity, transferring acyl groups [GO:0016746]	cytoplasm [GO:0005737]; extracellular exosome [GO:0070062]; extrinsic component of cytoplasmic side of plasma membrane [GO:0031234]; protein-containing complex [GO:0032991]; calcium ion binding [GO:0005509]; catalytic activity [GO:0003824]; protein-glutamine gamma-glutamyltransferase activity [GO:0003810]; structural molecule activity [GO:0005198]; transferase activity, transferring acyl groups […	GO:0003810; GO:0003824; GO:0005198; GO:0005509; GO:0005737; GO:0006464; GO:0016746; GO:0018149; GO:0030216; GO:0031069; GO:0031234; GO:0031424; GO:0032991; GO:0043163; GO:0070062
	P04259	K2C6B_HUMAN	reviewed	Keratin, type II cytoskeletal 6B (Cytokeratin-6B) (CK-6B) (Keratin-6B) (K6B) (Type-II keratin Kb10)	KRT6B K6B KRTL1	Homo sapiens (Human)	TISSUE SPECIFICITY: Constitutively expressed in distinct types of epithelia such as those in oral mucosa, esophagus, papillae of tongue and hair follicle outer root sheath.		DISEASE: Pachyonychia congenita 4 (PC4) [MIM:615728]: An autosomal dominant genodermatosis characterized by hypertrophic nail dystrophy, painful and highly debilitating plantar keratoderma, oral leukokeratosis, and a variety of epidermal cysts. {ECO:0000269|PubMed:16250206, ECO:0000269|PubMed:21326300, ECO:0000269|PubMed:9618173}. Note=The disease is caused by mutations affecting the gene represe…	cornification [GO:0070268]; ectoderm development [GO:0007398]; keratinization [GO:0031424]	cytosol [GO:0005829]; extracellular exosome [GO:0070062]; keratin filament [GO:0045095]	structural constituent of cytoskeleton [GO:0005200]	cytosol [GO:0005829]; extracellular exosome [GO:0070062]; keratin filament [GO:0045095]; structural constituent of cytoskeleton [GO:0005200]; cornification [GO:0070268]; ectoderm development [GO:0007398]; keratinization [GO:0031424]	GO:0005200; GO:0005829; GO:0007398; GO:0031424; GO:0045095; GO:0070062; GO:0070268
	Q9ULI3	HEG1_HUMAN	reviewed	Protein HEG homolog 1	HEG1 KIAA1237	Homo sapiens (Human)				cardiac atrium morphogenesis [GO:0003209]; cardiac muscle tissue growth [GO:0055017]; cell-cell junction assembly [GO:0007043]; endothelial cell morphogenesis [GO:0001886]; heart development [GO:0007507]; in utero embryonic development [GO:0001701]; lung development [GO:0030324]; lymph circulation [GO:0003017]; lymph vessel development [GO:0001945]; multicellular organism growth [GO:0035264]; neg…	cell-cell junction [GO:0005911]; external side of plasma membrane [GO:0009897]; extracellular region [GO:0005576]; integral component of membrane [GO:0016021]	calcium ion binding [GO:0005509]	cell-cell junction [GO:0005911]; external side of plasma membrane [GO:0009897]; extracellular region [GO:0005576]; integral component of membrane [GO:0016021]; calcium ion binding [GO:0005509]; cardiac atrium morphogenesis [GO:0003209]; cardiac muscle tissue growth [GO:0055017]; cell-cell junction assembly [GO:0007043]; endothelial cell morphogenesis [GO:0001886]; heart development [GO:0007507]; …	GO:0001570; GO:0001701; GO:0001886; GO:0001945; GO:0003017; GO:0003209; GO:0003222; GO:0003281; GO:0005509; GO:0005576; GO:0005911; GO:0007043; GO:0007507; GO:0009791; GO:0009897; GO:0016021; GO:0030324; GO:0035024; GO:0035264; GO:0048845; GO:0050878; GO:0055017; GO:0060039; GO:0090271; GO:1902414; GO:1905709; GO:2000299
	Q9UGM5	FETUB_HUMAN	reviewed	Fetuin-B (16G2) (Fetuin-like protein IRL685) (Gugu)	FETUB	Homo sapiens (Human)	TISSUE SPECIFICITY: Liver and testis.	DEVELOPMENTAL STAGE: 2-fold increase toward the end of the menstrual cycle. {ECO:0000269|PubMed:23562279}.		binding of sperm to zona pellucida [GO:0007339]; negative regulation of endopeptidase activity [GO:0010951]; single fertilization [GO:0007338]	extracellular exosome [GO:0070062]; extracellular region [GO:0005576]	cysteine-type endopeptidase inhibitor activity [GO:0004869]; endopeptidase inhibitor activity [GO:0004866]; metalloendopeptidase inhibitor activity [GO:0008191]	extracellular exosome [GO:0070062]; extracellular region [GO:0005576]; cysteine-type endopeptidase inhibitor activity [GO:0004869]; endopeptidase inhibitor activity [GO:0004866]; metalloendopeptidase inhibitor activity [GO:0008191]; binding of sperm to zona pellucida [GO:0007339]; negative regulation of endopeptidase activity [GO:0010951]; single fertilization [GO:0007338]	GO:0004866; GO:0004869; GO:0005576; GO:0007338; GO:0007339; GO:0008191; GO:0010951; GO:0070062
	P08572	CO4A2_HUMAN	reviewed	Collagen alpha-2(IV) chain [Cleaved into: Canstatin]	COL4A2	Homo sapiens (Human)			DISEASE: Brain small vessel disease 2 (BSVD2) [MIM:614483]: An autosomal dominant cerebrovascular disorder with variable manifestations reflecting the location and severity of the vascular defect. BSVD2 features include intracranial hemorrage, fluid-filled cysts or cavities within the cerebral hemispheres, delayed psychomotor development, hemiplegia, spasticity and seizures. {ECO:0000269|PubMed:2…	aging [GO:0007568]; angiogenesis [GO:0001525]; cellular response to transforming growth factor beta stimulus [GO:0071560]; collagen-activated tyrosine kinase receptor signaling pathway [GO:0038063]; endodermal cell differentiation [GO:0035987]; extracellular matrix organization [GO:0030198]; negative regulation of angiogenesis [GO:0016525]; response to activity [GO:0014823]; transcription, DNA-te…	collagen-containing extracellular matrix [GO:0062023]; collagen type IV trimer [GO:0005587]; endoplasmic reticulum lumen [GO:0005788]; extracellular exosome [GO:0070062]; extracellular matrix [GO:0031012]; extracellular region [GO:0005576]; extracellular space [GO:0005615]	extracellular matrix structural constituent [GO:0005201]; extracellular matrix structural constituent conferring tensile strength [GO:0030020]	collagen type IV trimer [GO:0005587]; collagen-containing extracellular matrix [GO:0062023]; endoplasmic reticulum lumen [GO:0005788]; extracellular exosome [GO:0070062]; extracellular matrix [GO:0031012]; extracellular region [GO:0005576]; extracellular space [GO:0005615]; extracellular matrix structural constituent [GO:0005201]; extracellular matrix structural constituent conferring tensile str…	GO:0001525; GO:0005201; GO:0005576; GO:0005587; GO:0005615; GO:0005788; GO:0006351; GO:0007568; GO:0014823; GO:0016525; GO:0030020; GO:0030198; GO:0031012; GO:0035987; GO:0038063; GO:0062023; GO:0070062; GO:0071560
	P02730	B3AT_HUMAN	reviewed	Band 3 anion transport protein (Anion exchange protein 1) (AE 1) (Anion exchanger 1) (Solute carrier family 4 member 1) (CD antigen CD233)	SLC4A1 AE1 DI EPB3	Homo sapiens (Human)	TISSUE SPECIFICITY: Detected in erythrocytes (at protein level) (PubMed:7506871, PubMed:26542571). Isoform 2 is expressed in kidney (at protein level) (PubMed:7506871). {ECO:0000269|PubMed:10926824, ECO:0000269|PubMed:1538405, ECO:0000269|PubMed:23219802, ECO:0000269|PubMed:26542571, ECO:0000269|PubMed:7506871}.		DISEASE: Ovalocytosis, Southeast Asian (SAO) [MIM:166900]: A hereditary hematologic disorder characterized by ovalocytic erythrocytes that are rigid and exhibit reduced expression of many erythrocyte antigens. Clinical manifestations include mild hemolysis, intermittent jaundice and gallstones. However, the disorder is most often asymptomatic. {ECO:0000269|PubMed:1538405, ECO:0000269|PubMed:17223…	anion transport [GO:0006820]; bicarbonate transport [GO:0015701]; blood coagulation [GO:0007596]; cellular ion homeostasis [GO:0006873]; chloride transport [GO:0006821]; erythrocyte development [GO:0048821]; ion homeostasis [GO:0050801]; negative regulation of glycolytic process through fructose-6-phosphate [GO:1904539]; negative regulation of oxidoreductase activity [GO:0051354]; negative regula…	basolateral plasma membrane [GO:0016323]; blood microparticle [GO:0072562]; cortical cytoskeleton [GO:0030863]; cytoplasmic side of plasma membrane [GO:0009898]; extracellular exosome [GO:0070062]; integral component of membrane [GO:0016021]; integral component of plasma membrane [GO:0005887]; plasma membrane [GO:0005886]; Z disc [GO:0030018]	anion:anion antiporter activity [GO:0015301]; anion transmembrane transporter activity [GO:0008509]; ankyrin binding [GO:0030506]; bicarbonate transmembrane transporter activity [GO:0015106]; chloride transmembrane transporter activity [GO:0015108]; hemoglobin binding [GO:0030492]; inorganic anion exchanger activity [GO:0005452]; protein homodimerization activity [GO:0042803]; protein-membrane ad…	basolateral plasma membrane [GO:0016323]; blood microparticle [GO:0072562]; cortical cytoskeleton [GO:0030863]; cytoplasmic side of plasma membrane [GO:0009898]; extracellular exosome [GO:0070062]; integral component of membrane [GO:0016021]; integral component of plasma membrane [GO:0005887]; plasma membrane [GO:0005886]; Z disc [GO:0030018]; anion transmembrane transporter activity [GO:0008509]…	GO:0005452; GO:0005886; GO:0005887; GO:0006820; GO:0006821; GO:0006873; GO:0007596; GO:0008509; GO:0009898; GO:0015106; GO:0015108; GO:0015301; GO:0015701; GO:0016021; GO:0016323; GO:0017121; GO:0022857; GO:0030018; GO:0030492; GO:0030506; GO:0030863; GO:0035811; GO:0042803; GO:0043495; GO:0045852; GO:0048821; GO:0050801; GO:0051354; GO:0051453; GO:0055085; GO:0070062; GO:0072562; GO:0072659; GO:…
	P35908	K22E_HUMAN	reviewed	Keratin, type II cytoskeletal 2 epidermal (Cytokeratin-2e) (CK-2e) (Epithelial keratin-2e) (Keratin-2 epidermis) (Keratin-2e) (K2e) (Type-II keratin Kb2)	KRT2 KRT2A KRT2E	Homo sapiens (Human)	TISSUE SPECIFICITY: Expressed in the upper spinous and granular suprabasal layers of normal adult epidermal tissues from most body sites including thigh, breast nipple, foot sole, penile shaft and axilla. Not present in foreskin, squamous metaplasias and carcinomas. Expression in hypertrophic and keloid scars begins in the deepest suprabasal layer. Weakly expressed in normal gingiva and tongue, h…	DEVELOPMENTAL STAGE: Synthesized during maturation of epidermal keratinocytes and localized in the upper intermediate cells of fetal skin. Earliest expression is at 10 weeks in the developing embryo in the presumptive nail bed of developing digits, shifting to the proximal nail fold by 13.5 weeks. At 12.5 weeks, detected in scattered cells of the intermediate layer of trunk skin. At 19.3 weeks, r…	DISEASE: Ichthyosis bullosa of Siemens (IBS) [MIM:146800]: A rare autosomal dominant skin disorder displaying a type of epidermolytic hyperkeratosis characterized by generalized erythema and extensive blistering from birth. Large, dark gray hyperkeratoses are observed in later weeks. The skin of IBS patients is unusually fragile and has a tendency to shed the outer layers of the epidermis, produc…	cornification [GO:0070268]; epidermis development [GO:0008544]; intermediate filament organization [GO:0045109]; keratinization [GO:0031424]; keratinocyte activation [GO:0032980]; keratinocyte development [GO:0003334]; keratinocyte migration [GO:0051546]; keratinocyte proliferation [GO:0043616]; peptide cross-linking [GO:0018149]; positive regulation of epidermis development [GO:0045684]	cornified envelope [GO:0001533]; cytosol [GO:0005829]; extracellular exosome [GO:0070062]; extracellular space [GO:0005615]; intermediate filament [GO:0005882]; keratin filament [GO:0045095]; membrane [GO:0016020]; nucleus [GO:0005634]	cytoskeletal protein binding [GO:0008092]; structural constituent of cytoskeleton [GO:0005200]; structural constituent of skin epidermis [GO:0030280]	cornified envelope [GO:0001533]; cytosol [GO:0005829]; extracellular exosome [GO:0070062]; extracellular space [GO:0005615]; intermediate filament [GO:0005882]; keratin filament [GO:0045095]; membrane [GO:0016020]; nucleus [GO:0005634]; cytoskeletal protein binding [GO:0008092]; structural constituent of cytoskeleton [GO:0005200]; structural constituent of skin epidermis [GO:0030280]; cornificati…	GO:0001533; GO:0003334; GO:0005200; GO:0005615; GO:0005634; GO:0005829; GO:0005882; GO:0008092; GO:0008544; GO:0016020; GO:0018149; GO:0030280; GO:0031424; GO:0032980; GO:0043616; GO:0045095; GO:0045109; GO:0045684; GO:0051546; GO:0070062; GO:0070268
	P53990	IST1_HUMAN	reviewed	IST1 homolog (hIST1) (Putative MAPK-activating protein PM28)	IST1 KIAA0174	Homo sapiens (Human)				abscission [GO:0009838]; cell division [GO:0051301]; cytoskeleton-dependent cytokinesis [GO:0061640]; ESCRT III complex disassembly [GO:1904903]; establishment of protein localization [GO:0045184]; multivesicular body assembly [GO:0036258]; neutrophil degranulation [GO:0043312]; positive regulation of collateral sprouting [GO:0048672]; positive regulation of proteolysis [GO:0045862]; protein loca…	azurophil granule lumen [GO:0035578]; centrosome [GO:0005813]; cytosol [GO:0005829]; endoplasmic reticulum-Golgi intermediate compartment [GO:0005793]; extracellular exosome [GO:0070062]; extracellular region [GO:0005576]; Flemming body [GO:0090543]; intracellular membrane-bounded organelle [GO:0043231]; midbody [GO:0030496]; nuclear envelope [GO:0005635]	cadherin binding [GO:0045296]; identical protein binding [GO:0042802]; MIT domain binding [GO:0090541]; protein-containing complex binding [GO:0044877]; protein domain specific binding [GO:0019904]	azurophil granule lumen [GO:0035578]; centrosome [GO:0005813]; cytosol [GO:0005829]; endoplasmic reticulum-Golgi intermediate compartment [GO:0005793]; extracellular exosome [GO:0070062]; extracellular region [GO:0005576]; Flemming body [GO:0090543]; intracellular membrane-bounded organelle [GO:0043231]; midbody [GO:0030496]; nuclear envelope [GO:0005635]; cadherin binding [GO:0045296]; identical…	GO:0005576; GO:0005635; GO:0005793; GO:0005813; GO:0005829; GO:0008104; GO:0009838; GO:0015031; GO:0019076; GO:0019904; GO:0030496; GO:0035578; GO:0036258; GO:0042802; GO:0043231; GO:0043312; GO:0044877; GO:0045184; GO:0045296; GO:0045862; GO:0046745; GO:0048672; GO:0051301; GO:0061640; GO:0070062; GO:0090541; GO:0090543; GO:1904903
	P02788	TRFL_HUMAN	reviewed	Lactotransferrin (Lactoferrin) (EC 3.4.21.-) (Growth-inhibiting protein 12) (Talalactoferrin) [Cleaved into: Lactoferricin-H (Lfcin-H); Kaliocin-1; Lactoferroxin-A; Lactoferroxin-B; Lactoferroxin-C]	LTF GIG12 LF	Homo sapiens (Human)	TISSUE SPECIFICITY: High levels are found in saliva and tears, intermediate levels in serum and plasma, and low levels in urine. In kidney, detected in the distal collecting tubules in the medulla but not in the cortical region or in blood vessels. Detected in peripheral blood neutrophils (at protein level). Isoform 1 and isoform DeltaLf are expressed in breast, prostate, spleen, pancreas, kidney…			antibacterial humoral response [GO:0019731]; antifungal humoral response [GO:0019732]; antimicrobial humoral immune response mediated by antimicrobial peptide [GO:0061844]; antimicrobial humoral response [GO:0019730]; bone morphogenesis [GO:0060349]; cellular protein metabolic process [GO:0044267]; defense response to Gram-negative bacterium [GO:0050829]; defense response to Gram-positive bacteri…	cell surface [GO:0009986]; cytoplasm [GO:0005737]; early endosome [GO:0005769]; extracellular exosome [GO:0070062]; extracellular region [GO:0005576]; extracellular space [GO:0005615]; nucleus [GO:0005634]; phagocytic vesicle lumen [GO:0097013]; plasma membrane [GO:0005886]; protein-containing complex [GO:0032991]; recycling endosome [GO:0055037]; secretory granule [GO:0030141]; specific granule …	cysteine-type endopeptidase inhibitor activity [GO:0004869]; DNA binding [GO:0003677]; heparin binding [GO:0008201]; iron ion binding [GO:0005506]; lipopolysaccharide binding [GO:0001530]; protein serine/threonine kinase activator activity [GO:0043539]; serine-type endopeptidase activity [GO:0004252]	cell surface [GO:0009986]; cytoplasm [GO:0005737]; early endosome [GO:0005769]; extracellular exosome [GO:0070062]; extracellular region [GO:0005576]; extracellular space [GO:0005615]; nucleus [GO:0005634]; phagocytic vesicle lumen [GO:0097013]; plasma membrane [GO:0005886]; protein-containing complex [GO:0032991]; recycling endosome [GO:0055037]; secretory granule [GO:0030141]; specific granule …	GO:0001503; GO:0001530; GO:0001817; GO:0001895; GO:0002227; GO:0003677; GO:0004252; GO:0004869; GO:0005506; GO:0005576; GO:0005615; GO:0005634; GO:0005737; GO:0005769; GO:0005886; GO:0006826; GO:0006959; GO:0008201; GO:0009986; GO:0019730; GO:0019731; GO:0019732; GO:0030141; GO:0031640; GO:0031665; GO:0032680; GO:0032780; GO:0032991; GO:0033214; GO:0033690; GO:0034145; GO:0035580; GO:0042581; GO:…
	P02545	LMNA_HUMAN	reviewed	Prelamin-A/C [Cleaved into: Lamin-A/C (70 kDa lamin) (Renal carcinoma antigen NY-REN-32)]	LMNA LMN1	Homo sapiens (Human)	TISSUE SPECIFICITY: In the arteries, prelamin-A/C accumulation is not observed in young healthy vessels but is prevalent in medial vascular smooth muscle cells (VSMCs) from aged individuals and in atherosclerotic lesions, where it often colocalizes with senescent and degenerate VSMCs. Prelamin-A/C expression increases with age and disease. In normal aging, the accumulation of prelamin-A/C is caus…		DISEASE: Emery-Dreifuss muscular dystrophy 2, autosomal dominant (EDMD2) [MIM:181350]: A form of Emery-Dreifuss muscular dystrophy, a degenerative myopathy characterized by weakness and atrophy of muscle without involvement of the nervous system, early contractures of the elbows, Achilles tendons and spine, and cardiomyopathy associated with cardiac conduction defects. {ECO:0000269|PubMed:1008018…	cellular protein localization [GO:0034613]; cellular response to hypoxia [GO:0071456]; establishment or maintenance of microtubule cytoskeleton polarity [GO:0030951]; IRE1-mediated unfolded protein response [GO:0036498]; mitotic nuclear envelope reassembly [GO:0007084]; muscle organ development [GO:0007517]; negative regulation of cardiac muscle hypertrophy in response to stress [GO:1903243]; neg…	cytosol [GO:0005829]; intermediate filament [GO:0005882]; lamin filament [GO:0005638]; nuclear body [GO:0016604]; nuclear envelope [GO:0005635]; nuclear lamina [GO:0005652]; nuclear membrane [GO:0031965]; nuclear speck [GO:0016607]; nucleoplasm [GO:0005654]; nucleus [GO:0005634]; perinuclear region of cytoplasm [GO:0048471]	identical protein binding [GO:0042802]; structural molecule activity [GO:0005198]	cytosol [GO:0005829]; intermediate filament [GO:0005882]; lamin filament [GO:0005638]; nuclear body [GO:0016604]; nuclear envelope [GO:0005635]; nuclear lamina [GO:0005652]; nuclear membrane [GO:0031965]; nuclear speck [GO:0016607]; nucleoplasm [GO:0005654]; nucleus [GO:0005634]; perinuclear region of cytoplasm [GO:0048471]; identical protein binding [GO:0042802]; structural molecule activity [GO…	GO:0005198; GO:0005634; GO:0005635; GO:0005638; GO:0005652; GO:0005654; GO:0005829; GO:0005882; GO:0006606; GO:0006998; GO:0007084; GO:0007517; GO:0008285; GO:0010628; GO:0016604; GO:0016607; GO:0030334; GO:0030951; GO:0031647; GO:0031965; GO:0032204; GO:0034504; GO:0034613; GO:0036498; GO:0042802; GO:0048471; GO:0055015; GO:0071456; GO:0072201; GO:0090201; GO:0090343; GO:1900114; GO:1900180; GO:…
	Q99829	CPNE1_HUMAN	reviewed	Copine-1 (Chromobindin 17) (Copine I)	CPNE1 CPN1	Homo sapiens (Human)	TISSUE SPECIFICITY: Expressed in neutrophils (at protein level) (PubMed:12949241). Widely expressed. Expressed in the brain. Expressed in neutrophil precursors from bone marrow and peripheral blood (PubMed:12949241). {ECO:0000269|PubMed:12949241}.			cellular response to calcium ion [GO:0071277]; glycerophospholipid biosynthetic process [GO:0046474]; lipid metabolic process [GO:0006629]; negative regulation of DNA binding [GO:0043392]; negative regulation of gene expression [GO:0010629]; negative regulation of NIK/NF-kappaB signaling [GO:1901223]; neuron projection extension [GO:1990138]; neutrophil degranulation [GO:0043312]; positive regula…	azurophil granule membrane [GO:0035577]; cytoplasm [GO:0005737]; cytosol [GO:0005829]; extracellular exosome [GO:0070062]; membrane [GO:0016020]; nuclear membrane [GO:0031965]; nucleoplasm [GO:0005654]; nucleus [GO:0005634]; plasma membrane [GO:0005886]	calcium-dependent phospholipid binding [GO:0005544]; calcium ion binding [GO:0005509]; endopeptidase activity [GO:0004175]; identical protein binding [GO:0042802]; NF-kappaB binding [GO:0051059]; phosphatidylserine binding [GO:0001786]; transporter activity [GO:0005215]	azurophil granule membrane [GO:0035577]; cytoplasm [GO:0005737]; cytosol [GO:0005829]; extracellular exosome [GO:0070062]; membrane [GO:0016020]; nuclear membrane [GO:0031965]; nucleoplasm [GO:0005654]; nucleus [GO:0005634]; plasma membrane [GO:0005886]; calcium ion binding [GO:0005509]; calcium-dependent phospholipid binding [GO:0005544]; endopeptidase activity [GO:0004175]; identical protein bi…	GO:0001786; GO:0004175; GO:0005215; GO:0005509; GO:0005544; GO:0005634; GO:0005654; GO:0005737; GO:0005829; GO:0005886; GO:0006508; GO:0006629; GO:0010629; GO:0016020; GO:0016192; GO:0031965; GO:0035577; GO:0042802; GO:0043122; GO:0043312; GO:0043392; GO:0045666; GO:0046474; GO:0051059; GO:0051897; GO:0070062; GO:0071277; GO:1901223; GO:1903265; GO:1990138
	P0DJI9	SAA2_HUMAN	reviewed	Serum amyloid A-2 protein (SAA2) [Cleaved into: Amyloid A2 protein (AA2)]	SAA2	Homo sapiens (Human)	TISSUE SPECIFICITY: Expressed by the liver; secreted in plasma. {ECO:0000269|PubMed:3183061}.		DISEASE: Note=Reactive, secondary amyloidosis is characterized by the extracellular accumulation in various tissues of the SAA2 protein. These deposits are highly insoluble and resistant to proteolysis; they disrupt tissue structure and compromise function. {ECO:0000269|PubMed:1463770}.	acute-phase response [GO:0006953]	extracellular exosome [GO:0070062]; high-density lipoprotein particle [GO:0034364]		extracellular exosome [GO:0070062]; high-density lipoprotein particle [GO:0034364]; acute-phase response [GO:0006953]	GO:0006953; GO:0034364; GO:0070062
	P21810	PGS1_HUMAN	reviewed	Biglycan (Bone/cartilage proteoglycan I) (PG-S1)	BGN SLRR1A	Homo sapiens (Human)	TISSUE SPECIFICITY: Found in several connective tissues, especially in articular cartilages.		DISEASE: Meester-Loeys syndrome (MRLS) [MIM:300989]: An X-linked, thoracic aortic aneurysm syndrome characterized by early-onset, severe aortic aneurysm and dissection. Other recurrent findings include hypertelorism, pectus deformity, joint hypermobility, contractures, and mild skeletal dysplasia. {ECO:0000269|PubMed:27632686}. Note=The disease is caused by mutations affecting the gene represente…	blood vessel remodeling [GO:0001974]; chondroitin sulfate biosynthetic process [GO:0030206]; chondroitin sulfate catabolic process [GO:0030207]; dermatan sulfate biosynthetic process [GO:0030208]; extracellular matrix organization [GO:0030198]; peptide cross-linking via chondroitin 4-sulfate glycosaminoglycan [GO:0019800]	cell surface [GO:0009986]; collagen-containing extracellular matrix [GO:0062023]; extracellular exosome [GO:0070062]; extracellular matrix [GO:0031012]; extracellular region [GO:0005576]; extracellular space [GO:0005615]; Golgi lumen [GO:0005796]; lysosomal lumen [GO:0043202]; sarcolemma [GO:0042383]; transport vesicle [GO:0030133]	extracellular matrix binding [GO:0050840]; extracellular matrix structural constituent [GO:0005201]; extracellular matrix structural constituent conferring compression resistance [GO:0030021]; glycosaminoglycan binding [GO:0005539]	cell surface [GO:0009986]; collagen-containing extracellular matrix [GO:0062023]; extracellular exosome [GO:0070062]; extracellular matrix [GO:0031012]; extracellular region [GO:0005576]; extracellular space [GO:0005615]; Golgi lumen [GO:0005796]; lysosomal lumen [GO:0043202]; sarcolemma [GO:0042383]; transport vesicle [GO:0030133]; extracellular matrix binding [GO:0050840]; extracellular matrix …	GO:0001974; GO:0005201; GO:0005539; GO:0005576; GO:0005615; GO:0005796; GO:0009986; GO:0019800; GO:0030021; GO:0030133; GO:0030198; GO:0030206; GO:0030207; GO:0030208; GO:0031012; GO:0042383; GO:0043202; GO:0050840; GO:0062023; GO:0070062
	P12111	CO6A3_HUMAN	reviewed	Collagen alpha-3(VI) chain	COL6A3	Homo sapiens (Human)			DISEASE: Bethlem myopathy 1 (BTHLM1) [MIM:158810]: A benign proximal myopathy characterized by early childhood onset and joint contractures most frequently affecting the elbows and ankles. {ECO:0000269|PubMed:10399756, ECO:0000269|PubMed:15689448, ECO:0000269|PubMed:17886299, ECO:0000269|PubMed:9536084}. Note=The disease is caused by mutations affecting the gene represented in this entry.; DISEAS…	cell adhesion [GO:0007155]; extracellular matrix organization [GO:0030198]; muscle organ development [GO:0007517]	collagen-containing extracellular matrix [GO:0062023]; collagen type VI trimer [GO:0005589]; endoplasmic reticulum lumen [GO:0005788]; extracellular exosome [GO:0070062]; extracellular matrix [GO:0031012]; extracellular region [GO:0005576]; extracellular space [GO:0005615]; extracellular vesicle [GO:1903561]; sarcolemma [GO:0042383]	extracellular matrix structural constituent conferring tensile strength [GO:0030020]; serine-type endopeptidase inhibitor activity [GO:0004867]	collagen type VI trimer [GO:0005589]; collagen-containing extracellular matrix [GO:0062023]; endoplasmic reticulum lumen [GO:0005788]; extracellular exosome [GO:0070062]; extracellular matrix [GO:0031012]; extracellular region [GO:0005576]; extracellular space [GO:0005615]; extracellular vesicle [GO:1903561]; sarcolemma [GO:0042383]; extracellular matrix structural constituent conferring tensile …	GO:0004867; GO:0005576; GO:0005589; GO:0005615; GO:0005788; GO:0007155; GO:0007517; GO:0030020; GO:0030198; GO:0031012; GO:0042383; GO:0062023; GO:0070062; GO:1903561
	A0A0G2JS06	LV539_HUMAN	reviewed	Immunoglobulin lambda variable 5-39	IGLV5-39	Homo sapiens (Human)				adaptive immune response [GO:0002250]; immune response [GO:0006955]; immunoglobulin production [GO:0002377]	extracellular space [GO:0005615]; immunoglobulin complex [GO:0019814]; plasma membrane [GO:0005886]		extracellular space [GO:0005615]; immunoglobulin complex [GO:0019814]; plasma membrane [GO:0005886]; adaptive immune response [GO:0002250]; immune response [GO:0006955]; immunoglobulin production [GO:0002377]	GO:0002250; GO:0002377; GO:0005615; GO:0005886; GO:0006955; GO:0019814
	P02656	APOC3_HUMAN	reviewed	Apolipoprotein C-III (Apo-CIII) (ApoC-III) (Apolipoprotein C3)	APOC3	Homo sapiens (Human)	TISSUE SPECIFICITY: Liver. {ECO:0000269|PubMed:6328445}.		DISEASE: Hyperalphalipoproteinemia 2 (HALP2) [MIM:614028]: A condition characterized by high levels of high density lipoprotein (HDL) and increased HDL cholesterol levels. {ECO:0000269|PubMed:2022742}. Note=The disease is caused by mutations affecting the gene represented in this entry.	cholesterol efflux [GO:0033344]; cholesterol homeostasis [GO:0042632]; chylomicron assembly [GO:0034378]; chylomicron remnant clearance [GO:0034382]; chylomicron remodeling [GO:0034371]; G protein-coupled receptor signaling pathway [GO:0007186]; high-density lipoprotein particle remodeling [GO:0034375]; lipoprotein metabolic process [GO:0042157]; negative regulation of cholesterol import [GO:0060…	chylomicron [GO:0042627]; collagen-containing extracellular matrix [GO:0062023]; early endosome [GO:0005769]; extracellular exosome [GO:0070062]; extracellular region [GO:0005576]; extracellular space [GO:0005615]; intermediate-density lipoprotein particle [GO:0034363]; spherical high-density lipoprotein particle [GO:0034366]; very-low-density lipoprotein particle [GO:0034361]	cholesterol binding [GO:0015485]; enzyme regulator activity [GO:0030234]; high-density lipoprotein particle receptor binding [GO:0070653]; lipase inhibitor activity [GO:0055102]; phospholipid binding [GO:0005543]	chylomicron [GO:0042627]; collagen-containing extracellular matrix [GO:0062023]; early endosome [GO:0005769]; extracellular exosome [GO:0070062]; extracellular region [GO:0005576]; extracellular space [GO:0005615]; intermediate-density lipoprotein particle [GO:0034363]; spherical high-density lipoprotein particle [GO:0034366]; very-low-density lipoprotein particle [GO:0034361]; cholesterol bindin…	GO:0001523; GO:0005543; GO:0005576; GO:0005615; GO:0005769; GO:0006641; GO:0007186; GO:0010897; GO:0010903; GO:0010916; GO:0010987; GO:0010989; GO:0015485; GO:0019433; GO:0030234; GO:0032489; GO:0033344; GO:0033700; GO:0034361; GO:0034363; GO:0034366; GO:0034371; GO:0034375; GO:0034378; GO:0034379; GO:0034382; GO:0042157; GO:0042627; GO:0042632; GO:0043691; GO:0045717; GO:0045833; GO:0048261; GO:…
	O76013	KRT36_HUMAN	reviewed	Keratin, type I cuticular Ha6 (Hair keratin, type I Ha6) (Keratin-36) (K36)	KRT36 HHA6 HKA6 KRTHA6	Homo sapiens (Human)	TISSUE SPECIFICITY: Expressed in the hair follicles. {ECO:0000269|PubMed:9756910}.			cornification [GO:0070268]; keratinization [GO:0031424]; regulation of keratinocyte differentiation [GO:0045616]	cytosol [GO:0005829]; extracellular exosome [GO:0070062]; intermediate filament [GO:0005882]	structural constituent of skin epidermis [GO:0030280]	cytosol [GO:0005829]; extracellular exosome [GO:0070062]; intermediate filament [GO:0005882]; structural constituent of skin epidermis [GO:0030280]; cornification [GO:0070268]; keratinization [GO:0031424]; regulation of keratinocyte differentiation [GO:0045616]	GO:0005829; GO:0005882; GO:0030280; GO:0031424; GO:0045616; GO:0070062; GO:0070268
	P35579	MYH9_HUMAN	reviewed	Myosin-9 (Cellular myosin heavy chain, type A) (Myosin heavy chain 9) (Myosin heavy chain, non-muscle IIa) (Non-muscle myosin heavy chain A) (NMMHC-A) (Non-muscle myosin heavy chain IIa) (NMMHC II-a) (NMMHC-IIA)	MYH9	Homo sapiens (Human)	TISSUE SPECIFICITY: In the kidney, expressed in the glomeruli. Also expressed in leukocytes. {ECO:0000269|PubMed:11752022, ECO:0000269|PubMed:1912569}.		DISEASE: Macrothrombocytopenia and granulocyte inclusions with or without nephritis or sensorineural hearing loss (MATINS) [MIM:155100]: An autosomal dominant disorder characterized by thrombocytopenia, giant platelets and Dohle body-like inclusions in peripheral blood leukocytes with variable ultrastructural appearance. Some affected individuals lack leukocyte inclusion bodies on classic stainin…	actin cytoskeleton reorganization [GO:0031532]; actin filament-based movement [GO:0030048]; actomyosin structure organization [GO:0031032]; angiogenesis [GO:0001525]; blood vessel endothelial cell migration [GO:0043534]; cytokinetic process [GO:0032506]; establishment of meiotic spindle localization [GO:0051295]; establishment of T cell polarity [GO:0001768]; integrin-mediated signaling pathway […	actin cytoskeleton [GO:0015629]; actomyosin [GO:0042641]; actomyosin contractile ring [GO:0005826]; adherens junction [GO:0005912]; brush border [GO:0005903]; cell leading edge [GO:0031252]; cleavage furrow [GO:0032154]; cytoplasm [GO:0005737]; cytosol [GO:0005829]; extracellular exosome [GO:0070062]; focal adhesion [GO:0005925]; immunological synapse [GO:0001772]; membrane [GO:0016020]; myosin I…	actin binding [GO:0003779]; actin-dependent ATPase activity [GO:0030898]; actin filament binding [GO:0051015]; ADP binding [GO:0043531]; ATPase activity [GO:0016887]; ATP binding [GO:0005524]; cadherin binding [GO:0045296]; calmodulin binding [GO:0005516]; identical protein binding [GO:0042802]; integrin binding [GO:0005178]; microfilament motor activity [GO:0000146]; motor activity [GO:0003774];…	actin cytoskeleton [GO:0015629]; actomyosin [GO:0042641]; actomyosin contractile ring [GO:0005826]; adherens junction [GO:0005912]; brush border [GO:0005903]; cell leading edge [GO:0031252]; cleavage furrow [GO:0032154]; cytoplasm [GO:0005737]; cytosol [GO:0005829]; extracellular exosome [GO:0070062]; focal adhesion [GO:0005925]; immunological synapse [GO:0001772]; membrane [GO:0016020]; myosin I…	GO:0000146; GO:0000212; GO:0001525; GO:0001701; GO:0001725; GO:0001726; GO:0001768; GO:0001772; GO:0001778; GO:0001931; GO:0003723; GO:0003774; GO:0003779; GO:0005178; GO:0005516; GO:0005524; GO:0005634; GO:0005737; GO:0005819; GO:0005826; GO:0005829; GO:0005886; GO:0005903; GO:0005912; GO:0005925; GO:0006509; GO:0006911; GO:0007229; GO:0007520; GO:0008360; GO:0015031; GO:0015629; GO:0016020; GO:…
	O14950	ML12B_HUMAN	reviewed	Myosin regulatory light chain 12B (MLC-2A) (MLC-2) (Myosin regulatory light chain 2-B, smooth muscle isoform) (Myosin regulatory light chain 20 kDa) (MLC20) (Myosin regulatory light chain MRLC2) (SHUJUN-1)	MYL12B MRLC2 MYLC2B	Homo sapiens (Human)	TISSUE SPECIFICITY: Ubiquitously expressed in various hematopoietic cells. {ECO:0000269|PubMed:11436981, ECO:0000269|PubMed:18480596}.			muscle contraction [GO:0006936]; regulation of cell shape [GO:0008360]	apical part of cell [GO:0045177]; brush border [GO:0005903]; cell cortex region [GO:0099738]; cytosol [GO:0005829]; extracellular exosome [GO:0070062]; myosin II complex [GO:0016460]; stress fiber [GO:0001725]; Z disc [GO:0030018]	calcium ion binding [GO:0005509]; myosin heavy chain binding [GO:0032036]	apical part of cell [GO:0045177]; brush border [GO:0005903]; cell cortex region [GO:0099738]; cytosol [GO:0005829]; extracellular exosome [GO:0070062]; myosin II complex [GO:0016460]; stress fiber [GO:0001725]; Z disc [GO:0030018]; calcium ion binding [GO:0005509]; myosin heavy chain binding [GO:0032036]; muscle contraction [GO:0006936]; regulation of cell shape [GO:0008360]	GO:0001725; GO:0005509; GO:0005829; GO:0005903; GO:0006936; GO:0008360; GO:0016460; GO:0030018; GO:0032036; GO:0045177; GO:0070062; GO:0099738
	Q9Y5R8	TPPC1_HUMAN	reviewed	Trafficking protein particle complex subunit 1 (BET5 homolog) (Multiple myeloma protein 2) (MUM-2)	TRAPPC1 BET5 MUM2	Homo sapiens (Human)				COPII vesicle coating [GO:0048208]; endoplasmic reticulum to Golgi vesicle-mediated transport [GO:0006888]; neutrophil degranulation [GO:0043312]	azurophil granule lumen [GO:0035578]; cytosol [GO:0005829]; endoplasmic reticulum [GO:0005783]; extracellular region [GO:0005576]; Golgi membrane [GO:0000139]; TRAPP complex [GO:0030008]		azurophil granule lumen [GO:0035578]; cytosol [GO:0005829]; endoplasmic reticulum [GO:0005783]; extracellular region [GO:0005576]; Golgi membrane [GO:0000139]; TRAPP complex [GO:0030008]; COPII vesicle coating [GO:0048208]; endoplasmic reticulum to Golgi vesicle-mediated transport [GO:0006888]; neutrophil degranulation [GO:0043312]	GO:0000139; GO:0005576; GO:0005783; GO:0005829; GO:0006888; GO:0030008; GO:0035578; GO:0043312; GO:0048208
	P01704	LV214_HUMAN	reviewed	Immunoglobulin lambda variable 2-14 (Ig lambda chain V-II region NIG-84) (Ig lambda chain V-II region TOG) (Ig lambda chain V-II region VIL)	IGLV2-14	Homo sapiens (Human)				complement activation [GO:0006956]; complement activation, classical pathway [GO:0006958]; Fc-epsilon receptor signaling pathway [GO:0038095]; Fc-gamma receptor signaling pathway involved in phagocytosis [GO:0038096]; immune response [GO:0006955]; immunoglobulin production [GO:0002377]; leukocyte migration [GO:0050900]; receptor-mediated endocytosis [GO:0006898]; regulation of complement activati…	extracellular exosome [GO:0070062]; extracellular region [GO:0005576]; extracellular space [GO:0005615]; immunoglobulin complex [GO:0019814]; plasma membrane [GO:0005886]	antigen binding [GO:0003823]	extracellular exosome [GO:0070062]; extracellular region [GO:0005576]; extracellular space [GO:0005615]; immunoglobulin complex [GO:0019814]; plasma membrane [GO:0005886]; antigen binding [GO:0003823]; complement activation [GO:0006956]; complement activation, classical pathway [GO:0006958]; Fc-epsilon receptor signaling pathway [GO:0038095]; Fc-gamma receptor signaling pathway involved in phagoc…	GO:0002377; GO:0003823; GO:0005576; GO:0005615; GO:0005886; GO:0006898; GO:0006955; GO:0006956; GO:0006958; GO:0019814; GO:0030449; GO:0038095; GO:0038096; GO:0050776; GO:0050900; GO:0070062
	Q13790	APOF_HUMAN	reviewed	Apolipoprotein F (Apo-F) (Lipid transfer inhibitor protein) (LTIP)	APOF	Homo sapiens (Human)	TISSUE SPECIFICITY: Expressed by the liver and secreted in plasma. {ECO:0000269|PubMed:8093033}.			cholesterol metabolic process [GO:0008203]; lipid metabolic process [GO:0006629]; lipid transport [GO:0006869]	extracellular space [GO:0005615]; high-density lipoprotein particle [GO:0034364]; low-density lipoprotein particle [GO:0034362]	cholesterol binding [GO:0015485]; lipid transporter activity [GO:0005319]; signaling receptor binding [GO:0005102]	extracellular space [GO:0005615]; high-density lipoprotein particle [GO:0034364]; low-density lipoprotein particle [GO:0034362]; cholesterol binding [GO:0015485]; lipid transporter activity [GO:0005319]; signaling receptor binding [GO:0005102]; cholesterol metabolic process [GO:0008203]; lipid metabolic process [GO:0006629]; lipid transport [GO:0006869]	GO:0005102; GO:0005319; GO:0005615; GO:0006629; GO:0006869; GO:0008203; GO:0015485; GO:0034362; GO:0034364
	P0C0L4	CO4A_HUMAN	reviewed	Complement C4-A (Acidic complement C4) (C3 and PZP-like alpha-2-macroglobulin domain-containing protein 2) [Cleaved into: Complement C4 beta chain; Complement C4-A alpha chain; C4a anaphylatoxin; C4b-A; C4d-A; Complement C4 gamma chain]	C4A CO4 CPAMD2	Homo sapiens (Human)	TISSUE SPECIFICITY: Complement component C4 is expressed at highest levels in the liver, at moderate levels in the adrenal cortex, adrenal medulla, thyroid gland, and the kidney, and at lowest levels in the heart, ovary, small intestine, thymus, pancreas and spleen. The extra-hepatic sites of expression may be important for the local protection and inflammatory response. {ECO:0000269|PubMed:11367…		DISEASE: Complement component 4A deficiency (C4AD) [MIM:614380]: A rare defect of the complement classical pathway associated with the development of autoimmune disorders, mainly systemic lupus with or without associated glomerulonephritis. {ECO:0000269|PubMed:8473511}. Note=The disease is caused by mutations affecting the gene represented in this entry.; DISEASE: Systemic lupus erythematosus (SL…	cellular protein metabolic process [GO:0044267]; complement activation [GO:0006956]; complement activation, classical pathway [GO:0006958]; inflammatory response [GO:0006954]; innate immune response [GO:0045087]; positive regulation of apoptotic cell clearance [GO:2000427]; post-translational protein modification [GO:0043687]; regulation of complement activation [GO:0030449]	axon [GO:0030424]; blood microparticle [GO:0072562]; dendrite [GO:0030425]; endoplasmic reticulum lumen [GO:0005788]; extracellular exosome [GO:0070062]; extracellular region [GO:0005576]; extracellular space [GO:0005615]; neuronal cell body [GO:0043025]; plasma membrane [GO:0005886]; synapse [GO:0045202]	complement component C1q complex binding [GO:0001849]; endopeptidase inhibitor activity [GO:0004866]	axon [GO:0030424]; blood microparticle [GO:0072562]; dendrite [GO:0030425]; endoplasmic reticulum lumen [GO:0005788]; extracellular exosome [GO:0070062]; extracellular region [GO:0005576]; extracellular space [GO:0005615]; neuronal cell body [GO:0043025]; plasma membrane [GO:0005886]; synapse [GO:0045202]; complement component C1q complex binding [GO:0001849]; endopeptidase inhibitor activity [GO…	GO:0001849; GO:0004866; GO:0005576; GO:0005615; GO:0005788; GO:0005886; GO:0006954; GO:0006956; GO:0006958; GO:0030424; GO:0030425; GO:0030449; GO:0043025; GO:0043687; GO:0044267; GO:0045087; GO:0045202; GO:0070062; GO:0072562; GO:2000427
	P15144	AMPN_HUMAN	reviewed	Aminopeptidase N (AP-N) (hAPN) (EC 3.4.11.2) (Alanyl aminopeptidase) (Aminopeptidase M) (AP-M) (Microsomal aminopeptidase) (Myeloid plasma membrane glycoprotein CD13) (gp150) (CD antigen CD13)	ANPEP APN CD13 PEPN	Homo sapiens (Human)	TISSUE SPECIFICITY: Expressed in epithelial cells of the kidney, intestine, and respiratory tract; granulocytes, monocytes, fibroblasts, endothelial cells, cerebral pericytes at the blood-brain barrier, synaptic membranes of cells in the CNS. Also expressed in endometrial stromal cells, but not in the endometrial glandular cells. Found in the vasculature of tissues that undergo angiogenesis and i…			angiogenesis [GO:0001525]; cell differentiation [GO:0030154]; neutrophil degranulation [GO:0043312]; peptide catabolic process [GO:0043171]; proteolysis [GO:0006508]; regulation of blood pressure [GO:0008217]; signal transduction [GO:0007165]	cytoplasm [GO:0005737]; endoplasmic reticulum-Golgi intermediate compartment [GO:0005793]; external side of plasma membrane [GO:0009897]; extracellular exosome [GO:0070062]; extracellular space [GO:0005615]; integral component of membrane [GO:0016021]; lysosomal membrane [GO:0005765]; plasma membrane [GO:0005886]; secretory granule membrane [GO:0030667]	aminopeptidase activity [GO:0004177]; metalloaminopeptidase activity [GO:0070006]; metallopeptidase activity [GO:0008237]; peptide binding [GO:0042277]; signaling receptor activity [GO:0038023]; virus receptor activity [GO:0001618]; zinc ion binding [GO:0008270]	cytoplasm [GO:0005737]; endoplasmic reticulum-Golgi intermediate compartment [GO:0005793]; external side of plasma membrane [GO:0009897]; extracellular exosome [GO:0070062]; extracellular space [GO:0005615]; integral component of membrane [GO:0016021]; lysosomal membrane [GO:0005765]; plasma membrane [GO:0005886]; secretory granule membrane [GO:0030667]; aminopeptidase activity [GO:0004177]; meta…	GO:0001525; GO:0001618; GO:0004177; GO:0005615; GO:0005737; GO:0005765; GO:0005793; GO:0005886; GO:0006508; GO:0007165; GO:0008217; GO:0008237; GO:0008270; GO:0009897; GO:0016021; GO:0030154; GO:0030667; GO:0038023; GO:0042277; GO:0043171; GO:0043312; GO:0070006; GO:0070062
	P11166	GTR1_HUMAN	reviewed	Solute carrier family 2, facilitated glucose transporter member 1 (Glucose transporter type 1, erythrocyte/brain) (GLUT-1) (HepG2 glucose transporter)	SLC2A1 GLUT1	Homo sapiens (Human)	TISSUE SPECIFICITY: Detected in erythrocytes (at protein level). Expressed at variable levels in many human tissues. {ECO:0000269|PubMed:23219802}.		DISEASE: GLUT1 deficiency syndrome 1 (GLUT1DS1) [MIM:606777]: A neurologic disorder showing wide phenotypic variability. The most severe 'classic' phenotype comprises infantile-onset epileptic encephalopathy associated with delayed development, acquired microcephaly, motor incoordination, and spasticity. Onset of seizures, usually characterized by apneic episodes, staring spells, and episodic eye…	cellular hyperosmotic response [GO:0071474]; cellular response to glucose starvation [GO:0042149]; cellular response to mechanical stimulus [GO:0071260]; central nervous system development [GO:0007417]; cerebral cortex development [GO:0021987]; female pregnancy [GO:0007565]; glucose import across plasma membrane [GO:0098708]; glucose transmembrane transport [GO:1904659]; lactose biosynthetic proc…	apical plasma membrane [GO:0016324]; basolateral plasma membrane [GO:0016323]; blood microparticle [GO:0072562]; caveola [GO:0005901]; cortical actin cytoskeleton [GO:0030864]; cytosol [GO:0005829]; extracellular exosome [GO:0070062]; female pronucleus [GO:0001939]; Golgi membrane [GO:0000139]; integral component of plasma membrane [GO:0005887]; intercalated disc [GO:0014704]; melanosome [GO:0042…	dehydroascorbic acid transmembrane transporter activity [GO:0033300]; D-glucose transmembrane transporter activity [GO:0055056]; glucose transmembrane transporter activity [GO:0005355]; identical protein binding [GO:0042802]; kinase binding [GO:0019900]; long-chain fatty acid transporter activity [GO:0005324]; protein self-association [GO:0043621]; xenobiotic transmembrane transporter activity [G…	apical plasma membrane [GO:0016324]; basolateral plasma membrane [GO:0016323]; blood microparticle [GO:0072562]; caveola [GO:0005901]; cortical actin cytoskeleton [GO:0030864]; cytosol [GO:0005829]; extracellular exosome [GO:0070062]; female pronucleus [GO:0001939]; Golgi membrane [GO:0000139]; integral component of plasma membrane [GO:0005887]; intercalated disc [GO:0014704]; melanosome [GO:0042…	GO:0000139; GO:0001666; GO:0001917; GO:0001939; GO:0005324; GO:0005355; GO:0005829; GO:0005886; GO:0005887; GO:0005901; GO:0005989; GO:0007417; GO:0007565; GO:0010827; GO:0014704; GO:0015911; GO:0016020; GO:0016323; GO:0016324; GO:0019852; GO:0019900; GO:0021987; GO:0030018; GO:0030496; GO:0030864; GO:0032868; GO:0033300; GO:0042149; GO:0042383; GO:0042470; GO:0042802; GO:0042910; GO:0043621; GO:…
[truncated: 2 more rows]
