# Supplementary material for: Quantitative proteomic analysis of serum-purified exosomes identifies putative pre-eclampsia-associated biomarkers
Source: Clin Proteomics. 2022 Feb 10;19:5. doi: 10.1186/s12014-022-09342-4 (PMC8903615; doi:10.1186/s12014-022-09342-4)
Supplement: Supplementary file 12 — Additional file 12: Table S8. Statistical analysis of the MRM results corresponding to the 66 proteins detected with at least two proteotypic peptides (except for syndecan from C2 sample collection). [file 12014_2022_9342_MOESM12_ESM.xlsx]

## Sheet: C1_at delivery
protein	log2Ratio	pvalue	beta	unif	pbeta	punif	local FDR	global FDR
RELN_HUMAN	-2.10958	0.00070768	36.0783	0.421137	0.196831	0.00070768	0.0115382	0.00149015
SVEP1_HUMAN	-1.92477	0.011619	4.1139	0.421137	0.368495	0.011619	0.0928628	0.0122329
CSPG2_HUMAN	1.52535	0.0784982	0.934296	0.421137	0.565397	0.0784982	0.310703	0.0550974
PZP_HUMAN	-1.45938	0.146333	0.576252	0.421137	0.650078	0.146333	0.422239	0.0770329
PRDX2_HUMAN	-0.137042	0.721206	0.167157	0.421137	0.929379	0.721206	0.715861	0.303726

## Sheet: C2_w25-27
protein	log2Ratio	pvalue	beta	unif	pbeta	punif	local FDR	global FDR
SDC1_HUMAN	4.0138	0.00177295	18.6911	0.198211	0.126775	0.00177295	0.0104933	0.0059741
PRG4_HUMAN	2.25397	0.00533738	8.89293	0.198211	0.181583	0.00533738	0.0218026	0.00899236
K1C10_HUMAN	-0.948376	0.00946504	6.04451	0.198211	0.21887	0.00946504	0.0317506	0.0106311
PKP1_HUMAN	-1.31389	0.0198929	3.66395	0.198211	0.278837	0.0198929	0.0513211	0.0167577
HPT_HUMAN	-1.60032	0.0497459	1.97544	0.198211	0.375944	0.0497459	0.0911878	0.0209528
TGM3_HUMAN	-1.07931	0.0390461	2.3257	0.198211	0.347403	0.0390461	0.0785331	0.0219281
K22E_HUMAN	-0.864621	0.0342034	2.54281	0.198211	0.332725	0.0342034	0.0723127	0.0230502
ITIH2_HUMAN	1.5805	0.0487107	2.00364	0.198211	0.373376	0.0487107	0.09002	0.0234478
LG3BP_HUMAN	1.14695	0.0962571	1.26604	0.198211	0.466213	0.0962571	0.135366	0.0360384
K1C14_HUMAN	-1.09744	0.117263	1.10833	0.198211	0.497202	0.117263	0.151707	0.0395128
K2C1_HUMAN	-0.530173	0.13539	1.006	0.198211	0.521056	0.13539	0.164598	0.0414733
S10A9_HUMAN	-1.08859	0.167745	0.870708	0.198211	0.558759	0.167745	0.185431	0.0471025
B3AT_HUMAN	1.36754	0.188723	0.80423	0.198211	0.580642	0.188723	0.197728	0.0489168
DESP_HUMAN	-0.758451	0.223729	0.717093	0.198211	0.613762	0.223729	0.216552	0.053848
K1C16_HUMAN	-0.584594	0.264841	0.640026	0.198211	0.648462	0.264841	0.236461	0.0594935
PON1_HUMAN	0.436696	0.404161	0.481364	0.198211	0.744271	0.404161	0.291668	0.0851158
PZP_HUMAN	-0.179997	0.841162	0.293716	0.198211	0.94517	0.841162	0.402927	0.166727

## Sheet: C3_at delivery
protein	log2Ratio	pvalue	beta	unif	pbeta	punif	local FDR	global FDR
LRP1_HUMAN	1.07117	0.000122929	106.719	0.601179	0.163609	0.000122929	0.00560173	0.00162586
FCN2_HUMAN	-1.98653	6.33476e-05	181.25	0.601179	0.143191	6.33476e-05	0.00330588	0.00167566
SDC1_HUMAN	2.16637	0.000317071	50.0583	0.601179	0.197943	0.000317071	0.0118671	0.00279571
SVEP1_HUMAN	-1.18926	0.000902781	21.6977	0.601179	0.24429	0.000902781	0.02696	0.00597007
LDLR_HUMAN	1.48772	0.00171179	13.0141	0.601179	0.277825	0.00171179	0.0441549	0.0075467
RELN_HUMAN	-1.282	0.00148939	14.5447	0.601179	0.270159	0.00148939	0.0396927	0.00787944
ITIH1_HUMAN	1.10787	0.00499181	5.53424	0.601179	0.344527	0.00499181	0.0979851	0.0146714
ANGT_HUMAN	-0.84793	0.0045453	5.96447	0.601179	0.338097	0.0045453	0.0915644	0.015029
AMBP_HUMAN	0.535649	0.00600942	4.77181	0.601179	0.357621	0.00600942	0.111889	0.0158961
CERU_HUMAN	-0.940991	0.00435186	6.17535	0.601179	0.335154	0.00435186	0.088715	0.016445
PERM_HUMAN	-2.49397	0.00752663	3.98632	0.601179	0.37418	0.00752663	0.131047	0.0165911
CO1A1_HUMAN	1.25697	0.00717888	4.13986	0.601179	0.370638	0.00717888	0.126803	0.0172632
PZP_HUMAN	-1.04906	0.0111029	2.922	0.601179	0.4046	0.0111029	0.170635	0.0225918
SHBG_HUMAN	-0.898526	0.0179787	1.98813	0.601179	0.44577	0.0179787	0.232178	0.0339694
PRG4_HUMAN	0.875368	0.043014	0.990292	0.601179	0.531227	0.043014	0.377751	0.0758534
PGS1_HUMAN	0.603226	0.0551909	0.811467	0.601179	0.55853	0.0551909	0.42557	0.091244
CSPG2_HUMAN	0.815111	0.06823	0.684986	0.601179	0.582861	0.06823	0.46742	0.0949902
SRCRL_HUMAN	-0.386408	0.0622942	0.736652	0.601179	0.572292	0.0622942	0.449369	0.0969294
FINC_HUMAN	-0.897924	0.067262	0.692851	0.601179	0.581189	0.067262	0.464579	0.0988449
ITIH2_HUMAN	0.478459	0.09382	0.531094	0.601179	0.621405	0.09382	0.530949	0.112805
PHLD_HUMAN	-0.773086	0.0925977	0.536688	0.601179	0.619769	0.0925977	0.528339	0.116637
HPT_HUMAN	-1.34449	0.0907129	0.545579	0.601179	0.617212	0.0907129	0.524243	0.119976
TSP1_HUMAN	-0.62623	0.109025	0.471037	0.601179	0.640457	0.109025	0.560689	0.125388
TFR1_HUMAN	1.00878	0.117797	0.442798	0.601179	0.650499	0.117797	0.575855	0.129831
TRFL_HUMAN	-0.550132	0.204803	0.28464	0.601179	0.727011	0.204803	0.67867	0.216698
PCYOX_HUMAN	0.488089	0.215521	0.273274	0.601179	0.734505	0.215521	0.687492	0.219267
PLAK_HUMAN	0.433196	0.237347	0.253004	0.601179	0.748889	0.237347	0.703806	0.232528
FCGBP_HUMAN	0.42764	0.2817	0.220639	0.601179	0.775134	0.2817	0.731523	0.266125
URP2_HUMAN	-0.394951	0.293241	0.213673	0.601179	0.781417	0.293241	0.737777	0.267476
ITIH4_HUMAN	0.321473	0.366921	0.178639	0.601179	0.817439	0.366921	0.770923	0.294114
AMPN_HUMAN	0.40183	0.356415	0.182833	0.601179	0.812678	0.356415	0.766798	0.29462
ANXA2_HUMAN	0.206227	0.353967	0.183843	0.601179	0.811553	0.353967	0.765812	0.302035
B3AT_HUMAN	-0.475027	0.395407	0.16828	0.601179	0.82982	0.395407	0.781301	0.307626
ANT3_HUMAN	-0.366986	0.350131	0.18545	0.601179	0.809777	0.350131	0.764247	0.308721
ML12B_HUMAN	-0.334508	0.445997	0.152847	0.601179	0.850152	0.445997	0.797292	0.327707
DESP_HUMAN	0.29285	0.444959	0.153132	0.601179	0.849754	0.444959	0.796991	0.336286
K1C14_HUMAN	0.267175	0.505065	0.138389	0.601179	0.871679	0.505065	0.812879	0.361079
K1C9_HUMAN	0.19715	0.57715	0.124397	0.601179	0.895377	0.57715	0.828554	0.401756
GTR1_HUMAN	0.156168	0.646907	0.113558	0.601179	0.916155	0.646907	0.841119	0.417364
K2C1_HUMAN	0.119411	0.634483	0.115332	0.601179	0.91259	0.634483	0.839037	0.419582
DSC1_HUMAN	0.164684	0.627074	0.116419	0.601179	0.910437	0.627074	0.837766	0.425316
K1C16_HUMAN	0.221859	0.692285	0.107571	0.601179	0.928728	0.692285	0.848224	0.436006
CAH1_HUMAN	0.193301	0.716805	0.104621	0.601179	0.93525	0.716805	0.85177	0.44095
PLTP_HUMAN	-0.0239121	0.933536	0.0847142	0.601179	0.986267	0.933536	0.876491	0.561222

## Sheet: C4_w26-32
protein	log2Ratio	pvalue	beta	unif	pbeta	punif	local FDR	global FDR
PZP_HUMAN	-0.916917	0.0223158	4.3354	3.16858e-13	0.367874	0.0223158	7.30862e-14	7.07092e-15
