# Supplementary material for: Quantitative proteomic analysis of serum-purified exosomes identifies putative pre-eclampsia-associated biomarkers
Source: Clin Proteomics. 2022 Feb 10;19:5. doi: 10.1186/s12014-022-09342-4 (PMC8903615; doi:10.1186/s12014-022-09342-4)
Supplement: Supplementary file 13 — Additional file 13: Table S9. Label-free-based quantitative proteomic analysis results obtained at in vitro stimulation assays of BeWo cells using exosomes isolated from serum. [file 12014_2022_9342_MOESM13_ESM.xlsx]

## Sheet: ident_peptides
scan_id	rt	mz	charge	isotopic_peak	mass_error	missed_cleavages	specific_termini	flank_left	peptide	flank_right	mods	is_decoy	proteinGroup	inferredIDs	inferredCoords	FDR_spectrum	FDR_peptide	FDR_protein	IDs	score_M	score_O	score_T	score_Y
28946@BeWo+exosT_12-C3.cmpd.rclb.mgf	87.1	756.427	2	0	0.0023	0	2	YTKK	VPQVSTPTLVEVSR	NLGK		0	21282	H0YA55;P02768	H0YA55{284-297};P02768{439-452}	0	0	0	A0A087WWT3;A0A0C4DGB6;B7WNR0;C9JKR2;D6RHD5;H0YA55;P02768;P02768-2;P02768-3	79.46	32.311	8.63827	168.152
32384@BeWo+exosT_12-C1.cmpd.rclb.mgf	97.88	597.004	3	0	0.001	1	2	LEGK	IIVDELKQEVISTSSK	AEPP		0	14332	P63244	P63244{265-280}	0	0	0	D6RAC2;D6REE5;D6RF23;H0Y8W2;H0Y9P0;H0YAF8;H0YAM7;J3KPE3;P63244	73.95	30.6952	8.18046	98.419
2081@BeWo+exosT_12-C1.cmpd.rclb.mgf	17.03	669.268	2	0	0.0012	0	2	VYAK	CDSSPDSAEDVR	KVCQ	MOD:01214 C1	0	28467	P02765	P02765{132-143}	0	0	0	P02765	73.44	27.8011	4.76955	150.263
26403@BeWo+exosT_0-PE2.cmpd.rclb.mgf	81.43	616.344	2	0	-0.0024	0	2	CVQR	TLMNLGGLAVAR	DDGL	MOD:00719 M3	0	24903	P37802	P37802{128-139}	0	0	0	P37802;P37802-2;X6RJP6	77.95	31.56	7.35655	134.739
19997@BeWo+exosT_24-PE4.cmpd.rclb.mgf	64.27	695.348	2	0	0.0012	0	2	LSMK	AALEDTLAETEAR	FGAQ		0	37329	P08727	P08727{318-330}	0	0	0	K7EMS3;P08727	77.47	33.1424	6.30103	147.317
35169@BeWo+exosT_12-C1.cmpd.rclb.mgf	105.55	895.952	2	0	0.0029	0	2	SLEK	SYELPDGQVITIGNER	FRCP		0	5845	A0A2R8Y793;A5A3E0;P63261;P68032;P68133;Q562R1	A0A2R8Y793{223-238};A5A3E0{939-954};P63261{239-254};P68032{241-256};P68133{241-256};Q562R1{240-255}	0	0	0	A0A2R8Y793;A0A2R8YEA7;A5A3E0;P60709;P62736;P63261;P63267;P63267-2;P68032;P68133;Q562R1;Q6S8J3;Q9BYX7	84.54	29.0796	4.88606	137.69
35839@BeWo+exosT_0-PE4.cmpd.rclb.mgf	108.55	713.367	2	0	-0.0009	0	2	DPSR	YISPDQLADLYK	SFIK		0	31166	P06733	P06733{270-281}	0	0	0	A0A2R8Y6G6;P06733;P06733-2	78	26.7517	4.5376	114.792
20857@BeWo+exosT_24-PE3.cmpd.rclb.mgf	65.23	744.355	2	0	0.0011	0	2	QGNR	TTPSYVAFTDTER	LIGD		0	7913	P0DMV8;P11142;P54652	P0DMV8{37-49};P11142{37-49};P54652{38-50}	0	0	0	A0A0G2JIW1;E9PI65;E9PK54;E9PKE3;E9PLF4;E9PN25;E9PNE6;E9PPY6;E9PQK7;E9PQQ4;P0DMV8;P0DMV8-2;P0DMV9;P11142;P11142-2;P17066;P34931;P48741;P54652;Q53FA3	78.11	26.3379	7.88606	117.673
24744@BeWo+exosT_0-C3.cmpd.rclb.mgf	80.55	547.319	3	0	0.0035	1	2	RYTK	KVPQVSTPTLVEVSR	NLGK		0	21282	H0YA55;P02768	H0YA55{283-297};P02768{438-452}	0	0	0	A0A087WWT3;A0A0C4DGB6;B7WNR0;C9JKR2;D6RHD5;H0YA55;P02768;P02768-2;P02768-3	72.21	33.4026	11.0555	75.3381
1837@BeWo+exosT_12-C3.cmpd.rclb.mgf	14.98	669.269	2	0	0.0016	0	2	VYAK	CDSSPDSAEDVR	KVCQ	MOD:01214 C1	0	28467	P02765	P02765{132-143}	0	0	0	P02765	82.31	29.9618	4.31876	147.407
35011@BeWo+exosT_12-C3.cmpd.rclb.mgf	103.42	696.862	2	0	-0.0037	0	2	GEIK	ALAGCDFLTISPK	LLGE	MOD:01214 C5	0	13375	P37837	P37837{246-258}	0	0	0	F2Z393;P37837	85.59	22.5863	5.55284	112.632
13041@BeWo+exosT_12-PE1.cmpd.rclb.mgf	49.4	597.804	2	0	-0.0004	0	2	NDRK	EAAENSLVAYK	AASD		0	8296	P62258	P62258{143-153}	0	0	0	K7EM20;P62258;P62258-2	76.33	24.8118	2.50864	115.854
28327@BeWo+exosT_24-C3.cmpd.rclb.mgf	85.55	515.615	3	0	0.0015	1	2	IFLR	ELISNASDALDKIR	YESL		0	27210	P08238;P14625	P08238{42-55};P14625{103-116}	0	0	0	A0A1W2PRR1;F8W026;P08238;P14625;Q96GW1	106.01	32.6967	5.65758	42.2499
24581@BeWo+exosT_24-PE3.cmpd.rclb.mgf	74.93	702.855	2	0	0.0003	0	2	AYVR	LAPDYDALDVANK	IGII		0	21695	P62750	P62750{140-152}	0	0	0	A8MUS3;H7BY10;K7EJV9;K7EMA7;K7ERT8;P62750	71.54	26.8278	5.4318	113.726
25627@BeWo+exosT_0-C2.cmpd.rclb.mgf	80.87	568.61	3	0	0.0006	0	2	FTYR	SDSFENPVLQQHFR	NLEA		0	23948	P12956	P12956{475-488}	0	0	0	B1AHC9;P12956;P12956-2	82.14	32.2871	10.9586	49.1083
52875@BeWo+exosT_12-C3.cmpd.rclb.mgf	153.53	463.5	4	0	-0.0006	2	2	LFGR	DLLDDLKSELTGKFEK	LIVA		0	10231	P08758	P08758{64-79}	0	0	0	E9PHT9;P08758	76.3	31.4441		52.3174
25419@BeWo+exosT_0-C3.cmpd.rclb.mgf	82.35	791.932	2	0	0.0009	0	2	YIEK	IQPSGGTNINEALLR	AIFI		0	5161	P19823	P19823{380-394}	0	0	0	P19823;Q5T985	103.42	30.3046	6.95861	109.399
23300@BeWo+exosT_0-PE4.cmpd.rclb.mgf	74.87	609.986	3	0	0.0044	0	2	SLLR	GIYAYGFEKPSAIQQR	AILP		0	32679	P38919;P60842;Q14240	P38919{52-67};P60842{46-61};Q14240{47-62}	0	0	0	E7EMV8;E7EQG2;E9PBH4;F8WE11;I3L3H2;J3KS25;J3KS93;J3KSN7;J3KT04;J3KT12;J3KTB5;J3QKZ9;J3QL43;J3QLN6;J3QQP0;J3QR64;J3QS69;P38919;P60842;P60842-2;Q14240;Q14240-2	79.09	28.6489	8.20761	91.2444
18180@BeWo+exosT_24-C3.cmpd.rclb.mgf	58.78	605.977	3	0	0.0053	1	2	LEAK	IAQLEEQLDNETKER	QAAC		0	16893	P35579	P35579{1816-1830}	0	0	0	P35579;P35579-2	97.37	33.8661	11.3468	71.7716
26194@BeWo+exosT_24-C4.cmpd.rclb.mgf	80.08	616.345	2	0	-0.0016	0	2	CVQR	TLMNLGGLAVAR	DDGL	MOD:00719 M3	0	24903	P37802	P37802{128-139}	0	0	0	P37802;P37802-2;X6RJP6	72.53	31.1426	5.23657	141.518
28307@BeWo+exosT_24-PE2.cmpd.rclb.mgf	86.68	701.37	2	0	-0.002	0	2	VNKR	IGNLQTDLSDGLR	LIAL		0	23263	O75369	O75369{37-49}	0	0	0	O75369;O75369-2;O75369-3;O75369-4;O75369-5;O75369-6;O75369-8;O75369-9	89.72	32.1203	7.4437	144.39
19298@BeWo+exosT_0-PE2.cmpd.rclb.mgf	62.63	640.824	2	0	-0.001	0	2	MDFK	INTDEIMTSLK	SVNG	MOD:00719 M7	0	16358	P02461	P02461{1229-1239}	0	0	0	P02461;P02461-2	71.75	22.0905	4.79588	92.1235
3046@BeWo+exosT_12-C1.cmpd.rclb.mgf	19.85	560.775	2	0	0.0009	0	2	GNEK	ITMQNLNDR	LASY	MOD:00719 M3	0	37329	P19012	P19012{107-115}	0	0	0	K7EQH6;K7ERE3;P13646;P13646-2;P13646-3;P19012	90.13	22.023	7.0655	109.916
45814@BeWo+exosT_24-C1.cmpd.rclb.mgf	134.98	807.454	2	0	-0.0009	0	2	ENGK	LVINGNPITIFQER	DPSK		0	13516	P04406	P04406{67-80}	0	0	0	P04406;P04406-2	89.55	32.5524	8.85387	128.654
14854@BeWo+exosT_12-C4.cmpd.rclb.mgf	50.85	715.362	2	0	-0.0019	0	2	SKVK	AFGPGLQGGSAGSPAR	FTID		0	23263	P21333	P21333{1072-1087}	0	0	0	A0A087WWY3;P21333;P21333-2;Q60FE5	74.85	27.9123	10	147.656
27832@BeWo+exosT_12-C1.cmpd.rclb.mgf	85.58	556.327	2	0	-0.0004	0	2	AKNK	TGAAPIIDVVR	SGYY		0	5411	P46776	P46776{95-105}	0	0	0	E9PJD9;E9PLL6;E9PLX7;P46776	72.05	31.7859	2.85387	114.338
2891@BeWo+exosT_24-C1.cmpd.rclb.mgf	20.53	560.774	2	0	-0.001	0	2	GNEK	ITMQNLNDR	LASY	MOD:00719 M3	0	37329	P19012	P19012{107-115}	0	0	0	K7EQH6;K7ERE3;P13646;P13646-2;P13646-3;P19012	74.19	19.6256	4.30103	106.816
54721@BeWo+exosT_12-PE4.cmpd.rclb.mgf	159.33	852.955	2	0	0.001	0	2	KAMK	GLGTDEESILTLLTSR	SNAQ		0	10231	P08758	P08758{30-45}	0	0	0	E9PHT9;P08758	87.02	32.7048	11.4318	153.215
2025@BeWo+exosT_12-C4.cmpd.rclb.mgf	16.9	669.269	2	0	0.0022	0	2	VYAK	CDSSPDSAEDVR	KVCQ	MOD:01214 C1	0	28467	P02765	P02765{132-143}	0	0	0	P02765	75.92	29.2946	4.38722	142.267
27010@BeWo+exosT_0-C3.cmpd.rclb.mgf	86.58	431.919	3	0	-0.0015	0	2	RACK	AVGHPFVIQLGR	IYLD		0	14617	O14980	O14980{701-712}	0	0	0	O14980	81.12	28.4942	9.1549	54.8158
14853@BeWo+exosT_0-PE1.cmpd.rclb.mgf	51.9	602.329	2	0	0.0013	0	2	AVLK	FAAATGATPIAGR	FTPG		0	30432	P08865	P08865{90-102}	0	0	0	A0A0C4DG17;C9J9K3;F8WD59;P08865	72.49	28.5417	5.74473	131.729
34366@BeWo+exosT_0-C3.cmpd.rclb.mgf	106.38	506.985	3	0	0.0014	0	2	CELR	LLIHQSLAGGIIGVK	GAKI		0	20125	P61978;P61978-3	P61978{149-163};P61978-3{125-139}	0	0	0	P61978;P61978-2;P61978-3;Q5T6W2	86.63	28.1095	5.25964	68.877
16947@BeWo+exosT_0-C3.cmpd.rclb.mgf	59.33	595.823	2	0	-0.0007	0	2	PVAK	IDATSASVLASR	FDVS		0	24229	P13667	P13667{120-131}	0	0	0	A0A499FI48;P13667	89.29	26.9573	4.92082	122.444
1644@BeWo+exosT_24-PE3.cmpd.rclb.mgf	14.35	430.709	2	0	-0.001	0	2	FDLR	IGDEDVGR	VIFG		0	28187	P23284	P23284{52-59}	0	0	0	P23284	72.62	23.2407	-0.278754	103.578
43705@BeWo+exosT_24-PE2.cmpd.rclb.mgf	128.13	673.875	2	0	-0.001	0	2	PVDR	LGLQNDLFSLAR	AGII		0	22643	P55786	P55786{616-627}	0	0	0	E9PLK3;P55786;P55786-2	117.02	29.4778	5.92082	130.228
36552@BeWo+exosT_24-C2.cmpd.rclb.mgf	108.82	552.333	2	0	0.0004	0	2	FQRR	ILVATNLFGR	GMDI		0	26740	O00148;Q13838	O00148{339-348};Q13838{340-349}	0	0	0	A0A0G2JJZ9;A0A140T9X3;H0Y400;O00148;Q13838;Q13838-2;Q5STU3	73.29	26.9996	2.45593	115.324
26274@BeWo+exosT_0-C3.cmpd.rclb.mgf	84.65	683.367	2	0	-0.0031	0	2	KQDR	TLTIVDTGIGMTK	ADLI	MOD:00719 M11	0	27210	P07900	P07900{88-100}	0	0	0	G3V2J8;P07900;P07900-2;Q58FG1	87.33	23.7603	4.17393	115.048
28878@BeWo+exosT_0-PE4.cmpd.rclb.mgf	89.6	766.405	2	1	0.007	0	2	MAFR	VPTANVSVVDLTCR	LEKP	MOD:01214 C13	0	13516	P04406	P04406{235-248}	0	0	0	E7EUT5;P04406;P04406-2	81.84	33.2621	13.6383	151.158
9530@BeWo+exosT_0-C2.cmpd.rclb.mgf	38.25	506.24	3	0	0.0008	0	2	WISK	QEYDESGPSIVHR	KCL		0	5845	A5A3E0;P0CG38;P0CG39;P63261	A5A3E0{1060-1072};P0CG38{1060-1072};P0CG39{1023-1035};P63261{360-372}	0	0	0	A0A2R8YFE2;A5A3E0;P0CG38;P0CG39;P60709;P63261;Q6S8J3;Q9BYX7	94.38	29.0909	10.5686	62.459
45729@BeWo+exosT_12-C4.cmpd.rclb.mgf	134.5	807.455	2	0	0.0014	0	2	ENGK	LVINGNPITIFQER	DPSK		0	13516	P04406	P04406{67-80}	0	0	0	P04406;P04406-2	89.24	29.6648	8.1549	130.498
27164@BeWo+exosT_12-C4.cmpd.rclb.mgf	83.77	488.274	3	0	0.0013	0	2	DETK	LTLHGLQQYYVK	LKDN		0	26740	O00148;Q13838	O00148{256-267};Q13838{257-268}	0	0	0	A0A0G2JJZ9;A0A140T996;A0A140T9X3;A0A140T9X9;A0A140TA18;F6UJC5;F6WLT2;H0Y400;H0YCC6;O00148;O00148-2;Q13838;Q13838-2;Q5STU3	71.48	28.5667	7.60206	68.9201
35181@BeWo+exosT_24-PE1.cmpd.rclb.mgf	108.3	895.951	2	0	0.0019	0	2	SLEK	SYELPDGQVITIGNER	FRCP		0	5845	A0A2R8Y793;A5A3E0;P63261;P68032;P68133;Q562R1	A0A2R8Y793{223-238};A5A3E0{939-954};P63261{239-254};P68032{241-256};P68133{241-256};Q562R1{240-255}	0	0	0	A0A2R8Y793;A0A2R8YEA7;A5A3E0;P60709;P62736;P63261;P63267;P63267-2;P68032;P68133;Q562R1;Q6S8J3;Q9BYX7	82.84	29.5599	8.76955	155.004
14518@BeWo+exosT_12-C1.cmpd.rclb.mgf	50.05	651.322	2	0	-0.001	0	2	QLDR	ISVYYNEATGGK	YVPR		0	21880	P07437	P07437{47-58}	0	0	0	P07437;Q5JP53	82.43	28.9783	6.14267	109.163
24640@BeWo+exosT_24-C4.cmpd.rclb.mgf	75.97	547.319	3	0	0.0038	1	2	RYTK	KVPQVSTPTLVEVSR	NLGK		0	21282	H0YA55;P02768	H0YA55{283-297};P02768{438-452}	0	0	0	A0A087WWT3;A0A0C4DGB6;B7WNR0;C9JKR2;D6RHD5;H0YA55;P02768;P02768-2;P02768-3	77.28	29.2085	12.1675	84.0322
42804@BeWo+exosT_0-C2.cmpd.rclb.mgf	127.47	639.027	3	0	0.0005	1	2	VPGK	TFVNITPAEVGVLVGKDR	SSFY		0	17737	P07737	P07737{39-56}	0	0	0	I3L3D5;P07737	103.26	31.2661	11.3372	84.9131
45624@BeWo+exosT_24-PE2.cmpd.rclb.mgf	134	803.446	2	0	-0.0018	0	2	NNVK	LAATNALLNSLEFTK	ANFD		0	11654	Q14974	Q14974{192-206}	0	0	0	J3KTM9;Q14974;Q14974-2	124.06	30.2282	10.041	147.719
34771@BeWo+exosT_0-C3.cmpd.rclb.mgf	107.47	764.428	2	0	-0.0017	0	2	GKVK	LAAVDATVNQVLASR	YGIR		0	3177	Q15084	Q15084{217-231}	0	0	0	Q15084;Q15084-2;Q15084-3;Q15084-4;Q15084-5	98.48	28.8864	8.65758	166.297
15716@BeWo+exosT_0-PE1.cmpd.rclb.mgf	54.22	750.343	2	0	0.0022	0	2	WISK	QEYDESGPSIVHR	KCL	MOD:00040 Q1	0	5845	A5A3E0;P0CG38;P0CG39;P63261	A5A3E0{1060-1072};P0CG38{1060-1072};P0CG39{1023-1035};P63261{360-372}	0	0	0	A0A2R8YFE2;A5A3E0;P0CG38;P0CG39;P60709;P63261;Q6S8J3;Q9BYX7	73.4	29.209	8.17393	140.291
25439@BeWo+exosT_12-C4.cmpd.rclb.mgf	79.15	679.37	2	0	-0.001	0	2	AVMK	VIDPATATSVDLR	DIKI		0	34499	P50991	P50991{194-206}	0	0	0	P50991;P50991-2	83.35	25.621	5.85387	128.522
27012@BeWo+exosT_12-PE3.cmpd.rclb.mgf	84.52	494.938	3	0	0	1	2	AKRK	TVTAMDVVYALKR	QGRT	MOD:00719 M5	0	29306	P62805	P62805{81-93}	0	0	0	P62805	80.64	30.1453	4.95861	60.0257
12748@BeWo+exosT_24-C2.cmpd.rclb.mgf	45.5	691.3	2	0	0.0018	0	2	IVLR	GSTDNLMDDIER	AVDD	MOD:00719 M7	0	36952	P50990	P50990{379-390}	0	0	0	P50990;P50990-2;P50990-3	72.94	19.3843	6.33724	84.6657
28850@BeWo+exosT_24-C3.cmpd.rclb.mgf	86.95	580.319	2	0	-0.0006	0	2	DLRK	LAVNMVPFPR	LHFF	MOD:00719 M5	0	21880	P07437;P68371;Q13509;Q13885;Q3ZCM7;Q9BUF5;Q9BVA1;Q9H4B7	P07437{253-262};P68371{253-262};Q13509{253-262};Q13885{253-262};Q3ZCM7{253-262};Q9BUF5{253-262};Q9BVA1{253-262};Q9H4B7{253-262}	0	0	0	A0A075B736;A0A0B4J269;A6NNZ2;K7ESM5;P04350;P07437;P68371;Q13509;Q13509-2;Q13885;Q3ZCM7;Q5JP53;Q5SQY0;Q5ST81;Q9BUF5;Q9BVA1;Q9H4B7	78.3	26.0287	3.65758	109.096
4264@BeWo+exosT_12-C4.cmpd.rclb.mgf	23.03	617.303	2	0	0.0017	0	2	AVLK	VGGTSDVEVNEK	KDRV		0	5443	P10809	P10809{406-417}	0	0	0	P10809	83.78	27.575	8.50864	149.289
14296@BeWo+exosT_24-PE3.cmpd.rclb.mgf	47.73	602.328	2	0	-0.0011	0	2	AVLK	FAAATGATPIAGR	FTPG		0	30432	P08865	P08865{90-102}	0	0	0	A0A0C4DG17;C9J9K3;F8WD59;P08865	87.49	30.8302	6.00436	130.261
58546@BeWo+exosT_12-PE1.cmpd.rclb.mgf	191.05	641.624	4	0	0.0003	2	2	TSLR	TKVHAELADVLTEAVVDSILAIKK	QDEP		0	35018	P40227	P40227{158-181}	0	0	0	P40227;P40227-2	77.13	33.8762		62.9512
9066@BeWo+exosT_24-PE3.cmpd.rclb.mgf	33.97	506.241	3	0	0.0044	0	2	WISK	QEYDESGPSIVHR	KCL		0	5845	A5A3E0;P0CG38;P0CG39;P63261	A5A3E0{1060-1072};P0CG38{1060-1072};P0CG39{1023-1035};P63261{360-372}	0	0	0	A0A2R8YFE2;A5A3E0;P0CG38;P0CG39;P60709;P63261;Q6S8J3;Q9BYX7	104.58	24.3586	11.5086	63.0228
21430@BeWo+exosT_24-C2.cmpd.rclb.mgf	68.77	463.277	2	0	-0.0008	0	2	DSSK	AGLAPLEVR	VLGP		0	23263	O75369	O75369{1450-1458}	0	0	0	E7EN95;O75369;O75369-2;O75369-3;O75369-4;O75369-5;O75369-6;O75369-7;O75369-8;O75369-9	71.43	18.6476	1.82391	107.262
12195@BeWo+exosT_0-PE1.cmpd.rclb.mgf	44.83	609.819	2	0	0.0028	0	2	QEGK	NVIGLQMGTNR	GASQ	MOD:00719 M7	0	24903	P37802	P37802{172-182}	0	0	0	P37802;P37802-2;X6RJP6	72.11	23.8929	6.4318	122.413
25356@BeWo+exosT_0-C4.cmpd.rclb.mgf	80.58	788.397	2	0	-0.0014	0	2	LEER	ILGADTSVDLEETGR	VLSI		0	19042	P25705	P25705{59-73}	0	0	0	K7EJP1;K7EK77;K7EQH4;K7ERX7;K7ESA0;P25705;P25705-2;P25705-3	86.82	30.9113	8.95861	133.885
39243@BeWo+exosT_24-PE2.cmpd.rclb.mgf	116.07	515.811	2	0	0	0	2	PGVK	LTLSALIDGK	NFSA		0	24735	Q9Y277	Q9Y277{257-266}	0	0	0	Q9Y277;Q9Y277-2	80.96	26.4426	2.38722	116.907
18558@BeWo+exosT_12-C1.cmpd.rclb.mgf	60.9	432.604	3	0	0.0011	0	2	EQAK	LPATEKPVLLSK	DIEA		0	4636	Q9Y4L1	Q9Y4L1{878-889}	0	0	0	A0A087X054;A0A494C039;Q9Y4L1	75.34	28.8238	4.69897	73.5451
17105@BeWo+exosT_24-C1.cmpd.rclb.mgf	58.28	524.775	2	0	-0.0004	0	2	SYAK	NGQDLGVAFK	ISKE		0	31718	Q00839	Q00839{424-433}	0	0	0	A0A1W2PP34;A0A1W2PP35;A0A1W2PPH7;A0A1W2PPL4;A0A1W2PPS1;A0A1W2PQ74;A0A1W2PQL0;A0A1W2PRZ7;A0A1X7SBS1;Q00839;Q00839-2;Q5RI18	87.67	22.8738	7.48149	114.713
14071@BeWo+exosT_24-C1.cmpd.rclb.mgf	50.07	511.767	2	0	-0.0002	0	2	PELK	YGDGIQLTR	SREL		0	10512	P15924	P15924{95-103}	0	0	0	P15924;P15924-2;P15924-3	77.18	28.351	4.74473	125.319
26573@BeWo+exosT_12-PE1.cmpd.rclb.mgf	85.55	565.31	2	0	0.0023	0	2	KNTK	IEVLEEELR	LARD		0	10512	P15924	P15924{1034-1042}	0	0	0	P15924;P15924-2;P15924-3	71.73	22.7029	1.21467	106.572
55300@BeWo+exosT_24-C1.cmpd.rclb.mgf	160.82	744.444	2	0	0.0002	0	2	NLNR	LISQIVSSITASLR	FDGA		0	6196	P68366;Q9BQE3;Q9H853	P68366{230-243};Q9BQE3{230-243};Q9H853{169-182}	0	0	0	C9J2C0;C9JDS9;F5H5D3;F8VVB9;P68363;P68363-2;P68366;P68366-2;Q9BQE3;Q9H853;Q9NY65;Q9NY65-2	73.87	29.3851	6.3098	131.34
36117@BeWo+exosT_0-C3.cmpd.rclb.mgf	111.28	713.368	2	0	0.0018	0	2	DPSR	YISPDQLADLYK	SFIK		0	31166	P06733	P06733{270-281}	0	0	0	A0A2R8Y6G6;P06733;P06733-2	77.49	29.851	3.60206	123.773
46141@BeWo+exosT_12-C3.cmpd.rclb.mgf	134.58	720.398	2	0	-0.0017	0	2	ARAR	VALTGLTVAEYFR	DQEG		0	8921	P06576	P06576{282-294}	0	0	0	F8W0P7;H0YH81;P06576	74.07	24.7971	5.82391	127.73
10156@BeWo+exosT_24-C3.cmpd.rclb.mgf	37.45	543.264	3	0	0.0044	1	2	WISK	QEYDESGPSIVHRK	CL	MOD:00040 Q1	0	5845	A5A3E0;P0CG38;P0CG39;P63261	A5A3E0{1060-1073};P0CG38{1060-1073};P0CG39{1023-1036};P63261{360-373}	0	0	0	A0A2R8YFE2;A5A3E0;P0CG38;P0CG39;P60709;P63261;Q6S8J3;Q9BYX7	79.61	31.8755	9.65758	48.8819
28888@BeWo+exosT_0-PE2.cmpd.rclb.mgf	88.02	580.318	2	0	-0.002	0	2	DLRK	LAVNMVPFPR	LHFF	MOD:00719 M5	0	21880	P07437;P68371;Q13509;Q13885;Q3ZCM7;Q9BUF5;Q9BVA1;Q9H4B7	P07437{253-262};P68371{253-262};Q13509{253-262};Q13885{253-262};Q3ZCM7{253-262};Q9BUF5{253-262};Q9BVA1{253-262};Q9H4B7{253-262}	0	0	0	A0A075B736;A0A0B4J269;A6NNZ2;K7ESM5;P04350;P07437;P68371;Q13509;Q13509-2;Q13885;Q3ZCM7;Q5JP53;Q5SQY0;Q5ST81;Q9BUF5;Q9BVA1;Q9H4B7	84.25	25.7747	4.40894	121.771
8394@BeWo+exosT_0-C3.cmpd.rclb.mgf	36.52	501.273	2	0	0.0002	0	2	HILR	VLNTNIDGR	RKIA		0	15538	P62269	P62269{15-23}	0	0	0	A0A0G2JQH2;P62269;Q5GGW2	71.92	27.9841	3.65758	108.194
21942@BeWo+exosT_24-PE1.cmpd.rclb.mgf	72.05	636.844	2	0	0.0006	1	2	LAIR	NDEELNKLLGK	VTIA		0	8901	P0C0S8	P0C0S8{90-100}	0	0	0	A0A0U1RR32;A0A0U1RRH7;H0YFX9;P0C0S8;P20671;Q16777;Q6FI13;Q96KK5;Q99878;Q9BTM1;Q9BTM1-2	85.7	31.1109	10.0362	153.606
17006@BeWo+exosT_0-C3.cmpd.rclb.mgf	59.5	551.804	2	0	0	0	2	SGLK	VNQPASFAIR	LNGA		0	23263	O75369	O75369{2302-2311}	0	0	0	E7EN95;O75369;O75369-2;O75369-3;O75369-6;O75369-7;O75369-8;O75369-9	71.71	17.4575	3.5376	102.263
21839@BeWo+exosT_12-C4.cmpd.rclb.mgf	69.62	625.817	2	0	-0.0011	0	2	STVK	TGEEVGFVVDAK	TAGK		0	23263	O75369	O75369{1630-1641}	0	0	0	E7EN95;O75369;O75369-2;O75369-3;O75369-4;O75369-5;O75369-6;O75369-7;O75369-8;O75369-9	84.16	28.535	7.16749	152.871
10247@BeWo+exosT_24-C1.cmpd.rclb.mgf	39.93	565.807	2	0	0.0009	0	2	RLSR	LATNTSAPDLK	NVRS		0	1905	P27816	P27816{923-933}	0	0	0	B5MEG9;E7EVA0;F8W9U4;H0Y2V1;H7C4C5;P27816;P27816-2;P27816-4;P27816-5;P27816-6	78.18	22.1342	4.60206	97.1197
40745@BeWo+exosT_0-PE3.cmpd.rclb.mgf	121.45	445.772	2	0	0.0004	0	2	SHHR	EGLLAIFK	SGGI		0	11103	P14923;P35222	P14923{217-224};P35222{226-233}	0	0	0	A0A2R8Y543;A0A2R8Y5A3;A0A2R8Y5C3;A0A2R8Y5Z1;A0A2R8Y750;A0A2R8Y7Z0;A0A2R8Y804;A0A2R8YCH5;B4DGU4;C9J826;C9JK18;C9JKY1;C9JTX4;P14923;P35222	79.87	6.86084	1.11351	62.7761
1037@BeWo+exosT_0-C3.cmpd.rclb.mgf	17.08	452.214	3	0	0.0034	1	2	MGQK	DSYVGDEAQSKR	GILT		0	5845	A0A2R8Y793;P63261;P68032;P68133	A0A2R8Y793{51-62};P63261{51-62};P68032{53-64};P68133{53-64}	0	0	0	A0A2R8Y793;A0A2R8YGF8;A6NL76;B8ZZJ2;C9JFL5;C9JTX5;C9JUM1;C9JZR7;E7EVS6;F6QUT6;F6UVQ4;F8WB63;G5E9R0;I3L1U9;I3L3I0;I3L3R2;J3KT65;K7EM38;P60709;P62736;P63261;P63267;P68032;P68133	71.53	30.5253	4.67778	38.508
49723@BeWo+exosT_0-C3.cmpd.rclb.mgf	149.12	723.888	2	0	-0.0011	1	2	LFGR	DLLDDLKSELTGK	FEKL		0	10231	P08758	P08758{64-76}	0	0	0	E9PHT9;P08758	75.39	27.8337	7.36653	148.288
13473@BeWo+exosT_0-PE2.cmpd.rclb.mgf	47.18	416.564	3	0	0.0015	0	2	DTGK	TPVEPEVAIHR	IRIT		0	1161	P60866	P60866{9-19}	0	0	0	E5RIP1;E5RJX2;P60866;P60866-2	73.62	25.1468	9.60206	74.0551
24289@BeWo+exosT_24-PE3.cmpd.rclb.mgf	74.18	547.319	3	0	0.0044	1	2	RYTK	KVPQVSTPTLVEVSR	NLGK		0	21282	H0YA55;P02768	H0YA55{283-297};P02768{438-452}	0	0	0	A0A087WWT3;A0A0C4DGB6;B7WNR0;C9JKR2;D6RHD5;H0YA55;P02768;P02768-2;P02768-3	89.05	30.1654	11.301	82.6662
32598@BeWo+exosT_24-C2.cmpd.rclb.mgf	98.22	709.835	2	0	0.0027	0	2	NDAK	NAVEEYVYEFR	DKLC		0	31736	Q92598	Q92598{636-646}	0	0	0	A0A0A0MSM0;Q92598;Q92598-2;Q92598-3;Q92598-4	73.1	27.6918	6.60206	98.285
22303@BeWo+exosT_0-PE4.cmpd.rclb.mgf	72.28	520.947	3	0	0.0019	1	2	IFLR	ELISNSSDALDKIR	YESL		0	27210	P07900	P07900{47-60}	0	0	0	G3V2J8;P07900;P07900-2	77.3	27.0353	6.85387	54.2103
21476@BeWo+exosT_0-C3.cmpd.rclb.mgf	71.38	744.355	2	0	0	0	2	QGNR	TTPSYVAFTDTER	LIGD		0	7913	P0DMV8;P11142;P54652	P0DMV8{37-49};P11142{37-49};P54652{38-50}	0	0	0	A0A0G2JIW1;E9PI65;E9PK54;E9PKE3;E9PLF4;E9PN25;E9PNE6;E9PPY6;E9PQK7;E9PQQ4;P0DMV8;P0DMV8-2;P0DMV9;P11142;P11142-2;P17066;P34931;P48741;P54652;Q53FA3	77.76	24.9652	6.92082	105.455
4865@BeWo+exosT_12-C1.cmpd.rclb.mgf	24.67	488.729	2	0	0.0003	0	2	GLCK	AGFAGDDAPR	AVFP		0	5845	A0A2R8Y793;A5A3E0;P0CG38;P0CG39;P63261;P68032;P68133	A0A2R8Y793{19-28};A5A3E0{719-728};P0CG38{719-728};P0CG39{682-691};P63261{19-28};P68032{21-30};P68133{21-30}	0	0	0	A0A2R8Y793;A0A2R8YGF8;A5A3E0;A6NL76;B8ZZJ2;C9JFL5;C9JTX5;C9JUM1;C9JZR7;E7EVS6;F6QUT6;F6UVQ4;F8WB63;F8WCH0;G5E9R0;I3L1U9;I3L3I0;I3L3R2;I3L4N8;J3KT65;K7EM38;P0CG38;P0CG39;P60709;P62736;P63261;P63267;P63267-2;P68032;P68133;Q6S8J3	77.3	31.2434	3.11351	133.816
15556@BeWo+exosT_12-C3.cmpd.rclb.mgf	51.42	649.839	2	0	-0.0004	0	2	TGTK	VGDPQELNGITR	ALCA		0	14623	P49327	P49327{299-310}	0	0	0	A0A0U1RQF0;P49327	89.63	25.778	4.85387	145.305
43100@BeWo+exosT_12-PE4.cmpd.rclb.mgf	126.9	640.363	3	0	0.0023	0	2	SEKK	ISSIQSIVPALEIANAHR	KPLV		0	5443	P10809	P10809{251-268}	0	0	0	P10809	82.1	28.8961	15	117.52
14054@BeWo+exosT_24-C1.cmpd.rclb.mgf	50.02	605.826	2	0	0.0003	0	2	LSLK	LPPNVVEESAR	ASVS		0	20970	P01023	P01023{935-945}	0	0	0	P01023	71.96	26.1157	2.23657	124.195
24713@BeWo+exosT_0-C1.cmpd.rclb.mgf	77.03	547.319	3	0	0.0028	1	2	RYTK	KVPQVSTPTLVEVSR	NLGK		0	21282	H0YA55;P02768	H0YA55{283-297};P02768{438-452}	0	0	0	A0A087WWT3;A0A0C4DGB6;B7WNR0;C9JKR2;D6RHD5;H0YA55;P02768;P02768-2;P02768-3	83.17	31.7124	11.0757	91.0943
18261@BeWo+exosT_12-PE4.cmpd.rclb.mgf	59.98	608.332	2	0	-0.0019	0	2	TIAK	NAGVEGSLIVEK	IMQS		0	5443	P10809	P10809{482-493}	0	0	0	P10809	80.81	24.4604	3.95861	118.856
12161@BeWo+exosT_12-PE2.cmpd.rclb.mgf	44.03	618.305	2	0	-0.0001	0	2	GETK	DQVANSAFVER	LRKH		0	27210	P07900	P07900{500-510}	0	0	0	P07900;P07900-2	75.72	30.661	3.46852	118.754
14763@BeWo+exosT_12-C3.cmpd.rclb.mgf	49.32	541.607	3	0	0.0013	1	2	LENR	VEVGKDQEFTVDTR	GAGG		0	23263	O75369	O75369{956-969}	0	0	0	E7EN95;O75369;O75369-2;O75369-3;O75369-4;O75369-5;O75369-6;O75369-7;O75369-8;O75369-9	84.83	27.8977	7.65758	75.8533
30189@BeWo+exosT_24-C3.cmpd.rclb.mgf	90.5	596.67	3	0	0.003	1	2	NVLR	IINEPTAAAIAYGLDKK	VGAE		0	7913	P11142;P54652	P11142{172-188};P54652{173-189}	0	0	0	E9PI65;E9PKE3;E9PN89;P11142;P11142-2;P54652	83.67	37.4606	10.1308	82.0673
34692@BeWo+exosT_0-PE4.cmpd.rclb.mgf	105.28	895.95	2	0	-0.0007	0	2	SLEK	SYELPDGQVITIGNER	FRCP		0	5845	A0A2R8Y793;A5A3E0;P63261;P68032;P68133;Q562R1	A0A2R8Y793{223-238};A5A3E0{939-954};P63261{239-254};P68032{241-256};P68133{241-256};Q562R1{240-255}	0	0	0	A0A2R8Y793;A0A2R8YEA7;A5A3E0;P60709;P62736;P63261;P63267;P63267-2;P68032;P68133;Q562R1;Q6S8J3;Q9BYX7	85.19	29.8281	11.1938	144.602
36946@BeWo+exosT_0-C1.cmpd.rclb.mgf	110.12	650.367	2	0	-0.0017	0	2	QSLR	GVVQELQQAISK	LEAR		0	33869	P29692	P29692{96-107}	0	0	0	A0A087X1X7;E9PI39;E9PIZ1;E9PK01;E9PL12;E9PL71;E9PMW7;E9PN91;E9PPR1;E9PQ49;E9PRY8;H0YCK7;P29692;P29692-2;P29692-3	82.92	25.0427	5.85387	111.574
9291@BeWo+exosT_24-C4.cmpd.rclb.mgf	35.53	506.24	3	0	0.0024	0	2	WISK	QEYDESGPSIVHR	KCL		0	5845	A5A3E0;P0CG38;P0CG39;P63261	A5A3E0{1060-1072};P0CG38{1060-1072};P0CG39{1023-1035};P63261{360-372}	0	0	0	A0A2R8YFE2;A5A3E0;P0CG38;P0CG39;P60709;P63261;Q6S8J3;Q9BYX7	85.55	30.71	11.7696	57.9109
28379@BeWo+exosT_24-PE4.cmpd.rclb.mgf	86.27	766.405	2	1	0.0066	0	2	MAFR	VPTANVSVVDLTCR	LEKP	MOD:01214 C13	0	13516	P04406	P04406{235-248}	0	0	0	E7EUT5;P04406;P04406-2	73.59	33.6021	13.9208	166.207
15024@BeWo+exosT_12-C4.cmpd.rclb.mgf	51.3	729.022	3	0	0.0028	0	2	NIQK	SLAGSSGPGASSGTSGDHGELVVR	IASL		0	33869	P29692	P29692{60-83}	0	0	0	A0A087X1X7;E9PI39;E9PIZ1;E9PK01;E9PL12;E9PMW7;E9PPR1;E9PQ49;E9PRY8;H0YCK7;P29692;P29692-2	74.09	34.3917	13.6778	108.319
14569@BeWo+exosT_12-C2.cmpd.rclb.mgf	51.13	646.322	2	0	-0.0012	0	2	IFLR	ELISNSSDALDK	IWYE		0	27210	P07900	P07900{47-58}	0	0	0	G3V2J8;P07900;P07900-2;Q14568	71.86	21.6461	2.52288	87.4012
13926@BeWo+exosT_0-C3.cmpd.rclb.mgf	51.15	651.323	2	0	0.0006	0	2	QLDR	ISVYYNEATGGK	YVPR		0	21880	P07437	P07437{47-58}	0	0	0	P07437;Q5JP53	89	25.4244	4.61979	112.973
32857@BeWo+exosT_0-PE2.cmpd.rclb.mgf	98.97	757.397	2	0	0.0009	0	2	RFIR	GVVDSEDIPLNLSR	ELLQ		0	27659	Q12931	Q12931{389-402}	0	0	0	I3L0K7;I3L239;Q12931;Q12931-2	72.51	36.2362	6.37675	163.587
16923@BeWo+exosT_24-C2.cmpd.rclb.mgf	56.77	436.905	3	0	-0.002	0	2	VNGK	TGNLGNVVHIER	FKNK		0	5115	Q6P5R6	Q6P5R6{48-59}	0	0	0	C9JYQ9;H0Y8C2;Q6P5R6	80.72	32.1944	6.88606	56.8215
5369@BeWo+exosT_0-PE2.cmpd.rclb.mgf	26.12	490.725	2	0	-0.0025	0	2	IQNR	QDGSVDFGR	KWDP		0	5307	P02675	P02675{286-294}	0	0	0	D6REL8;P02675	73.21	10.8711	2.69897	68.5271
32370@BeWo+exosT_24-C3.cmpd.rclb.mgf	96.3	757.397	2	0	0.0002	0	2	RFIR	GVVDSEDIPLNLSR	ELLQ		0	27659	Q12931	Q12931{389-402}	0	0	0	I3L0K7;I3L239;Q12931;Q12931-2	74.81	31.2651	6.00877	162.046
4533@BeWo+exosT_0-PE3.cmpd.rclb.mgf	24.88	488.729	2	0	0.0007	0	2	GLCK	AGFAGDDAPR	AVFP		0	5845	A0A2R8Y793;A5A3E0;P0CG38;P0CG39;P63261;P68032;P68133	A0A2R8Y793{19-28};A5A3E0{719-728};P0CG38{719-728};P0CG39{682-691};P63261{19-28};P68032{21-30};P68133{21-30}	0	0	0	A0A2R8Y793;A0A2R8YGF8;A5A3E0;A6NL76;B8ZZJ2;C9JFL5;C9JTX5;C9JUM1;C9JZR7;E7EVS6;F6QUT6;F6UVQ4;F8WB63;F8WCH0;G5E9R0;I3L1U9;I3L3I0;I3L3R2;I3L4N8;J3KT65;K7EM38;P0CG38;P0CG39;P60709;P62736;P63261;P63267;P63267-2;P68032;P68133;Q6S8J3	73.03	27.9822	2.85387	130.931
28695@BeWo+exosT_24-PE3.cmpd.rclb.mgf	85.73	515.615	3	0	0.002	1	2	IFLR	ELISNASDALDKIR	YESL		0	27210	P08238;P14625	P08238{42-55};P14625{103-116}	0	0	0	A0A1W2PRR1;F8W026;P08238;P14625;Q96GW1	95.14	31.7548	6.3098	45.0685
24451@BeWo+exosT_12-C2.cmpd.rclb.mgf	77.28	547.319	3	0	0.0028	1	2	RYTK	KVPQVSTPTLVEVSR	NLGK		0	21282	H0YA55;P02768	H0YA55{283-297};P02768{438-452}	0	0	0	A0A087WWT3;A0A0C4DGB6;B7WNR0;C9JKR2;D6RHD5;H0YA55;P02768;P02768-2;P02768-3	72.53	33.3144	11.3768	86.4853
32476@BeWo+exosT_24-PE3.cmpd.rclb.mgf	95.78	550.347	2	0	0.0027	0	2	VASR	LVNTGLLTLR	QIVL		0	22859	Q9BYT8	Q9BYT8{568-577}	0	0	0	E9PCB6;H0YAF7;H0YAK4;Q9BYT8	85.21	20.4628	4.61979	100.634
31645@BeWo+exosT_0-PE2.cmpd.rclb.mgf	95.52	663.853	2	0	0.0004	0	2	AKRK	TVTAMDVVYALK	RQGR	MOD:00719 M5	0	29306	P62805	P62805{81-92}	0	0	0	P62805	78.53	23.5392	3.61979	114.786
12078@BeWo+exosT_0-C4.cmpd.rclb.mgf	45.5	609.817	2	0	0.0001	0	2	QEGK	NVIGLQMGTNR	GASQ	MOD:00719 M7	0	24903	P37802	P37802{172-182}	0	0	0	P37802;P37802-2;X6RJP6	75.93	27.671	4.46852	117.438
28671@BeWo+exosT_24-C2.cmpd.rclb.mgf	87.75	701.371	2	0	0.001	0	2	VNKR	IGNLQTDLSDGLR	LIAL		0	23263	O75369	O75369{37-49}	0	0	0	O75369;O75369-2;O75369-3;O75369-4;O75369-5;O75369-6;O75369-8;O75369-9	94.24	27.4301	7.07572	129.19
37915@BeWo+exosT_0-PE4.cmpd.rclb.mgf	114.2	510.606	3	0	0.0008	1	2	GGTK	VVLDDKDYFLFR	DGDI		0	16244	P61604	P61604{81-92}	0	0	0	B8ZZ54;P61604	78.52	29.9519	5.4318	52.8951
29133@BeWo+exosT_12-C2.cmpd.rclb.mgf	89.77	765.903	2	0	0.0031	0	2	MAFR	VPTANVSVVDLTCR	LEKP	MOD:01214 C13	0	13516	P04406	P04406{235-248}	0	0	0	E7EUT5;P04406;P04406-2	74.7	32.1719	10.9208	170.956
32852@BeWo+exosT_0-C2.cmpd.rclb.mgf	100.57	630.377	2	0	-0.0007	0	2	TALK	LLLGAGAVAYGVR	ESVF		0	25455	Q99623	Q99623{25-37}	0	0	0	F5GWA7;F5GY37;F5H0C5;F5H2D2;F5H3X6;J3KPX7;Q99623;Q99623-2	72.88	22.5717	2.24413	105.916
24432@BeWo+exosT_24-PE2.cmpd.rclb.mgf	76.58	547.319	3	0	0.0035	1	2	RYTK	KVPQVSTPTLVEVSR	NLGK		0	21282	H0YA55;P02768	H0YA55{283-297};P02768{438-452}	0	0	0	A0A087WWT3;A0A0C4DGB6;B7WNR0;C9JKR2;D6RHD5;H0YA55;P02768;P02768-2;P02768-3	72.44	27.8173	12.0088	76.7608
26540@BeWo+exosT_12-C2.cmpd.rclb.mgf	82.95	509.921	3	0	0.0018	0	2	EFYK	SLTNDWEDHLAVK	HFSV		0	27210	P07900;P08238	P07900{315-327};P08238{307-319}	0	0	0	P07900;P07900-2;P08238	72.66	30.8903	4.00877	49.3303
28828@BeWo+exosT_12-PE1.cmpd.rclb.mgf	91.67	585.846	2	0	-0.0012	0	2	NKKR	IALTDNALIAR	SLGK		0	35555	P18124	P18124{167-177}	0	0	0	A8MUD9;P18124	106.86	30.3794	5.50864	133.367
28911@BeWo+exosT_12-PE2.cmpd.rclb.mgf	88.53	551.969	3	0	-0.0017	0	2	HLAK	VTAEVVLAHLGGGSTSR	ATSF		0	12419	P04843	P04843{49-65}	0	0	0	F8WF32;P04843	71.17	31.3061	8.38722	71.8888
27170@BeWo+exosT_0-PE1.cmpd.rclb.mgf	84.5	466.286	3	0	0.0004	0	2	ITLR	ILFRPVASQLPR	IFTS		0	12915	P35232	P35232{94-105}	0	0	0	C9JW96;C9JZ20;D6RBK0;E7ESE2;E9PCW0;P35232;P35232-2	72.53	26.2532	3.50864	62.4426
31783@BeWo+exosT_0-C2.cmpd.rclb.mgf	97.5	703.862	2	0	-0.0011	0	2	FDSR	GNPTVEVDLFTSK	GLFR		0	31166	P06733	P06733{16-28}	0	0	0	A0A2R8Y6G6;A0A2R8Y798;A0A2R8Y879;A0A2R8YEG5;A0A2R8YEM5;K7EM90;K7ERS8;P06733	97.03	25.5346	7.65758	121.151
25736@BeWo+exosT_12-PE1.cmpd.rclb.mgf	83.32	791.931	2	0	-0.0003	0	2	YIEK	IQPSGGTNINEALLR	AIFI		0	5161	P19823	P19823{380-394}	0	0	0	P19823;Q5T985	80.59	33.5972	6.45593	95.8017
30329@BeWo+exosT_12-PE3.cmpd.rclb.mgf	93.28	596.67	3	0	0.0034	1	2	NVLR	IINEPTAAAIAYGLDKK	VGAE		0	7913	P11142;P54652	P11142{172-188};P54652{173-189}	0	0	0	E9PI65;E9PKE3;E9PN89;P11142;P11142-2;P54652	103.28	32.5741	10.0223	97.9579
45226@BeWo+exosT_24-PE3.cmpd.rclb.mgf	130.6	807.454	2	0	-0.0004	0	2	ENGK	LVINGNPITIFQER	DPSK		0	13516	P04406	P04406{67-80}	0	0	0	P04406;P04406-2	77.02	30.3222	6.76955	130.033
22601@BeWo+exosT_12-PE3.cmpd.rclb.mgf	72.87	434.234	3	0	0.0005	1	2	LAIR	NDEELNKLLGR	VTIA		0	8901	P04908	P04908{90-100}	0	0	0	P04908;Q7L7L0;Q93077	81.26	27.4639	6.48149	47.1742
31798@BeWo+exosT_24-C3.cmpd.rclb.mgf	94.77	630.325	2	0	-0.001	0	2	TENK	TVTATFGYPFR	LNEA		0	15999	Q16563	Q16563{73-83}	0	0	0	A0A0U1RQT9;C9JYN0;Q16563;Q16563-2	76.4	27.0135	4.49485	93.1037
17411@BeWo+exosT_0-C1.cmpd.rclb.mgf	57.95	595.822	2	0	-0.0012	0	2	PVAK	IDATSASVLASR	FDVS		0	24229	P13667	P13667{120-131}	0	0	0	A0A499FI48;P13667	80.18	29.1993	5.67778	117.994
9527@BeWo+exosT_0-PE4.cmpd.rclb.mgf	38.3	506.24	3	0	0.0018	0	2	WISK	QEYDESGPSIVHR	KCL		0	5845	A5A3E0;P0CG38;P0CG39;P63261	A5A3E0{1060-1072};P0CG38{1060-1072};P0CG39{1023-1035};P63261{360-372}	0	0	0	A0A2R8YFE2;A5A3E0;P0CG38;P0CG39;P60709;P63261;Q6S8J3;Q9BYX7	98.47	30.2315	11.2518	62.7831
23392@BeWo+exosT_0-C4.cmpd.rclb.mgf	75.38	472.77	2	0	0.0013	0	2	RSSR	AGLQFPVGR	VHRL		0	8901	P04908;P0C0S5;P0C0S8;P16104	P04908{22-30};P0C0S5{24-32};P0C0S8{22-30};P16104{22-30}	0	0	0	A0A0U1RR32;A0A0U1RRH7;A0A3B3IS11;A0A494C189;C9J0D1;P04908;P0C0S5;P0C0S8;P16104;P20671;Q16777;Q6FI13;Q71UI9;Q71UI9-2;Q71UI9-5;Q7L7L0;Q8IUE6;Q93077;Q96KK5;Q96QV6;Q99878;Q9BTM1;Q9BTM1-2	72.17	23.9038	1.25181	114.525
9653@BeWo+exosT_12-C4.cmpd.rclb.mgf	37.13	611.803	2	0	0.0019	0	2	GLLK	TPAQYDASELK	ASMK		0	18411	P07355	P07355{105-115}	0	0	0	A6NMY6;H0YKS4;H0YKX9;H0YKZ7;H0YLV6;H0YM50;H0YMD0;H0YMM1;H0YMT9;H0YMU9;H0YMW4;H0YN42;H0YNP5;P07355;P07355-2	79.93	33.0904	8.29243	137.772
14226@BeWo+exosT_24-C1.cmpd.rclb.mgf	50.48	601.31	3	0	0.002	0	2	KTGR	VMLGETNPADSKPGTIR	GDFC	MOD:00719 M2	0	880	O60361;P15531;P22392	O60361{74-90};P15531{89-105};P22392{89-105}	0	0	0	E7ERL0;J3KPD9;O60361;P15531;P15531-2;P22392;P22392-2;Q32Q12	94.85	30.0899	8.37675	78.2424
29114@BeWo+exosT_12-C1.cmpd.rclb.mgf	89.08	756.427	2	0	0.0022	0	2	YTKK	VPQVSTPTLVEVSR	NLGK		0	21282	H0YA55;P02768	H0YA55{284-297};P02768{439-452}	0	0	0	A0A087WWT3;A0A0C4DGB6;B7WNR0;C9JKR2;D6RHD5;H0YA55;P02768;P02768-2;P02768-3	95.73	33.1775	7.36653	164.203
29324@BeWo+exosT_24-C1.cmpd.rclb.mgf	90.62	743.382	2	0	0.0006	0	2	NFVK	GVVDSDDLPLNVSR	ETLQ		0	27210	P14625	P14625{435-448}	0	0	0	P14625	80.65	32.6384	7.20761	146.356
9313@BeWo+exosT_24-C1.cmpd.rclb.mgf	37.52	611.801	2	0	-0.0021	0	2	GLLK	TPAQYDASELK	ASMK		0	18411	P07355	P07355{105-115}	0	0	0	A6NMY6;H0YKS4;H0YKX9;H0YKZ7;H0YLV6;H0YM50;H0YMD0;H0YMM1;H0YMT9;H0YMU9;H0YMW4;H0YN42;H0YNP5;P07355;P07355-2	75.9	29.178	6.49485	136.189
26196@BeWo+exosT_24-C2.cmpd.rclb.mgf	81.32	660.352	2	0	-0.0007	0	2	VLPK	AGALNSNDAFVLK	TPSA		0	33597	P06396-2	P06396-2{534-546}	0	0	0	A0A0A0MS51;A0A0A0MT01;P06396;P06396-2;P06396-3;P06396-4	83.57	27.7987	4.82391	141.279
1610@BeWo+exosT_24-PE3.cmpd.rclb.mgf	14.22	669.268	2	0	0.0011	0	2	VYAK	CDSSPDSAEDVR	KVCQ	MOD:01214 C1	0	28467	P02765	P02765{132-143}	0	0	0	P02765	85.52	29.2288	5.23657	151.482
16348@BeWo+exosT_24-C1.cmpd.rclb.mgf	56.23	660.339	2	0	-0.0007	0	2	EDLR	AQIFANTVDNAR	IVLQ		0	37329	P05783	P05783{138-149}	0	0	0	F8VZY9;P05783	83.24	31.9205	5.69897	120.532
4747@BeWo+exosT_12-PE2.cmpd.rclb.mgf	24.6	488.729	2	0	0.0004	0	2	GLCK	AGFAGDDAPR	AVFP		0	5845	A0A2R8Y793;A5A3E0;P0CG38;P0CG39;P63261;P68032;P68133	A0A2R8Y793{19-28};A5A3E0{719-728};P0CG38{719-728};P0CG39{682-691};P63261{19-28};P68032{21-30};P68133{21-30}	0	0	0	A0A2R8Y793;A0A2R8YGF8;A5A3E0;A6NL76;B8ZZJ2;C9JFL5;C9JTX5;C9JUM1;C9JZR7;E7EVS6;F6QUT6;F6UVQ4;F8WB63;F8WCH0;G5E9R0;I3L1U9;I3L3I0;I3L3R2;I3L4N8;J3KT65;K7EM38;P0CG38;P0CG39;P60709;P62736;P63261;P63267;P63267-2;P68032;P68133;Q6S8J3	73.21	30.1125	2.92082	131.48
5847@BeWo+exosT_12-PE2.cmpd.rclb.mgf	27.48	535.268	2	0	0.0011	0	2	QIPR	DPSQQELPR	LLSA		0	14623	P49327	P49327{1172-1180}	0	0	0	A0A0U1RQF0;P49327	84.03	29.6283	5.95861	116.372
21368@BeWo+exosT_12-C3.cmpd.rclb.mgf	66.97	463.276	2	0	-0.0027	0	2	DSSK	AGLAPLEVR	VLGP		0	23263	O75369	O75369{1450-1458}	0	0	0	E7EN95;O75369;O75369-2;O75369-3;O75369-4;O75369-5;O75369-6;O75369-7;O75369-8;O75369-9	74.28	18.6861	2.56864	107.566
24626@BeWo+exosT_0-C2.cmpd.rclb.mgf	78.13	547.319	3	0	0.003	1	2	RYTK	KVPQVSTPTLVEVSR	NLGK		0	21282	H0YA55;P02768	H0YA55{283-297};P02768{438-452}	0	0	0	A0A087WWT3;A0A0C4DGB6;B7WNR0;C9JKR2;D6RHD5;H0YA55;P02768;P02768-2;P02768-3	89.02	31.1886	10.7959	84.1364
23995@BeWo+exosT_24-PE3.cmpd.rclb.mgf	73.43	547.319	3	0	0.004	1	2	RYTK	KVPQVSTPTLVEVSR	NLGK		0	21282	H0YA55;P02768	H0YA55{283-297};P02768{438-452}	0	0	0	A0A087WWT3;A0A0C4DGB6;B7WNR0;C9JKR2;D6RHD5;H0YA55;P02768;P02768-2;P02768-3	74.84	34.8917	11.1427	90.965
6506@BeWo+exosT_24-PE3.cmpd.rclb.mgf	27.27	556.801	2	0	-0.0003	0	2	GTWK	SPPGQVTEAVK	VAID		0	22028	P15121	P15121{23-33}	0	0	0	E9PCX2;E9PEF9;P15121	72.91	25.0803	7.03152	134.222
792@BeWo+exosT_0-PE4.cmpd.rclb.mgf	15.02	489.58	3	0	0.0006	0	2	GTGK	TATPQQAQEVHEK	LRGW		0	33694	P60174	P60174{213-225}	0	0	0	P60174;P60174-1;P60174-4;U3KPZ0	92.02	30.9461	7.95861	55.6245
28683@BeWo+exosT_24-PE2.cmpd.rclb.mgf	87.7	515.615	3	0	0.0015	1	2	IFLR	ELISNASDALDKIR	YESL		0	27210	P08238;P14625	P08238{42-55};P14625{103-116}	0	0	0	A0A1W2PRR1;F8W026;P08238;P14625;Q96GW1	84.36	30.1539	5.23657	63.395
54766@BeWo+exosT_12-C4.cmpd.rclb.mgf	159.67	852.956	2	0	0.0025	0	2	KAMK	GLGTDEESILTLLTSR	SNAQ		0	10231	P08758	P08758{30-45}	0	0	0	E9PHT9;P08758	83.15	30.3739	11.0915	163.303
33751@BeWo+exosT_24-PE1.cmpd.rclb.mgf	104.18	609.342	2	0	-0.0016	0	2	YFLK	IIQLLDDYPK	CFIV		0	12289	P05388	P05388{17-26}	0	0	0	F8VQY6;F8VRK7;F8VS58;F8VU65;F8VWS0;F8VZS0;G3V210;P05388;P05388-2;Q8NHW5	77.42	20.2716	3.45593	115.407
4187@BeWo+exosT_12-C4.cmpd.rclb.mgf	22.83	396.888	3	0	-0.0006	0	2	TGMR	GAFGKPQGTVAR	VHIG		0	4455	P27635	P27635{117-128}	0	0	0	A0A087WV22;F8W7C6;H7C123;H7C2C5;P27635;Q96L21;X1WI28	74.42	27.0357	4.11919	58.5936
27934@BeWo+exosT_0-C1.cmpd.rclb.mgf	85.57	515.319	3	1	0.0036	0	2	MNGR	IVATKPLYVALAQR	KEER		0	35785	P11940	P11940{357-370}	0	0	0	A0A087WTT1;E7EQV3;E7ERJ7;H0YAR2;H0YB86;P11940;P11940-2;Q9H361	75.41	27.9791	8.46852	74.1648
18306@BeWo+exosT_24-PE4.cmpd.rclb.mgf	59.82	744.868	2	0	-0.0019	0	2	VVGR	AGTGVDNVDLEAATR	KGIL		0	34479	O43175	O43175{76-90}	0	0	0	A0A286YER3;A0A286YF22;A0A286YFA2;A0A286YFB2;A0A286YFC8;A0A286YFL2;A0A286YFM8;A0A2C9F2M7;O43175	71.7	26.6155	10.1549	140.79
17053@BeWo+exosT_12-PE3.cmpd.rclb.mgf	58.22	595.823	2	0	0.0006	0	2	PVAK	IDATSASVLASR	FDVS		0	24229	P13667	P13667{120-131}	0	0	0	A0A499FI48;P13667	75.99	30.2895	5.50864	135.172
6547@BeWo+exosT_12-PE4.cmpd.rclb.mgf	28.9	567.786	2	0	-0.0007	0	2	DLVK	VTLTSEEEAR	LKKS		0	7108	P00338	P00338{306-315}	0	0	0	P00338;P00338-3;P00338-4	77.49	28.6607	2.55284	110.214
26878@BeWo+exosT_12-PE1.cmpd.rclb.mgf	86.37	509.92	3	0	0.0003	0	2	EFYK	SLTNDWEDHLAVK	HFSV		0	27210	P07900;P08238	P07900{315-327};P08238{307-319}	0	0	0	P07900;P07900-2;P08238	80.81	30.581	3.95861	34.379
48062@BeWo+exosT_24-C3.cmpd.rclb.mgf	138.73	656.891	2	0	-0.0009	0	2	YHPR	IASGLGLAWIVGR	VLYA		0	33112	O14880	O14880{85-97}	0	0	0	O14880;Q5VV87;Q5VV89	80.63	30.0541	5.85387	127.62
37527@BeWo+exosT_12-PE4.cmpd.rclb.mgf	111.85	640.372	3	0	0.0028	1	2	RGQK	VLDSGAPIKIPVGPETLGR	IMNV		0	8921	P06576	P06576{125-143}	0	0	0	F8W079;H0YH81;P06576	88.86	29.1074	11.1549	106.594
6314@BeWo+exosT_0-C2.cmpd.rclb.mgf	29.82	567.786	2	0	0	0	2	DLVK	VTLTSEEEAR	LKKS		0	7108	P00338	P00338{306-315}	0	0	0	P00338;P00338-3;P00338-4	71.3	20.7798	1.95861	115.061
4487@BeWo+exosT_0-C3.cmpd.rclb.mgf	26.23	488.729	2	0	0.0004	0	2	GLCK	AGFAGDDAPR	AVFP		0	5845	A0A2R8Y793;A5A3E0;P0CG38;P0CG39;P63261;P68032;P68133	A0A2R8Y793{19-28};A5A3E0{719-728};P0CG38{719-728};P0CG39{682-691};P63261{19-28};P68032{21-30};P68133{21-30}	0	0	0	A0A2R8Y793;A0A2R8YGF8;A5A3E0;A6NL76;B8ZZJ2;C9JFL5;C9JTX5;C9JUM1;C9JZR7;E7EVS6;F6QUT6;F6UVQ4;F8WB63;F8WCH0;G5E9R0;I3L1U9;I3L3I0;I3L3R2;I3L4N8;J3KT65;K7EM38;P0CG38;P0CG39;P60709;P62736;P63261;P63267;P63267-2;P68032;P68133;Q6S8J3	73.13	30.7689	2.85387	127.979
4651@BeWo+exosT_24-C2.cmpd.rclb.mgf	24.4	488.729	2	0	0.0006	0	2	GLCK	AGFAGDDAPR	AVFP		0	5845	A0A2R8Y793;A5A3E0;P0CG38;P0CG39;P63261;P68032;P68133	A0A2R8Y793{19-28};A5A3E0{719-728};P0CG38{719-728};P0CG39{682-691};P63261{19-28};P68032{21-30};P68133{21-30}	0	0	0	A0A2R8Y793;A0A2R8YGF8;A5A3E0;A6NL76;B8ZZJ2;C9JFL5;C9JTX5;C9JUM1;C9JZR7;E7EVS6;F6QUT6;F6UVQ4;F8WB63;F8WCH0;G5E9R0;I3L1U9;I3L3I0;I3L3R2;I3L4N8;J3KT65;K7EM38;P0CG38;P0CG39;P60709;P62736;P63261;P63267;P63267-2;P68032;P68133;Q6S8J3	75.32	30.0155	2.82391	124.977
24827@BeWo+exosT_24-PE2.cmpd.rclb.mgf	77.6	547.319	3	0	0.002	1	2	RYTK	KVPQVSTPTLVEVSR	NLGK		0	21282	H0YA55;P02768	H0YA55{283-297};P02768{438-452}	0	0	0	A0A087WWT3;A0A0C4DGB6;B7WNR0;C9JKR2;D6RHD5;H0YA55;P02768;P02768-2;P02768-3	77.3	35.504	9.25181	92.4968
28875@BeWo+exosT_0-PE2.cmpd.rclb.mgf	88	515.616	3	0	0.0027	1	2	IFLR	ELISNASDALDKIR	YESL		0	27210	P08238;P14625	P08238{42-55};P14625{103-116}	0	0	0	A0A1W2PRR1;F8W026;P08238;P14625;Q96GW1	82.77	28.8738	4.67778	48.4529
25096@BeWo+exosT_12-PE1.cmpd.rclb.mgf	81.45	547.319	3	0	0.004	1	2	RYTK	KVPQVSTPTLVEVSR	NLGK		0	21282	H0YA55;P02768	H0YA55{283-297};P02768{438-452}	0	0	0	A0A087WWT3;A0A0C4DGB6;B7WNR0;C9JKR2;D6RHD5;H0YA55;P02768;P02768-2;P02768-3	76.9	31.0515	11.4437	83.7226
40351@BeWo+exosT_12-PE3.cmpd.rclb.mgf	120.2	681.043	3	0	0.0053	1	2	ENGK	LVINGNPITIFQERDPSK	IKWG		0	13516	P04406	P04406{67-84}	0	0	0	P04406;P04406-2	84.17	33.1403	7.74473	60.056
31690@BeWo+exosT_0-C1.cmpd.rclb.mgf	95.6	729.368	2	0	0.0001	0	2	NAGK	DTNGSQFFITTVK	TAWL		0	28187	P23284	P23284{146-158}	0	0	0	P23284	88.34	31.8	6.45593	120.295
22162@BeWo+exosT_24-PE3.cmpd.rclb.mgf	68.63	520.947	3	0	0.0007	1	2	IFLR	ELISNSSDALDKIR	YESL		0	27210	P07900	P07900{47-60}	0	0	0	G3V2J8;P07900;P07900-2	108.82	29.8703	8.36653	43.6225
22325@BeWo+exosT_12-PE3.cmpd.rclb.mgf	72.17	618.857	2	0	-0.0007	0	2	IAAR	LNIPVSQVNPR	DAKA		0	12758	P05023	P05023{648-658}	0	0	0	A0A0A0MT26;A0A2R8YEY8;M0R116;P05023;P05023-3;P05023-4;P13637;P13637-2;P13637-3	74.54	24.9364	3.20066	126.415
28174@BeWo+exosT_24-PE4.cmpd.rclb.mgf	85.72	515.615	3	0	0.0022	1	2	IFLR	ELISNASDALDKIR	YESL		0	27210	P08238;P14625	P08238{42-55};P14625{103-116}	0	0	0	A0A1W2PRR1;F8W026;P08238;P14625;Q96GW1	94.68	33.3821	4.85387	54.4696
15957@BeWo+exosT_24-C4.cmpd.rclb.mgf	53.1	616.329	2	0	-0.0025	0	2	ILKR	AVAGDASESALLK	CIEL		0	12758	P05023	P05023{446-458}	0	0	0	P05023;P05023-2;P05023-3;P05023-4	79.58	28.7282	6.37675	138.613
25563@BeWo+exosT_12-PE4.cmpd.rclb.mgf	79.45	715.386	2	0	-0.0005	0	2	TIAR	TINEVENQILTR	DAKG		0	18433	O43707;P12814	O43707{746-757};P12814{727-738}	0	0	0	F5GXS2;H0YJ11;H0YJW3;H7C144;H7C5W8;H9KV75;O43707;O43707-2;O43707-3;P12814;P12814-2;P12814-3;P12814-4	79.08	26.5821	5.61979	139.309
8101@BeWo+exosT_12-PE3.cmpd.rclb.mgf	34.47	523.778	2	0	-0.0004	0	2	GLRK	VIDDTNITR	LQLE		0	37329	P05783	P05783{188-196}	0	0	0	F8VZY9;P05783	72.15	24.4179	4.11351	117.881
25681@BeWo+exosT_24-PE3.cmpd.rclb.mgf	77.88	660.351	2	0	-0.0018	0	2	VLPK	AGALNSNDAFVLK	TPSA		0	33597	P06396-2	P06396-2{534-546}	0	0	0	A0A0A0MS51;A0A0A0MT01;P06396;P06396-2;P06396-3;P06396-4	72.93	28.1441	6.02687	116.868
2461@BeWo+exosT_12-C4.cmpd.rclb.mgf	18.08	533.746	2	0	0.0011	0	2	QQGK	ADLSAMSAER	DLCL	MOD:00719 M6	0	12094	P50453	P50453{298-307}	0	0	0	P50453	84.8	16.6726	2.65758	120.505
25365@BeWo+exosT_0-PE4.cmpd.rclb.mgf	80.33	791.931	2	0	-0.0017	0	2	YIEK	IQPSGGTNINEALLR	AIFI		0	5161	P19823	P19823{380-394}	0	0	0	P19823;Q5T985	98.61	32.8793	6.52288	112.4
20538@BeWo+exosT_0-C4.cmpd.rclb.mgf	67.87	695.347	2	0	0.0003	0	2	LSMK	AALEDTLAETEAR	FGAQ		0	37329	P08727	P08727{318-330}	0	0	0	K7EMS3;P08727	88.96	32.3771	7.92082	133.271
28556@BeWo+exosT_0-PE4.cmpd.rclb.mgf	88.75	756.426	2	0	0.0009	0	2	YTKK	VPQVSTPTLVEVSR	NLGK		0	21282	H0YA55;P02768	H0YA55{284-297};P02768{439-452}	0	0	0	A0A087WWT3;A0A0C4DGB6;B7WNR0;C9JKR2;D6RHD5;H0YA55;P02768;P02768-2;P02768-3	73	30.7618	9.4437	158.058
43649@BeWo+exosT_12-PE4.cmpd.rclb.mgf	128.37	673.875	2	0	-0.0007	0	2	PVDR	LGLQNDLFSLAR	AGII		0	22643	P55786	P55786{616-627}	0	0	0	E9PLK3;P55786;P55786-2	76.77	25.3688	7.88606	95.3274
24569@BeWo+exosT_12-PE4.cmpd.rclb.mgf	76.75	547.319	3	0	0.0041	1	2	RYTK	KVPQVSTPTLVEVSR	NLGK		0	21282	H0YA55;P02768	H0YA55{283-297};P02768{438-452}	0	0	0	A0A087WWT3;A0A0C4DGB6;B7WNR0;C9JKR2;D6RHD5;H0YA55;P02768;P02768-2;P02768-3	78.49	28.8846	9.40894	82.5824
14435@BeWo+exosT_12-PE4.cmpd.rclb.mgf	49.73	605.826	2	0	0.0004	0	2	LSLK	LPPNVVEESAR	ASVS		0	20970	P01023	P01023{935-945}	0	0	0	P01023	75.59	22.7493	1.85387	114.872
4639@BeWo+exosT_12-C3.cmpd.rclb.mgf	22.7	578.292	2	0	0.0007	0	2	YAMK	GAGTDDHTLIR	VMVS		0	10231	P08758	P08758{261-271}	0	0	0	D6RBE9;D6RBL5;P08758	72.11	21.3234	4.12494	128.142
30615@BeWo+exosT_24-C4.cmpd.rclb.mgf	91.72	651.375	2	0	-0.0014	0	2	NTPK	TLLENTAITIGR	LGYV		0	39445	Q92973	Q92973{774-785}	0	0	0	O14787-2;Q92973;Q92973-2;Q92973-3;S4R398	81.77	33.2677	5.95861	135.896
10066@BeWo+exosT_24-C1.cmpd.rclb.mgf	39.47	630.292	2	0	0.0005	0	2	ASIK	IDEPLEGSEDR	IITI		0	20125	P61978;P61978-3	P61978{423-433};P61978-3{399-409}	0	0	0	P61978;P61978-2;P61978-3;S4R359	75.78	29.9526	7.60206	110.877
6410@BeWo+exosT_12-C4.cmpd.rclb.mgf	28.65	495.76	2	0	0.0017	0	2	GLIK	GSGTAEVELK	KGAT		0	31790	P14618	P14618{126-135}	0	0	0	H3BQ34;H3BT25;H3BTJ2;H3BTN5;H3BUW1;P14618;P14618-2;P14618-3	78.77	17.7149	2.85387	88.0068
28957@BeWo+exosT_0-PE4.cmpd.rclb.mgf	89.82	743.382	2	0	0.0005	0	2	NFVK	GVVDSDDLPLNVSR	ETLQ		0	27210	P14625	P14625{435-448}	0	0	0	P14625	101.06	29.9475	6.79588	174.143
6900@BeWo+exosT_24-PE3.cmpd.rclb.mgf	28.28	716.813	2	0	-0.0012	0	2	VQVK	GEDEEENNLEVR	ETKI		0	12419	P04843	P04843{90-101}	0	0	0	F8WF32;P04843	102.07	30.3985	4.76955	119.308
8276@BeWo+exosT_24-PE3.cmpd.rclb.mgf	31.88	416.877	3	0	0.0005	0	2	LRVR	FACHSASLTVR	NLPQ	MOD:01214 C3	0	545	Q15233	Q15233{143-153}	0	0	0	C9IZL7;C9JYS8;Q15233;Q15233-2	75.07	27.6882	8.10791	57.5489
63862@BeWo+exosT_24-PE3.cmpd.rclb.mgf	184.85	805.485	2	0	-0.0017	0	2	FLMR	NLALGGGLLLLLAESR	SEGK		0	33121	O15260	O15260{120-135}	0	0	0	B7Z1G8;O15260;O15260-2;Q5T8U5	93.25	24.1893	7.22915	147.28
25011@BeWo+exosT_12-PE1.cmpd.rclb.mgf	81.2	547.319	3	0	0.0031	1	2	RYTK	KVPQVSTPTLVEVSR	NLGK		0	21282	H0YA55;P02768	H0YA55{283-297};P02768{438-452}	0	0	0	A0A087WWT3;A0A0C4DGB6;B7WNR0;C9JKR2;D6RHD5;H0YA55;P02768;P02768-2;P02768-3	74.07	30.4504	10.1612	83.2748
9645@BeWo+exosT_12-PE3.cmpd.rclb.mgf	38.53	506.24	3	0	0.0003	0	2	WISK	QEYDESGPSIVHR	KCL		0	5845	A5A3E0;P0CG38;P0CG39;P63261	A5A3E0{1060-1072};P0CG38{1060-1072};P0CG39{1023-1035};P63261{360-372}	0	0	0	A0A2R8YFE2;A5A3E0;P0CG38;P0CG39;P60709;P63261;Q6S8J3;Q9BYX7	82.63	29.3777	11.0177	66.304
763@BeWo+exosT_24-C4.cmpd.rclb.mgf	12.95	645.8	2	0	0.0003	0	2	GSSR	LEGGSGGDSEVQR	TMLE		0	22267	P62195	P62195{259-271}	0	0	0	J3QQM1;P62195;P62195-2	77.84	24.0443	9.5376	108.42
9670@BeWo+exosT_24-C2.cmpd.rclb.mgf	37.53	656.289	2	0	0.0002	0	2	LHLK	EDQTEYLEER	WVKE		0	27210	P07900;P08238;Q58FF6	P07900{192-201};P08238{187-196};Q58FF6{162-171}	0	0	0	G3V2J8;P07900;P07900-2;P08238;Q58FF6;Q58FF7	72.65	25.1175	4.92082	98.1057
7951@BeWo+exosT_24-C2.cmpd.rclb.mgf	33	530.276	2	0	0.0001	0	2	DYQR	QPDSGISSIR	SFKT		0	12419	P04843	P04843{269-278}	0	0	0	B7Z4L4;P04843	71.64	11.6594	3.10791	62.2411
21658@BeWo+exosT_12-PE4.cmpd.rclb.mgf	69.12	586.847	2	0	-0.002	1	2	SGLK	KQELLEALTK	HFQD		0	23948	P12956	P12956{596-605}	0	0	0	B1AHC9;P12956;P12956-2	77.06	25.3098	6.38722	150.982
20982@BeWo+exosT_12-C4.cmpd.rclb.mgf	67.3	695.347	2	0	0.0003	0	2	LSMK	AALEDTLAETEAR	FGAQ		0	37329	P08727	P08727{318-330}	0	0	0	K7EMS3;P08727	102.13	28.9687	8.76955	161.376
44326@BeWo+exosT_12-C4.cmpd.rclb.mgf	130.42	590.338	3	0	0.0023	0	2	YFAK	ALESPERPFLAILGGAK	VADK		0	17677	P00558	P00558{200-216}	0	0	0	P00558;P00558-2	82.69	36.2468	8.61979	80.8963
13926@BeWo+exosT_24-PE3.cmpd.rclb.mgf	46.72	601.31	3	0	0.0029	0	2	KTGR	VMLGETNPADSKPGTIR	GDFC	MOD:00719 M2	0	880	O60361;P15531;P22392	O60361{74-90};P15531{89-105};P22392{89-105}	0	0	0	E7ERL0;J3KPD9;O60361;P15531;P15531-2;P22392;P22392-2;Q32Q12	74.13	27.8077	9.65758	97.7718
29626@BeWo+exosT_24-PE2.cmpd.rclb.mgf	90.2	652.028	3	0	0.0035	0	2	NELR	VAPEEHPVLLTEAPLNPK	ANRE		0	5845	A0A2R8Y793;P63261	A0A2R8Y793{96-113};P63261{96-113}	0	0	0	A0A2R8Y793;A0A2R8YGF8;E7EVS6;G5E9R0;I3L1U9;I3L3I0;I3L3R2;I3L4N8;J3KT65;K7EM38;P60709;P63261	84.2	34.399	11.2007	83.8578
15285@BeWo+exosT_24-PE4.cmpd.rclb.mgf	51.75	649.838	2	0	-0.0013	0	2	TGTK	VGDPQELNGITR	ALCA		0	14623	P49327	P49327{299-310}	0	0	0	A0A0U1RQF0;P49327	76.43	29.3912	7.65758	143.793
23684@BeWo+exosT_24-C3.cmpd.rclb.mgf	73.37	668.353	2	0	-0.0007	0	2	YPDR	IMNTFSVVPSPK	VSDT	MOD:00719 M2	0	21880	P07437;P68371;Q13509	P07437{163-174};P68371{163-174};Q13509{163-174}	0	0	0	A0A0B4J269;G3V2A3;M0QYM7;M0R042;M0R2D3;P04350;P07437;P68371;Q13509;Q13509-2;Q5JP53;Q5ST81	74.23	30.5739	6.18709	130.201
44785@BeWo+exosT_12-C3.cmpd.rclb.mgf	130.15	973.507	2	0	-0.0018	0	2	KVTK	LQVELDNVTGLLSQSDSK	SSKL		0	16893	P35579	P35579{1278-1295}	0	0	0	P35579	88.42	33.6451	13.2441	144.996
215@BeWo+exosT_24-C1.cmpd.rclb.mgf	12.52	680.808	2	0	-0.0006	0	2	SDSR	AQAVSEDAGGNEGR	AAEA		0	39936	P55884	P55884{121-134}	0	0	0	C9JZG1;P55884;P55884-2	85.64	28.5674	12.284	164.459
35272@BeWo+exosT_12-C4.cmpd.rclb.mgf	105.72	895.951	2	0	0.0007	0	2	SLEK	SYELPDGQVITIGNER	FRCP		0	5845	A0A2R8Y793;A5A3E0;P63261;P68032;P68133;Q562R1	A0A2R8Y793{223-238};A5A3E0{939-954};P63261{239-254};P68032{241-256};P68133{241-256};Q562R1{240-255}	0	0	0	A0A2R8Y793;A0A2R8YEA7;A5A3E0;P60709;P62736;P63261;P63267;P63267-2;P68032;P68133;Q562R1;Q6S8J3;Q9BYX7	73.92	32.588	7.09151	144.718
22257@BeWo+exosT_12-C4.cmpd.rclb.mgf	70.73	564.84	2	0	-0.0024	0	2	WAIK	LATNAAVTVLR	VDQI		0	36952	P50990	P50990{510-520}	0	0	0	H7C2U0;P50990;P50990-2;P50990-3	72.11	26.607	5.20066	128.013
30643@BeWo+exosT_12-PE3.cmpd.rclb.mgf	94.13	663.854	2	0	0.0014	0	2	AKRK	TVTAMDVVYALK	RQGR	MOD:00719 M5	0	29306	P62805	P62805{81-92}	0	0	0	P62805	74.37	24.8831	5.11351	125.485
8537@BeWo+exosT_0-PE1.cmpd.rclb.mgf	35.23	501.272	2	0	-0.0009	0	2	HILR	VLNTNIDGR	RKIA		0	15538	P62269	P62269{15-23}	0	0	0	A0A0G2JQH2;P62269;Q5GGW2	72.14	28.0033	3.55284	105.791
19068@BeWo+exosT_12-PE1.cmpd.rclb.mgf	65.5	558.806	2	0	-0.002	0	2	ANGR	QTVSWAVTPK	SLGN		0	20970	P01023	P01023{854-863}	0	0	0	P01023	84.82	15.4161	2.72125	101.602
8865@BeWo+exosT_24-PE3.cmpd.rclb.mgf	33.43	506.241	3	0	0.0035	0	2	WISK	QEYDESGPSIVHR	KCL		0	5845	A5A3E0;P0CG38;P0CG39;P63261	A5A3E0{1060-1072};P0CG38{1060-1072};P0CG39{1023-1035};P63261{360-372}	0	0	0	A0A2R8YFE2;A5A3E0;P0CG38;P0CG39;P60709;P63261;Q6S8J3;Q9BYX7	85.73	29.9915	11.9586	66.2181
20583@BeWo+exosT_24-C2.cmpd.rclb.mgf	66.47	545.628	3	0	0.0009	0	2	EVQK	LQMEAPHIIVGTPGR	VFDM	MOD:00719 M3	0	32679	P60842	P60842{147-161}	0	0	0	J3KS25;J3KSZ0;J3KT12;J3KTB5;J3QKZ9;J3QL43;J3QLN6;J3QR64;J3QS69;P60842;P60842-2	80.76	27.886	8.50864	82.9479
23695@BeWo+exosT_24-PE1.cmpd.rclb.mgf	76.58	826.887	2	0	0.0011	0	2	IVDR	IDNDGDGFVTTEELK	TWIK		0	14890	Q15293	Q15293{91-105}	0	0	0	Q15293;Q15293-2	92.2	34.6305	10.9586	151.53
21478@BeWo+exosT_12-PE4.cmpd.rclb.mgf	68.63	573.634	3	0	0.0029	0	2	ICRR	NLDIERPTYTNLNR	LISQ		0	6196	P68366;Q71U36;Q9BQE3	P68366{216-229};Q71U36{216-229};Q9BQE3{216-229}	0	0	0	C9J2C0;C9JDS9;F5H5D3;F8VQQ4;F8VVB9;P0DPH7;P0DPH7-2;P0DPH8;P68363;P68366;P68366-2;Q6PEY2;Q71U36;Q71U36-2;Q9BQE3;Q9NY65;Q9NY65-2	84.69	31.6839	3.82391	68.3936
28799@BeWo+exosT_12-PE4.cmpd.rclb.mgf	88.07	756.426	2	0	0.0013	0	2	YTKK	VPQVSTPTLVEVSR	NLGK		0	21282	H0YA55;P02768	H0YA55{284-297};P02768{439-452}	0	0	0	A0A087WWT3;A0A0C4DGB6;B7WNR0;C9JKR2;D6RHD5;H0YA55;P02768;P02768-2;P02768-3	91.82	31.9389	7.07572	138.13
27197@BeWo+exosT_24-C1.cmpd.rclb.mgf	85.07	670.81	2	0	-0.0001	0	2	QVLR	GTVTDFPGFDER	ADAE		0	10231	P08758	P08758{7-18}	0	0	0	D6RBE9;D6RCN3;E9PHT9;P08758	72.05	28.2708	5.69897	115.04
42350@BeWo+exosT_0-C2.cmpd.rclb.mgf	126.27	849.935	2	0	0.0012	0	2	IAGR	FTPGTFTNQIQAAFR	EPRL		0	30432	P08865	P08865{103-117}	0	0	0	A0A0C4DG17;C9J9K3;P08865	82.04	31.7426	7.67778	121.167
4409@BeWo+exosT_24-PE4.cmpd.rclb.mgf	23.15	488.729	2	0	0.0008	0	2	GLCK	AGFAGDDAPR	AVFP		0	5845	A0A2R8Y793;A5A3E0;P0CG38;P0CG39;P63261;P68032;P68133	A0A2R8Y793{19-28};A5A3E0{719-728};P0CG38{719-728};P0CG39{682-691};P63261{19-28};P68032{21-30};P68133{21-30}	0	0	0	A0A2R8Y793;A0A2R8YGF8;A5A3E0;A6NL76;B8ZZJ2;C9JFL5;C9JTX5;C9JUM1;C9JZR7;E7EVS6;F6QUT6;F6UVQ4;F8WB63;F8WCH0;G5E9R0;I3L1U9;I3L3I0;I3L3R2;I3L4N8;J3KT65;K7EM38;P0CG38;P0CG39;P60709;P62736;P63261;P63267;P63267-2;P68032;P68133;Q6S8J3	81.17	28.6079	2.74473	130.687
26755@BeWo+exosT_0-C3.cmpd.rclb.mgf	85.92	543.333	2	0	0.0005	0	2	CQFK	LVLLGESAVGK	SSLV		0	6014	P20339;P51148;P61020	P20339{23-33};P51148{24-34};P61020{23-33}	0	0	0	F8VPW9;F8VSF8;F8VUA5;F8VVK3;F8VVZ0;F8VWU4;F8VWZ7;F8WCY6;F8WD79;K7ERI8;K7ERQ8;P20339;P20339-2;P51148;P51148-2;P61020;P61020-2	75.82	25.2123	2.00436	101.488
36102@BeWo+exosT_12-C3.cmpd.rclb.mgf	106.62	713.367	2	0	-0.0012	0	2	DPSR	YISPDQLADLYK	SFIK		0	31166	P06733	P06733{270-281}	0	0	0	A0A2R8Y6G6;P06733;P06733-2	74.25	27.3945	3.95861	117.376
30148@BeWo+exosT_24-PE1.cmpd.rclb.mgf	94	652.029	3	0	0.007	0	2	NELR	VAPEEHPVLLTEAPLNPK	ANRE		0	5845	A0A2R8Y793;P63261	A0A2R8Y793{96-113};P63261{96-113}	0	0	0	A0A2R8Y793;A0A2R8YGF8;E7EVS6;G5E9R0;I3L1U9;I3L3I0;I3L3R2;I3L4N8;J3KT65;K7EM38;P60709;P63261	84.24	31.6685	10.3372	89.4135
52155@BeWo+exosT_24-PE1.cmpd.rclb.mgf	159.97	803.743	3	0	0.0044	0	2	ASLR	FDGALNVDLTEFQTNLVPYPR	IHFP		0	6196	P68366;Q71U36;Q9BQE3	P68366{244-264};Q71U36{244-264};Q9BQE3{244-264}	0	0	0	C9J2C0;C9JDS9;F5H5D3;F8VVB9;P0DPH7;P0DPH7-2;P0DPH8;P68363;P68363-2;P68366;P68366-2;Q6PEY2;Q71U36;Q71U36-2;Q9BQE3;Q9NY65;Q9NY65-2	71.75	32.0352	13.585	125.238
9866@BeWo+exosT_0-PE1.cmpd.rclb.mgf	38.73	506.24	3	0	0.0007	0	2	WISK	QEYDESGPSIVHR	KCL		0	5845	A5A3E0;P0CG38;P0CG39;P63261	A5A3E0{1060-1072};P0CG38{1060-1072};P0CG39{1023-1035};P63261{360-372}	0	0	0	A0A2R8YFE2;A5A3E0;P0CG38;P0CG39;P60709;P63261;Q6S8J3;Q9BYX7	85.13	27.1582	13.2007	58.8747
22108@BeWo+exosT_24-PE4.cmpd.rclb.mgf	69.83	434.234	3	0	0.0007	1	2	LAIR	NDEELNKLLGR	VTIA		0	8901	P04908	P04908{90-100}	0	0	0	P04908;Q7L7L0;Q93077	85.21	23.078	5.25181	52.9039
29128@BeWo+exosT_24-C2.cmpd.rclb.mgf	88.98	580.319	2	0	0.0003	0	2	DLRK	LAVNMVPFPR	LHFF	MOD:00719 M5	0	21880	P07437;P68371;Q13509;Q13885;Q3ZCM7;Q9BUF5;Q9BVA1;Q9H4B7	P07437{253-262};P68371{253-262};Q13509{253-262};Q13885{253-262};Q3ZCM7{253-262};Q9BUF5{253-262};Q9BVA1{253-262};Q9H4B7{253-262}	0	0	0	A0A075B736;A0A0B4J269;A6NNZ2;K7ESM5;P04350;P07437;P68371;Q13509;Q13509-2;Q13885;Q3ZCM7;Q5JP53;Q5SQY0;Q5ST81;Q9BUF5;Q9BVA1;Q9H4B7	84.03	25.8678	4.04096	117.917
29058@BeWo+exosT_24-PE2.cmpd.rclb.mgf	88.7	734.013	3	0	-0.0012	1	2	LFVK	GLSEDTTEETLKESFDGSVR	ARIV		0	40041	P19338	P19338{578-597}	0	0	0	H7BY16;P19338	73.81	32.4434	10.3098	77.6045
22553@BeWo+exosT_12-PE3.cmpd.rclb.mgf	72.75	468.914	3	0	0	0	2	ETSK	YYVTIIDAPGHR	DFIK		0	11907	P68104	P68104{85-96}	0	0	0	A0A087WV01;A0A087WVQ9;A6PW80;P68104;P68104-2;Q5JR01;Q5VTE0	72.78	26.8136	9.67778	57.6455
367@BeWo+exosT_0-PE2.cmpd.rclb.mgf	11.95	489.213	3	0	0.0003	1	2	VYAK	CDSSPDSAEDVRK	VCQD	MOD:01214 C1	0	28467	P02765	P02765{132-144}	0	0	0	P02765	91.49	31.0754	10.1249	68.2048
17738@BeWo+exosT_0-C3.cmpd.rclb.mgf	61.37	777.88	2	0	0.001	0	2	YSYR	QSSATSSFGGLGGGSVR	FGPG		0	37329	P08727	P08727{8-24}	0	0	0	C9JM50;P08727	74.81	28.0866	10.7212	141.141
25177@BeWo+exosT_0-C2.cmpd.rclb.mgf	79.67	547.319	3	0	0.0018	1	2	RYTK	KVPQVSTPTLVEVSR	NLGK		0	21282	H0YA55;P02768	H0YA55{283-297};P02768{438-452}	0	0	0	A0A087WWT3;A0A0C4DGB6;B7WNR0;C9JKR2;D6RHD5;H0YA55;P02768;P02768-2;P02768-3	72.44	30.5391	9.45593	88.9161
14197@BeWo+exosT_0-PE4.cmpd.rclb.mgf	50.67	605.826	2	0	0.0004	0	2	LSLK	LPPNVVEESAR	ASVS		0	20970	P01023	P01023{935-945}	0	0	0	P01023	75.57	27.1992	1.92082	123.539
22394@BeWo+exosT_0-C2.cmpd.rclb.mgf	72.33	520.947	3	0	0.0022	1	2	IFLR	ELISNSSDALDKIR	YESL		0	27210	P07900	P07900{47-60}	0	0	0	G3V2J8;P07900;P07900-2	74.18	29.635	6.33724	55.8863
23838@BeWo+exosT_0-C1.cmpd.rclb.mgf	74.75	609.985	3	0	0.0004	0	2	SLLR	GIYAYGFEKPSAIQQR	AILP		0	32679	P38919;P60842;Q14240	P38919{52-67};P60842{46-61};Q14240{47-62}	0	0	0	E7EMV8;E7EQG2;E9PBH4;F8WE11;I3L3H2;J3KS25;J3KS93;J3KSN7;J3KT04;J3KT12;J3KTB5;J3QKZ9;J3QL43;J3QLN6;J3QQP0;J3QR64;J3QS69;P38919;P60842;P60842-2;Q14240;Q14240-2	74.57	32.5365	7.25181	78.1274
30833@BeWo+exosT_12-C3.cmpd.rclb.mgf	92.15	596.669	3	0	0.0008	1	2	NVLR	IINEPTAAAIAYGLDKK	VGAE		0	7913	P11142;P54652	P11142{172-188};P54652{173-189}	0	0	0	E9PI65;E9PKE3;E9PN89;P11142;P11142-2;P54652	84.07	33.1803	10.5376	107.16
20956@BeWo+exosT_24-PE4.cmpd.rclb.mgf	66.87	748.357	2	0	0.0037	0	2	AVAR	AGGIETIANEYSDR	CTPA		0	31736	P34932	P34932{20-33}	0	0	0	A0A087WTS8;A0A087WYC1;P34932;P34932-2	92.18	28.5543	8.5376	125.309
28369@BeWo+exosT_24-C1.cmpd.rclb.mgf	88.08	668.838	2	0	0.0018	0	2	DNSR	SLDMDSIIAEVK	AQYE	MOD:00719 M4	0	25654	P05787	P05787{253-264}	0	0	0	F8VUG2;P05787;P05787-2	80.22	26.2623	8	155.119
8609@BeWo+exosT_24-C1.cmpd.rclb.mgf	35.63	501.272	2	0	-0.0022	0	2	HILR	VLNTNIDGR	RKIA		0	15538	P62269	P62269{15-23}	0	0	0	A0A0G2JQH2;P62269;Q5GGW2	72.45	26.0302	3.04576	103.665
24796@BeWo+exosT_24-PE3.cmpd.rclb.mgf	75.48	505.975	3	1	0.0048	0	2	MNGR	IVGSKPLYVALAQR	KEER		0	35785	Q13310	Q13310{357-370}	0	0	0	B1ANR0;H0Y5F5;H0YEU6;Q13310;Q13310-2;Q13310-3	71.36	31.2053	8.04096	69.0054
16589@BeWo+exosT_24-PE2.cmpd.rclb.mgf	55.85	621.828	2	0	0.0033	0	2	AGLR	GQLEALQVDGGR	LEAE		0	25654	P08729	P08729{150-161}	0	0	0	P08729	72.16	26.6839	5.74473	121.904
24339@BeWo+exosT_24-C4.cmpd.rclb.mgf	75.2	547.319	3	0	0.0037	1	2	RYTK	KVPQVSTPTLVEVSR	NLGK		0	21282	H0YA55;P02768	H0YA55{283-297};P02768{438-452}	0	0	0	A0A087WWT3;A0A0C4DGB6;B7WNR0;C9JKR2;D6RHD5;H0YA55;P02768;P02768-2;P02768-3	77.29	32.7283	10.7959	84.0322
24676@BeWo+exosT_12-C3.cmpd.rclb.mgf	75.6	547.319	3	0	0.003	1	2	RYTK	KVPQVSTPTLVEVSR	NLGK		0	21282	H0YA55;P02768	H0YA55{283-297};P02768{438-452}	0	0	0	A0A087WWT3;A0A0C4DGB6;B7WNR0;C9JKR2;D6RHD5;H0YA55;P02768;P02768-2;P02768-3	72.6	29.5684	10.3665	83.9928
25893@BeWo+exosT_0-C2.cmpd.rclb.mgf	81.6	518.787	2	0	-0.0021	0	2	NQYK	ATIGADFLTK	EVMV		0	10935	P51149	P51149{39-48}	0	0	0	C9IZZ0;C9J4S4;C9J4V0;C9J592;C9J7D1;C9J8S3;P51149	71.35	21.3619	1.92082	86.9498
18830@BeWo+exosT_12-PE3.cmpd.rclb.mgf	62.93	950.979	2	0	0.0025	0	2	DIVK	GINSSNVENQLQATQAAR	KLLS		0	5503	P52292	P52292{84-101}	0	0	0	J3KS65;J3QLL0;P52292	80.2	27.7575	9.85387	151.859
9725@BeWo+exosT_24-C3.cmpd.rclb.mgf	36.3	565.806	2	0	-0.0008	0	2	RLSR	LATNTSAPDLK	NVRS		0	1905	P27816	P27816{923-933}	0	0	0	B5MEG9;E7EVA0;F8W9U4;H0Y2V1;H7C4C5;P27816;P27816-2;P27816-4;P27816-5;P27816-6	76.49	17.7141	3.33724	83.6745
8026@BeWo+exosT_0-C4.cmpd.rclb.mgf	34.95	624.805	2	0	0.0009	0	2	PVTR	VIGSGCNLDSAR	FRYL	MOD:01214 C6	0	7108	P00338;P07195	P00338{158-169};P07195{159-170}	0	0	0	A0A087WUM2;A0A3B3IS95;A0A5F9ZHM4;A8MW50;F5H155;F5H245;F5H5G7;G3XAP5;P00338;P00338-2;P00338-3;P00338-4;P00338-5;P07195;P07864;Q6ZMR3	73.09	30.3829	10.0132	110.523
6644@BeWo+exosT_12-C4.cmpd.rclb.mgf	29.23	567.785	2	0	-0.0015	0	2	DLVK	VTLTSEEEAR	LKKS		0	7108	P00338	P00338{306-315}	0	0	0	P00338;P00338-3;P00338-4	71.15	27.2521	3.50864	89.6662
59060@BeWo+exosT_12-PE1.cmpd.rclb.mgf	194.25	722.411	3	0	-0.0007	0	2	FKDK	SISTSLPVLDLIDAIAPNAVR	QEMI		0	31658	Q14651	Q14651{546-566}	0	0	0	Q14651	74.6	26.7474	8.79588	105.724
29134@BeWo+exosT_12-C3.cmpd.rclb.mgf	87.6	580.319	2	0	0	0	2	DLRK	LAVNMVPFPR	LHFF	MOD:00719 M5	0	21880	P07437;P68371;Q13509;Q13885;Q3ZCM7;Q9BUF5;Q9BVA1;Q9H4B7	P07437{253-262};P68371{253-262};Q13509{253-262};Q13885{253-262};Q3ZCM7{253-262};Q9BUF5{253-262};Q9BVA1{253-262};Q9H4B7{253-262}	0	0	0	A0A075B736;A0A0B4J269;A6NNZ2;K7ESM5;P04350;P07437;P68371;Q13509;Q13509-2;Q13885;Q3ZCM7;Q5JP53;Q5SQY0;Q5ST81;Q9BUF5;Q9BVA1;Q9H4B7	83.98	26.6621	4.79588	129.271
2730@BeWo+exosT_24-PE4.cmpd.rclb.mgf	18.73	560.775	2	0	-0.0002	0	2	GNEK	ITMQNLNDR	LASY	MOD:00719 M3	0	37329	P19012	P19012{107-115}	0	0	0	K7EQH6;K7ERE3;P13646;P13646-2;P13646-3;P19012	75.99	24.3847	5.60206	108.024
43384@BeWo+exosT_0-C2.cmpd.rclb.mgf	129	673.875	2	0	-0.0005	0	2	PVDR	LGLQNDLFSLAR	AGII		0	22643	P55786	P55786{616-627}	0	0	0	E9PLK3;P55786;P55786-2	72.77	24.9681	6.36653	124.122
2825@BeWo+exosT_24-PE1.cmpd.rclb.mgf	21.45	560.775	2	0	0.0009	0	2	GNEK	ITMQNLNDR	LASY	MOD:00719 M3	0	37329	P19012	P19012{107-115}	0	0	0	K7EQH6;K7ERE3;P13646;P13646-2;P13646-3;P19012	74.13	23.7032	6.65758	119.339
29073@BeWo+exosT_12-PE2.cmpd.rclb.mgf	88.95	515.616	3	0	0.0052	1	2	IFLR	ELISNASDALDKIR	YESL		0	27210	P08238;P14625	P08238{42-55};P14625{103-116}	0	0	0	A0A1W2PRR1;F8W026;P08238;P14625;Q96GW1	118.35	28.932	5.92082	47.7182
28649@BeWo+exosT_12-C2.cmpd.rclb.mgf	88.48	585.846	2	0	-0.0007	0	2	NKKR	IALTDNALIAR	SLGK		0	35555	P18124	P18124{167-177}	0	0	0	A8MUD9;P18124	99.74	28.3522	6.36653	129.157
9755@BeWo+exosT_12-PE2.cmpd.rclb.mgf	37.73	506.24	3	0	0.001	0	2	WISK	QEYDESGPSIVHR	KCL		0	5845	A5A3E0;P0CG38;P0CG39;P63261	A5A3E0{1060-1072};P0CG38{1060-1072};P0CG39{1023-1035};P63261{360-372}	0	0	0	A0A2R8YFE2;A5A3E0;P0CG38;P0CG39;P60709;P63261;Q6S8J3;Q9BYX7	83.74	29.2557	10.6198	58.4365
28865@BeWo+exosT_12-PE3.cmpd.rclb.mgf	89.33	743.382	2	0	0.0011	0	2	NFVK	GVVDSDDLPLNVSR	ETLQ		0	27210	P14625	P14625{435-448}	0	0	0	P14625	106.92	34.5772	8.42022	151.19
9788@BeWo+exosT_0-C1.cmpd.rclb.mgf	37.85	564.581	3	0	0.0012	0	2	FEVK	STAGDTHLGGEDFDNR	MVNH		0	7913	P11142;P54652	P11142{221-236};P54652{224-239}	0	0	0	E9PKE3;E9PN89;P11142;P11142-2;P54652	75.52	30.2005	10.1871	65.4592
21567@BeWo+exosT_12-PE1.cmpd.rclb.mgf	72.17	573.634	3	0	0.0031	0	2	ICRR	NLDIERPTYTNLNR	LISQ		0	6196	P68366;Q71U36;Q9BQE3	P68366{216-229};Q71U36{216-229};Q9BQE3{216-229}	0	0	0	C9J2C0;C9JDS9;F5H5D3;F8VQQ4;F8VVB9;P0DPH7;P0DPH7-2;P0DPH8;P68363;P68366;P68366-2;Q6PEY2;Q71U36;Q71U36-2;Q9BQE3;Q9NY65;Q9NY65-2	71.94	33.9284	5	66.2103
25292@BeWo+exosT_0-C2.cmpd.rclb.mgf	79.97	788.396	2	0	-0.0018	0	2	LEER	ILGADTSVDLEETGR	VLSI		0	19042	P25705	P25705{59-73}	0	0	0	K7EJP1;K7EK77;K7EQH4;K7ERX7;K7ESA0;P25705;P25705-2;P25705-3	76.45	30.3592	7.76955	146.648
36939@BeWo+exosT_24-C3.cmpd.rclb.mgf	108.58	1023.53	2	0	-0.0033	0	2	DKIR	LISLTDENALSGNEELTVK	IKCD		0	27210	P14625	P14625{117-135}	0	0	0	A0A1W2PRR1;P14625;Q96GW1	75.94	29.7998	14.8539	128.476
34326@BeWo+exosT_24-PE1.cmpd.rclb.mgf	105.72	823.443	2	0	-0.0015	0	2	NVLR	VINEPTAAALAYGLDK	SEDK		0	35110	P38646	P38646{219-234}	0	0	0	P38646	75.54	31.7333	7.85387	112.843
32182@BeWo+exosT_24-C1.cmpd.rclb.mgf	98.22	569.957	3	0	0.0003	1	2	LVVR	GQFSTDELVAEVEKR	NRLK		0	25809	P53675;Q00610	P53675{838-852};Q00610{838-852}	0	0	0	A0A087WVQ6;A0A087WX41;P53675;P53675-2;Q00610;Q00610-2	73.94	33.0214	7.52288	55.8962
35115@BeWo+exosT_24-PE1.cmpd.rclb.mgf	108.03	895.951	2	0	0.0016	0	2	SLEK	SYELPDGQVITIGNER	FRCP		0	5845	A0A2R8Y793;A5A3E0;P63261;P68032;P68133;Q562R1	A0A2R8Y793{223-238};A5A3E0{939-954};P63261{239-254};P68032{241-256};P68133{241-256};Q562R1{240-255}	0	0	0	A0A2R8Y793;A0A2R8YEA7;A5A3E0;P60709;P62736;P63261;P63267;P63267-2;P68032;P68133;Q562R1;Q6S8J3;Q9BYX7	78.79	33.5154	10.0605	152.961
30383@BeWo+exosT_0-C2.cmpd.rclb.mgf	93.68	596.67	3	0	0.0041	1	2	NVLR	IINEPTAAAIAYGLDKK	VGAE		0	7913	P11142;P54652	P11142{172-188};P54652{173-189}	0	0	0	E9PI65;E9PKE3;E9PN89;P11142;P11142-2;P54652	86.36	33.627	9.1549	88.9225
433@BeWo+exosT_12-PE4.cmpd.rclb.mgf	11.82	489.213	3	0	0.001	1	2	VYAK	CDSSPDSAEDVRK	VCQD	MOD:01214 C1	0	28467	P02765	P02765{132-144}	0	0	0	P02765	86.63	32.1644	10.7959	66.5625
43093@BeWo+exosT_12-PE1.cmpd.rclb.mgf	130.88	639.027	3	0	0.0008	1	2	VPGK	TFVNITPAEVGVLVGKDR	SSFY		0	17737	P07737	P07737{39-56}	0	0	0	I3L3D5;P07737	77.82	31.1556	10.6778	91.8286
20024@BeWo+exosT_12-C4.cmpd.rclb.mgf	64.72	807.415	2	0	-0.0022	0	2	PTPK	EDGLAQQQTQLNLR	SLLV		0	14623	P49327	P49327{2207-2220}	0	0	0	A0A0U1RQF0;P49327	80.53	29.495	10.1612	127.715
20548@BeWo+exosT_0-C3.cmpd.rclb.mgf	68.87	695.347	2	0	0.0001	0	2	LSMK	AALEDTLAETEAR	FGAQ		0	37329	P08727	P08727{318-330}	0	0	0	K7EMS3;P08727	89.27	28.0342	7.20066	141.884
25123@BeWo+exosT_24-C2.cmpd.rclb.mgf	78.45	547.319	3	0	0.0022	1	2	RYTK	KVPQVSTPTLVEVSR	NLGK		0	21282	H0YA55;P02768	H0YA55{283-297};P02768{438-452}	0	0	0	A0A087WWT3;A0A0C4DGB6;B7WNR0;C9JKR2;D6RHD5;H0YA55;P02768;P02768-2;P02768-3	74.88	31.5379	11.0044	87.9921
34266@BeWo+exosT_24-C1.cmpd.rclb.mgf	103.73	713.882	2	0	-0.0012	0	2	KAGR	LGSTVFVANLDYK	VGWK		0	9020	P52272	P52272{202-214}	0	0	0	A0A087X0X3;M0QYQ7;M0R019;M0R2T0;P52272;P52272-2	74.64	26.9169	5.92082	112.941
29395@BeWo+exosT_0-C3.cmpd.rclb.mgf	92.98	536.324	2	0	-0.0004	0	2	HLFK	LLIIGDSGVGK	SSLL		0	37403	Q15286	Q15286{11-21}	0	0	0	F5H157;Q15286;Q15286-2	75.5	27.7047	0.173925	111.698
6368@BeWo+exosT_0-PE1.cmpd.rclb.mgf	29.6	567.786	2	0	-0.001	0	2	DLVK	VTLTSEEEAR	LKKS		0	7108	P00338	P00338{306-315}	0	0	0	P00338;P00338-3;P00338-4	71.49	28.7327	2.72125	99.7871
31830@BeWo+exosT_0-C1.cmpd.rclb.mgf	95.98	621.856	2	0	-0.0007	0	2	GMTK	ADLINNLGTIAK	SGTK		0	27210	P07900;P08238;Q58FF8	P07900{101-112};P08238{96-107};Q58FF8{96-107}	0	0	0	P07900;P07900-2;P08238;Q14568;Q58FF8	81.69	25.0169	5.284	97.1968
6605@BeWo+exosT_0-C1.cmpd.rclb.mgf	29.55	486.759	2	0	-0.0008	0	2	VTLK	EANEILQR	SKKG		0	18621	P12268;P20839	P12268{196-203};P20839{196-203}	0	0	0	A0A3B3IRL5;C9J381;C9K0R9;E7ETK5;H0Y4R1;P12268;P20839;P20839-2;P20839-3;P20839-4;P20839-5;P20839-6;P20839-7	73.61	13.9724	2.46852	86.7448
26361@BeWo+exosT_0-C3.cmpd.rclb.mgf	84.88	509.92	3	0	0.0006	0	2	EFYK	SLTNDWEDHLAVK	HFSV		0	27210	P07900;P08238	P07900{315-327};P08238{307-319}	0	0	0	P07900;P07900-2;P08238	73.63	27.1125	3.92082	37.1282
28656@BeWo+exosT_0-PE4.cmpd.rclb.mgf	89.02	756.426	2	0	0.0015	0	2	YTKK	VPQVSTPTLVEVSR	NLGK		0	21282	H0YA55;P02768	H0YA55{284-297};P02768{439-452}	0	0	0	A0A087WWT3;A0A0C4DGB6;B7WNR0;C9JKR2;D6RHD5;H0YA55;P02768;P02768-2;P02768-3	74.14	30.6208	7.82391	136.004
17135@BeWo+exosT_24-C1.cmpd.rclb.mgf	58.37	556.28	2	0	-0.0007	0	2	NAQR	QDIAFAYQR	RTKK		0	18411	P07355	P07355{69-77}	0	0	0	H0YKL9;H0YKS4;H0YKV8;H0YKX9;H0YKZ7;H0YLV6;H0YM50;H0YMD0;H0YMM1;H0YMT9;H0YMU9;H0YMW4;H0YN42;P07355;P07355-2	71.22	21.6905	2.3098	103.262
26128@BeWo+exosT_24-PE3.cmpd.rclb.mgf	79.07	509.921	3	0	0.0034	0	2	EFYK	SLTNDWEDHLAVK	HFSV		0	27210	P07900;P08238	P07900{315-327};P08238{307-319}	0	0	0	P07900;P07900-2;P08238	73.48	32.8867	4.45593	42.1648
36125@BeWo+exosT_24-PE1.cmpd.rclb.mgf	110.93	713.368	2	0	0.002	0	2	DPSR	YISPDQLADLYK	SFIK		0	31166	P06733	P06733{270-281}	0	0	0	A0A2R8Y6G6;P06733;P06733-2	78.85	29.1673	5.61979	117.149
4454@BeWo+exosT_0-C1.cmpd.rclb.mgf	23.97	488.728	2	0	0.0001	0	2	GLCK	AGFAGDDAPR	AVFP		0	5845	A0A2R8Y793;A5A3E0;P0CG38;P0CG39;P63261;P68032;P68133	A0A2R8Y793{19-28};A5A3E0{719-728};P0CG38{719-728};P0CG39{682-691};P63261{19-28};P68032{21-30};P68133{21-30}	0	0	0	A0A2R8Y793;A0A2R8YGF8;A5A3E0;A6NL76;B8ZZJ2;C9JFL5;C9JTX5;C9JUM1;C9JZR7;E7EVS6;F6QUT6;F6UVQ4;F8WB63;F8WCH0;G5E9R0;I3L1U9;I3L3I0;I3L3R2;I3L4N8;J3KT65;K7EM38;P0CG38;P0CG39;P60709;P62736;P63261;P63267;P63267-2;P68032;P68133;Q6S8J3	75.44	28.4084	2.04576	131.618
33355@BeWo+exosT_0-C2.cmpd.rclb.mgf	101.88	821.376	2	0	0.0015	0	2	SVIR	DSLLQDGEFSMDLR	TKST	MOD:00719 M11	0	17737	P07737	P07737{76-89}	0	0	0	K7EJ44;P07737	75.36	24.3403	7.1549	110.426
4859@BeWo+exosT_24-C1.cmpd.rclb.mgf	25.75	466.241	2	0	-0.0001	0	2	KTPK	GPSSVEDIK	AKMQ		0	13110	P06748	P06748{240-248}	0	0	0	P06748;P06748-2;P06748-3	74.34	26.0426	2.95861	116.392
30170@BeWo+exosT_24-C4.cmpd.rclb.mgf	90.52	625.343	2	0	-0.0006	0	2	DIHR	AFQSLLTEVNK	AGTQ		0	12094	P50453	P50453{69-79}	0	0	0	P50453	76.3	29.6095	4.49485	100.896
54081@BeWo+exosT_12-PE4.cmpd.rclb.mgf	157.58	868.421	2	0	0.0005	0	2	KPRK	IPNPDFFEDLEPFR	MTPF		0	2069	P27824	P27824{402-415}	0	0	0	P27824;P27824-2;P27824-3	76.95	26.9505	9.79588	124.047
20988@BeWo+exosT_24-PE3.cmpd.rclb.mgf	65.6	424.899	3	0	0.001	1	2	LAIR	NDEELNKLLGK	VTIA		0	8901	P0C0S8	P0C0S8{90-100}	0	0	0	A0A0U1RR32;A0A0U1RRH7;H0YFX9;P0C0S8;P20671;Q16777;Q6FI13;Q96KK5;Q99878;Q9BTM1;Q9BTM1-2	90.2	24.8946	6.56864	50.5615
40488@BeWo+exosT_12-C4.cmpd.rclb.mgf	119.93	781.422	2	0	-0.0013	0	2	YTIK	VLFASQEIPASPFR	VKVD		0	23263	O75369	O75369{823-836}	0	0	0	E7EN95;O75369;O75369-2;O75369-3;O75369-4;O75369-5;O75369-6;O75369-7;O75369-8;O75369-9	85.63	32.0794	6.10791	138.321
6701@BeWo+exosT_24-PE1.cmpd.rclb.mgf	31.55	504.264	3	0	0.0006	1	2	QTPK	IVADKDYSVTANSK	IVVV		0	7108	P07195	P07195{78-91}	0	0	0	A0A3B3IS95;A0A5F9ZHM4;A8MW50;C9J7H8;F5H793;P07195	76.68	28.8823	4.49485	81.4304
24803@BeWo+exosT_12-C1.cmpd.rclb.mgf	77.52	820.473	2	0	0.0002	1	2	RYTK	KVPQVSTPTLVEVSR	NLGK		0	21282	H0YA55;P02768	H0YA55{283-297};P02768{438-452}	0	0	0	A0A087WWT3;A0A0C4DGB6;B7WNR0;C9JKR2;D6RHD5;H0YA55;P02768;P02768-2;P02768-3	71.21	25.807	7.1549	133.233
28223@BeWo+exosT_24-PE2.cmpd.rclb.mgf	86.47	494.938	3	0	-0.0015	1	2	AKRK	TVTAMDVVYALKR	QGRT	MOD:00719 M5	0	29306	P62805	P62805{81-93}	0	0	0	P62805	81.61	31.1346	2.52288	46.1121
4912@BeWo+exosT_12-C4.cmpd.rclb.mgf	24.7	488.729	2	0	0.0005	0	2	GLCK	AGFAGDDAPR	AVFP		0	5845	A0A2R8Y793;A5A3E0;P0CG38;P0CG39;P63261;P68032;P68133	A0A2R8Y793{19-28};A5A3E0{719-728};P0CG38{719-728};P0CG39{682-691};P63261{19-28};P68032{21-30};P68133{21-30}	0	0	0	A0A2R8Y793;A0A2R8YGF8;A5A3E0;A6NL76;B8ZZJ2;C9JFL5;C9JTX5;C9JUM1;C9JZR7;E7EVS6;F6QUT6;F6UVQ4;F8WB63;F8WCH0;G5E9R0;I3L1U9;I3L3I0;I3L3R2;I3L4N8;J3KT65;K7EM38;P0CG38;P0CG39;P60709;P62736;P63261;P63267;P63267-2;P68032;P68133;Q6S8J3	75.46	28.141	2.58503	137.894
15680@BeWo+exosT_24-PE2.cmpd.rclb.mgf	53.38	687.378	2	1	0.0038	0	2	AQVK	AIADTGANVVVTGGK	VADM		0	36952	P50990	P50990{282-296}	0	0	0	H7C4C8;P50990;P50990-2;P50990-3	77.89	33.532	9.07572	117.216
7945@BeWo+exosT_24-PE1.cmpd.rclb.mgf	34.77	624.292	2	0	0.0013	0	2	LTKR	AGELTEDEVER	VITI		0	15538	P62269	P62269{56-66}	0	0	0	P62269	75.97	27.2626	4.79588	97.2609
29888@BeWo+exosT_12-PE3.cmpd.rclb.mgf	92.08	555.355	3	0	0.0018	0	2	WIER	VVIIGAGKPAAVVLQTK	GSPE		0	12331	Q14697	Q14697{892-908}	0	0	0	E9PKU7;F5H6X6;Q14697;Q14697-2	107.88	34.3601	12.1079	95.6121
42580@BeWo+exosT_0-C3.cmpd.rclb.mgf	128.68	849.935	2	0	0.0009	0	2	IAGR	FTPGTFTNQIQAAFR	EPRL		0	30432	P08865	P08865{103-117}	0	0	0	A0A0C4DG17;C9J9K3;P08865	77.83	29.3613	7.58503	105.09
24622@BeWo+exosT_24-C1.cmpd.rclb.mgf	78.25	521.325	2	0	-0.0008	0	2	LDIK	VLQSALAAIR	HARW		0	11785	Q12905	Q12905{197-206}	0	0	0	B4DY09;Q12905	72.55	26.4059	4.3279	125.62
26644@BeWo+exosT_12-C3.cmpd.rclb.mgf	81	616.345	2	0	-0.0003	0	2	CVQR	TLMNLGGLAVAR	DDGL	MOD:00719 M3	0	24903	P37802	P37802{128-139}	0	0	0	P37802;P37802-2;X6RJP6	74.07	29.4294	5.22185	134.677
23538@BeWo+exosT_24-C1.cmpd.rclb.mgf	75.37	760.355	2	0	0	0	2	PQTR	SPDFTNENPLETR	NIAF		0	12758	P05023	P05023{228-240}	0	0	0	P05023;P05023-2;P05023-3;P05023-4	72.21	32.6097	8.88606	160.635
9212@BeWo+exosT_24-C3.cmpd.rclb.mgf	34.98	656.29	2	0	0.0016	0	2	LHLK	EDQTEYLEER	WVKE		0	27210	P07900;P08238;Q58FF6	P07900{192-201};P08238{187-196};Q58FF6{162-171}	0	0	0	G3V2J8;P07900;P07900-2;P08238;Q58FF6;Q58FF7	90.22	20.379	3.50864	93.5886
25189@BeWo+exosT_12-PE2.cmpd.rclb.mgf	78.68	518.823	2	0	-0.0022	0	2	ETQR	LLAEPVPGIK	AEPD		0	1934	P61088	P61088{15-24}	0	0	0	F8VSD4;F8VV71;F8VZ29;P61088;Q5JXB2	72.78	21.1236	1.74473	116.26
45877@BeWo+exosT_24-C4.cmpd.rclb.mgf	133.12	717.416	2	0	-0.0007	0	2	SNFK	VSASPLLYTLIEK	TMQN		0	23449	P02786	P02786{496-508}	0	0	0	G3V0E5;P02786	74.04	27.011	7.29243	140.336
28532@BeWo+exosT_24-C1.cmpd.rclb.mgf	88.5	701.371	2	0	0.0009	0	2	VNKR	IGNLQTDLSDGLR	LIAL		0	23263	O75369	O75369{37-49}	0	0	0	O75369;O75369-2;O75369-3;O75369-4;O75369-5;O75369-6;O75369-8;O75369-9	101.25	30.7875	6.67778	133.349
7821@BeWo+exosT_12-C2.cmpd.rclb.mgf	33.42	774.862	2	0	0.002	0	2	ACMK	SVTEQGAELSNEER	NLLS		0	8296	P63104	P63104{28-41}	0	0	0	E5RGE1;E5RIR4;E7ESK7;E7EVZ2;E7EX29;E9PD24;P63104	75.94	30.5453	8.3279	122.324
4870@BeWo+exosT_12-C2.cmpd.rclb.mgf	25.73	488.728	2	0	0.0003	0	2	GLCK	AGFAGDDAPR	AVFP		0	5845	A0A2R8Y793;A5A3E0;P0CG38;P0CG39;P63261;P68032;P68133	A0A2R8Y793{19-28};A5A3E0{719-728};P0CG38{719-728};P0CG39{682-691};P63261{19-28};P68032{21-30};P68133{21-30}	0	0	0	A0A2R8Y793;A0A2R8YGF8;A5A3E0;A6NL76;B8ZZJ2;C9JFL5;C9JTX5;C9JUM1;C9JZR7;E7EVS6;F6QUT6;F6UVQ4;F8WB63;F8WCH0;G5E9R0;I3L1U9;I3L3I0;I3L3R2;I3L4N8;J3KT65;K7EM38;P0CG38;P0CG39;P60709;P62736;P63261;P63267;P63267-2;P68032;P68133;Q6S8J3	73.56	28.2315	2	132.909
18838@BeWo+exosT_24-C2.cmpd.rclb.mgf	61.83	658.384	2	0	0.0006	0	2	SQGK	VLQATVVAVGSGSK	GKGG		0	16244	P61604;S4R3N1	P61604{41-54};S4R3N1{41-54}	0	0	0	B8ZZL8;P61604;S4R3N1	77.6	27.208	8.30103	133.952
22819@BeWo+exosT_24-C1.cmpd.rclb.mgf	73.47	434.235	3	0	0.0021	1	2	LAIR	NDEELNKLLGR	VTIA		0	8901	P04908	P04908{90-100}	0	0	0	P04908;Q7L7L0;Q93077	81.06	23.8064	5.46852	46.9623
16@BeWo+exosT_12-PE1.cmpd.rclb.mgf	11.72	493.721	4	0	-0.0038	1	2	EGAK	IDASKNEEDEGHSNSSPR	HSEA		0	32727	Q14103	Q14103{68-85}	0	0	0	D6RAF8;D6RD83;Q14103;Q14103-3	74.31	35.3316		54.6531
9367@BeWo+exosT_24-PE4.cmpd.rclb.mgf	36.13	506.24	3	0	0.0015	0	2	WISK	QEYDESGPSIVHR	KCL		0	5845	A5A3E0;P0CG38;P0CG39;P63261	A5A3E0{1060-1072};P0CG38{1060-1072};P0CG39{1023-1035};P63261{360-372}	0	0	0	A0A2R8YFE2;A5A3E0;P0CG38;P0CG39;P60709;P63261;Q6S8J3;Q9BYX7	82.98	27.9419	12.4318	63.9418
21954@BeWo+exosT_12-PE2.cmpd.rclb.mgf	70.2	366.229	3	0	-0.0006	0	2	KVEK	LKPLEVELR	RLED		0	39988	P49755	P49755{144-152}	0	0	0	P49755	71.66	23.3076	2.85387	50.0366
23894@BeWo+exosT_24-PE3.cmpd.rclb.mgf	73.17	547.319	3	0	0.0043	1	2	RYTK	KVPQVSTPTLVEVSR	NLGK		0	21282	H0YA55;P02768	H0YA55{283-297};P02768{438-452}	0	0	0	A0A087WWT3;A0A0C4DGB6;B7WNR0;C9JKR2;D6RHD5;H0YA55;P02768;P02768-2;P02768-3	74.83	31.6544	11.0862	80.8574
17012@BeWo+exosT_24-PE1.cmpd.rclb.mgf	58.85	635.64	3	0	0.0045	0	2	ATYR	SLLEGQEDHYNNLSASK	VL		0	37329	P08727	P08727{382-398}	0	0	0	P08727	85.46	33.8283	11.7959	84.0473
14807@BeWo+exosT_12-C1.cmpd.rclb.mgf	50.83	601.31	3	0	0.0019	0	2	KTGR	VMLGETNPADSKPGTIR	GDFC	MOD:00719 M2	0	880	O60361;P15531;P22392	O60361{74-90};P15531{89-105};P22392{89-105}	0	0	0	E7ERL0;J3KPD9;O60361;P15531;P15531-2;P22392;P22392-2;Q32Q12	94.85	34.0217	8.92082	78.156
28367@BeWo+exosT_24-PE3.cmpd.rclb.mgf	84.85	551.97	3	0	0.0005	0	2	HLAK	VTAEVVLAHLGGGSTSR	ATSF		0	12419	P04843	P04843{49-65}	0	0	0	F8WF32;P04843	93.5	34.2728	7.67778	55.5069
28809@BeWo+exosT_0-PE3.cmpd.rclb.mgf	88.82	515.615	3	0	0.0011	1	2	IFLR	ELISNASDALDKIR	YESL		0	27210	P08238;P14625	P08238{42-55};P14625{103-116}	0	0	0	A0A1W2PRR1;F8W026;P08238;P14625;Q96GW1	85.95	29.2445	5.88606	55.31
29083@BeWo+exosT_0-C3.cmpd.rclb.mgf	92.13	470.931	3	0	0.0032	0	2	GTYR	QIFHPEQLITGK	EDAA		0	6196	Q9H853	Q9H853{24-35}	0	0	0	Q9H853	78.26	26.3958	6.92082	59.1093
33252@BeWo+exosT_24-C1.cmpd.rclb.mgf	101.05	757.397	2	0	-0.0007	0	2	RFIR	GVVDSEDIPLNLSR	ELLQ		0	27659	Q12931	Q12931{389-402}	0	0	0	I3L0K7;I3L239;Q12931;Q12931-2	96.09	31.8174	5.79588	152.419
28574@BeWo+exosT_12-PE3.cmpd.rclb.mgf	88.57	756.426	2	0	0.0004	0	2	YTKK	VPQVSTPTLVEVSR	NLGK		0	21282	H0YA55;P02768	H0YA55{284-297};P02768{439-452}	0	0	0	A0A087WWT3;A0A0C4DGB6;B7WNR0;C9JKR2;D6RHD5;H0YA55;P02768;P02768-2;P02768-3	89.85	32.1297	8.52288	149.553
28497@BeWo+exosT_24-PE3.cmpd.rclb.mgf	85.2	515.615	3	0	0.0016	1	2	IFLR	ELISNASDALDKIR	YESL		0	27210	P08238;P14625	P08238{42-55};P14625{103-116}	0	0	0	A0A1W2PRR1;F8W026;P08238;P14625;Q96GW1	72.07	28.9459	6.49485	55.9092
2379@BeWo+exosT_12-PE1.cmpd.rclb.mgf	21.3	533.746	2	0	0	0	2	QQGK	ADLSAMSAER	DLCL	MOD:00719 M6	0	12094	P50453	P50453{298-307}	0	0	0	P50453	73.26	19.0234	5.25181	123.123
9531@BeWo+exosT_0-PE2.cmpd.rclb.mgf	36.92	506.24	3	0	0.0001	0	2	WISK	QEYDESGPSIVHR	KCL		0	5845	A5A3E0;P0CG38;P0CG39;P63261	A5A3E0{1060-1072};P0CG38{1060-1072};P0CG39{1023-1035};P63261{360-372}	0	0	0	A0A2R8YFE2;A5A3E0;P0CG38;P0CG39;P60709;P63261;Q6S8J3;Q9BYX7	76.93	30.2901	11.1249	63.2089
25068@BeWo+exosT_0-PE4.cmpd.rclb.mgf	79.53	547.319	3	0	0.004	1	2	RYTK	KVPQVSTPTLVEVSR	NLGK		0	21282	H0YA55;P02768	H0YA55{283-297};P02768{438-452}	0	0	0	A0A087WWT3;A0A0C4DGB6;B7WNR0;C9JKR2;D6RHD5;H0YA55;P02768;P02768-2;P02768-3	86.49	34.1735	10.585	98.2359
18934@BeWo+exosT_24-C1.cmpd.rclb.mgf	63.17	492.814	2	0	-0.0006	1	2	GVQR	GLVGEIIKR	FEQK		0	880	P15531;P22392	P15531{19-27};P22392{19-27}	0	0	0	C9K028;E5RHP0;E7ERL0;F6XY72;J3KPD9;P15531;P15531-2;P22392;P22392-2;Q32Q12	74.86	23.4338	1.92082	116.472
45093@BeWo+exosT_24-C3.cmpd.rclb.mgf	130.68	807.455	2	0	0.0005	0	2	ENGK	LVINGNPITIFQER	DPSK		0	13516	P04406	P04406{67-80}	0	0	0	P04406;P04406-2	79.43	34.6456	8.18709	112.934
17486@BeWo+exosT_24-PE4.cmpd.rclb.mgf	57.58	628.845	2	0	-0.0024	0	2	GILK	VPAINVNDSVTK	SKFD		0	25251	P23526	P23526{175-186}	0	0	0	P23526;P23526-2	71.78	32.1527	9.39794	162.042
6268@BeWo+exosT_0-C1.cmpd.rclb.mgf	28.68	567.786	2	0	0.0001	0	2	DLVK	VTLTSEEEAR	LKKS		0	7108	P00338	P00338{306-315}	0	0	0	P00338;P00338-3;P00338-4	77.33	27.2414	2.4318	119.039
25510@BeWo+exosT_0-PE2.cmpd.rclb.mgf	79.07	486.79	2	0	-0.0006	0	2	SLAR	AALQELLSK	GLIK		0	13856	P62851	P62851{86-94}	0	0	0	P62851	80.91	24.4635	0.886057	121.869
14063@BeWo+exosT_0-C2.cmpd.rclb.mgf	50.18	786.916	2	0	0.0001	1	2	YTWR	KLDPGSEETQTLVR	EYFS		0	22607	P26641	P26641{401-414}	0	0	0	P26641;P26641-2	78.72	25.3419	8.60206	137.096
43787@BeWo+exosT_24-PE2.cmpd.rclb.mgf	128.37	710.379	2	0	0.0016	0	2	LESR	LEGLTDEINFLR	QLYE		0	25654	P05787	P05787{214-225}	0	0	0	F8VP67;F8VUG2;F8W1U3;P05787;P05787-2	89.8	29.316	5.52288	127.123
3953@BeWo+exosT_24-PE3.cmpd.rclb.mgf	20.6	580.796	2	0	0.0047	0	2	ILEK	LTQDQDVDVK	YFAQ		0	36243	P30153	P30153{567-576}	0	0	0	B3KQV6;E9PH38;P30153	96.39	18.1358	4.72125	127.639
24579@BeWo+exosT_0-PE3.cmpd.rclb.mgf	77.58	547.319	3	0	0.0044	1	2	RYTK	KVPQVSTPTLVEVSR	NLGK		0	21282	H0YA55;P02768	H0YA55{283-297};P02768{438-452}	0	0	0	A0A087WWT3;A0A0C4DGB6;B7WNR0;C9JKR2;D6RHD5;H0YA55;P02768;P02768-2;P02768-3	89.05	33.1407	9.36653	80.2194
10914@BeWo+exosT_12-C3.cmpd.rclb.mgf	39.2	386.888	3	0	-0.0011	1	2	ALKR	INKELSDLAR	DPPA		0	7842	P61077	P61077{6-15}	0	0	0	D6R933;D6R980;D6R9F6;D6RA11;D6RGD0;D6RIZ3;P61077;P61077-2	77.84	23.8066	2.56864	64.8925
31396@BeWo+exosT_12-PE4.cmpd.rclb.mgf	95.05	621.858	2	0	0.0015	0	2	GMTK	ADLINNLGTIAK	SGTK		0	27210	P07900;P08238;Q58FF8	P07900{101-112};P08238{96-107};Q58FF8{96-107}	0	0	0	P07900;P07900-2;P08238;Q14568;Q58FF8	90.91	27.1251	6.82391	119.461
25085@BeWo+exosT_24-C3.cmpd.rclb.mgf	77.02	924.401	2	0	-0.0043	0	2	IWTR	NPDDITQEEYGEFYK	SLTN		0	27210	P08238	P08238{292-306}	0	0	0	P08238	78.64	31.0039	9.23657	143.297
54200@BeWo+exosT_12-PE3.cmpd.rclb.mgf	159.05	803.743	3	0	0.0048	0	2	ASLR	FDGALNVDLTEFQTNLVPYPR	IHFP		0	6196	P68366;Q71U36;Q9BQE3	P68366{244-264};Q71U36{244-264};Q9BQE3{244-264}	0	0	0	C9J2C0;C9JDS9;F5H5D3;F8VVB9;P0DPH7;P0DPH7-2;P0DPH8;P68363;P68363-2;P68366;P68366-2;Q6PEY2;Q71U36;Q71U36-2;Q9BQE3;Q9NY65;Q9NY65-2	76.72	29.6775	13.9586	130.275
14272@BeWo+exosT_0-C1.cmpd.rclb.mgf	49.57	556.607	3	0	0.0028	1	2	PTIK	IFQKGESPVDYDGGR	TRSD		0	3177	Q15084	Q15084{242-256}	0	0	0	Q15084;Q15084-2;Q15084-3;Q15084-4;Q15084-5	77.66	28.3291	15	71.3187
35172@BeWo+exosT_12-C3.cmpd.rclb.mgf	104.13	895.951	2	0	0.0007	0	2	SLEK	SYELPDGQVITIGNER	FRCP		0	5845	A0A2R8Y793;A5A3E0;P63261;P68032;P68133;Q562R1	A0A2R8Y793{223-238};A5A3E0{939-954};P63261{239-254};P68032{241-256};P68133{241-256};Q562R1{240-255}	0	0	0	A0A2R8Y793;A0A2R8YEA7;A5A3E0;P60709;P62736;P63261;P63267;P63267-2;P68032;P68133;Q562R1;Q6S8J3;Q9BYX7	90.47	33.5555	8.39794	131.575
10653@BeWo+exosT_12-C3.cmpd.rclb.mgf	38.52	672.312	2	0	0.0014	0	2	SVTR	SSTETCYSAIPK	ASSD	MOD:01214 C6	0	23263	O75369	O75369{2496-2507}	0	0	0	A0A0A0MT44;E7EN95;O75369;O75369-2;O75369-3;O75369-6;O75369-7;O75369-8;O75369-9	72.36	23.0809	4.284	93.6364
13934@BeWo+exosT_24-PE3.cmpd.rclb.mgf	46.73	513.924	3	0	0.0025	1	2	DKIR	YESLTDPSKLDSGK	ELHI		0	27210	P07900;P08238;Q58FF8	P07900{61-74};P08238{56-69};Q58FF8{56-69}	0	0	0	G3V2J8;P07900;P07900-2;P08238;Q58FF7;Q58FF8	77.19	30.2993	8.20761	56.7485
37627@BeWo+exosT_0-PE3.cmpd.rclb.mgf	112.95	1004.45	2	0	0.0013	0	2	PSDK	TIGGGDDSFNTFFSETGAGK	HVPR		0	6196	Q71U36;Q9BQE3	Q71U36{41-60};Q9BQE3{41-60}	0	0	0	A0A1W2PQM2;F5H5D3;F8VQQ4;F8VRK0;F8VRZ4;F8VS66;F8VVB9;F8VWV9;F8VX09;F8VXZ7;F8W0F6;P0DPH7;P0DPH7-2;P0DPH8;P68363;P68363-2;Q6PEY2;Q71U36;Q71U36-2;Q9BQE3	84.42	29.661	11.1427	123.968
18605@BeWo+exosT_24-C3.cmpd.rclb.mgf	59.92	950.977	2	0	-0.0015	0	2	DIVK	GINSSNVENQLQATQAAR	KLLS		0	5503	P52292	P52292{84-101}	0	0	0	J3KS65;J3QLL0;P52292	94.44	28.672	11.1805	131.037
26905@BeWo+exosT_24-C4.cmpd.rclb.mgf	81.95	670.809	2	0	-0.0019	0	2	QVLR	GTVTDFPGFDER	ADAE		0	10231	P08758	P08758{7-18}	0	0	0	D6RBE9;D6RCN3;E9PHT9;P08758	88.57	29.5628	4.52288	117.139
42468@BeWo+exosT_0-PE4.cmpd.rclb.mgf	126.43	849.935	2	0	0.0013	0	2	IAGR	FTPGTFTNQIQAAFR	EPRL		0	30432	P08865	P08865{103-117}	0	0	0	A0A0C4DG17;C9J9K3;P08865	94.91	27.8563	7.08619	119.04
4807@BeWo+exosT_12-PE3.cmpd.rclb.mgf	25.87	488.729	2	0	0.0005	0	2	GLCK	AGFAGDDAPR	AVFP		0	5845	A0A2R8Y793;A5A3E0;P0CG38;P0CG39;P63261;P68032;P68133	A0A2R8Y793{19-28};A5A3E0{719-728};P0CG38{719-728};P0CG39{682-691};P63261{19-28};P68032{21-30};P68133{21-30}	0	0	0	A0A2R8Y793;A0A2R8YGF8;A5A3E0;A6NL76;B8ZZJ2;C9JFL5;C9JTX5;C9JUM1;C9JZR7;E7EVS6;F6QUT6;F6UVQ4;F8WB63;F8WCH0;G5E9R0;I3L1U9;I3L3I0;I3L3R2;I3L4N8;J3KT65;K7EM38;P0CG38;P0CG39;P60709;P62736;P63261;P63267;P63267-2;P68032;P68133;Q6S8J3	73.2	27.5399	2.50864	131.541
7387@BeWo+exosT_0-C1.cmpd.rclb.mgf	31.57	566.793	2	0	-0.0005	0	2	YVKR	ALANSLACQGK	YTPS	MOD:01214 C8	0	37574	P04075	P04075{332-342}	0	0	0	H3BR68;J3KPS3;P04075;P04075-2	83.95	23.9225	2.48149	125.765
17333@BeWo+exosT_12-C4.cmpd.rclb.mgf	57.55	635.639	3	0	0.0033	0	2	ATYR	SLLEGQEDHYNNLSASK	VL		0	37329	P08727	P08727{382-398}	0	0	0	P08727	74.86	28.8464	9.65758	73.2586
27728@BeWo+exosT_12-PE4.cmpd.rclb.mgf	85.23	554.324	2	0	-0.0006	0	2	AFGR	VFSGLVSTGLK	VRIM		0	29866	P13639	P13639{416-426}	0	0	0	P13639	85.38	22.0423	4.30103	110.932
14736@BeWo+exosT_0-PE4.cmpd.rclb.mgf	52.13	508.293	2	0	-0.0004	0	2	RFWK	LVLVGDGGTGK	TTFV		0	15287	P62826	P62826{13-23}	0	0	0	B5MDF5;H0YFC6;J3KQE5;P62826	73.02	29.325	3.65758	107.767
34243@BeWo+exosT_24-PE4.cmpd.rclb.mgf	101.87	566.316	2	0	-0.0003	0	2	NGAK	MPILGLGTWK	SPPG	MOD:00719 M1	0	22028	P15121	P15121{13-22}	0	0	0	E9PCX2;E9PEF9;P15121	86.92	20.4881	1.79588	118.411
48602@BeWo+exosT_12-PE3.cmpd.rclb.mgf	143.43	653.666	3	0	0.0006	0	2	NWAK	GHYTEGAELVDSVLDVVR	KEAE		0	21880	P07437;P68371;Q13509;Q13885;Q9BVA1	P07437{104-121};P68371{104-121};Q13509{104-121};Q13885{104-121};Q9BVA1{104-121}	0	0	0	A0A0B4J269;G3V2A3;P07437;P68371;Q13509;Q13509-2;Q13885;Q5JP53;Q5ST81;Q9BVA1	78.06	35.5275	14.0809	131.215
3775@BeWo+exosT_0-C4.cmpd.rclb.mgf	23.95	396.888	3	0	-0.0011	0	2	TGMR	GAFGKPQGTVAR	VHIG		0	4455	P27635	P27635{117-128}	0	0	0	A0A087WV22;F8W7C6;H7C123;H7C2C5;P27635;Q96L21;X1WI28	73.95	26.993	4.11919	61.5452
30026@BeWo+exosT_0-PE1.cmpd.rclb.mgf	92.1	672.891	2	0	-0.0007	0	2	CLWK	GAPTTSLISVAVTK	IIAK		0	34640	P49419-2	P49419-2{191-204}	0	0	0	A0A0J9YWF7;A0A1B0GTG2;A0A1B0GTJ4;A0A1B0GTY9;A0A1B0GUA1;A0A1B0GUY0;A0A1B0GV49;A0A1B0GVU0;A0A1B0GW77;A0A1B0GW82;H0YHM6;P49419;P49419-2;P49419-4	98.73	26.5339	7.74473	115.15
7958@BeWo+exosT_0-C3.cmpd.rclb.mgf	35.37	624.804	2	0	0.0005	0	2	PVTR	VIGSGCNLDSAR	FRYL	MOD:01214 C6	0	7108	P00338;P07195	P00338{158-169};P07195{159-170}	0	0	0	A0A087WUM2;A0A3B3IS95;A0A5F9ZHM4;A8MW50;F5H155;F5H245;F5H5G7;G3XAP5;P00338;P00338-2;P00338-3;P00338-4;P00338-5;P07195;P07864;Q6ZMR3	88.66	29.712	7.76955	130.962
31279@BeWo+exosT_12-PE3.cmpd.rclb.mgf	95.8	663.853	2	0	-0.0003	0	2	AKRK	TVTAMDVVYALK	RQGR	MOD:00719 M5	0	29306	P62805	P62805{81-92}	0	0	0	P62805	108.82	23.2169	4.95861	127.886
24979@BeWo+exosT_24-PE4.cmpd.rclb.mgf	77.35	529.317	2	0	0.0007	0	2	RLVK	ILLLGAGESGK	STFL		0	31445	Q14344	Q14344{51-61}	0	0	0	Q03113;Q14344	73.12	28.8824	1.38722	118.491
37795@BeWo+exosT_24-PE2.cmpd.rclb.mgf	112.15	618.669	3	0	0.004	0	2	FFNR	IGGVQQDTILAEGLHFR	IPWF		0	25455	Q99623	Q99623{55-71}	0	0	0	F5GY37;F5H0C5;F5H2D2;F5H3X6;J3KPX7;Q99623;Q99623-2	79.15	35.4497	15	106.316
9787@BeWo+exosT_24-PE1.cmpd.rclb.mgf	39.65	506.239	3	0	-0.0004	0	2	WISK	QEYDESGPSIVHR	KCL		0	5845	A5A3E0;P0CG38;P0CG39;P63261	A5A3E0{1060-1072};P0CG38{1060-1072};P0CG39{1023-1035};P63261{360-372}	0	0	0	A0A2R8YFE2;A5A3E0;P0CG38;P0CG39;P60709;P63261;Q6S8J3;Q9BYX7	104.77	28.8226	11.5528	60.3054
35081@BeWo+exosT_12-PE1.cmpd.rclb.mgf	108.65	895.951	2	0	0.0022	0	2	SLEK	SYELPDGQVITIGNER	FRCP		0	5845	A0A2R8Y793;A5A3E0;P63261;P68032;P68133;Q562R1	A0A2R8Y793{223-238};A5A3E0{939-954};P63261{239-254};P68032{241-256};P68133{241-256};Q562R1{240-255}	0	0	0	A0A2R8Y793;A0A2R8YEA7;A5A3E0;P60709;P62736;P63261;P63267;P63267-2;P68032;P68133;Q562R1;Q6S8J3;Q9BYX7	73.82	32.5463	10.6383	139.738
43605@BeWo+exosT_0-PE4.cmpd.rclb.mgf	129.48	716.402	2	0	0.001	0	2	QIMK	TGALLLQGFIQDR	AGRM		0	1763	Q07812	Q07812{22-34}	0	0	0	Q07812;Q07812-2;Q07812-5;Q07812-7;Q07812-8	75.26	25.1675	11.0757	127.719
24352@BeWo+exosT_12-C2.cmpd.rclb.mgf	77.03	547.319	3	0	0.0024	1	2	RYTK	KVPQVSTPTLVEVSR	NLGK		0	21282	H0YA55;P02768	H0YA55{283-297};P02768{438-452}	0	0	0	A0A087WWT3;A0A0C4DGB6;B7WNR0;C9JKR2;D6RHD5;H0YA55;P02768;P02768-2;P02768-3	72.54	31.3789	8.01773	103.24
16383@BeWo+exosT_12-C4.cmpd.rclb.mgf	54.98	686.875	2	0	-0.0018	0	2	AQVK	AIADTGANVVVTGGK	VADM		0	36952	P50990	P50990{282-296}	0	0	0	H7C4C8;P50990;P50990-2;P50990-3	77.65	26.4955	9.29243	123.359
28975@BeWo+exosT_12-C3.cmpd.rclb.mgf	87.17	594.331	2	0	0.0009	0	2	MPSK	GPLQSVQVFGR	KKTA		0	14341	P62249	P62249{5-15}	0	0	0	M0R210;M0R3H0;P62249;Q6IPX4	75.83	29.3203	5.85387	133.926
34996@BeWo+exosT_12-C3.cmpd.rclb.mgf	103.37	895.951	2	0	0.0015	0	2	SLEK	SYELPDGQVITIGNER	FRCP		0	5845	A0A2R8Y793;A5A3E0;P63261;P68032;P68133;Q562R1	A0A2R8Y793{223-238};A5A3E0{939-954};P63261{239-254};P68032{241-256};P68133{241-256};Q562R1{240-255}	0	0	0	A0A2R8Y793;A0A2R8YEA7;A5A3E0;P60709;P62736;P63261;P63267;P63267-2;P68032;P68133;Q562R1;Q6S8J3;Q9BYX7	74.86	28.9483	9.4437	152.104
4418@BeWo+exosT_0-PE4.cmpd.rclb.mgf	24.92	488.729	2	0	0.0007	0	2	GLCK	AGFAGDDAPR	AVFP		0	5845	A0A2R8Y793;A5A3E0;P0CG38;P0CG39;P63261;P68032;P68133	A0A2R8Y793{19-28};A5A3E0{719-728};P0CG38{719-728};P0CG39{682-691};P63261{19-28};P68032{21-30};P68133{21-30}	0	0	0	A0A2R8Y793;A0A2R8YGF8;A5A3E0;A6NL76;B8ZZJ2;C9JFL5;C9JTX5;C9JUM1;C9JZR7;E7EVS6;F6QUT6;F6UVQ4;F8WB63;F8WCH0;G5E9R0;I3L1U9;I3L3I0;I3L3R2;I3L4N8;J3KT65;K7EM38;P0CG38;P0CG39;P60709;P62736;P63261;P63267;P63267-2;P68032;P68133;Q6S8J3	77.34	32.3318	2.10237	133.013
15596@BeWo+exosT_24-PE1.cmpd.rclb.mgf	55	750.342	2	0	-0.0003	0	2	WISK	QEYDESGPSIVHR	KCL	MOD:00040 Q1	0	5845	A5A3E0;P0CG38;P0CG39;P63261	A5A3E0{1060-1072};P0CG38{1060-1072};P0CG39{1023-1035};P63261{360-372}	0	0	0	A0A2R8YFE2;A5A3E0;P0CG38;P0CG39;P60709;P63261;Q6S8J3;Q9BYX7	73.37	31.3611	11.4202	143.531
12437@BeWo+exosT_0-C3.cmpd.rclb.mgf	47.13	801.403	2	0	0.0024	0	2	HHVK	QVLVAPGNAGTACSEK	ISNT	MOD:01214 C13	0	31506	P22102	P22102{29-44}	0	0	0	C9JBJ1;C9JKQ7;C9JTV6;C9JZG2;F8WD69;P22102;P22102-2	75.9	26.4249	6.56864	101.388
49346@BeWo+exosT_12-C4.cmpd.rclb.mgf	144.78	653.666	3	0	-0.0012	0	2	NWAK	GHYTEGAELVDSVLDVVR	KEAE		0	21880	P07437;P68371;Q13509;Q13885;Q9BVA1	P07437{104-121};P68371{104-121};Q13509{104-121};Q13885{104-121};Q9BVA1{104-121}	0	0	0	A0A0B4J269;G3V2A3;P07437;P68371;Q13509;Q13509-2;Q13885;Q5JP53;Q5ST81;Q9BVA1	91.18	33.4288	13.4318	118.919
19483@BeWo+exosT_12-C4.cmpd.rclb.mgf	63.27	698.851	2	0	-0.0014	0	2	RFTK	LNESTFDTQITK	KMGY		0	5883	P78527	P78527{1858-1869}	0	0	0	P78527;P78527-2	86.89	30.485	3.23657	97.1198
36007@BeWo+exosT_24-C3.cmpd.rclb.mgf	106.12	870.979	2	0	0.0013	0	2	LAAR	AIVAIENPADVSVISSR	NTGQ		0	30432	P08865	P08865{64-80}	0	0	0	A0A0C4DG17;C9J9K3;F8WD59;P08865	79.43	33.3386	7.02687	144.01
36226@BeWo+exosT_12-C4.cmpd.rclb.mgf	108.42	667.378	2	0	-0.0007	0	2	HLEK	LFVTNDAATILR	ELEV		0	36952	P50990	P50990{63-74}	0	0	0	H7C4C8;P50990;P50990-2	71.33	30.6329	4.25181	113.858
32181@BeWo+exosT_0-C1.cmpd.rclb.mgf	96.95	663.852	2	0	-0.0014	0	2	AKRK	TVTAMDVVYALK	RQGR	MOD:00719 M5	0	29306	P62805	P62805{81-92}	0	0	0	P62805	80.1	23.3773	6.92082	112.766
18494@BeWo+exosT_24-C1.cmpd.rclb.mgf	61.97	605.977	3	0	0.0053	1	2	LEAK	IAQLEEQLDNETKER	QAAC		0	16893	P35579	P35579{1816-1830}	0	0	0	P35579;P35579-2	111.49	37.6114	11.4437	56.3458
24192@BeWo+exosT_24-PE4.cmpd.rclb.mgf	75.28	547.319	3	0	0.0045	1	2	RYTK	KVPQVSTPTLVEVSR	NLGK		0	21282	H0YA55;P02768	H0YA55{283-297};P02768{438-452}	0	0	0	A0A087WWT3;A0A0C4DGB6;B7WNR0;C9JKR2;D6RHD5;H0YA55;P02768;P02768-2;P02768-3	74.94	31.8631	10.4202	85.454
9795@BeWo+exosT_12-C1.cmpd.rclb.mgf	37.63	506.24	3	0	0.0014	0	2	WISK	QEYDESGPSIVHR	KCL		0	5845	A5A3E0;P0CG38;P0CG39;P63261	A5A3E0{1060-1072};P0CG38{1060-1072};P0CG39{1023-1035};P63261{360-372}	0	0	0	A0A2R8YFE2;A5A3E0;P0CG38;P0CG39;P60709;P63261;Q6S8J3;Q9BYX7	85.6	27.8454	11.2007	62.1278
21737@BeWo+exosT_0-PE1.cmpd.rclb.mgf	70.23	636.844	2	0	-0.0005	1	2	LAIR	NDEELNKLLGK	VTIA		0	8901	P0C0S8	P0C0S8{90-100}	0	0	0	A0A0U1RR32;A0A0U1RRH7;H0YFX9;P0C0S8;P20671;Q16777;Q6FI13;Q96KK5;Q99878;Q9BTM1;Q9BTM1-2	89.64	33.3798	8.74473	141.68
15382@BeWo+exosT_24-C2.cmpd.rclb.mgf	52.6	442.591	3	0	0.0031	0	2	KVLR	DNIQGITKPAIR	RLAR		0	29306	P62805	P62805{25-36}	0	0	0	P62805	75.17	26.419	4.92082	60.0658
31805@BeWo+exosT_24-PE3.cmpd.rclb.mgf	94	703.863	2	0	0.0005	0	2	FDSR	GNPTVEVDLFTSK	GLFR		0	31166	P06733	P06733{16-28}	0	0	0	A0A2R8Y6G6;A0A2R8Y798;A0A2R8Y879;A0A2R8YEG5;A0A2R8YEM5;K7EM90;K7ERS8;P06733	83.19	26.9297	6.37675	112.371
2484@BeWo+exosT_24-C4.cmpd.rclb.mgf	17.7	597.282	3	0	0.0016	0	2	SLTK	ATCAPQHGAPGPGPADASK	VVAK	MOD:01214 C3	0	23263	P21333	P21333{2541-2559}	0	0	0	A0A087WWY3;P21333;P21333-2;Q60FE5	78.79	31.5702	15	110.405
15490@BeWo+exosT_12-C2.cmpd.rclb.mgf	53.62	750.343	2	0	0.0012	0	2	WISK	QEYDESGPSIVHR	KCL	MOD:00040 Q1	0	5845	A5A3E0;P0CG38;P0CG39;P63261	A5A3E0{1060-1072};P0CG38{1060-1072};P0CG39{1023-1035};P63261{360-372}	0	0	0	A0A2R8YFE2;A5A3E0;P0CG38;P0CG39;P60709;P63261;Q6S8J3;Q9BYX7	85.81	30.1841	12.5086	139.711
21487@BeWo+exosT_24-PE3.cmpd.rclb.mgf	66.9	817.414	2	0	-0.0009	0	2	LLLK	VNQIGSVTESIQACK	LAQS	MOD:01214 C14	0	31166	P13929	P13929{344-358}	0	0	0	P13929;P13929-2;P13929-3	79.01	28.4822	7.79588	139.186
26896@BeWo+exosT_24-C2.cmpd.rclb.mgf	83.18	632.374	2	0	-0.0032	0	2	LDGR	LQVVDQPLPVR	GGNV		0	14623	P49327	P49327{374-384}	0	0	0	A0A0U1RQF0;P49327	71.3	26.5995	4.01773	120.401
15073@BeWo+exosT_24-C3.cmpd.rclb.mgf	50.47	647.325	2	0	-0.0013	0	2	DGVK	FSASGELGNGNIK	LSQT		0	21049	P12004	P12004{169-181}	0	0	0	P12004	79.24	26.0081	7.46852	119.752
21370@BeWo+exosT_12-C4.cmpd.rclb.mgf	68.35	690.362	2	0	-0.0006	0	2	LRTK	STGGAPTFNVTVTK	TDKT		0	17737	P07737	P07737{92-105}	0	0	0	K7EJ44;P07737	74.57	27.3787	5.4437	112.921
3124@BeWo+exosT_24-C4.cmpd.rclb.mgf	19.4	579.81	2	0	-0.0004	0	2	DKIK	VAQGVSGAVQDK	GSIH		0	18621	P12268	P12268{439-450}	0	0	0	H0Y4R1;P12268	76.75	22.036	7.52288	147.346
7873@BeWo+exosT_24-C1.cmpd.rclb.mgf	33.68	774.861	2	0	0.0002	0	2	ACMK	SVTEQGAELSNEER	NLLS		0	8296	P63104	P63104{28-41}	0	0	0	E5RGE1;E5RIR4;E7ESK7;E7EVZ2;E7EX29;E9PD24;P63104	73.34	25.1841	8.95861	131.739
26421@BeWo+exosT_12-C4.cmpd.rclb.mgf	81.78	918.971	2	0	-0.0008	0	2	PTKK	SQIFSTASDNQPTVTIK	VYEG		0	7913	P11021	P11021{448-464}	0	0	0	P11021	77.13	29.8555	6.25181	141.768
28629@BeWo+exosT_12-PE1.cmpd.rclb.mgf	91.13	604.558	4	0	0.0034	1	2	GPYR	QLFHPEQLITGKEDAANNYAR	GHYT		0	6196	P68366;Q71U36;Q9BQE3	P68366{85-105};Q71U36{85-105};Q9BQE3{85-105}	0	0	0	A0A1W2PQM2;C9J2C0;C9JDL2;C9JEV8;C9JJQ8;C9JQ00;C9K0S6;F5H5D3;F8VQQ4;F8VRZ4;F8VS66;F8VVB9;F8VWV9;F8VX09;P0DPH7;P0DPH7-2;P0DPH8;P68363;P68363-2;P68366;P68366-2;Q71U36;Q71U36-2;Q9BQE3;Q9NY65;Q9NY65-2	86.05	29.7428		79.3483
15067@BeWo+exosT_24-PE3.cmpd.rclb.mgf	49.8	750.342	2	0	-0.0006	0	2	WISK	QEYDESGPSIVHR	KCL	MOD:00040 Q1	0	5845	A5A3E0;P0CG38;P0CG39;P63261	A5A3E0{1060-1072};P0CG38{1060-1072};P0CG39{1023-1035};P63261{360-372}	0	0	0	A0A2R8YFE2;A5A3E0;P0CG38;P0CG39;P60709;P63261;Q6S8J3;Q9BYX7	91.2	30.5575	9.76955	147.743
5019@BeWo+exosT_12-PE1.cmpd.rclb.mgf	28.35	578.292	2	0	0.0006	0	2	YAMK	GAGTDDHTLIR	VMVS		0	10231	P08758	P08758{261-271}	0	0	0	D6RBE9;D6RBL5;P08758	71.31	28.9942	6.20066	151.012
14399@BeWo+exosT_24-C2.cmpd.rclb.mgf	49.92	715.362	2	0	-0.0032	0	2	SKVK	AFGPGLQGGSAGSPAR	FTID		0	23263	P21333	P21333{1072-1087}	0	0	0	A0A087WWY3;P21333;P21333-2;Q60FE5	93.07	29.358	12.7447	146.628
31400@BeWo+exosT_0-PE2.cmpd.rclb.mgf	94.83	593.855	2	0	-0.0017	0	2	RAER	VLELVSITANK	NTCP		0	6286	P34897	P34897{399-409}	0	0	0	H0YIZ0;P34897;P34897-2;P34897-3	72.86	26.1986	3.05552	117.902
20718@BeWo+exosT_0-PE3.cmpd.rclb.mgf	67.5	739.86	2	0	-0.0001	0	2	VTVK	TPAFAESVTEGDVR	WEKD		0	15450	P36957	P36957{75-88}	0	0	0	G3V3F0;G3V5M3;H0YJF9;P36957;Q86SW4	97.15	29.3347	8.30103	157.656
4428@BeWo+exosT_12-C3.cmpd.rclb.mgf	22.17	488.729	2	0	0.0012	0	2	GLCK	AGFAGDDAPR	AVFP		0	5845	A0A2R8Y793;A5A3E0;P0CG38;P0CG39;P63261;P68032;P68133	A0A2R8Y793{19-28};A5A3E0{719-728};P0CG38{719-728};P0CG39{682-691};P63261{19-28};P68032{21-30};P68133{21-30}	0	0	0	A0A2R8Y793;A0A2R8YGF8;A5A3E0;A6NL76;B8ZZJ2;C9JFL5;C9JTX5;C9JUM1;C9JZR7;E7EVS6;F6QUT6;F6UVQ4;F8WB63;F8WCH0;G5E9R0;I3L1U9;I3L3I0;I3L3R2;I3L4N8;J3KT65;K7EM38;P0CG38;P0CG39;P60709;P62736;P63261;P63267;P63267-2;P68032;P68133;Q6S8J3	73.18	29.6349	2.16749	135.113
24864@BeWo+exosT_12-PE4.cmpd.rclb.mgf	77.5	547.319	3	0	0.0036	1	2	RYTK	KVPQVSTPTLVEVSR	NLGK		0	21282	H0YA55;P02768	H0YA55{283-297};P02768{438-452}	0	0	0	A0A087WWT3;A0A0C4DGB6;B7WNR0;C9JKR2;D6RHD5;H0YA55;P02768;P02768-2;P02768-3	83.83	31.3884	9.284	85.3511
30112@BeWo+exosT_24-C2.cmpd.rclb.mgf	91.58	787.059	3	0	0.0006	1	2	VDIR	KDLYANTVLSGGTTMYPGIADR	MQKE	MOD:00719 M15	0	5845	A0A2R8Y793;P63261	A0A2R8Y793{275-296};P63261{291-312}	0	0	0	A0A2R8Y793;P60709;P63261	73.92	39.116	15	131.531
53917@BeWo+exosT_0-PE3.cmpd.rclb.mgf	159.18	852.955	2	0	-0.0001	0	2	KAMK	GLGTDEESILTLLTSR	SNAQ		0	10231	P08758	P08758{30-45}	0	0	0	E9PHT9;P08758	98.86	27.7304	11.1427	155.188
30996@BeWo+exosT_0-PE4.cmpd.rclb.mgf	95.25	657.683	3	0	0.0039	0	2	NFGR	LASTLVHLGEYQAAVDGAR	KANS		0	25809	Q00610	Q00610{1227-1245}	0	0	0	A0A087WVQ6;J3KS13;Q00610;Q00610-2	81.28	30.4054	15	80.2328
12435@BeWo+exosT_12-C3.cmpd.rclb.mgf	43.13	581.291	3	0	0.0043	0	2	VNQK	IGSCTQQDVELHVQK	IYVI	MOD:01214 C4	0	26590	P14868	P14868{127-141}	0	0	0	C9J7S3;C9JLC1;C9JQM9;H7C278;P14868;P14868-2	94.27	32.1627	10.9208	81.0828
24289@BeWo+exosT_24-PE4.cmpd.rclb.mgf	75.53	547.319	3	0	0.0044	1	2	RYTK	KVPQVSTPTLVEVSR	NLGK		0	21282	H0YA55;P02768	H0YA55{283-297};P02768{438-452}	0	0	0	A0A087WWT3;A0A0C4DGB6;B7WNR0;C9JKR2;D6RHD5;H0YA55;P02768;P02768-2;P02768-3	80.48	34.4347	11.2441	82.5267
31839@BeWo+exosT_12-C4.cmpd.rclb.mgf	96.32	621.856	2	0	-0.0008	0	2	GMTK	ADLINNLGTIAK	SGTK		0	27210	P07900;P08238;Q58FF8	P07900{101-112};P08238{96-107};Q58FF8{96-107}	0	0	0	P07900;P07900-2;P08238;Q14568;Q58FF8	75.24	27.7899	7.56864	120.885
47683@BeWo+exosT_0-C3.cmpd.rclb.mgf	143.08	693.884	2	0	0.0016	0	2	QGGR	TGEAIVDAALSALR	QLVK		0	3177	Q15084	Q15084{119-132}	0	0	0	Q15084;Q15084-2;Q15084-3;Q15084-4;Q15084-5	75.28	31.9776	5.24413	158.883
7088@BeWo+exosT_24-PE3.cmpd.rclb.mgf	28.77	662.84	2	0	-0.0001	0	2	VGPR	GNLGAGNGNLQGPR	HMQK		0	3379	P43243	P43243{374-387}	0	0	0	A0A0R4J2E8;A8MXP9;B3KM87;D6R991;D6RAM9;D6RAY2;D6RBI2;D6RE02;D6REM6;D6RIA2;H0Y8T4;P43243;P43243-2	71.69	24.9252	8.14267	116.129
9150@BeWo+exosT_24-C3.cmpd.rclb.mgf	34.82	506.24	3	0	0.0023	0	2	WISK	QEYDESGPSIVHR	KCL		0	5845	A5A3E0;P0CG38;P0CG39;P63261	A5A3E0{1060-1072};P0CG38{1060-1072};P0CG39{1023-1035};P63261{360-372}	0	0	0	A0A2R8YFE2;A5A3E0;P0CG38;P0CG39;P60709;P63261;Q6S8J3;Q9BYX7	98.63	28.7838	12.1487	63.8637
54699@BeWo+exosT_0-C4.cmpd.rclb.mgf	168.5	550.998	3	0	-0.0011	0	2	SALK	SALSGHLETVILGLLK	TPAQ		0	18411	P07355	P07355{89-104}	0	0	0	A6NMY6;H0YKL9;H0YKS4;H0YKX9;H0YKZ7;H0YLV6;H0YM50;H0YMD0;H0YMM1;H0YMT9;H0YMU9;H0YMW4;H0YN42;H0YNP5;P07355;P07355-2	94.04	37.2622	9.72125	85.0877
569@BeWo+exosT_0-PE4.cmpd.rclb.mgf	14.23	847.853	2	0	-0.0026	0	2	AKPR	NQGGYGGSSSSSSYGSGR	RF		0	27762	P09651	P09651{353-370}	0	0	0	A0A2R8Y4L2;F8W6I7;H0YH80;P09651;P09651-2;P09651-3	72.89	32.6757	10.699	147.513
26197@BeWo+exosT_12-PE3.cmpd.rclb.mgf	82.37	683.369	2	0	-0.0004	0	2	KQDR	TLTIVDTGIGMTK	ADLI	MOD:00719 M11	0	27210	P07900	P07900{88-100}	0	0	0	G3V2J8;P07900;P07900-2;Q58FG1	71.75	25.6968	6.08092	113.166
25523@BeWo+exosT_24-C2.cmpd.rclb.mgf	79.5	507.795	2	0	-0.0019	0	2	NSTK	QEILAALEK	GCSF		0	4321	P07602	P07602{430-438}	0	0	0	C9JIZ6;P07602;P07602-2;P07602-3;Q5BJH1	77.32	11.0534	3.50864	82.6901
12971@BeWo+exosT_24-C2.cmpd.rclb.mgf	46.12	432.571	3	0	0.0016	0	2	GIYK	QDLPALEEKPR	NVVF		0	31736	P34932	P34932{186-196}	0	0	0	A0A087WTS8;A0A087WYC1;P34932	89.44	22.1681	5.27572	50.2394
21620@BeWo+exosT_0-C3.cmpd.rclb.mgf	71.78	424.899	3	0	0.0012	1	2	LAIR	NDEELNKLLGK	VTIA		0	8901	P0C0S8	P0C0S8{90-100}	0	0	0	A0A0U1RR32;A0A0U1RRH7;H0YFX9;P0C0S8;P20671;Q16777;Q6FI13;Q96KK5;Q99878;Q9BTM1;Q9BTM1-2	74	23.8646	7.22185	43.7682
7871@BeWo+exosT_12-PE4.cmpd.rclb.mgf	32.37	622.815	2	0	-0.0007	0	2	ICSR	TNQELQEINR	VYKE		0	18411	P07355	P07355{136-145}	0	0	0	A6NMY6;H0YKS4;H0YL33;H0YLE2;H0YM50;H0YMD0;H0YMM1;H0YMU9;H0YN28;H0YN42;H0YN52;H0YNA0;H0YNP5;P07355;P07355-2	72.32	23.892	4.76955	126.519
1979@BeWo+exosT_0-PE3.cmpd.rclb.mgf	18.05	510.253	2	0	-0.0022	0	2	MAK	ISSPTETER	CIES		0	38714	P31949	P31949{4-12}	0	0	0	P31949	72.68	22.7494	2.16115	77.9563
21403@BeWo+exosT_24-C1.cmpd.rclb.mgf	69.75	551.311	2	0	-0.0018	0	2	SDNR	VSGGLEVLAEK	CPNL		0	22022	P39687	P39687{76-86}	0	0	0	H0YN26;O43423;P39687	71.22	24.7459	4.27572	101.578
40830@BeWo+exosT_24-C2.cmpd.rclb.mgf	120.3	640.683	3	1	0.0101	1	2	PELK	TGISDVFAKNDLAVVDVR	IGMT		0	40041	P19338	P19338{325-342}	0	0	0	P19338	89.36	33.2615	13.4815	104.856
17014@BeWo+exosT_12-C4.cmpd.rclb.mgf	56.68	622.33	2	0	-0.0016	0	2	DKVR	ALEAANGELEVK	IRDW		0	37329	P08727	P08727{100-111}	0	0	0	P08727	79.85	26.2168	3.72125	137.627
25231@BeWo+exosT_24-C3.cmpd.rclb.mgf	77.42	689.839	2	0	0.0005	0	2	NAFK	TDTESELDLISR	LSRE		0	4060	P11586	P11586{761-772}	0	0	0	A0A384N5Y3;A0A494C1T2;F5H2F4;P11586;V9GYY3;V9GZ78	95.38	31.6617	6.76955	103.249
5181@BeWo+exosT_0-PE4.cmpd.rclb.mgf	26.92	781.355	2	0	0.0031	0	2	VEMK	LAVDEEENADNNTK	ANVT		0	23449	P02786	P02786{40-53}	0	0	0	F8WBE5;P02786	73.25	23.8921	8.29243	108.741
446@BeWo+exosT_24-PE2.cmpd.rclb.mgf	12.45	463.232	3	0	-0.0002	1	2	KVAK	VSQGVEDGPDTKR	AKLD		0	25728	Q9UBE0	Q9UBE0{184-196}	0	0	0	A0A590UK93;A0A590UKC5;B3KNJ4;M0QX65;M0QYM8;M0R054;Q9UBE0;Q9UBE0-2;Q9UBE0-3	78.25	22.9454	7.65758	60.3177
15640@BeWo+exosT_0-PE4.cmpd.rclb.mgf	54.55	750.342	2	0	0.0004	0	2	WISK	QEYDESGPSIVHR	KCL	MOD:00040 Q1	0	5845	A5A3E0;P0CG38;P0CG39;P63261	A5A3E0{1060-1072};P0CG38{1060-1072};P0CG39{1023-1035};P63261{360-372}	0	0	0	A0A2R8YFE2;A5A3E0;P0CG38;P0CG39;P60709;P63261;Q6S8J3;Q9BYX7	73.35	30.4874	8.85387	148.165
11764@BeWo+exosT_12-PE3.cmpd.rclb.mgf	44.15	587.315	2	0	-0.0015	0	2	EGEK	ISANENSLAVR	STPA		0	28223	Q9UHB6;Q9UHB6-4	Q9UHB6{325-335};Q9UHB6-4{325-335}	0	0	0	F8VQE1;F8VRN8;F8VS07;Q9UHB6;Q9UHB6-2;Q9UHB6-3;Q9UHB6-4;Q9UHB6-5	82.12	23.3249	4.36653	111.769
28621@BeWo+exosT_12-C4.cmpd.rclb.mgf	87.7	668.837	2	0	0.0001	0	2	DNSR	SLDMDSIIAEVK	AQYE	MOD:00719 M4	0	25654	P05787	P05787{253-264}	0	0	0	F8VUG2;P05787;P05787-2	78.53	30.2612	7.76955	130.617
45662@BeWo+exosT_0-PE3.cmpd.rclb.mgf	135.87	605.011	3	0	0.0005	0	2	RSVK	GLVAVITGGASGLGLATAER	LVGQ		0	23889	Q99714	Q99714{10-29}	0	0	0	Q5H928;Q99714;Q99714-2	100.69	30.742	15	104.016
28180@BeWo+exosT_24-C3.cmpd.rclb.mgf	85.15	585.846	2	0	-0.0011	0	2	NKKR	IALTDNALIAR	SLGK		0	35555	P18124	P18124{167-177}	0	0	0	A8MUD9;P18124	99.94	31.2248	6.60206	141.216
28694@BeWo+exosT_24-C3.cmpd.rclb.mgf	86.53	743.382	2	0	0.0005	0	2	NFVK	GVVDSDDLPLNVSR	ETLQ		0	27210	P14625	P14625{435-448}	0	0	0	P14625	101.19	29.7334	6.95861	168.223
26879@BeWo+exosT_0-PE4.cmpd.rclb.mgf	84.35	683.368	2	0	-0.0008	0	2	KQDR	TLTIVDTGIGMTK	ADLI	MOD:00719 M11	0	27210	P07900	P07900{88-100}	0	0	0	G3V2J8;P07900;P07900-2;Q58FG1	73.37	24.2373	9.21467	98.2303
7529@BeWo+exosT_12-C3.cmpd.rclb.mgf	30.25	662.84	2	0	-0.0005	0	2	VGPR	GNLGAGNGNLQGPR	HMQK		0	3379	P43243	P43243{374-387}	0	0	0	A0A0R4J2E8;A8MXP9;B3KM87;D6R991;D6RAM9;D6RAY2;D6RBI2;D6RE02;D6REM6;D6RIA2;H0Y8T4;P43243;P43243-2	96.54	28.5678	7.42022	120.381
17310@BeWo+exosT_12-PE1.cmpd.rclb.mgf	60.83	595.822	2	0	-0.0016	0	2	PVAK	IDATSASVLASR	FDVS		0	24229	P13667	P13667{120-131}	0	0	0	A0A499FI48;P13667	78.74	33.5245	5.58503	129.378
33650@BeWo+exosT_0-C4.cmpd.rclb.mgf	103.02	650.863	2	0	-0.0012	0	2	GTGR	IPDQLVILDMK	HGVE	MOD:00719 M10	0	39988	P49755	P49755{117-127}	0	0	0	G3V2K7;P49755	76.26	19.9269	8.09691	136.791
23803@BeWo+exosT_24-PE4.cmpd.rclb.mgf	74.27	547.319	3	0	0.0038	1	2	RYTK	KVPQVSTPTLVEVSR	NLGK		0	21282	H0YA55;P02768	H0YA55{283-297};P02768{438-452}	0	0	0	A0A087WWT3;A0A0C4DGB6;B7WNR0;C9JKR2;D6RHD5;H0YA55;P02768;P02768-2;P02768-3	86.44	33.4005	12.3188	81.805
28759@BeWo+exosT_0-PE4.cmpd.rclb.mgf	89.28	756.427	2	0	0.002	0	2	YTKK	VPQVSTPTLVEVSR	NLGK		0	21282	H0YA55;P02768	H0YA55{284-297};P02768{439-452}	0	0	0	A0A087WWT3;A0A0C4DGB6;B7WNR0;C9JKR2;D6RHD5;H0YA55;P02768;P02768-2;P02768-3	84.41	31.8353	7.20761	163.743
55253@BeWo+exosT_24-PE2.cmpd.rclb.mgf	160.62	815.433	2	0	-0.0003	0	2	ILGK	SLADELALVDVLEDK	LKGE		0	7108	P07195	P07195{44-58}	0	0	0	A0A3B3IS95;A0A5F9ZHM4;A8MW50;C9J7H8;F5H793;P07195	80.56	25.8314	9.05061	131.877
20976@BeWo+exosT_12-C1.cmpd.rclb.mgf	67.38	695.348	2	0	0.0026	0	2	LSMK	AALEDTLAETEAR	FGAQ		0	37329	P08727	P08727{318-330}	0	0	0	K7EMS3;P08727	96.74	29.6385	7.42022	152.211
13948@BeWo+exosT_24-PE2.cmpd.rclb.mgf	48.7	605.825	2	0	-0.0013	0	2	LSLK	LPPNVVEESAR	ASVS		0	20970	P01023	P01023{935-945}	0	0	0	P01023	80.42	27.1801	1.30103	142.827
32188@BeWo+exosT_0-C1.cmpd.rclb.mgf	96.98	606.005	3	0	0.002	1	2	NVMR	IINEPTAAAIAYGLDKR	EGEK		0	7913	P11021	P11021{198-214}	0	0	0	P11021	95.66	40.2211	10.8239	86.8243
21461@BeWo+exosT_24-PE2.cmpd.rclb.mgf	68.83	417.908	3	0	0.0007	0	2	LRLK	GSGNLEAIHIIK	KLGG		0	18428	P78371	P78371{192-203}	0	0	0	F5GWF6;F8VQ14;P78371;P78371-2	73.83	26.2763	6.40894	59.2461
14026@BeWo+exosT_24-PE1.cmpd.rclb.mgf	50.77	664.828	2	0	0.0003	0	2	QLER	INVYYNEATGGK	YVPR		0	21880	P68371	P68371{47-58}	0	0	0	P68371	75.06	27.4696	6.88606	117.111
19725@BeWo+exosT_0-C3.cmpd.rclb.mgf	66.75	590.815	2	0	0.0004	0	2	GVKR	ISGLIYEETR	GVLK		0	29306	P62805	P62805{47-56}	0	0	0	P62805	75.81	31.3565	3.85387	119.337
9887@BeWo+exosT_12-C1.cmpd.rclb.mgf	37.87	564.581	3	0	0.001	0	2	FEVK	STAGDTHLGGEDFDNR	MVNH		0	7913	P11142;P54652	P11142{221-236};P54652{224-239}	0	0	0	E9PKE3;E9PN89;P11142;P11142-2;P54652	81.74	27.7521	5.49485	73.8398
29628@BeWo+exosT_12-C4.cmpd.rclb.mgf	90.38	505.926	3	0	0.0024	1	2	ALER	FLQDYFDGNLKR	YLKS		0	26207	P30101	P30101{352-363}	0	0	0	P30101	75.62	30.203	6.55284	40.8896
9725@BeWo+exosT_24-C2.cmpd.rclb.mgf	37.68	506.241	3	0	0.0028	0	2	WISK	QEYDESGPSIVHR	KCL		0	5845	A5A3E0;P0CG38;P0CG39;P63261	A5A3E0{1060-1072};P0CG38{1060-1072};P0CG39{1023-1035};P63261{360-372}	0	0	0	A0A2R8YFE2;A5A3E0;P0CG38;P0CG39;P60709;P63261;Q6S8J3;Q9BYX7	79.56	26.6464	10.9586	68.86
9340@BeWo+exosT_0-C2.cmpd.rclb.mgf	37.73	506.24	3	0	0.0012	0	2	WISK	QEYDESGPSIVHR	KCL		0	5845	A5A3E0;P0CG38;P0CG39;P63261	A5A3E0{1060-1072};P0CG38{1060-1072};P0CG39{1023-1035};P63261{360-372}	0	0	0	A0A2R8YFE2;A5A3E0;P0CG38;P0CG39;P60709;P63261;Q6S8J3;Q9BYX7	79.7	29.4969	10.9208	50.7712
15190@BeWo+exosT_24-C1.cmpd.rclb.mgf	53.1	442.591	3	0	0.0031	0	2	KVLR	DNIQGITKPAIR	RLAR		0	29306	P62805	P62805{25-36}	0	0	0	P62805	79.58	27.9339	5	64.5284
41802@BeWo+exosT_0-C3.cmpd.rclb.mgf	126.58	888.409	2	0	0.0004	0	2	ISSK	AMGIMNSFVNDIFER	IAGE	MOD:00719 M2;MOD:00719 M5	0	16233	P58876	P58876{59-73}	0	0	0	O60814;P06899;P23527;P33778;P57053;P58876;P62807;Q16778;Q5QNW6;Q5QNW6-2;Q8N257;Q93079;Q99877;Q99879;Q99880;U3KQK0	75.05	31.9058	10.3188	126.749
35583@BeWo+exosT_24-PE2.cmpd.rclb.mgf	106.22	557.846	2	0	0.0007	0	2	GSSR	VLITTDLLAR	GIDV		0	32679	P60842;Q14240	P60842{325-334};Q14240{326-335}	0	0	0	E7EQG2;P60842;Q14240;Q14240-2	76.17	25.8111	3.4318	91.9946
29035@BeWo+exosT_0-C1.cmpd.rclb.mgf	88.52	585.846	2	0	-0.0011	0	2	NKKR	IALTDNALIAR	SLGK		0	35555	P18124	P18124{167-177}	0	0	0	A8MUD9;P18124	106.97	27.7249	6.3098	135.097
24876@BeWo+exosT_0-C2.cmpd.rclb.mgf	78.83	702.854	2	0	-0.0017	0	2	AYVR	LAPDYDALDVANK	IGII		0	21695	P62750	P62750{140-152}	0	0	0	A8MUS3;H7BY10;K7EJV9;K7EMA7;K7ERT8;P62750	78.23	27.8742	7.33724	106.394
16509@BeWo+exosT_12-C2.cmpd.rclb.mgf	56.37	660.339	2	0	-0.0012	0	2	EDLR	AQIFANTVDNAR	IVLQ		0	37329	P05783	P05783{138-149}	0	0	0	F8VZY9;P05783	82.76	30.5978	4.82391	117.099
13280@BeWo+exosT_24-C3.cmpd.rclb.mgf	45.62	469.752	2	0	0.0018	0	2	VDVK	TTDGYLLR	LFCV		0	6028	P61247	P61247{129-136}	0	0	0	D6R9B6;D6RAS7;D6RAT0;D6RB09;D6RED7;D6RG13;E9PFI5;H0Y8L7;H0Y9Y4;P61247	75.24	15.6172	1.92082	87.2593
10560@BeWo+exosT_24-C3.cmpd.rclb.mgf	38.52	447.241	2	0	0.0014	0	2	NAQR	QEISAAFK	TLFG		0	10231	P08758	P08758{51-58}	0	0	0	E9PHT9;P08758	80.77	8.58841	1	72.4353
20293@BeWo+exosT_0-C3.cmpd.rclb.mgf	68.2	545.628	3	0	0.0006	0	2	EVQK	LQMEAPHIIVGTPGR	VFDM	MOD:00719 M3	0	32679	P60842	P60842{147-161}	0	0	0	J3KS25;J3KSZ0;J3KT12;J3KTB5;J3QKZ9;J3QL43;J3QLN6;J3QR64;J3QS69;P60842;P60842-2	80.16	27.424	8.74473	78.9133
42842@BeWo+exosT_0-PE4.cmpd.rclb.mgf	127.43	639.028	3	0	0.0037	1	2	VPGK	TFVNITPAEVGVLVGKDR	SSFY		0	17737	P07737	P07737{39-56}	0	0	0	I3L3D5;P07737	108.41	34.5274	12.4559	90.0627
46940@BeWo+exosT_24-PE2.cmpd.rclb.mgf	137.52	771.929	2	0	0.0014	0	2	IKTK	GVDEVTIVNILTNR	SNAQ		0	18411	P07355	P07355{50-63}	0	0	0	H0YKL9;H0YKS4;H0YKV8;H0YKX9;H0YKZ7;H0YLV6;H0YMD0;H0YMD9;H0YMM1;H0YMT9;H0YMU9;H0YMW4;H0YN42;P07355;P07355-2	73.88	31.1529	7.56864	136.853
2345@BeWo+exosT_24-PE2.cmpd.rclb.mgf	18.23	584.778	2	1	0.0097	0	2	ENNR	FGGSGSQVDSAR	MNLA		0	7270	Q13200	Q13200{358-369}	0	0	0	Q13200;Q13200-2;Q13200-3	82.32	29.2398	7.13668	122.789
41744@BeWo+exosT_24-C1.cmpd.rclb.mgf	123.92	445.771	2	0	-0.0012	0	2	SHHR	EGLLAIFK	SGGI		0	11103	P14923;P35222	P14923{217-224};P35222{226-233}	0	0	0	A0A2R8Y543;A0A2R8Y5A3;A0A2R8Y5C3;A0A2R8Y5Z1;A0A2R8Y750;A0A2R8Y7Z0;A0A2R8Y804;A0A2R8YCH5;B4DGU4;C9J826;C9JK18;C9JKY1;C9JTX4;P14923;P35222	80.17	4.29207	1.48149	66.5297
35223@BeWo+exosT_0-PE2.cmpd.rclb.mgf	105.58	627.313	2	0	0.0009	0	2	TRAR	FEELNADLFR	GTLD		0	7913	P11142;P54652	P11142{302-311};P54652{305-314}	0	0	0	A8K7Q2;E9PKE3;E9PN89;E9PNE6;P11142;P11142-2;P54652	71.35	27.3149	3.79588	107.657
26800@BeWo+exosT_12-PE1.cmpd.rclb.mgf	86.17	616.345	2	0	-0.0021	0	2	CVQR	TLMNLGGLAVAR	DDGL	MOD:00719 M3	0	24903	P37802	P37802{128-139}	0	0	0	P37802;P37802-2;X6RJP6	81.59	28.1538	6.17393	134.826
13049@BeWo+exosT_12-C1.cmpd.rclb.mgf	46.17	663.357	2	0	0.0001	0	2	ELIK	VLEEANQAINPK	LMQL		0	22470	Q92841	Q92841{536-547}	0	0	0	A0A1W2PQ51;A0A1X7SBZ2;A0A5H1ZRQ2;Q92841;Q92841-1;Q92841-2;Q92841-3	84.02	28.339	5.01773	113.129
31562@BeWo+exosT_24-PE1.cmpd.rclb.mgf	97.9	663.849	2	0	-0.0078	0	2	AKRK	TVTAMDVVYALK	RQGR	MOD:00719 M5	0	29306	P62805	P62805{81-92}	0	0	0	P62805	71.7	23.3221	4.85387	118.966
25190@BeWo+exosT_0-C1.cmpd.rclb.mgf	78.3	820.473	2	0	0.0009	1	2	RYTK	KVPQVSTPTLVEVSR	NLGK		0	21282	H0YA55;P02768	H0YA55{283-297};P02768{438-452}	0	0	0	A0A087WWT3;A0A0C4DGB6;B7WNR0;C9JKR2;D6RHD5;H0YA55;P02768;P02768-2;P02768-3	93.06	25.3535	4.72125	149.873
20707@BeWo+exosT_0-PE1.cmpd.rclb.mgf	67.47	695.347	2	0	-0.0002	0	2	LSMK	AALEDTLAETEAR	FGAQ		0	37329	P08727	P08727{318-330}	0	0	0	K7EMS3;P08727	77.81	31.6753	6.79588	149.764
9859@BeWo+exosT_12-C4.cmpd.rclb.mgf	37.68	506.24	3	0	0.0009	0	2	WISK	QEYDESGPSIVHR	KCL		0	5845	A5A3E0;P0CG38;P0CG39;P63261	A5A3E0{1060-1072};P0CG38{1060-1072};P0CG39{1023-1035};P63261{360-372}	0	0	0	A0A2R8YFE2;A5A3E0;P0CG38;P0CG39;P60709;P63261;Q6S8J3;Q9BYX7	85.46	31.3694	11.301	57.1297
42736@BeWo+exosT_24-C4.cmpd.rclb.mgf	124.07	590.36	2	0	-0.0016	0	2	NMTK	LVLVNAIYFK	GNWK		0	12094	P30740;P50453	P30740{159-168};P50453{159-168}	0	0	0	A0A0C4DGW9;A0A1B0GU38;C9J7N5;H7BXK7;O75830;P30740;P30740-2;P50452;P50452-2;P50453	74.13	21.4883	1.85387	100.169
25564@BeWo+exosT_12-C1.cmpd.rclb.mgf	79.53	547.319	3	0	0.0017	1	2	RYTK	KVPQVSTPTLVEVSR	NLGK		0	21282	H0YA55;P02768	H0YA55{283-297};P02768{438-452}	0	0	0	A0A087WWT3;A0A0C4DGB6;B7WNR0;C9JKR2;D6RHD5;H0YA55;P02768;P02768-2;P02768-3	86.47	33.3783	10.6576	77.6019
1800@BeWo+exosT_12-PE4.cmpd.rclb.mgf	16.12	390.196	3	0	0.0025	0	2	KNIK	LGIHEDSQNR	KKLS		0	27210	P07900	P07900{447-456}	0	0	0	P07900;P07900-2	79.62	24.7653	1.56864	40.5197
33915@BeWo+exosT_12-C4.cmpd.rclb.mgf	102	609.342	2	0	-0.001	0	2	YFLK	IIQLLDDYPK	CFIV		0	12289	P05388	P05388{17-26}	0	0	0	F8VQY6;F8VRK7;F8VS58;F8VU65;F8VWS0;F8VZS0;G3V210;P05388;P05388-2;Q8NHW5	78.29	23.8588	2.16749	96.6188
43538@BeWo+exosT_12-PE3.cmpd.rclb.mgf	128.85	673.876	2	0	0.0004	0	2	PVDR	LGLQNDLFSLAR	AGII		0	22643	P55786	P55786{616-627}	0	0	0	E9PLK3;P55786;P55786-2	71.75	27.1311	10.1805	127.567
26269@BeWo+exosT_24-C4.cmpd.rclb.mgf	80.28	509.921	3	0	0.0022	0	2	EFYK	SLTNDWEDHLAVK	HFSV		0	27210	P07900;P08238	P07900{315-327};P08238{307-319}	0	0	0	P07900;P07900-2;P08238	77.17	30.1451	3.31876	42.4156
43235@BeWo+exosT_0-C1.cmpd.rclb.mgf	127.12	590.36	2	0	-0.0016	0	2	NMTK	LVLVNAIYFK	GNWK		0	12094	P30740;P50453	P30740{159-168};P50453{159-168}	0	0	0	A0A0C4DGW9;A0A1B0GU38;C9J7N5;H7BXK7;O75830;P30740;P30740-2;P50452;P50452-2;P50453	76.32	24.1781	4.38722	93.9103
13019@BeWo+exosT_24-C2.cmpd.rclb.mgf	46.23	720.339	2	0	0.0016	0	2	HLQK	TGTAEMSSILEER	ILGA	MOD:00719 M6	0	19042	P25705	P25705{46-58}	0	0	0	K7ERX7;K7ESA0;P25705;P25705-3	72.7	30.6682	6.88606	103.958
5671@BeWo+exosT_12-PE4.cmpd.rclb.mgf	26.62	617.805	2	0	0	0	2	GWLK	SNVSDAVAQSTR	IIYG		0	33694	P60174	P60174{232-243}	0	0	0	P60174;P60174-1;P60174-4	82.56	30.8476	7.88606	127.216
35605@BeWo+exosT_24-C3.cmpd.rclb.mgf	105.03	553.851	2	0	0.0012	0	2	VDNR	VVLPIEAPIR	MMIT		0	31357	P00403	P00403{142-151}	0	0	0	P00403	79.15	22.4133	2.85387	93.305
15206@BeWo+exosT_0-C2.cmpd.rclb.mgf	53.3	442.59	3	0	0.0011	0	2	KVLR	DNIQGITKPAIR	RLAR		0	29306	P62805	P62805{25-36}	0	0	0	P62805	71.83	27.7155	5.63827	63.887
13627@BeWo+exosT_12-C2.cmpd.rclb.mgf	48.6	537.302	2	0	0.0013	0	2	LRDK	ILGATIENSR	IVLQ		0	37329	P08727	P08727{141-150}	0	0	0	P08727	75.15	29.602	-0.278754	116.252
9684@BeWo+exosT_0-C4.cmpd.rclb.mgf	39.3	506.241	3	0	0.0029	0	2	WISK	QEYDESGPSIVHR	KCL		0	5845	A5A3E0;P0CG38;P0CG39;P63261	A5A3E0{1060-1072};P0CG38{1060-1072};P0CG39{1023-1035};P63261{360-372}	0	0	0	A0A2R8YFE2;A5A3E0;P0CG38;P0CG39;P60709;P63261;Q6S8J3;Q9BYX7	75.73	28.4294	11.8539	76.4762
32645@BeWo+exosT_12-C4.cmpd.rclb.mgf	98.5	630.325	2	0	-0.0012	0	2	TENK	TVTATFGYPFR	LNEA		0	15999	Q16563	Q16563{73-83}	0	0	0	A0A0U1RQT9;C9JYN0;Q16563;Q16563-2	76.76	23.788	3.23657	101.715
58625@BeWo+exosT_12-C2.cmpd.rclb.mgf	171.68	681.354	2	0	0.0001	0	2	AYMR	SLFDYFLTDLK	CSLP		0	33953	Q9NQ88	Q9NQ88{204-214}	0	0	0	A0A0U1RQD1;Q9NQ88	73.32	22.0912	2.48149	70.5449
14186@BeWo+exosT_0-C3.cmpd.rclb.mgf	51.85	605.826	2	0	0.0013	0	2	LSLK	LPPNVVEESAR	ASVS		0	20970	P01023	P01023{935-945}	0	0	0	P01023	80.12	26.1991	2.38722	114.67
17186@BeWo+exosT_12-PE2.cmpd.rclb.mgf	57.48	595.823	2	0	0.0001	0	2	PVAK	IDATSASVLASR	FDVS		0	24229	P13667	P13667{120-131}	0	0	0	A0A499FI48;P13667	81.89	29.4696	4.72125	140.118
6774@BeWo+exosT_12-PE3.cmpd.rclb.mgf	31.02	659.336	2	0	-0.0016	0	2	ETKK	EAQELSQNSAIK	QDAQ		0	25834	Q9NR30	Q9NR30{450-461}	0	0	0	Q9NR30;Q9NR30-2	73.21	19.9331	3.72125	121.808
31156@BeWo+exosT_24-PE2.cmpd.rclb.mgf	94.28	543.318	2	0	-0.0029	0	2	DTAK	ALADVATVLGR	ALYE		0	27567	Q92542	Q92542{486-496}	0	0	0	H0Y6T7;Q92542;Q92542-2	79.8	28.5789	2.85387	122.912
15506@BeWo+exosT_24-PE4.cmpd.rclb.mgf	52.35	550.279	3	0	0.0023	0	2	PGIR	GISEETTTGVHNLYK	MMAN		0	25251	P23526	P23526{152-166}	0	0	0	P23526;P23526-2	77.5	31.9358	9.33724	65.0067
1779@BeWo+exosT_0-PE2.cmpd.rclb.mgf	16.6	669.268	2	0	-0.0004	0	2	VYAK	CDSSPDSAEDVR	KVCQ	MOD:01214 C1	0	28467	P02765	P02765{132-143}	0	0	0	P02765	81.69	30.5159	3.63827	147.645
12546@BeWo+exosT_12-C3.cmpd.rclb.mgf	43.42	597.804	2	0	-0.0007	0	2	NDRK	EAAENSLVAYK	AASD		0	8296	P62258	P62258{143-153}	0	0	0	K7EM20;P62258;P62258-2	76.5	26.0939	3.67778	107.515
26180@BeWo+exosT_0-PE1.cmpd.rclb.mgf	81.93	405.965	4	0	-0.0002	1	2	LLQR	ALEHFTDLYDIKR	AVVH		0	25809	Q00610	Q00610{626-638}	0	0	0	A0A087WVQ6;Q00610;Q00610-2	73.43	25.271		41.2079
26896@BeWo+exosT_0-C2.cmpd.rclb.mgf	84.23	670.81	2	0	-0.001	0	2	QVLR	GTVTDFPGFDER	ADAE		0	10231	P08758	P08758{7-18}	0	0	0	D6RBE9;D6RCN3;E9PHT9;P08758	76	27.3193	4.50864	109.826
20858@BeWo+exosT_12-C2.cmpd.rclb.mgf	67.9	690.363	2	0	0.001	0	2	LRTK	STGGAPTFNVTVTK	TDKT		0	17737	P07737	P07737{92-105}	0	0	0	K7EJ44;P07737	95.79	28.8959	5.74473	129.887
37240@BeWo+exosT_12-C3.cmpd.rclb.mgf	109.72	774.922	2	0	-0.0015	0	2	LNPK	TGLIDYNQLALTAR	LFRP		0	6286	P34897	P34897{201-214}	0	0	0	G3V2Y4;G3V5L0;P34897;P34897-3	80.79	28.2636	5.82391	121.994
36801@BeWo+exosT_12-PE4.cmpd.rclb.mgf	109.88	774.924	2	0	0.0006	0	2	LNPK	TGLIDYNQLALTAR	LFRP		0	6286	P34897	P34897{201-214}	0	0	0	G3V2Y4;G3V5L0;P34897;P34897-3	94.57	28.5828	5.46852	124.483
12696@BeWo+exosT_0-C4.cmpd.rclb.mgf	47.12	597.803	2	0	-0.0025	0	2	NDRK	EAAENSLVAYK	AASD		0	8296	P62258	P62258{143-153}	0	0	0	K7EM20;P62258;P62258-2	72.77	23.382	3.61979	90.4616
42912@BeWo+exosT_12-PE3.cmpd.rclb.mgf	127.17	639.028	3	0	0.0023	1	2	VPGK	TFVNITPAEVGVLVGKDR	SSFY		0	17737	P07737	P07737{39-56}	0	0	0	I3L3D5;P07737	108.41	34.7813	13.4318	75.0929
16645@BeWo+exosT_24-PE4.cmpd.rclb.mgf	55.42	595.822	2	0	-0.0019	0	2	PVAK	IDATSASVLASR	FDVS		0	24229	P13667	P13667{120-131}	0	0	0	A0A499FI48;P13667	90.69	29.3632	5.20761	130.995
50498@BeWo+exosT_24-C2.cmpd.rclb.mgf	146.93	482.927	3	0	-0.0027	1	2	LFGR	DLLDDLKSELTGK	FEKL		0	10231	P08758	P08758{64-76}	0	0	0	E9PHT9;P08758	82.24	28.6475	3.55284	76.4523
15498@BeWo+exosT_0-PE3.cmpd.rclb.mgf	53.65	750.343	2	0	0.0012	0	2	WISK	QEYDESGPSIVHR	KCL	MOD:00040 Q1	0	5845	A5A3E0;P0CG38;P0CG39;P63261	A5A3E0{1060-1072};P0CG38{1060-1072};P0CG39{1023-1035};P63261{360-372}	0	0	0	A0A2R8YFE2;A5A3E0;P0CG38;P0CG39;P60709;P63261;Q6S8J3;Q9BYX7	88.82	30.6566	12.4437	147.626
23846@BeWo+exosT_24-C4.cmpd.rclb.mgf	73.92	820.474	2	0	0.0017	1	2	RYTK	KVPQVSTPTLVEVSR	NLGK		0	21282	H0YA55;P02768	H0YA55{283-297};P02768{438-452}	0	0	0	A0A087WWT3;A0A0C4DGB6;B7WNR0;C9JKR2;D6RHD5;H0YA55;P02768;P02768-2;P02768-3	77.67	24.3681	3.31876	144.723
25974@BeWo+exosT_24-PE1.cmpd.rclb.mgf	82.83	672.842	2	0	-0.0004	0	2	KGQR	ASLEAAIADAEQR	GELA		0	25654	P05787	P05787{329-341}	0	0	0	P05787;P05787-2	74.96	28.4113	7.79588	130.763
7304@BeWo+exosT_0-C4.cmpd.rclb.mgf	33.07	642.819	2	0	0.0007	0	2	IIAK	QGGGGGGGSVPGIER	MGP		0	9020	P52272	P52272{389-403}	0	0	0	A0A087X0X3;M0R019;M0R2T0;P52272;P52272-2	79.04	22.7273	12.3665	133.797
27311@BeWo+exosT_12-PE2.cmpd.rclb.mgf	84.33	683.369	2	0	-0.0007	0	2	KQDR	TLTIVDTGIGMTK	ADLI	MOD:00719 M11	0	27210	P07900	P07900{88-100}	0	0	0	G3V2J8;P07900;P07900-2;Q58FG1	74.65	25.6129	6.12494	113.248
17345@BeWo+exosT_24-C3.cmpd.rclb.mgf	56.53	777.88	2	0	0.0008	0	2	YSYR	QSSATSSFGGLGGGSVR	FGPG		0	37329	P08727	P08727{8-24}	0	0	0	C9JM50;P08727	81.33	32.8779	10.1612	148.37
16478@BeWo+exosT_0-PE4.cmpd.rclb.mgf	56.82	622.331	2	0	0.0014	0	2	DKVR	ALEAANGELEVK	IRDW		0	37329	P08727	P08727{100-111}	0	0	0	P08727	83.44	26.4472	6.04576	149.871
13999@BeWo+exosT_12-C1.cmpd.rclb.mgf	48.65	537.301	2	0	-0.0008	0	2	LRDK	ILGATIENSR	IVLQ		0	37329	P08727	P08727{141-150}	0	0	0	P08727	73.34	29.1829	1.36653	113.13
48967@BeWo+exosT_24-PE2.cmpd.rclb.mgf	143.22	653.666	3	0	0.0014	0	2	NWAK	GHYTEGAELVDSVLDVVR	KEAE		0	21880	P07437;P68371;Q13509;Q13885;Q9BVA1	P07437{104-121};P68371{104-121};Q13509{104-121};Q13885{104-121};Q9BVA1{104-121}	0	0	0	A0A0B4J269;G3V2A3;P07437;P68371;Q13509;Q13509-2;Q13885;Q5JP53;Q5ST81;Q9BVA1	104.88	35.329	13.7212	110.19
25163@BeWo+exosT_0-C3.cmpd.rclb.mgf	81.67	547.319	3	0	0.0033	1	2	RYTK	KVPQVSTPTLVEVSR	NLGK		0	21282	H0YA55;P02768	H0YA55{283-297};P02768{438-452}	0	0	0	A0A087WWT3;A0A0C4DGB6;B7WNR0;C9JKR2;D6RHD5;H0YA55;P02768;P02768-2;P02768-3	77.22	33.4855	11.4202	77.5834
15184@BeWo+exosT_0-PE2.cmpd.rclb.mgf	51.78	442.591	3	0	0.0021	0	2	KVLR	DNIQGITKPAIR	RLAR		0	29306	P62805	P62805{25-36}	0	0	0	P62805	73.66	25.4995	3.67778	54.1673
21608@BeWo+exosT_24-PE2.cmpd.rclb.mgf	69.22	631.354	2	0	-0.0006	0	2	DARR	LTVSSLQESGLK	VNQP		0	23263	P21333	P21333{2335-2346}	0	0	0	A0A087WWY3;P21333;P21333-2;Q60FE5	81.37	26.3699	2.34679	116.515
15106@BeWo+exosT_0-C2.cmpd.rclb.mgf	53.03	442.59	3	0	0.001	0	2	KVLR	DNIQGITKPAIR	RLAR		0	29306	P62805	P62805{25-36}	0	0	0	P62805	72.01	26.0793	4.23657	73.5673
25519@BeWo+exosT_12-C4.cmpd.rclb.mgf	79.37	547.319	3	0	0.004	1	2	RYTK	KVPQVSTPTLVEVSR	NLGK		0	21282	H0YA55;P02768	H0YA55{283-297};P02768{438-452}	0	0	0	A0A087WWT3;A0A0C4DGB6;B7WNR0;C9JKR2;D6RHD5;H0YA55;P02768;P02768-2;P02768-3	81.08	31.0323	11.284	107.459
33386@BeWo+exosT_0-PE3.cmpd.rclb.mgf	101.22	609.342	2	0	-0.0015	0	2	YFLK	IIQLLDDYPK	CFIV		0	12289	P05388	P05388{17-26}	0	0	0	F8VQY6;F8VRK7;F8VS58;F8VU65;F8VWS0;F8VZS0;G3V210;P05388;P05388-2;Q8NHW5	77.98	26.1154	2.79588	105.074
3483@BeWo+exosT_12-PE3.cmpd.rclb.mgf	22.42	350.235	3	0	0.0006	0	2	PKAK	LKPGAPLKPK	LNPK		0	23263	O75369	O75369{242-251}	0	0	0	E7EN95;O75369;O75369-2;O75369-3;O75369-4;O75369-5;O75369-6;O75369-7;O75369-8;O75369-9	71.89	30.9456	0.337242	72.4056
31083@BeWo+exosT_0-C3.cmpd.rclb.mgf	97.48	663.853	2	0	0.0006	0	2	AKRK	TVTAMDVVYALK	RQGR	MOD:00719 M5	0	29306	P62805	P62805{81-92}	0	0	0	P62805	91.32	27.9093	4.3098	129.536
25109@BeWo+exosT_12-C4.cmpd.rclb.mgf	78.23	547.319	3	0	0.0038	1	2	RYTK	KVPQVSTPTLVEVSR	NLGK		0	21282	H0YA55;P02768	H0YA55{283-297};P02768{438-452}	0	0	0	A0A087WWT3;A0A0C4DGB6;B7WNR0;C9JKR2;D6RHD5;H0YA55;P02768;P02768-2;P02768-3	74.95	36.1708	8.88606	80.3198
6117@BeWo+exosT_24-C4.cmpd.rclb.mgf	27.22	567.786	2	0	-0.0011	0	2	DLVK	VTLTSEEEAR	LKKS		0	7108	P00338	P00338{306-315}	0	0	0	P00338;P00338-3;P00338-4	71.36	29.2099	2.33724	100.046
32447@BeWo+exosT_12-PE3.cmpd.rclb.mgf	98.87	718.381	2	0	0.0004	0	2	NIFR	FTQAGSEVSALLGR	IPSA		0	8921	P06576	P06576{311-324}	0	0	0	F8W0P7;H0YH81;P06576	99.86	31.3881	9	128.651
27460@BeWo+exosT_24-C2.cmpd.rclb.mgf	84.65	824.425	2	0	-0.0029	0	2	RKKR	NFILDQTNVSAAAQR	RKMC		0	31718	Q00839	Q00839{576-590}	0	0	0	A0A1W2PP34;A0A1W2PP35;A0A1W2PPH7;A0A1W2PPL4;A0A1W2PPS1;A0A1W2PQ74;A0A1W2PQD4;A0A1W2PQL0;A0A1W2PRZ7;A0A1X7SBS1;Q00839;Q00839-2;Q5RI18	73.11	27.5447	8.19382	135.559
31604@BeWo+exosT_12-PE2.cmpd.rclb.mgf	95.78	621.858	2	0	0.0014	0	2	GMTK	ADLINNLGTIAK	SGTK		0	27210	P07900;P08238;Q58FF8	P07900{101-112};P08238{96-107};Q58FF8{96-107}	0	0	0	P07900;P07900-2;P08238;Q14568;Q58FF8	80.33	29.6426	5.95861	125.906
9601@BeWo+exosT_24-PE1.cmpd.rclb.mgf	39.13	506.239	3	0	-0.0004	0	2	WISK	QEYDESGPSIVHR	KCL		0	5845	A5A3E0;P0CG38;P0CG39;P63261	A5A3E0{1060-1072};P0CG38{1060-1072};P0CG39{1023-1035};P63261{360-372}	0	0	0	A0A2R8YFE2;A5A3E0;P0CG38;P0CG39;P60709;P63261;Q6S8J3;Q9BYX7	104.53	23.9141	9.55284	76.4826
13757@BeWo+exosT_0-C1.cmpd.rclb.mgf	48.18	416.563	3	0	-0.0013	0	2	DTGK	TPVEPEVAIHR	IRIT		0	1161	P60866	P60866{9-19}	0	0	0	E5RIP1;E5RJX2;P60866;P60866-2	75.59	28.2514	11.9586	74.4524
31221@BeWo+exosT_24-C4.cmpd.rclb.mgf	93.32	621.857	2	0	0.0005	0	2	GMTK	ADLINNLGTIAK	SGTK		0	27210	P07900;P08238;Q58FF8	P07900{101-112};P08238{96-107};Q58FF8{96-107}	0	0	0	P07900;P07900-2;P08238;Q14568;Q58FF8	73.72	25.7945	4.38722	137.781
18623@BeWo+exosT_24-PE4.cmpd.rclb.mgf	60.68	570.841	2	0	-0.0002	0	2	LDLK	ATQALVLAPTR	ELAQ		0	32679	P60842	P60842{100-110}	0	0	0	J3KS25;J3KT12;J3KTB5;J3QKZ9;J3QL43;J3QLN6;J3QR64;J3QS69;P60842;P60842-2	79.4	34.1376	5.11919	120.907
31240@BeWo+exosT_24-C4.cmpd.rclb.mgf	93.37	606.005	3	0	0.0037	1	2	NVMR	IINEPTAAAIAYGLDKR	EGEK		0	7913	P11021	P11021{198-214}	0	0	0	P11021	72.2	27.5254	9	86.1478
7826@BeWo+exosT_0-C1.cmpd.rclb.mgf	32.7	523.778	2	0	-0.0007	0	2	GLRK	VIDDTNITR	LQLE		0	37329	P05783	P05783{188-196}	0	0	0	F8VZY9;P05783	71.97	24.5309	4.61979	111.927
25460@BeWo+exosT_24-C4.cmpd.rclb.mgf	78.13	486.79	2	0	-0.0012	0	2	SLAR	AALQELLSK	GLIK		0	13856	P62851	P62851{86-94}	0	0	0	P62851	80.76	24.2184	2.25964	122.945
5342@BeWo+exosT_0-C2.cmpd.rclb.mgf	27.32	617.805	2	0	0.0003	0	2	GWLK	SNVSDAVAQSTR	IIYG		0	33694	P60174	P60174{232-243}	0	0	0	P60174;P60174-1;P60174-4	71.39	29.3452	7.04576	135.134
45034@BeWo+exosT_0-C3.cmpd.rclb.mgf	135.83	807.455	2	0	0.0009	0	2	ENGK	LVINGNPITIFQER	DPSK		0	13516	P04406	P04406{67-80}	0	0	0	P04406;P04406-2	82.28	31.826	8.42022	144.153
36499@BeWo+exosT_24-C3.cmpd.rclb.mgf	107.38	780.905	2	0	0.0004	0	2	CTPK	VDFPQDQLTALTGR	IQEA		0	27599	P40926	P40926{216-229}	0	0	0	G3XAL0;P40926;P40926-2	85.29	28.4834	8.92082	129.52
54006@BeWo+exosT_0-C2.cmpd.rclb.mgf	160.25	644.396	3	0	0.0034	0	2	LLGK	VTIAQGGVLPNIQAVLLPK	KTES		0	8901	P04908;P0C0S8	P04908{101-119};P0C0S8{101-119}	0	0	0	A0A0U1RR32;A0A0U1RRH7;H0YFX9;P04908;P0C0S8;P20671;Q16777;Q6FI13;Q7L7L0;Q93077;Q96KK5;Q99878;Q9BTM1	75.99	26.5224	6.74473	100.928
25267@BeWo+exosT_0-PE4.cmpd.rclb.mgf	80.07	547.319	3	0	0.003	1	2	RYTK	KVPQVSTPTLVEVSR	NLGK		0	21282	H0YA55;P02768	H0YA55{283-297};P02768{438-452}	0	0	0	A0A087WWT3;A0A0C4DGB6;B7WNR0;C9JKR2;D6RHD5;H0YA55;P02768;P02768-2;P02768-3	74.24	30.661	8.69897	79.7708
37317@BeWo+exosT_0-C2.cmpd.rclb.mgf	112.83	618.668	3	0	0.0014	0	2	FFNR	IGGVQQDTILAEGLHFR	IPWF		0	25455	Q99623	Q99623{55-71}	0	0	0	F5GY37;F5H0C5;F5H2D2;F5H3X6;J3KPX7;Q99623;Q99623-2	71.29	29.2061	15	116.304
24859@BeWo+exosT_0-C1.cmpd.rclb.mgf	77.4	521.324	2	0	-0.0014	0	2	LDIK	VLQSALAAIR	HARW		0	11785	Q12905	Q12905{197-206}	0	0	0	B4DY09;Q12905	71.87	20.3878	4.5376	112.861
25302@BeWo+exosT_0-PE1.cmpd.rclb.mgf	79.57	547.319	3	0	0.002	1	2	RYTK	KVPQVSTPTLVEVSR	NLGK		0	21282	H0YA55;P02768	H0YA55{283-297};P02768{438-452}	0	0	0	A0A087WWT3;A0A0C4DGB6;B7WNR0;C9JKR2;D6RHD5;H0YA55;P02768;P02768-2;P02768-3	72.61	29.7239	9.55284	81.7844
29367@BeWo+exosT_0-C1.cmpd.rclb.mgf	89.4	756.426	2	0	0.0008	0	2	YTKK	VPQVSTPTLVEVSR	NLGK		0	21282	H0YA55;P02768	H0YA55{284-297};P02768{439-452}	0	0	0	A0A087WWT3;A0A0C4DGB6;B7WNR0;C9JKR2;D6RHD5;H0YA55;P02768;P02768-2;P02768-3	83.11	32.4582	8.1549	147.592
5093@BeWo+exosT_24-PE3.cmpd.rclb.mgf	23.57	617.805	2	0	-0.0011	0	2	GWLK	SNVSDAVAQSTR	IIYG		0	33694	P60174	P60174{232-243}	0	0	0	P60174;P60174-1;P60174-4	81.94	27.5789	7.03152	121.796
14648@BeWo+exosT_0-PE4.cmpd.rclb.mgf	51.9	602.328	2	0	-0.0011	0	2	AVLK	FAAATGATPIAGR	FTPG		0	30432	P08865	P08865{90-102}	0	0	0	A0A0C4DG17;C9J9K3;F8WD59;P08865	76.93	30.2125	5.79588	139.302
26400@BeWo+exosT_12-C4.cmpd.rclb.mgf	81.72	672.842	2	0	0.0012	0	2	KGQR	ASLEAAIADAEQR	GELA		0	25654	P05787	P05787{329-341}	0	0	0	P05787;P05787-2	83.66	27.9729	4.58503	130.521
43641@BeWo+exosT_12-PE3.cmpd.rclb.mgf	129.12	710.379	2	0	0.0022	0	2	LESR	LEGLTDEINFLR	QLYE		0	25654	P05787	P05787{214-225}	0	0	0	F8VP67;F8VUG2;F8W1U3;P05787;P05787-2	89.26	28.213	4.40894	152.865
25100@BeWo+exosT_0-PE1.cmpd.rclb.mgf	79.05	547.319	3	0	0.0022	1	2	RYTK	KVPQVSTPTLVEVSR	NLGK		0	21282	H0YA55;P02768	H0YA55{283-297};P02768{438-452}	0	0	0	A0A087WWT3;A0A0C4DGB6;B7WNR0;C9JKR2;D6RHD5;H0YA55;P02768;P02768-2;P02768-3	74.72	31.2223	9.22915	85.0032
25658@BeWo+exosT_0-PE3.cmpd.rclb.mgf	80.45	722.879	2	0	-0.0039	0	2	PSGR	FVIGGPQGDAGLTGR	KIIV		0	35645	P31153	P31153{250-264}	0	0	0	P31153;P31153-2	74.29	25.1001	8.21467	111.118
17238@BeWo+exosT_12-C4.cmpd.rclb.mgf	57.3	497.764	2	0	-0.0017	0	2	GCNK	IGNFSTDIK	DSKA		0	31658	P13796	P13796{286-294}	0	0	0	P13796	76.3	25.6477	2.20066	110.306
1150@BeWo+exosT_0-C4.cmpd.rclb.mgf	16.73	544.945	3	0	0	2	2	AVLK	VGGTSDVEVNEKKDR	VTDA		0	5443	P10809	P10809{406-420}	0	0	0	P10809	96.59	24.0361	9.95861	50.1719
34019@BeWo+exosT_0-C1.cmpd.rclb.mgf	102.05	600.34	2	0	-0.0016	0	2	QATK	DAGTIAGLNVLR			0	7913	P11142	P11142{160-171}	0	0	0	E9PI65;E9PK54;E9PKE3;E9PLF4;E9PN89;E9PQK7;E9PQQ4;P11142;P11142-2	71.92	27.859	5.95861	128.812
28339@BeWo+exosT_0-PE3.cmpd.rclb.mgf	87.57	594.33	2	0	-0.0023	0	2	MPSK	GPLQSVQVFGR	KKTA		0	14341	P62249	P62249{5-15}	0	0	0	M0R210;M0R3H0;P62249;Q6IPX4	75.52	26.7754	9.24413	141.789
28839@BeWo+exosT_0-C3.cmpd.rclb.mgf	91.48	756.427	2	0	0.0038	0	2	YTKK	VPQVSTPTLVEVSR	NLGK		0	21282	H0YA55;P02768	H0YA55{284-297};P02768{439-452}	0	0	0	A0A087WWT3;A0A0C4DGB6;B7WNR0;C9JKR2;D6RHD5;H0YA55;P02768;P02768-2;P02768-3	82.56	28.8359	9.25181	153.858
44913@BeWo+exosT_12-PE3.cmpd.rclb.mgf	133.2	807.454	2	0	-0.0008	0	2	ENGK	LVINGNPITIFQER	DPSK		0	13516	P04406	P04406{67-80}	0	0	0	P04406;P04406-2	72.25	30.1135	7.74473	109.634
40930@BeWo+exosT_12-PE4.cmpd.rclb.mgf	121.05	730.903	2	0	-0.0015	0	2	AGGK	ILTFDQLALDSPK	GCGT		0	18566	Q07020	Q07020{120-132}	0	0	0	F8VUA6;G3V203;H0YHA7;J3QQ67;Q07020;Q07020-2	80.52	30.1965	5.10791	109.765
43787@BeWo+exosT_0-PE3.cmpd.rclb.mgf	129.83	1028.48	2	0	-0.0037	0	2	FEVK	STNGDTFLGGEDFDQALLR	HIVK		0	35110	P38646	P38646{266-284}	0	0	0	P38646	71.32	26.0603	14.1308	119.689
27306@BeWo+exosT_24-C4.cmpd.rclb.mgf	82.98	554.324	2	0	-0.0013	0	2	AFGR	VFSGLVSTGLK	VRIM		0	29866	P13639	P13639{416-426}	0	0	0	P13639	76.22	23.9401	3.63827	121.645
29694@BeWo+exosT_12-PE4.cmpd.rclb.mgf	90.48	652.029	3	0	0.007	0	2	NELR	VAPEEHPVLLTEAPLNPK	ANRE		0	5845	A0A2R8Y793;P63261	A0A2R8Y793{96-113};P63261{96-113}	0	0	0	A0A2R8Y793;A0A2R8YGF8;E7EVS6;G5E9R0;I3L1U9;I3L3I0;I3L3R2;I3L4N8;J3KT65;K7EM38;P60709;P63261	84.17	32.414	14.7696	87.2912
45528@BeWo+exosT_12-C3.cmpd.rclb.mgf	132.47	601.016	3	0	-0.002	0	2	ELKK	ALIEVLQPLIAEHQAR	RKEV		0	32225	P23381	P23381{433-448}	0	0	0	P23381;P23381-2	72.96	32.8465	8.63827	77.0829
25402@BeWo+exosT_24-PE2.cmpd.rclb.mgf	79.12	673.37	2	0	-0.0012	0	2	RENK	TAVVVGTITDDVR	VQEV		0	18566	Q07020	Q07020{79-91}	0	0	0	A0A075B7A0;F8VUA6;F8VYV2;G3V203;H0YHA7;J3QQ67;Q07020;Q07020-2	88.28	29.9351	5.19382	137.354
26938@BeWo+exosT_24-C2.cmpd.rclb.mgf	83.28	751.395	2	0	-0.0046	0	2	THLK	VEDVSAVEIVGGATR	IPAV		0	31736	Q92598	Q92598{332-346}	0	0	0	A0A0A0MSM0;Q92598;Q92598-2;Q92598-3;Q92598-4	82.5	30.1134	6.67778	129.923
18743@BeWo+exosT_24-C3.cmpd.rclb.mgf	60.3	570.841	2	0	0.0002	0	2	LDLK	ATQALVLAPTR	ELAQ		0	32679	P60842	P60842{100-110}	0	0	0	J3KS25;J3KT12;J3KTB5;J3QKZ9;J3QL43;J3QLN6;J3QR64;J3QS69;P60842;P60842-2	79.44	30.371	4.88606	121.547
28250@BeWo+exosT_24-C3.cmpd.rclb.mgf	85.33	594.33	2	0	-0.0008	0	2	MPSK	GPLQSVQVFGR	KKTA		0	14341	P62249	P62249{5-15}	0	0	0	M0R210;M0R3H0;P62249;Q6IPX4	72.4	29.1718	5.48149	137.119
23635@BeWo+exosT_0-PE4.cmpd.rclb.mgf	75.75	917.466	2	0	0.0033	0	2	NSLK	IISNASCTTNCLAPLAK	VIHD	MOD:01214 C7;MOD:01214 C11	0	13516	P04406	P04406{146-162}	0	0	0	E7EUT5;P04406;P04406-2	79.47	33.2499	7.85387	133.73
31390@BeWo+exosT_12-C2.cmpd.rclb.mgf	95.82	621.857	2	0	0	0	2	GMTK	ADLINNLGTIAK	SGTK		0	27210	P07900;P08238;Q58FF8	P07900{101-112};P08238{96-107};Q58FF8{96-107}	0	0	0	P07900;P07900-2;P08238;Q14568;Q58FF8	74.29	28.2793	5.40894	133.025
29300@BeWo+exosT_0-C4.cmpd.rclb.mgf	91.05	765.9	2	0	-0.0024	0	2	MAFR	VPTANVSVVDLTCR	LEKP	MOD:01214 C13	0	13516	P04406	P04406{235-248}	0	0	0	E7EUT5;P04406;P04406-2	87.16	31.1159	10.3768	161.024
20138@BeWo+exosT_12-C4.cmpd.rclb.mgf	65.03	566.302	3	0	0.0045	1	2	EYGK	AELEIQKDALEPGQR	VVVV		0	5765	P07741	P07741{108-122}	0	0	0	H3BQB1;H3BQZ9;P07741;P07741-2	89.84	32.8827	12.2596	96.1491
10239@BeWo+exosT_24-C2.cmpd.rclb.mgf	39	565.806	2	0	-0.0015	0	2	RLSR	LATNTSAPDLK	NVRS		0	1905	P27816	P27816{923-933}	0	0	0	B5MEG9;E7EVA0;F8W9U4;H0Y2V1;H7C4C5;P27816;P27816-2;P27816-4;P27816-5;P27816-6	71.51	24.0006	3.24413	96.1898
65275@BeWo+exosT_24-C2.cmpd.rclb.mgf	191.35	803.109	3	0	0.0026	0	2	TEAR	FGAQLAHIQALISGIEAQLGDVR	ADSE		0	37329	P08727	P08727{331-353}	0	0	0	K7EMS3;P08727	72.85	32.6985	14.2218	126.521
43084@BeWo+exosT_24-PE2.cmpd.rclb.mgf	126.47	639.028	3	0	0.0033	1	2	VPGK	TFVNITPAEVGVLVGKDR	SSFY		0	17737	P07737	P07737{39-56}	0	0	0	I3L3D5;P07737	78.54	29.7766	11.8239	92.6715
6750@BeWo+exosT_12-PE1.cmpd.rclb.mgf	32.87	567.786	2	0	-0.0001	0	2	DLVK	VTLTSEEEAR	LKKS		0	7108	P00338	P00338{306-315}	0	0	0	P00338;P00338-3;P00338-4	72.04	28.1187	2.5376	115.923
13714@BeWo+exosT_24-C3.cmpd.rclb.mgf	46.78	689.318	2	0	-0.0019	0	2	GDSR	GGGGNFGPGPGSNFR	GGSD		0	37972	P22626	P22626{214-228}	0	0	0	P22626;P22626-2	71.15	21.7622	6.88606	135.551
13438@BeWo+exosT_0-C4.cmpd.rclb.mgf	49.05	663.839	2	0	-0.0024	0	2	QSTR	IIYGGSVTGATCK	ELAS	MOD:01214 C12	0	33694	P60174	P60174{244-256}	0	0	0	P60174;P60174-1;P60174-4	82.36	27.4676	8.67778	109.738
30931@BeWo+exosT_0-C1.cmpd.rclb.mgf	93.57	625.343	2	0	-0.0013	0	2	DIHR	AFQSLLTEVNK	AGTQ		0	12094	P50453	P50453{69-79}	0	0	0	P50453	73.55	28.207	3.24413	108.686
1282@BeWo+exosT_12-C2.cmpd.rclb.mgf	15.83	452.213	3	0	-0.0007	1	2	MGQK	DSYVGDEAQSKR	GILT		0	5845	A0A2R8Y793;P63261;P68032;P68133	A0A2R8Y793{51-62};P63261{51-62};P68032{53-64};P68133{53-64}	0	0	0	A0A2R8Y793;A0A2R8YGF8;A6NL76;B8ZZJ2;C9JFL5;C9JTX5;C9JUM1;C9JZR7;E7EVS6;F6QUT6;F6UVQ4;F8WB63;G5E9R0;I3L1U9;I3L3I0;I3L3R2;J3KT65;K7EM38;P60709;P62736;P63261;P63267;P68032;P68133	77.18	24.7816	5.22185	47.5559
24540@BeWo+exosT_24-C4.cmpd.rclb.mgf	75.72	547.319	3	0	0.0034	1	2	RYTK	KVPQVSTPTLVEVSR	NLGK		0	21282	H0YA55;P02768	H0YA55{283-297};P02768{438-452}	0	0	0	A0A087WWT3;A0A0C4DGB6;B7WNR0;C9JKR2;D6RHD5;H0YA55;P02768;P02768-2;P02768-3	77.31	30.8195	9.284	88.2498
2115@BeWo+exosT_0-PE1.cmpd.rclb.mgf	18.42	465.755	2	0	0.0018	0	2	EVVK	VGQASEIAR	QTAE		0	36987	Q99459	Q99459{313-321}	0	0	0	Q99459	77.4	10.325	1.92082	88.0827
31656@BeWo+exosT_0-C4.cmpd.rclb.mgf	97.42	663.852	2	0	-0.0012	0	2	AKRK	TVTAMDVVYALK	RQGR	MOD:00719 M5	0	29306	P62805	P62805{81-92}	0	0	0	P62805	73.37	26.467	3.95861	119.945
26937@BeWo+exosT_0-PE2.cmpd.rclb.mgf	82.83	683.369	2	0	-0.0007	0	2	KQDR	TLTIVDTGIGMTK	ADLI	MOD:00719 M11	0	27210	P07900	P07900{88-100}	0	0	0	G3V2J8;P07900;P07900-2;Q58FG1	79.59	26.9734	6.38722	123.044
515@BeWo+exosT_12-C4.cmpd.rclb.mgf	12.33	477.562	3	1	0.0023	0	2	VLSK	IDSEGGVSANHTSR	ATST		0	39727	P51659	P51659{302-315}	0	0	0	A0A2R8Y7L2;A0A2R8YD50;E7EPL9;E7ER27;E7ET17;E7EWE5;G5E9S2;P51659;P51659-2;P51659-3	75.12	26.9387	6.25964	30.1268
28884@BeWo+exosT_12-PE3.cmpd.rclb.mgf	89.38	765.902	2	0	0.0019	0	2	MAFR	VPTANVSVVDLTCR	LEKP	MOD:01214 C13	0	13516	P04406	P04406{235-248}	0	0	0	E7EUT5;P04406;P04406-2	96.37	34.8736	11.8239	166.07
14266@BeWo+exosT_24-PE1.cmpd.rclb.mgf	51.42	651.322	2	0	-0.0007	0	2	QLDR	ISVYYNEATGGK	YVPR		0	21880	P07437	P07437{47-58}	0	0	0	P07437;Q5JP53	83.03	32.4948	5.27572	109.348
24179@BeWo+exosT_0-PE3.cmpd.rclb.mgf	76.57	547.319	3	0	0.0031	1	2	RYTK	KVPQVSTPTLVEVSR	NLGK		0	21282	H0YA55;P02768	H0YA55{283-297};P02768{438-452}	0	0	0	A0A087WWT3;A0A0C4DGB6;B7WNR0;C9JKR2;D6RHD5;H0YA55;P02768;P02768-2;P02768-3	86.45	30.9053	10.4815	88.9873
29034@BeWo+exosT_12-C3.cmpd.rclb.mgf	87.33	580.319	2	0	-0.0004	0	2	DLRK	LAVNMVPFPR	LHFF	MOD:00719 M5	0	21880	P07437;P68371;Q13509;Q13885;Q3ZCM7;Q9BUF5;Q9BVA1;Q9H4B7	P07437{253-262};P68371{253-262};Q13509{253-262};Q13885{253-262};Q3ZCM7{253-262};Q9BUF5{253-262};Q9BVA1{253-262};Q9H4B7{253-262}	0	0	0	A0A075B736;A0A0B4J269;A6NNZ2;K7ESM5;P04350;P07437;P68371;Q13509;Q13509-2;Q13885;Q3ZCM7;Q5JP53;Q5SQY0;Q5ST81;Q9BUF5;Q9BVA1;Q9H4B7	78.51	24.4966	4.31876	109.241
22167@BeWo+exosT_24-C2.cmpd.rclb.mgf	70.72	890.921	2	0	-0.002	0	2	RLAK	VDATEESDLAQQYGVR	GYPT		0	24583	P07237	P07237{82-97}	0	0	0	H7BZ94;I3L3U6;I3NI03;P07237	71.66	34.328	8.95861	122.794
21364@BeWo+exosT_12-PE1.cmpd.rclb.mgf	71.62	542.822	2	0	-0.0006	0	2	PNYK	LITPAVVSER	LKIR		0	13856	P62851	P62851{67-76}	0	0	0	P62851	71.78	22.1184	0.744727	94.3675
20133@BeWo+exosT_12-PE1.cmpd.rclb.mgf	68.35	590.815	2	0	-0.0001	0	2	GVKR	ISGLIYEETR	GVLK		0	29306	P62805	P62805{47-56}	0	0	0	P62805	74.59	30.9767	3.04576	125.625
35103@BeWo+exosT_24-C2.cmpd.rclb.mgf	104.98	440.255	3	0	0	0	2	KAGK	LDPHLVLDQLR	CNGV		0	16893	P35579;P35580	P35579{683-693};P35580{690-700}	0	0	0	P35579;P35579-2;P35580;P35580-2;P35580-3;P35580-4;P35580-5	76.79	23.2356	4.30103	63.5227
31900@BeWo+exosT_12-C1.cmpd.rclb.mgf	96.6	663.852	2	0	-0.0023	0	2	AKRK	TVTAMDVVYALK	RQGR	MOD:00719 M5	0	29306	P62805	P62805{81-92}	0	0	0	P62805	71.91	25.6163	5.12494	122.142
26071@BeWo+exosT_12-PE4.cmpd.rclb.mgf	80.83	672.842	2	0	-0.0005	0	2	KGQR	ASLEAAIADAEQR	GELA		0	25654	P05787	P05787{329-341}	0	0	0	P05787;P05787-2	75.31	25.4261	5.74473	143.562
14603@BeWo+exosT_12-C3.cmpd.rclb.mgf	48.88	617.825	2	0	-0.0017	0	2	INLK	VAGQDGSVVQFK	IKRH		0	39226	P61956	P61956{22-33}	0	0	0	A8MU27;A8MUA9;P55854;P55854-2;P61956;P61956-2;Q6EEV6	86.05	27.7029	7.72125	128.504
30839@BeWo+exosT_0-PE4.cmpd.rclb.mgf	94.83	663.853	2	0	0	0	2	AKRK	TVTAMDVVYALK	RQGR	MOD:00719 M5	0	29306	P62805	P62805{81-92}	0	0	0	P62805	81.37	26.8802	4.95861	110.522
25498@BeWo+exosT_0-C2.cmpd.rclb.mgf	80.52	673.37	2	0	-0.0006	0	2	RENK	TAVVVGTITDDVR	VQEV		0	18566	Q07020	Q07020{79-91}	0	0	0	A0A075B7A0;F8VUA6;F8VYV2;G3V203;H0YHA7;J3QQ67;Q07020;Q07020-2	81.15	33.6322	6.10791	143.014
24382@BeWo+exosT_24-C1.cmpd.rclb.mgf	77.63	547.319	3	0	0.0026	1	2	RYTK	KVPQVSTPTLVEVSR	NLGK		0	21282	H0YA55;P02768	H0YA55{283-297};P02768{438-452}	0	0	0	A0A087WWT3;A0A0C4DGB6;B7WNR0;C9JKR2;D6RHD5;H0YA55;P02768;P02768-2;P02768-3	80.46	31.8398	10.6021	96.0548
23898@BeWo+exosT_0-PE3.cmpd.rclb.mgf	75.8	547.319	3	0	0.0043	1	2	RYTK	KVPQVSTPTLVEVSR	NLGK		0	21282	H0YA55;P02768	H0YA55{283-297};P02768{438-452}	0	0	0	A0A087WWT3;A0A0C4DGB6;B7WNR0;C9JKR2;D6RHD5;H0YA55;P02768;P02768-2;P02768-3	77.08	32.7107	10.3565	87.9843
16099@BeWo+exosT_0-PE3.cmpd.rclb.mgf	55.3	660.339	2	0	-0.0002	0	2	EDLR	AQIFANTVDNAR	IVLQ		0	37329	P05783	P05783{138-149}	0	0	0	F8VZY9;P05783	73.92	28.5237	6.0655	116.291
25326@BeWo+exosT_24-C2.cmpd.rclb.mgf	78.97	547.319	3	0	0.0033	1	2	RYTK	KVPQVSTPTLVEVSR	NLGK		0	21282	H0YA55;P02768	H0YA55{283-297};P02768{438-452}	0	0	0	A0A087WWT3;A0A0C4DGB6;B7WNR0;C9JKR2;D6RHD5;H0YA55;P02768;P02768-2;P02768-3	89.03	37.3263	10.6778	81.1933
31058@BeWo+exosT_0-C4.cmpd.rclb.mgf	95.8	663.853	2	0	-0.0001	0	2	AKRK	TVTAMDVVYALK	RQGR	MOD:00719 M5	0	29306	P62805	P62805{81-92}	0	0	0	P62805	90.52	29.18	4.56864	119.393
18393@BeWo+exosT_24-C4.cmpd.rclb.mgf	59.55	556.279	3	0	-0.0001	0	2	GSTK	SNMGHPEPASGLAALAK	VLLS	MOD:00719 M3	0	14623	P49327	P49327{327-343}	0	0	0	A0A0U1RQF0;P49327	77.11	31.7896	15	93.8551
752@BeWo+exosT_0-C2.cmpd.rclb.mgf	14.83	489.581	3	0	0.0025	0	2	GTGK	TATPQQAQEVHEK	LRGW		0	33694	P60174	P60174{213-225}	0	0	0	P60174;P60174-1;P60174-4;U3KPZ0	78.64	29.5708	7.38722	53.0508
30599@BeWo+exosT_12-C4.cmpd.rclb.mgf	92.97	652.029	3	0	0.0057	0	2	NELR	VAPEEHPVLLTEAPLNPK	ANRE		0	5845	A0A2R8Y793;P63261	A0A2R8Y793{96-113};P63261{96-113}	0	0	0	A0A2R8Y793;A0A2R8YGF8;E7EVS6;G5E9R0;I3L1U9;I3L3I0;I3L3R2;I3L4N8;J3KT65;K7EM38;P60709;P63261	71.49	26.5158	10.3665	85.7504
32672@BeWo+exosT_24-PE2.cmpd.rclb.mgf	98.28	718.381	2	0	-0.0012	0	2	NIFR	FTQAGSEVSALLGR	IPSA		0	8921	P06576	P06576{311-324}	0	0	0	F8W0P7;H0YH81;P06576	79.65	28.3831	10.8539	140.96
33883@BeWo+exosT_0-C3.cmpd.rclb.mgf	105.07	821.375	2	0	-0.0001	0	2	SVIR	DSLLQDGEFSMDLR	TKST	MOD:00719 M11	0	17737	P07737	P07737{76-89}	0	0	0	K7EJ44;P07737	71.99	25.8252	9.33724	104.136
4512@BeWo+exosT_24-PE4.cmpd.rclb.mgf	23.42	488.729	2	0	0.001	0	2	GLCK	AGFAGDDAPR	AVFP		0	5845	A0A2R8Y793;A5A3E0;P0CG38;P0CG39;P63261;P68032;P68133	A0A2R8Y793{19-28};A5A3E0{719-728};P0CG38{719-728};P0CG39{682-691};P63261{19-28};P68032{21-30};P68133{21-30}	0	0	0	A0A2R8Y793;A0A2R8YGF8;A5A3E0;A6NL76;B8ZZJ2;C9JFL5;C9JTX5;C9JUM1;C9JZR7;E7EVS6;F6QUT6;F6UVQ4;F8WB63;F8WCH0;G5E9R0;I3L1U9;I3L3I0;I3L3R2;I3L4N8;J3KT65;K7EM38;P0CG38;P0CG39;P60709;P62736;P63261;P63267;P63267-2;P68032;P68133;Q6S8J3	81.19	30.9444	2.61979	131.72
27376@BeWo+exosT_12-C4.cmpd.rclb.mgf	84.32	613.858	2	0	-0.0022	0	2	RSGK	APILIATDVASR	GLDV		0	22470	P17844;Q92841	P17844{392-403};Q92841{469-480}	0	0	0	A0A0U1RQJ0;A0A1W2PQ51;A0A1X7SBZ2;A0A5H1ZRQ2;J3KTA4;P17844;P17844-2;Q92841;Q92841-1;Q92841-2;Q92841-3	82.11	29.1726	5.92082	135.96
4670@BeWo+exosT_12-C2.cmpd.rclb.mgf	25.23	488.729	2	0	0.001	0	2	GLCK	AGFAGDDAPR	AVFP		0	5845	A0A2R8Y793;A5A3E0;P0CG38;P0CG39;P63261;P68032;P68133	A0A2R8Y793{19-28};A5A3E0{719-728};P0CG38{719-728};P0CG39{682-691};P63261{19-28};P68032{21-30};P68133{21-30}	0	0	0	A0A2R8Y793;A0A2R8YGF8;A5A3E0;A6NL76;B8ZZJ2;C9JFL5;C9JTX5;C9JUM1;C9JZR7;E7EVS6;F6QUT6;F6UVQ4;F8WB63;F8WCH0;G5E9R0;I3L1U9;I3L3I0;I3L3R2;I3L4N8;J3KT65;K7EM38;P0CG38;P0CG39;P60709;P62736;P63261;P63267;P63267-2;P68032;P68133;Q6S8J3	73.49	29.1465	2.65758	131.078
31456@BeWo+exosT_0-PE1.cmpd.rclb.mgf	95.95	663.851	2	0	-0.0031	0	2	AKRK	TVTAMDVVYALK	RQGR	MOD:00719 M5	0	29306	P62805	P62805{81-92}	0	0	0	P62805	91.6	24.6158	3.50864	94.0209
29454@BeWo+exosT_24-C1.cmpd.rclb.mgf	90.97	580.318	2	0	-0.001	0	2	DLRK	LAVNMVPFPR	LHFF	MOD:00719 M5	0	21880	P07437;P68371;Q13509;Q13885;Q3ZCM7;Q9BUF5;Q9BVA1;Q9H4B7	P07437{253-262};P68371{253-262};Q13509{253-262};Q13885{253-262};Q3ZCM7{253-262};Q9BUF5{253-262};Q9BVA1{253-262};Q9H4B7{253-262}	0	0	0	A0A075B736;A0A0B4J269;A6NNZ2;K7ESM5;P04350;P07437;P68371;Q13509;Q13509-2;Q13885;Q3ZCM7;Q5JP53;Q5SQY0;Q5ST81;Q9BUF5;Q9BVA1;Q9H4B7	71.52	26.6735	4.67778	111.476
23718@BeWo+exosT_0-C4.cmpd.rclb.mgf	76.23	668.353	2	0	-0.0006	0	2	YPDR	IMNTFSVVPSPK	VSDT	MOD:00719 M2	0	21880	P07437;P68371;Q13509	P07437{163-174};P68371{163-174};Q13509{163-174}	0	0	0	A0A0B4J269;G3V2A3;M0QYM7;M0R042;M0R2D3;P04350;P07437;P68371;Q13509;Q13509-2;Q5JP53;Q5ST81	71.49	29.6837	5.79588	125.836
26163@BeWo+exosT_24-PE3.cmpd.rclb.mgf	79.15	689.86	2	0	-0.0023	0	2	TARR	CLYASVLTAQPR	LMEP	MOD:01214 C1	0	29866	P13639	P13639{728-739}	0	0	0	P13639	74.44	30.1508	8.55284	115.239
20686@BeWo+exosT_24-C2.cmpd.rclb.mgf	66.73	695.347	2	0	0.001	0	2	LSMK	AALEDTLAETEAR	FGAQ		0	37329	P08727	P08727{318-330}	0	0	0	K7EMS3;P08727	86.48	30.5526	7.61979	144.36
26792@BeWo+exosT_0-C3.cmpd.rclb.mgf	86.02	613.86	2	0	0.0005	0	2	RSGK	APILIATDVASR	GLDV		0	22470	P17844;Q92841	P17844{392-403};Q92841{469-480}	0	0	0	A0A0U1RQJ0;A0A1W2PQ51;A0A1X7SBZ2;A0A5H1ZRQ2;J3KTA4;P17844;P17844-2;Q92841;Q92841-1;Q92841-2;Q92841-3	88.53	28.5567	6.56864	143.388
8246@BeWo+exosT_24-C4.cmpd.rclb.mgf	32.78	439.892	3	0	0.0018	0	2	EDYK	FHHTFSTEIAK	FLKV		0	24229	P13667	P13667{336-346}	0	0	0	A0A499FI48;P13667	87.13	24.9269	9.40894	73.0024
25431@BeWo+exosT_24-C3.cmpd.rclb.mgf	77.95	672.842	2	0	-0.0003	0	2	KGQR	ASLEAAIADAEQR	GELA		0	25654	P05787	P05787{329-341}	0	0	0	P05787;P05787-2	71.51	29.3636	5.63827	136.518
26599@BeWo+exosT_12-PE1.cmpd.rclb.mgf	85.63	616.345	2	0	-0.0002	0	2	CVQR	TLMNLGGLAVAR	DDGL	MOD:00719 M3	0	24903	P37802	P37802{128-139}	0	0	0	P37802;P37802-2;X6RJP6	75.23	30.7843	5.35655	126.59
24278@BeWo+exosT_12-C4.cmpd.rclb.mgf	76.07	673.388	2	0	-0.0018	0	2	GSPK	GTIQVITQGTSLK	NAGN		0	34479	O43175	O43175{352-364}	0	0	0	A0A286YF22;A0A2C9F2M7;O43175	74	27.1969	5.60206	111.151
9635@BeWo+exosT_12-C1.cmpd.rclb.mgf	37.2	611.802	2	0	0.0008	0	2	GLLK	TPAQYDASELK	ASMK		0	18411	P07355	P07355{105-115}	0	0	0	A6NMY6;H0YKS4;H0YKX9;H0YKZ7;H0YLV6;H0YM50;H0YMD0;H0YMM1;H0YMT9;H0YMU9;H0YMW4;H0YN42;H0YNP5;P07355;P07355-2	87.28	28.18	12.7447	126.226
4290@BeWo+exosT_0-C2.cmpd.rclb.mgf	24.57	488.729	2	0	0.0013	0	2	GLCK	AGFAGDDAPR	AVFP		0	5845	A0A2R8Y793;A5A3E0;P0CG38;P0CG39;P63261;P68032;P68133	A0A2R8Y793{19-28};A5A3E0{719-728};P0CG38{719-728};P0CG39{682-691};P63261{19-28};P68032{21-30};P68133{21-30}	0	0	0	A0A2R8Y793;A0A2R8YGF8;A5A3E0;A6NL76;B8ZZJ2;C9JFL5;C9JTX5;C9JUM1;C9JZR7;E7EVS6;F6QUT6;F6UVQ4;F8WB63;F8WCH0;G5E9R0;I3L1U9;I3L3I0;I3L3R2;I3L4N8;J3KT65;K7EM38;P0CG38;P0CG39;P60709;P62736;P63261;P63267;P63267-2;P68032;P68133;Q6S8J3	73.67	29.7662	2.3279	133.195
4620@BeWo+exosT_12-PE4.cmpd.rclb.mgf	23.85	488.728	2	0	-0.0001	0	2	GLCK	AGFAGDDAPR	AVFP		0	5845	A0A2R8Y793;A5A3E0;P0CG38;P0CG39;P63261;P68032;P68133	A0A2R8Y793{19-28};A5A3E0{719-728};P0CG38{719-728};P0CG39{682-691};P63261{19-28};P68032{21-30};P68133{21-30}	0	0	0	A0A2R8Y793;A0A2R8YGF8;A5A3E0;A6NL76;B8ZZJ2;C9JFL5;C9JTX5;C9JUM1;C9JZR7;E7EVS6;F6QUT6;F6UVQ4;F8WB63;F8WCH0;G5E9R0;I3L1U9;I3L3I0;I3L3R2;I3L4N8;J3KT65;K7EM38;P0CG38;P0CG39;P60709;P62736;P63261;P63267;P63267-2;P68032;P68133;Q6S8J3	73.19	27.6667	2	139.822
20818@BeWo+exosT_12-PE1.cmpd.rclb.mgf	70.15	545.628	3	0	-0.0002	0	2	EVQK	LQMEAPHIIVGTPGR	VFDM	MOD:00719 M3	0	32679	P60842	P60842{147-161}	0	0	0	J3KS25;J3KSZ0;J3KT12;J3KTB5;J3QKZ9;J3QL43;J3QLN6;J3QR64;J3QS69;P60842;P60842-2	94.59	31.6324	10.585	90.7515
57686@BeWo+exosT_12-C4.cmpd.rclb.mgf	171.2	715.715	3	0	0	0	2	ADAR	ALMLQGVDLLADAVAVTMGPK		MOD:00719 M3;MOD:00719 M18	0	5443	P10809	P10809{38-58}	0	0	0	C9J0S9;C9JCQ4;C9JL19;C9JL25;E7ESH4;E7EXB4;P10809;P10809-2	79.39	25.6331	15	112.809
33388@BeWo+exosT_0-C1.cmpd.rclb.mgf	100.38	757.397	2	0	-0.0004	0	2	RFIR	GVVDSEDIPLNLSR	ELLQ		0	27659	Q12931	Q12931{389-402}	0	0	0	I3L0K7;I3L239;Q12931;Q12931-2	78.76	35.3911	8.25181	149.441
2248@BeWo+exosT_12-PE4.cmpd.rclb.mgf	17.27	538.273	2	0	-0.0007	0	2	ALLK	QGQDNLSSVK	ETQK		0	22125	P30040	P30040{183-192}	0	0	0	F8VY02;P30040	76.61	16.2336	4.03152	91.1907
4322@BeWo+exosT_24-PE3.cmpd.rclb.mgf	21.55	488.729	2	0	0.0009	0	2	GLCK	AGFAGDDAPR	AVFP		0	5845	A0A2R8Y793;A5A3E0;P0CG38;P0CG39;P63261;P68032;P68133	A0A2R8Y793{19-28};A5A3E0{719-728};P0CG38{719-728};P0CG39{682-691};P63261{19-28};P68032{21-30};P68133{21-30}	0	0	0	A0A2R8Y793;A0A2R8YGF8;A5A3E0;A6NL76;B8ZZJ2;C9JFL5;C9JTX5;C9JUM1;C9JZR7;E7EVS6;F6QUT6;F6UVQ4;F8WB63;F8WCH0;G5E9R0;I3L1U9;I3L3I0;I3L3R2;I3L4N8;J3KT65;K7EM38;P0CG38;P0CG39;P60709;P62736;P63261;P63267;P63267-2;P68032;P68133;Q6S8J3	73.06	28.7197	2.14874	137.916
14703@BeWo+exosT_0-C3.cmpd.rclb.mgf	53.27	508.293	2	0	-0.0007	0	2	RFWK	LVLVGDGGTGK	TTFV		0	15287	P62826	P62826{13-23}	0	0	0	B5MDF5;H0YFC6;J3KQE5;P62826	88.85	29.9329	2.65758	109.426
21700@BeWo+exosT_12-PE1.cmpd.rclb.mgf	72.53	747.875	2	0	-0.0044	0	2	VKFR	QDLMNIAGTTLSSK	LLTH	MOD:00719 M4	0	18428	P78371	P78371{157-170}	0	0	0	F5GWF6;F8VQ14;P78371;P78371-2	72.83	25.5194	9.79588	99.8323
9307@BeWo+exosT_0-C3.cmpd.rclb.mgf	38.95	611.801	2	0	-0.0005	0	2	GLLK	TPAQYDASELK	ASMK		0	18411	P07355	P07355{105-115}	0	0	0	A6NMY6;H0YKS4;H0YKX9;H0YKZ7;H0YLV6;H0YM50;H0YMD0;H0YMM1;H0YMT9;H0YMU9;H0YMW4;H0YN42;H0YNP5;P07355;P07355-2	76.4	30.3504	6.72125	134.781
23792@BeWo+exosT_24-PE3.cmpd.rclb.mgf	72.92	547.319	3	0	0.0037	1	2	RYTK	KVPQVSTPTLVEVSR	NLGK		0	21282	H0YA55;P02768	H0YA55{283-297};P02768{438-452}	0	0	0	A0A087WWT3;A0A0C4DGB6;B7WNR0;C9JKR2;D6RHD5;H0YA55;P02768;P02768-2;P02768-3	72.64	31.4217	11.0757	84.8997
27344@BeWo+exosT_0-C1.cmpd.rclb.mgf	84.05	683.368	2	0	-0.0011	0	2	KQDR	TLTIVDTGIGMTK	ADLI	MOD:00719 M11	0	27210	P07900	P07900{88-100}	0	0	0	G3V2J8;P07900;P07900-2;Q58FG1	72.25	26.8951	6.52288	111.924
21958@BeWo+exosT_12-PE2.cmpd.rclb.mgf	70.2	469.253	2	0	-0.0013	0	2	PELK	TGISDVFAK	NDLA		0	40041	P19338	P19338{325-333}	0	0	0	P19338	81.44	23.7025	1.29243	111.222
28561@BeWo+exosT_24-PE4.cmpd.rclb.mgf	86.75	743.382	2	0	0.0017	0	2	NFVK	GVVDSDDLPLNVSR	ETLQ		0	27210	P14625	P14625{435-448}	0	0	0	P14625	94.78	30.424	7.03152	155.963
25753@BeWo+exosT_24-C4.cmpd.rclb.mgf	78.92	672.842	2	0	0.0006	0	2	KGQR	ASLEAAIADAEQR	GELA		0	25654	P05787	P05787{329-341}	0	0	0	P05787;P05787-2	100.17	29.4632	6.21467	146.255
8490@BeWo+exosT_12-PE1.cmpd.rclb.mgf	37.42	624.804	2	0	0.0004	0	2	PVTR	VIGSGCNLDSAR	FRYL	MOD:01214 C6	0	7108	P00338;P07195	P00338{158-169};P07195{159-170}	0	0	0	A0A087WUM2;A0A3B3IS95;A0A5F9ZHM4;A8MW50;F5H155;F5H245;F5H5G7;G3XAP5;P00338;P00338-2;P00338-3;P00338-4;P00338-5;P07195;P07864;Q6ZMR3	78.06	29.4278	4.12494	117.426
54151@BeWo+exosT_0-C4.cmpd.rclb.mgf	164.75	686.869	2	0	-0.0031	0	2	ADLR	SIVEEIEDLVAR	LDEL		0	16117	P04844	P04844{179-190}	0	0	0	F2Z3K5;P04844;P04844-2;Q5JYR4;Q5JYR7	71.2	25.6361	4.61979	121.94
14388@BeWo+exosT_24-C2.cmpd.rclb.mgf	49.9	605.825	2	0	-0.0007	0	2	LSLK	LPPNVVEESAR	ASVS		0	20970	P01023	P01023{935-945}	0	0	0	P01023	80.31	26.7817	1.22915	122.234
9544@BeWo+exosT_12-PE3.cmpd.rclb.mgf	38.27	506.24	3	0	0.0008	0	2	WISK	QEYDESGPSIVHR	KCL		0	5845	A5A3E0;P0CG38;P0CG39;P63261	A5A3E0{1060-1072};P0CG38{1060-1072};P0CG39{1023-1035};P63261{360-372}	0	0	0	A0A2R8YFE2;A5A3E0;P0CG38;P0CG39;P60709;P63261;Q6S8J3;Q9BYX7	74.46	28.3368	12.1487	44.0437
9540@BeWo+exosT_0-C2.cmpd.rclb.mgf	38.28	656.289	2	0	-0.0005	0	2	LHLK	EDQTEYLEER	WVKE		0	27210	P07900;P08238;Q58FF6	P07900{192-201};P08238{187-196};Q58FF6{162-171}	0	0	0	G3V2J8;P07900;P07900-2;P08238;Q58FF6;Q58FF7	72.83	26.2135	4.04096	107.917
24794@BeWo+exosT_0-C2.cmpd.rclb.mgf	78.6	547.319	3	0	0.0022	1	2	RYTK	KVPQVSTPTLVEVSR	NLGK		0	21282	H0YA55;P02768	H0YA55{283-297};P02768{438-452}	0	0	0	A0A087WWT3;A0A0C4DGB6;B7WNR0;C9JKR2;D6RHD5;H0YA55;P02768;P02768-2;P02768-3	77.25	28.5385	10.5376	104.168
32821@BeWo+exosT_0-PE1.cmpd.rclb.mgf	99.7	681.858	2	0	-0.0006	0	2	TAGK	CGLVPVLAENYK	SQQS	MOD:01214 C1	0	24831	P02788	P02788{424-435}	0	0	0	E7EQB2;E7ER44;P02788;P02788-2	76.56	30.1853	4.46852	122.039
28940@BeWo+exosT_0-C3.cmpd.rclb.mgf	91.75	756.427	2	0	0.0038	0	2	YTKK	VPQVSTPTLVEVSR	NLGK		0	21282	H0YA55;P02768	H0YA55{284-297};P02768{439-452}	0	0	0	A0A087WWT3;A0A0C4DGB6;B7WNR0;C9JKR2;D6RHD5;H0YA55;P02768;P02768-2;P02768-3	75.25	30.5365	7.39794	157.774
25188@BeWo+exosT_0-PE4.cmpd.rclb.mgf	79.85	459.774	2	0	-0.0002	0	2	DPIR	VGEIVVFR	IEGR		0	23988	P67812	P67812{79-86}	0	0	0	H0YNA5;H0YNG3;H0YNX5;P67812;P67812-2;P67812-3;P67812-4	73.69	20.5637	2.60206	97.7202
4483@BeWo+exosT_24-PE4.cmpd.rclb.mgf	23.35	385.864	3	0	-0.0009	0	2	YAMK	GAGTDDHTLIR	VMVS		0	10231	P08758	P08758{261-271}	0	0	0	D6RBE9;D6RBL5;P08758	78.66	26.0189	3.07058	53.6243
28781@BeWo+exosT_12-PE4.cmpd.rclb.mgf	88.03	418.916	3	0	0.0012	0	2	DQTR	IVALNAHTFLR	NGGH		0	32913	A6NHQ2;P22087	A6NHQ2{257-267};P22087{245-255}	0	0	0	A6NHQ2;M0QXL5;M0R0P1;M0R299;M0R2Q4;P22087	76.42	23.9178	4.63827	53.5865
30519@BeWo+exosT_0-C2.cmpd.rclb.mgf	94.05	714.68	3	0	-0.0022	0	2	MQHR	YVELFLNSTAGASGGAYEHR	YVEL		0	7042	P31943	P31943{356-375}	0	0	0	G8JLB6;H0YB39;P31943	73.1	31.2962	13.4437	122.14
28471@BeWo+exosT_0-PE3.cmpd.rclb.mgf	87.92	585.846	2	0	-0.0006	0	2	NKKR	IALTDNALIAR	SLGK		0	35555	P18124	P18124{167-177}	0	0	0	A8MUD9;P18124	91.48	30.2013	8.42022	136.261
34076@BeWo+exosT_12-C1.cmpd.rclb.mgf	102.6	650.862	2	0	-0.0027	0	2	GTGR	IPDQLVILDMK	HGVE	MOD:00719 M10	0	39988	P49755	P49755{117-127}	0	0	0	G3V2K7;P49755	83.15	27.2087	11.2366	129.898
23748@BeWo+exosT_0-C3.cmpd.rclb.mgf	77.62	648.838	2	0	-0.0016	0	2	DAAK	LLYNNVSNFGR	LAST		0	25809	Q00610	Q00610{1216-1226}	0	0	0	A0A087WVQ6;J3KS13;Q00610;Q00610-2	75.31	23.6923	3.76955	109.068
9682@BeWo+exosT_0-C2.cmpd.rclb.mgf	38.65	564.581	3	0	0.0026	0	2	FEVK	STAGDTHLGGEDFDNR	MVNH		0	7913	P11142;P54652	P11142{221-236};P54652{224-239}	0	0	0	E9PKE3;E9PN89;P11142;P11142-2;P54652	82.98	28.856	7.79588	62.196
24251@BeWo+exosT_12-C2.cmpd.rclb.mgf	76.78	547.319	3	0	0.0018	1	2	RYTK	KVPQVSTPTLVEVSR	NLGK		0	21282	H0YA55;P02768	H0YA55{283-297};P02768{438-452}	0	0	0	A0A087WWT3;A0A0C4DGB6;B7WNR0;C9JKR2;D6RHD5;H0YA55;P02768;P02768-2;P02768-3	73.3	31.9709	11.3188	86.4853
28708@BeWo+exosT_12-PE3.cmpd.rclb.mgf	88.92	580.319	2	0	0.0003	0	2	DLRK	LAVNMVPFPR	LHFF	MOD:00719 M5	0	21880	P07437;P68371;Q13509;Q13885;Q3ZCM7;Q9BUF5;Q9BVA1;Q9H4B7	P07437{253-262};P68371{253-262};Q13509{253-262};Q13885{253-262};Q3ZCM7{253-262};Q9BUF5{253-262};Q9BVA1{253-262};Q9H4B7{253-262}	0	0	0	A0A075B736;A0A0B4J269;A6NNZ2;K7ESM5;P04350;P07437;P68371;Q13509;Q13509-2;Q13885;Q3ZCM7;Q5JP53;Q5SQY0;Q5ST81;Q9BUF5;Q9BVA1;Q9H4B7	84.23	24.2156	5.10791	124.001
771@BeWo+exosT_0-PE4.cmpd.rclb.mgf	14.97	496.721	2	0	-0.0016	0	2	AFWK	TDASDVKPC		MOD:01214 C9	0	12777	P02749	P02749{337-345}	0	0	0	J3KS17;P02749	74.59	29.4081	2.82391	82.3764
4956@BeWo+exosT_12-PE4.cmpd.rclb.mgf	24.72	466.24	2	0	-0.0018	0	2	KTPK	GPSSVEDIK	AKMQ		0	13110	P06748	P06748{240-248}	0	0	0	P06748;P06748-2;P06748-3	72.92	24.9903	2.04576	110.694
20687@BeWo+exosT_24-PE4.cmpd.rclb.mgf	66.13	625.818	2	0	0.0018	0	2	STVK	TGEEVGFVVDAK	TAGK		0	23263	O75369	O75369{1630-1641}	0	0	0	E7EN95;O75369;O75369-2;O75369-3;O75369-4;O75369-5;O75369-6;O75369-7;O75369-8;O75369-9	76.13	29.8218	7.12494	160.797
18666@BeWo+exosT_24-C1.cmpd.rclb.mgf	62.43	549.631	3	0	0.0012	0	2	GLEK	TGVAVNKPAEFTVDAK	HGGK		0	23263	P21333	P21333{685-700}	0	0	0	A0A087WWY3;P21333;P21333-2;Q60FE5	82.92	32.4952	13.4202	95.5222
5980@BeWo+exosT_24-PE3.cmpd.rclb.mgf	25.87	567.786	2	0	-0.0009	0	2	DLVK	VTLTSEEEAR	LKKS		0	7108	P00338	P00338{306-315}	0	0	0	P00338;P00338-3;P00338-4	77.16	28.2661	2.72125	111.68
48638@BeWo+exosT_24-C4.cmpd.rclb.mgf	140.68	535.311	3	0	-0.0007	0	2	KVIK	GAEILEVLHSLPAVR	QYLF		0	25608	Q15008	Q15008{243-257}	0	0	0	H7C531;Q15008;Q15008-2;Q15008-3;Q15008-4	79.71	32.749	8.03152	53.8239
8515@BeWo+exosT_0-C2.cmpd.rclb.mgf	35.55	470.581	3	0	-0.0012	1	2	DWLR	VVASDKETYELR	YFQI		0	5115	Q6P5R6	Q6P5R6{96-107}	0	0	0	C9JYQ9;H0Y8C2;Q6P5R6	83.77	32.1501	9.02687	60.9076
5010@BeWo+exosT_12-C4.cmpd.rclb.mgf	24.95	488.728	2	0	0.0001	0	2	GLCK	AGFAGDDAPR	AVFP		0	5845	A0A2R8Y793;A5A3E0;P0CG38;P0CG39;P63261;P68032;P68133	A0A2R8Y793{19-28};A5A3E0{719-728};P0CG38{719-728};P0CG39{682-691};P63261{19-28};P68032{21-30};P68133{21-30}	0	0	0	A0A2R8Y793;A0A2R8YGF8;A5A3E0;A6NL76;B8ZZJ2;C9JFL5;C9JTX5;C9JUM1;C9JZR7;E7EVS6;F6QUT6;F6UVQ4;F8WB63;F8WCH0;G5E9R0;I3L1U9;I3L3I0;I3L3R2;I3L4N8;J3KT65;K7EM38;P0CG38;P0CG39;P60709;P62736;P63261;P63267;P63267-2;P68032;P68133;Q6S8J3	77.34	26.8701	2.20066	129.715
29040@BeWo+exosT_0-C4.cmpd.rclb.mgf	90.37	756.426	2	0	0.0008	0	2	YTKK	VPQVSTPTLVEVSR	NLGK		0	21282	H0YA55;P02768	H0YA55{284-297};P02768{439-452}	0	0	0	A0A087WWT3;A0A0C4DGB6;B7WNR0;C9JKR2;D6RHD5;H0YA55;P02768;P02768-2;P02768-3	75.8	30.4792	10.4202	151.256
14067@BeWo+exosT_24-C4.cmpd.rclb.mgf	48	651.324	2	0	0.0017	0	2	QLDR	ISVYYNEATGGK	YVPR		0	21880	P07437	P07437{47-58}	0	0	0	P07437;Q5JP53	74.86	30.0785	5.25964	106.878
22474@BeWo+exosT_12-PE3.cmpd.rclb.mgf	72.55	520.947	3	0	0.0012	1	2	IFLR	ELISNSSDALDKIR	YESL		0	27210	P07900	P07900{47-60}	0	0	0	G3V2J8;P07900;P07900-2	89.79	31.6153	7.35655	47.0819
29858@BeWo+exosT_12-C4.cmpd.rclb.mgf	91	536.325	2	0	0.0006	0	2	HLFK	LLIIGDSGVGK	SSLL		0	37403	Q15286	Q15286{11-21}	0	0	0	F5H157;Q15286;Q15286-2	78.73	26.3991	0.408935	122.188
28991@BeWo+exosT_24-C2.cmpd.rclb.mgf	88.62	756.426	2	0	0.001	0	2	YTKK	VPQVSTPTLVEVSR	NLGK		0	21282	H0YA55;P02768	H0YA55{284-297};P02768{439-452}	0	0	0	A0A087WWT3;A0A0C4DGB6;B7WNR0;C9JKR2;D6RHD5;H0YA55;P02768;P02768-2;P02768-3	79.43	31.9776	9.20066	146.868
45348@BeWo+exosT_24-PE2.cmpd.rclb.mgf	133.23	807.455	2	0	0.0002	0	2	ENGK	LVINGNPITIFQER	DPSK		0	13516	P04406	P04406{67-80}	0	0	0	P04406;P04406-2	73.26	28.3244	8.92082	129.642
30771@BeWo+exosT_0-PE3.cmpd.rclb.mgf	94.07	975.476	2	0	-0.0018	0	2	VNMK	GNDISSGTVLSDYVGSGPPK	GTGL		0	9711	P30086	P30086{94-113}	0	0	0	P30086	106.15	30.2762	15	144.139
25129@BeWo+exosT_12-PE3.cmpd.rclb.mgf	79.52	788.398	2	0	0.0007	0	2	LEER	ILGADTSVDLEETGR	VLSI		0	19042	P25705	P25705{59-73}	0	0	0	K7EJP1;K7EK77;K7EQH4;K7ERX7;K7ESA0;P25705;P25705-2;P25705-3	93.43	33.8674	8.25964	150.797
25226@BeWo+exosT_24-C4.cmpd.rclb.mgf	77.5	788.398	2	0	0.0012	0	2	LEER	ILGADTSVDLEETGR	VLSI		0	19042	P25705	P25705{59-73}	0	0	0	K7EJP1;K7EK77;K7EQH4;K7ERX7;K7ESA0;P25705;P25705-2;P25705-3	93.92	31.9797	7.63827	139.396
28648@BeWo+exosT_24-PE2.cmpd.rclb.mgf	87.6	756.426	2	0	0.0001	0	2	YTKK	VPQVSTPTLVEVSR	NLGK		0	21282	H0YA55;P02768	H0YA55{284-297};P02768{439-452}	0	0	0	A0A087WWT3;A0A0C4DGB6;B7WNR0;C9JKR2;D6RHD5;H0YA55;P02768;P02768-2;P02768-3	76.88	31.8426	10.8861	148.289
23645@BeWo+exosT_24-C3.cmpd.rclb.mgf	73.27	862.926	2	0	-0.0005	0	2	QLSR	EEIQSSISGVTAAYNR	EQLW		0	32522	P46940	P46940{723-738}	0	0	0	A0A087WWP1;A0A0J9YXZ5;H0YLE8;P46940	72.98	27.8901	10.1549	116.78
21367@BeWo+exosT_0-C2.cmpd.rclb.mgf	69.68	636.844	2	0	0.0007	1	2	LAIR	NDEELNKLLGK	VTIA		0	8901	P0C0S8	P0C0S8{90-100}	0	0	0	A0A0U1RR32;A0A0U1RRH7;H0YFX9;P0C0S8;P20671;Q16777;Q6FI13;Q96KK5;Q99878;Q9BTM1;Q9BTM1-2	74.62	33.2946	9	150.964
35617@BeWo+exosT_0-C1.cmpd.rclb.mgf	106.53	895.95	2	0	-0.0003	0	2	SLEK	SYELPDGQVITIGNER	FRCP		0	5845	A0A2R8Y793;A5A3E0;P63261;P68032;P68133;Q562R1	A0A2R8Y793{223-238};A5A3E0{939-954};P63261{239-254};P68032{241-256};P68133{241-256};Q562R1{240-255}	0	0	0	A0A2R8Y793;A0A2R8YEA7;A5A3E0;P60709;P62736;P63261;P63267;P63267-2;P68032;P68133;Q562R1;Q6S8J3;Q9BYX7	88.36	32.2908	8.85387	133.603
20670@BeWo+exosT_12-PE2.cmpd.rclb.mgf	66.72	695.347	2	0	0.0005	0	2	LSMK	AALEDTLAETEAR	FGAQ		0	37329	P08727	P08727{318-330}	0	0	0	K7EMS3;P08727	114.72	32.2487	6.88606	139.63
5701@BeWo+exosT_12-PE4.cmpd.rclb.mgf	26.7	602.807	2	0	0.0008	0	2	TGEK	LTVAENEAETK	LQAI		0	12686	P07814	P07814{1390-1400}	0	0	0	P07814	81.62	24.869	3.85387	85.8577
18303@BeWo+exosT_24-PE2.cmpd.rclb.mgf	60.4	436.927	3	0	0.0025	0	2	VGAR	LIAHAGSLTNLAK	YPAS		0	1667	O00567	O00567{308-320}	0	0	0	A0A494C128;H0Y653;H0YDU4;O00567	71.37	28.9317	6.1549	60.6941
6860@BeWo+exosT_24-PE2.cmpd.rclb.mgf	30.1	507.771	2	0	0.001	0	2	IIGR	QGANINEIR	QMSG		0	26060	Q15365	Q15365{298-306}	0	0	0	Q15365	71.47	13.3815	3.13668	90.5989
20500@BeWo+exosT_12-PE2.cmpd.rclb.mgf	66.27	545.628	3	0	0.0002	0	2	EVQK	LQMEAPHIIVGTPGR	VFDM	MOD:00719 M3	0	32679	P60842	P60842{147-161}	0	0	0	J3KS25;J3KSZ0;J3KT12;J3KTB5;J3QKZ9;J3QL43;J3QLN6;J3QR64;J3QS69;P60842;P60842-2	74.81	28.6687	11.6198	87.3069
20772@BeWo+exosT_0-C1.cmpd.rclb.mgf	66.75	545.629	3	0	0.0029	0	2	EVQK	LQMEAPHIIVGTPGR	VFDM	MOD:00719 M3	0	32679	P60842	P60842{147-161}	0	0	0	J3KS25;J3KSZ0;J3KT12;J3KTB5;J3QKZ9;J3QL43;J3QLN6;J3QR64;J3QS69;P60842;P60842-2	85.06	29.8313	8.85387	91.486
15056@BeWo+exosT_12-C1.cmpd.rclb.mgf	51.52	617.825	2	0	-0.0004	0	2	INLK	VAGQDGSVVQFK	IKRH		0	39226	P61956	P61956{22-33}	0	0	0	A8MU27;A8MUA9;P55854;P55854-2;P61956;P61956-2;Q6EEV6	78.54	24.9865	6.19382	124.25
24039@BeWo+exosT_24-C4.cmpd.rclb.mgf	74.43	547.319	3	0	0.0029	1	2	RYTK	KVPQVSTPTLVEVSR	NLGK		0	21282	H0YA55;P02768	H0YA55{283-297};P02768{438-452}	0	0	0	A0A087WWT3;A0A0C4DGB6;B7WNR0;C9JKR2;D6RHD5;H0YA55;P02768;P02768-2;P02768-3	83.9	31.2683	10.8861	97.1192
16919@BeWo+exosT_12-C1.cmpd.rclb.mgf	56.57	660.339	2	0	-0.0003	0	2	EDLR	AQIFANTVDNAR	IVLQ		0	37329	P05783	P05783{138-149}	0	0	0	F8VZY9;P05783	89.36	28.0932	5.60206	112.473
25202@BeWo+exosT_12-C4.cmpd.rclb.mgf	78.48	547.319	3	0	0.0036	1	2	RYTK	KVPQVSTPTLVEVSR	NLGK		0	21282	H0YA55;P02768	H0YA55{283-297};P02768{438-452}	0	0	0	A0A087WWT3;A0A0C4DGB6;B7WNR0;C9JKR2;D6RHD5;H0YA55;P02768;P02768-2;P02768-3	74.95	33.6253	10.8861	88.8509
28976@BeWo+exosT_24-C4.cmpd.rclb.mgf	87.32	743.382	2	0	0.0004	0	2	NFVK	GVVDSDDLPLNVSR	ETLQ		0	27210	P14625	P14625{435-448}	0	0	0	P14625	86.26	31.9621	6.46852	157.202
26019@BeWo+exosT_24-PE2.cmpd.rclb.mgf	80.78	594.99	3	0	0.0036	0	2	MAKK	HLEINPDHPIVETLR	QKAE		0	27210	P08238	P08238{625-639}	0	0	0	P08238	93.03	35.5445	11.2676	98.274
1054@BeWo+exosT_0-C2.cmpd.rclb.mgf	15.87	452.214	3	0	0.0025	1	2	MGQK	DSYVGDEAQSKR	GILT		0	5845	A0A2R8Y793;P63261;P68032;P68133	A0A2R8Y793{51-62};P63261{51-62};P68032{53-64};P68133{53-64}	0	0	0	A0A2R8Y793;A0A2R8YGF8;A6NL76;B8ZZJ2;C9JFL5;C9JTX5;C9JUM1;C9JZR7;E7EVS6;F6QUT6;F6UVQ4;F8WB63;G5E9R0;I3L1U9;I3L3I0;I3L3R2;J3KT65;K7EM38;P60709;P62736;P63261;P63267;P68032;P68133	75.79	28.5133	5	43.1228
31849@BeWo+exosT_12-C1.cmpd.rclb.mgf	96.47	621.858	2	0	0.0023	0	2	GMTK	ADLINNLGTIAK	SGTK		0	27210	P07900;P08238;Q58FF8	P07900{101-112};P08238{96-107};Q58FF8{96-107}	0	0	0	P07900;P07900-2;P08238;Q14568;Q58FF8	76.62	28.7204	5.37675	136.953
24686@BeWo+exosT_24-PE3.cmpd.rclb.mgf	75.2	547.319	3	0	0.0043	1	2	RYTK	KVPQVSTPTLVEVSR	NLGK		0	21282	H0YA55;P02768	H0YA55{283-297};P02768{438-452}	0	0	0	A0A087WWT3;A0A0C4DGB6;B7WNR0;C9JKR2;D6RHD5;H0YA55;P02768;P02768-2;P02768-3	83.16	32.4661	10.8539	96.5737
2328@BeWo+exosT_24-C2.cmpd.rclb.mgf	18.22	690.32	2	0	0.0031	0	2	KVYR	IEGDETSTEAATR	LSAY		0	12029	P52434	P52434{99-111}	0	0	0	C9JLU1;P52434;P52434-3;P52434-4	82.03	20.7566	5.3098	98.3678
23997@BeWo+exosT_12-PE4.cmpd.rclb.mgf	75.25	472.77	2	0	0.0008	0	2	RSSR	AGLQFPVGR	VHRL		0	8901	P04908;P0C0S5;P0C0S8;P16104	P04908{22-30};P0C0S5{24-32};P0C0S8{22-30};P16104{22-30}	0	0	0	A0A0U1RR32;A0A0U1RRH7;A0A3B3IS11;A0A494C189;C9J0D1;P04908;P0C0S5;P0C0S8;P16104;P20671;Q16777;Q6FI13;Q71UI9;Q71UI9-2;Q71UI9-5;Q7L7L0;Q8IUE6;Q93077;Q96KK5;Q96QV6;Q99878;Q9BTM1;Q9BTM1-2	72.36	21.2194	0.744727	113.994
14223@BeWo+exosT_0-PE1.cmpd.rclb.mgf	50.18	651.323	2	0	0.0005	0	2	QLDR	ISVYYNEATGGK	YVPR		0	21880	P07437	P07437{47-58}	0	0	0	P07437;Q5JP53	77.74	27.2819	5.37675	102.786
22662@BeWo+exosT_24-C1.cmpd.rclb.mgf	73.05	565.313	2	0	-0.0035	0	2	ANAK	LSELEAALQR	AKQD		0	25654	P05787	P05787{353-362}	0	0	0	P05787;P05787-2	72.67	28.9983	6.48149	121.033
21630@BeWo+exosT_0-PE2.cmpd.rclb.mgf	68.77	636.844	2	0	0.0007	1	2	LAIR	NDEELNKLLGK	VTIA		0	8901	P0C0S8	P0C0S8{90-100}	0	0	0	A0A0U1RR32;A0A0U1RRH7;H0YFX9;P0C0S8;P20671;Q16777;Q6FI13;Q96KK5;Q99878;Q9BTM1;Q9BTM1-2	94.74	35.2487	7.82391	149.848
3733@BeWo+exosT_0-PE4.cmpd.rclb.mgf	23.13	396.888	3	0	-0.0002	0	2	TGMR	GAFGKPQGTVAR	VHIG		0	4455	P27635	P27635{117-128}	0	0	0	A0A087WV22;F8W7C6;H7C123;H7C2C5;P27635;Q96L21;X1WI28	84.77	28.1302	4.79588	56.5951
7763@BeWo+exosT_0-PE3.cmpd.rclb.mgf	33.28	624.805	2	0	0.0009	0	2	PVTR	VIGSGCNLDSAR	FRYL	MOD:01214 C6	0	7108	P00338;P07195	P00338{158-169};P07195{159-170}	0	0	0	A0A087WUM2;A0A3B3IS95;A0A5F9ZHM4;A8MW50;F5H155;F5H245;F5H5G7;G3XAP5;P00338;P00338-2;P00338-3;P00338-4;P00338-5;P07195;P07864;Q6ZMR3	77.99	27.1198	7.56864	100.939
411@BeWo+exosT_24-PE4.cmpd.rclb.mgf	11.68	489.213	3	0	0.0011	1	2	VYAK	CDSSPDSAEDVRK	VCQD	MOD:01214 C1	0	28467	P02765	P02765{132-144}	0	0	0	P02765	86.74	29.8319	12.8861	64.0038
18703@BeWo+exosT_12-C2.cmpd.rclb.mgf	62.18	611.976	3	0	0.0038	1	2	DAAK	NQLTSNPENTVFDAKR	LIGR		0	7913	P11021	P11021{82-97}	0	0	0	P11021	87.53	32.8252	7.95861	74.0752
14459@BeWo+exosT_12-PE1.cmpd.rclb.mgf	53.15	605.825	2	0	-0.0004	0	2	LSLK	LPPNVVEESAR	ASVS		0	20970	P01023	P01023{935-945}	0	0	0	P01023	77.66	24.5988	1.92082	127.035
34810@BeWo+exosT_12-PE4.cmpd.rclb.mgf	104.38	895.951	2	0	0.0025	0	2	SLEK	SYELPDGQVITIGNER	FRCP		0	5845	A0A2R8Y793;A5A3E0;P63261;P68032;P68133;Q562R1	A0A2R8Y793{223-238};A5A3E0{939-954};P63261{239-254};P68032{241-256};P68133{241-256};Q562R1{240-255}	0	0	0	A0A2R8Y793;A0A2R8YEA7;A5A3E0;P60709;P62736;P63261;P63267;P63267-2;P68032;P68133;Q562R1;Q6S8J3;Q9BYX7	85.14	30.7282	11.6198	141.452
1604@BeWo+exosT_0-C2.cmpd.rclb.mgf	17.35	669.267	2	0	-0.0012	0	2	VYAK	CDSSPDSAEDVR	KVCQ	MOD:01214 C1	0	28467	P02765	P02765{132-143}	0	0	0	P02765	88.57	27.9516	4.67778	154.134
7783@BeWo+exosT_24-C2.cmpd.rclb.mgf	32.55	774.861	2	0	0	0	2	ACMK	SVTEQGAELSNEER	NLLS		0	8296	P63104	P63104{28-41}	0	0	0	E5RGE1;E5RIR4;E7ESK7;E7EVZ2;E7EX29;E9PD24;P63104	86.5	26.1024	9.4437	126.743
34726@BeWo+exosT_0-PE4.cmpd.rclb.mgf	105.37	511.964	3	0	0.0011	0	2	DFGR	LVNLQHLDLLNNK	LVTL		0	17185	Q96AG4	Q96AG4{84-96}	0	0	0	Q96AG4	81.31	26.8186	5.284	63.3929
9776@BeWo+exosT_12-PE3.cmpd.rclb.mgf	38.9	564.581	3	0	0.001	0	2	FEVK	STAGDTHLGGEDFDNR	MVNH		0	7913	P11142;P54652	P11142{221-236};P54652{224-239}	0	0	0	E9PKE3;E9PN89;P11142;P11142-2;P54652	81.64	27.0509	8.95861	72.7724
49104@BeWo+exosT_12-PE4.cmpd.rclb.mgf	143.7	653.666	3	0	0.0009	0	2	NWAK	GHYTEGAELVDSVLDVVR	KEAE		0	21880	P07437;P68371;Q13509;Q13885;Q9BVA1	P07437{104-121};P68371{104-121};Q13509{104-121};Q13885{104-121};Q9BVA1{104-121}	0	0	0	A0A0B4J269;G3V2A3;P07437;P68371;Q13509;Q13509-2;Q13885;Q5JP53;Q5ST81;Q9BVA1	96.29	39.066	13.5686	127.774
28967@BeWo+exosT_0-C2.cmpd.rclb.mgf	89.88	765.902	2	0	0.0006	0	2	MAFR	VPTANVSVVDLTCR	LEKP	MOD:01214 C13	0	13516	P04406	P04406{235-248}	0	0	0	E7EUT5;P04406;P04406-2	100.72	32.7677	11.5376	167.204
4804@BeWo+exosT_24-PE2.cmpd.rclb.mgf	24.72	485.921	3	0	0.0023	1	2	PKRR	ALAAPAAEEKEEAR	EKML		0	6405	Q01650	Q01650{10-23}	0	0	0	Q01650	100.75	31.1902	6.92082	49.8079
32018@BeWo+exosT_0-C4.cmpd.rclb.mgf	98.43	495.802	2	0	-0.0034	0	2	FATR	LSNIFVIGK	GNKP		0	26370	P62701	P62701{222-230}	0	0	0	P62701	73.3	21.1698	3.29243	108.08
6230@BeWo+exosT_24-PE2.cmpd.rclb.mgf	28.45	567.786	2	0	0.0005	0	2	DLVK	VTLTSEEEAR	LKKS		0	7108	P00338	P00338{306-315}	0	0	0	P00338;P00338-3;P00338-4	71.45	26.9931	1.95861	124.916
30243@BeWo+exosT_24-C1.cmpd.rclb.mgf	93.07	555.355	3	0	0.0018	0	2	WIER	VVIIGAGKPAAVVLQTK	GSPE		0	12331	Q14697	Q14697{892-908}	0	0	0	E9PKU7;F5H6X6;Q14697;Q14697-2	73.37	30.8368	9.63827	103.105
23981@BeWo+exosT_0-C4.cmpd.rclb.mgf	76.9	547.319	3	0	0.0039	1	2	RYTK	KVPQVSTPTLVEVSR	NLGK		0	21282	H0YA55;P02768	H0YA55{283-297};P02768{438-452}	0	0	0	A0A087WWT3;A0A0C4DGB6;B7WNR0;C9JKR2;D6RHD5;H0YA55;P02768;P02768-2;P02768-3	86.4	29.204	10.8239	84.2222
46022@BeWo+exosT_24-C2.cmpd.rclb.mgf	134.72	851.458	2	0	0.0016	0	2	HVPR	AVFVDLEPTVIDEVR	TGTY		0	6196	Q71U36;Q9BQE3	Q71U36{65-79};Q9BQE3{65-79}	0	0	0	A0A1W2PQM2;F5H5D3;F8VQQ4;F8VRK0;F8VRZ4;F8VS66;F8VVB9;F8VWV9;F8VX09;P68363;P68363-2;Q71U36;Q71U36-2;Q9BQE3	96.7	30.131	9.29243	134.772
3389@BeWo+exosT_24-C4.cmpd.rclb.mgf	20.1	472.897	3	0	0.0023	1	2	ERKR	AQEEAERLEADR	MAAL		0	28968	P15311	P15311{382-393}	0	0	0	E7EQR4;P15311	76.03	26.6365	7.69897	44.5581
22183@BeWo+exosT_12-PE1.cmpd.rclb.mgf	73.83	473.915	3	0	0.0012	0	2	PGAK	VQFELHYQEVK	WRKL		0	5161	P19823	P19823{177-187}	0	0	0	P19823;Q5T985;Q5T987	75.59	25.8171	4.11351	49.3759
29465@BeWo+exosT_12-C4.cmpd.rclb.mgf	89.93	765.902	2	0	0.0005	0	2	MAFR	VPTANVSVVDLTCR	LEKP	MOD:01214 C13	0	13516	P04406	P04406{235-248}	0	0	0	E7EUT5;P04406;P04406-2	74.43	33.3679	8.88606	162.701
20138@BeWo+exosT_0-C4.cmpd.rclb.mgf	66.83	508.293	2	0	0.0001	0	2	VVPK	DVNAAIATIK	TKRT		0	6196	Q71U36;Q9BQE3	Q71U36{327-336};Q9BQE3{327-336}	0	0	0	A0A1W2PQM2;F5H5D3;P0DPH7;P0DPH7-2;P0DPH8;P68363;P68363-2;Q6PEY2;Q71U36;Q71U36-2;Q9BQE3	74.88	28.0631	2.69897	110.395
8387@BeWo+exosT_0-C4.cmpd.rclb.mgf	35.88	501.273	2	0	0.0011	0	2	HILR	VLNTNIDGR	RKIA		0	15538	P62269	P62269{15-23}	0	0	0	A0A0G2JQH2;P62269;Q5GGW2	72.36	23.8682	3.21467	104.324
23407@BeWo+exosT_12-C1.cmpd.rclb.mgf	73.82	520.946	3	0	-0.0008	1	2	IFLR	ELISNSSDALDKIR	YESL		0	27210	P07900	P07900{47-60}	0	0	0	G3V2J8;P07900;P07900-2	84.18	28.0722	5.58503	42.69
34489@BeWo+exosT_12-PE4.cmpd.rclb.mgf	103.45	764.429	2	0	0.0012	0	2	GKVK	LAAVDATVNQVLASR	YGIR		0	3177	Q15084	Q15084{217-231}	0	0	0	Q15084;Q15084-2;Q15084-3;Q15084-4;Q15084-5	80.35	30.8227	9.05552	152.412
29364@BeWo+exosT_0-PE1.cmpd.rclb.mgf	90.35	536.324	2	0	-0.0004	0	2	HLFK	LLIIGDSGVGK	SSLL		0	37403	Q15286	Q15286{11-21}	0	0	0	F5H157;Q15286;Q15286-2	81.51	28.6111	0.337242	109.479
29373@BeWo+exosT_0-C1.cmpd.rclb.mgf	89.42	515.616	3	0	0.0034	1	2	IFLR	ELISNASDALDKIR	YESL		0	27210	P08238;P14625	P08238{42-55};P14625{103-116}	0	0	0	A0A1W2PRR1;F8W026;P08238;P14625;Q96GW1	89.18	26.1889	4.56864	55.6653
22393@BeWo+exosT_24-PE2.cmpd.rclb.mgf	71.23	520.946	3	0	-0.0008	1	2	IFLR	ELISNSSDALDKIR	YESL		0	27210	P07900	P07900{47-60}	0	0	0	G3V2J8;P07900;P07900-2	90.05	31.116	6.79588	46.1335
16699@BeWo+exosT_24-C3.cmpd.rclb.mgf	54.87	524.774	2	0	-0.0018	0	2	SYAK	NGQDLGVAFK	ISKE		0	31718	Q00839	Q00839{424-433}	0	0	0	A0A1W2PP34;A0A1W2PP35;A0A1W2PPH7;A0A1W2PPL4;A0A1W2PPS1;A0A1W2PQ74;A0A1W2PQL0;A0A1W2PRZ7;A0A1X7SBS1;Q00839;Q00839-2;Q5RI18	85.58	20.4635	7.92082	93.7551
34868@BeWo+exosT_24-PE2.cmpd.rclb.mgf	104.3	788.909	2	0	-0.0079	0	2	VRDR	VTSAVEALLSADSASR	KQEV		0	32247	P45974	P45974{147-162}	0	0	0	P45974;P45974-2	90.21	29.5123	5.35655	114.722
7501@BeWo+exosT_24-C3.cmpd.rclb.mgf	30.47	523.777	2	0	-0.0013	0	2	GLRK	VIDDTNITR	LQLE		0	37329	P05783	P05783{188-196}	0	0	0	F8VZY9;P05783	74.15	23.8506	3.17393	108.778
2704@BeWo+exosT_0-C1.cmpd.rclb.mgf	19.42	560.774	2	0	-0.0011	0	2	GNEK	ITMQNLNDR	LASY	MOD:00719 M3	0	37329	P19012	P19012{107-115}	0	0	0	K7EQH6;K7ERE3;P13646;P13646-2;P13646-3;P19012	86	22.0991	5.36653	112.054
31484@BeWo+exosT_24-PE2.cmpd.rclb.mgf	95.15	606.004	3	0	0.0006	1	2	NVMR	IINEPTAAAIAYGLDKR	EGEK		0	7913	P11021	P11021{198-214}	0	0	0	P11021	73.15	29.8997	9.56864	83.0033
16290@BeWo+exosT_0-PE2.cmpd.rclb.mgf	54.7	660.339	2	0	-0.0005	0	2	EDLR	AQIFANTVDNAR	IVLQ		0	37329	P05783	P05783{138-149}	0	0	0	F8VZY9;P05783	78.52	28.1449	6.07058	117.641
21140@BeWo+exosT_24-PE4.cmpd.rclb.mgf	67.37	469.254	2	0	0.0009	0	2	PELK	TGISDVFAK	NDLA		0	40041	P19338	P19338{325-333}	0	0	0	P19338	81.93	21.0312	1.03621	114.221
18236@BeWo+exosT_24-C1.cmpd.rclb.mgf	61.27	666.855	2	0	0.0005	0	2	APGK	GILAADESTGSIAK	RLQS		0	37574	P04075	P04075{29-42}	0	0	0	H3BPS8;H3BQN4;H3BUH7;J3KPS3;P04075;P04075-2	83.26	36.2451	8.02687	131.839
4766@BeWo+exosT_12-C1.cmpd.rclb.mgf	24.42	488.728	2	0	0.0003	0	2	GLCK	AGFAGDDAPR	AVFP		0	5845	A0A2R8Y793;A5A3E0;P0CG38;P0CG39;P63261;P68032;P68133	A0A2R8Y793{19-28};A5A3E0{719-728};P0CG38{719-728};P0CG39{682-691};P63261{19-28};P68032{21-30};P68133{21-30}	0	0	0	A0A2R8Y793;A0A2R8YGF8;A5A3E0;A6NL76;B8ZZJ2;C9JFL5;C9JTX5;C9JUM1;C9JZR7;E7EVS6;F6QUT6;F6UVQ4;F8WB63;F8WCH0;G5E9R0;I3L1U9;I3L3I0;I3L3R2;I3L4N8;J3KT65;K7EM38;P0CG38;P0CG39;P60709;P62736;P63261;P63267;P63267-2;P68032;P68133;Q6S8J3	73.02	26.3035	3.05552	129.736
29523@BeWo+exosT_0-PE3.cmpd.rclb.mgf	90.72	652.029	3	0	0.0067	0	2	NELR	VAPEEHPVLLTEAPLNPK	ANRE		0	5845	A0A2R8Y793;P63261	A0A2R8Y793{96-113};P63261{96-113}	0	0	0	A0A2R8Y793;A0A2R8YGF8;E7EVS6;G5E9R0;I3L1U9;I3L3I0;I3L3R2;I3L4N8;J3KT65;K7EM38;P60709;P63261	73.27	31.7582	13.0506	67.5202
4350@BeWo+exosT_0-PE2.cmpd.rclb.mgf	23.47	578.291	2	0	-0.0007	0	2	YAMK	GAGTDDHTLIR	VMVS		0	10231	P08758	P08758{261-271}	0	0	0	D6RBE9;D6RBL5;P08758	77.26	29.823	5.35655	140.459
14249@BeWo+exosT_0-PE4.cmpd.rclb.mgf	50.8	601.31	3	0	0.0028	0	2	KTGR	VMLGETNPADSKPGTIR	GDFC	MOD:00719 M2	0	880	O60361;P15531;P22392	O60361{74-90};P15531{89-105};P22392{89-105}	0	0	0	E7ERL0;J3KPD9;O60361;P15531;P15531-2;P22392;P22392-2;Q32Q12	85.15	27.5616	7.92082	87.3275
9434@BeWo+exosT_0-PE2.cmpd.rclb.mgf	36.67	506.24	3	0	0.0025	0	2	WISK	QEYDESGPSIVHR	KCL		0	5845	A5A3E0;P0CG38;P0CG39;P63261	A5A3E0{1060-1072};P0CG38{1060-1072};P0CG39{1023-1035};P63261{360-372}	0	0	0	A0A2R8YFE2;A5A3E0;P0CG38;P0CG39;P60709;P63261;Q6S8J3;Q9BYX7	98.7	28.0042	10.0555	68.3303
8025@BeWo+exosT_12-PE2.cmpd.rclb.mgf	33.15	662.84	2	0	0	0	2	VGPR	GNLGAGNGNLQGPR	HMQK		0	3379	P43243	P43243{374-387}	0	0	0	A0A0R4J2E8;A8MXP9;B3KM87;D6R991;D6RAM9;D6RAY2;D6RBI2;D6RE02;D6REM6;D6RIA2;H0Y8T4;P43243;P43243-2	76.38	27.0378	7.76955	115.483
37865@BeWo+exosT_12-PE4.cmpd.rclb.mgf	112.77	1004.45	2	0	0.0003	0	2	PSDK	TIGGGDDSFNTFFSETGAGK	HVPR		0	6196	Q71U36;Q9BQE3	Q71U36{41-60};Q9BQE3{41-60}	0	0	0	A0A1W2PQM2;F5H5D3;F8VQQ4;F8VRK0;F8VRZ4;F8VS66;F8VVB9;F8VWV9;F8VX09;F8VXZ7;F8W0F6;P0DPH7;P0DPH7-2;P0DPH8;P68363;P68363-2;Q6PEY2;Q71U36;Q71U36-2;Q9BQE3	72.89	26.5279	10.0269	142.735
19771@BeWo+exosT_24-PE3.cmpd.rclb.mgf	62.3	508.293	2	0	-0.0012	0	2	VVPK	DVNAAIATIK	TKRT		0	6196	Q71U36;Q9BQE3	Q71U36{327-336};Q9BQE3{327-336}	0	0	0	A0A1W2PQM2;F5H5D3;P0DPH7;P0DPH7-2;P0DPH8;P68363;P68363-2;Q6PEY2;Q71U36;Q71U36-2;Q9BQE3	72.97	27.0687	4.95861	119.699
30713@BeWo+exosT_0-C3.cmpd.rclb.mgf	96.48	596.67	3	0	0.0047	1	2	NVLR	IINEPTAAAIAYGLDKK	VGAE		0	7913	P11142;P54652	P11142{172-188};P54652{173-189}	0	0	0	E9PI65;E9PKE3;E9PN89;P11142;P11142-2;P54652	88.09	35.2366	12.4089	91.4774
32853@BeWo+exosT_0-PE4.cmpd.rclb.mgf	100.35	525.976	3	0	0.0016	2	2	MPR	KIEEIKDFLLTAR	RKDA		0	20433	P63173	P63173{4-16}	0	0	0	J3KSP2;J3KT73;J3QL01;P63173	97.38	28.1073	10.0315	102.17
1841@BeWo+exosT_24-PE4.cmpd.rclb.mgf	16.22	669.268	2	0	0.0004	0	2	VYAK	CDSSPDSAEDVR	KVCQ	MOD:01214 C1	0	28467	P02765	P02765{132-143}	0	0	0	P02765	76.08	29.4901	4.60206	152.22
28882@BeWo+exosT_24-PE1.cmpd.rclb.mgf	90.67	756.426	2	0	-0.0001	0	2	YTKK	VPQVSTPTLVEVSR	NLGK		0	21282	H0YA55;P02768	H0YA55{284-297};P02768{439-452}	0	0	0	A0A087WWT3;A0A0C4DGB6;B7WNR0;C9JKR2;D6RHD5;H0YA55;P02768;P02768-2;P02768-3	74.13	31.694	9.79588	152.279
9747@BeWo+exosT_24-C1.cmpd.rclb.mgf	38.67	506.24	3	0	0.0004	0	2	WISK	QEYDESGPSIVHR	KCL		0	5845	A5A3E0;P0CG38;P0CG39;P63261	A5A3E0{1060-1072};P0CG38{1060-1072};P0CG39{1023-1035};P63261{360-372}	0	0	0	A0A2R8YFE2;A5A3E0;P0CG38;P0CG39;P60709;P63261;Q6S8J3;Q9BYX7	79.44	31.7359	11.1938	58.0061
45886@BeWo+exosT_0-C1.cmpd.rclb.mgf	134.83	807.454	2	0	-0.0019	0	2	ENGK	LVINGNPITIFQER	DPSK		0	13516	P04406	P04406{67-80}	0	0	0	P04406;P04406-2	84.86	30.7904	7.72125	131.192
14030@BeWo+exosT_0-PE4.cmpd.rclb.mgf	50.2	651.323	2	0	0.0004	0	2	QLDR	ISVYYNEATGGK	YVPR		0	21880	P07437	P07437{47-58}	0	0	0	P07437;Q5JP53	82.69	26.2277	4.92082	115.081
17635@BeWo+exosT_24-PE3.cmpd.rclb.mgf	56.63	614.812	2	0	-0.0007	0	2	FGEK	LNGTDPEDVIR	NAFA		0	21241	O14950;P24844	O14950{94-104};P24844{94-104}	0	0	0	J3KTJ1;J3QRS3;O14950;P19105;P24844	71.28	28.7846	4.284	92.5162
2275@BeWo+exosT_24-C2.cmpd.rclb.mgf	18.08	533.746	2	0	-0.0007	0	2	QQGK	ADLSAMSAER	DLCL	MOD:00719 M6	0	12094	P50453	P50453{298-307}	0	0	0	P50453	74.98	25.5614	5.95861	110.585
9620@BeWo+exosT_0-PE4.cmpd.rclb.mgf	38.55	506.24	3	0	0.0019	0	2	WISK	QEYDESGPSIVHR	KCL		0	5845	A5A3E0;P0CG38;P0CG39;P63261	A5A3E0{1060-1072};P0CG38{1060-1072};P0CG39{1023-1035};P63261{360-372}	0	0	0	A0A2R8YFE2;A5A3E0;P0CG38;P0CG39;P60709;P63261;Q6S8J3;Q9BYX7	78.09	27.1539	10.6778	64.0711
21433@BeWo+exosT_12-C1.cmpd.rclb.mgf	68.62	617.307	2	0	0.0014	0	2	LLSR	LCQDLGPGAFR	LAAR	MOD:01214 C2	0	12099	P08697	P08697{151-161}	0	0	0	A0A0G2JPA8;A0A0J9YY65;C9JMH6;P08697;P08697-2	72.1	28.4245	6.67778	121.879
29039@BeWo+exosT_24-PE2.cmpd.rclb.mgf	88.65	743.381	2	0	-0.0015	0	2	NFVK	GVVDSDDLPLNVSR	ETLQ		0	27210	P14625	P14625{435-448}	0	0	0	P14625	78.15	30.156	6.25181	144.2
34203@BeWo+exosT_12-PE3.cmpd.rclb.mgf	103.6	764.429	2	0	0.0005	0	2	GKVK	LAAVDATVNQVLASR	YGIR		0	3177	Q15084	Q15084{217-231}	0	0	0	Q15084;Q15084-2;Q15084-3;Q15084-4;Q15084-5	97.36	32.4234	8.67778	128.028
28568@BeWo+exosT_12-PE3.cmpd.rclb.mgf	88.55	551.969	3	0	-0.0009	0	2	HLAK	VTAEVVLAHLGGGSTSR	ATSF		0	12419	P04843	P04843{49-65}	0	0	0	F8WF32;P04843	81.94	34.9871	10.0915	69.9824
29082@BeWo+exosT_0-PE1.cmpd.rclb.mgf	89.6	515.616	3	0	0.003	1	2	IFLR	ELISNASDALDKIR	YESL		0	27210	P08238;P14625	P08238{42-55};P14625{103-116}	0	0	0	A0A1W2PRR1;F8W026;P08238;P14625;Q96GW1	88.61	26.7592	5.29243	51.7075
28716@BeWo+exosT_12-PE4.cmpd.rclb.mgf	87.85	585.846	2	0	-0.0002	0	2	NKKR	IALTDNALIAR	SLGK		0	35555	P18124	P18124{167-177}	0	0	0	A8MUD9;P18124	84.11	30.9357	6.14267	130.507
297@BeWo+exosT_12-C4.cmpd.rclb.mgf	11.33	680.809	2	0	0.0009	0	2	SDSR	AQAVSEDAGGNEGR	AAEA		0	39936	P55884	P55884{121-134}	0	0	0	C9JZG1;P55884;P55884-2	78.24	29.7557	7.74473	113.664
43655@BeWo+exosT_12-PE3.cmpd.rclb.mgf	129.15	866.943	2	0	0.0026	0	2	HTNR	VIFLEDDDVAAVVDGR	LSIH		0	7297	Q06210	Q06210{291-306}	0	0	0	Q06210;Q06210-2	73.15	32.2595	7.79588	119.561
45293@BeWo+exosT_24-PE2.cmpd.rclb.mgf	132.97	807.455	2	0	0	0	2	ENGK	LVINGNPITIFQER	DPSK		0	13516	P04406	P04406{67-80}	0	0	0	P04406;P04406-2	87.41	30.3589	6.95861	122.029
29770@BeWo+exosT_0-C2.cmpd.rclb.mgf	92.02	787.06	3	0	0.0028	1	2	VDIR	KDLYANTVLSGGTTMYPGIADR	MQKE	MOD:00719 M15	0	5845	A0A2R8Y793;P63261	A0A2R8Y793{275-296};P63261{291-312}	0	0	0	A0A2R8Y793;P60709;P63261	79.75	37.3836	15	123.903
5356@BeWo+exosT_24-C3.cmpd.rclb.mgf	24.85	460.922	3	0	0.0021	0	2	AVSR	EDSVKPGAHLTVK	KIFV		0	27762	P51991;P51991-2	P51991{114-126};P51991-2{92-104}	0	0	0	P51991;P51991-2	73.1	23.4716	6.65758	53.3646
14845@BeWo+exosT_12-PE1.cmpd.rclb.mgf	54.2	492.778	2	0	-0.0001	0	2	TVRR	QAVDVSPLR	RVNQ		0	23740	P46782	P46782{137-145}	0	0	0	M0QZN2;M0R0F0;M0R0R2;P46782	74.07	12.9461	2.22185	86.377
10197@BeWo+exosT_24-C1.cmpd.rclb.mgf	39.8	543.601	3	0	0.0001	0	2	LDKK	ASSEGGTAAGAGLDSLHK	NSVS		0	10095	O15143	O15143{309-326}	0	0	0	A0A1W2PNV4;C9JEY1;C9K057;O15143	84.75	30.2786	11.8861	84.5011
36656@BeWo+exosT_24-PE4.cmpd.rclb.mgf	108.4	627.383	2	0	0.0002	0	2	LAKK	GLTPSQIGVILR	DSHG		0	2187	P62277	P62277{44-55}	0	0	0	J3KMX5;P62277	76.51	25.903	2.85387	99.1979
15773@BeWo+exosT_12-C4.cmpd.rclb.mgf	53.35	750.342	2	0	-0.0003	0	2	WISK	QEYDESGPSIVHR	KCL	MOD:00040 Q1	0	5845	A5A3E0;P0CG38;P0CG39;P63261	A5A3E0{1060-1072};P0CG38{1060-1072};P0CG39{1023-1035};P63261{360-372}	0	0	0	A0A2R8YFE2;A5A3E0;P0CG38;P0CG39;P60709;P63261;Q6S8J3;Q9BYX7	91.44	29.8609	11.1427	138.9
4353@BeWo+exosT_24-PE2.cmpd.rclb.mgf	23.57	488.729	2	0	0.0007	0	2	GLCK	AGFAGDDAPR	AVFP		0	5845	A0A2R8Y793;A5A3E0;P0CG38;P0CG39;P63261;P68032;P68133	A0A2R8Y793{19-28};A5A3E0{719-728};P0CG38{719-728};P0CG39{682-691};P63261{19-28};P68032{21-30};P68133{21-30}	0	0	0	A0A2R8Y793;A0A2R8YGF8;A5A3E0;A6NL76;B8ZZJ2;C9JFL5;C9JTX5;C9JUM1;C9JZR7;E7EVS6;F6QUT6;F6UVQ4;F8WB63;F8WCH0;G5E9R0;I3L1U9;I3L3I0;I3L3R2;I3L4N8;J3KT65;K7EM38;P0CG38;P0CG39;P60709;P62736;P63261;P63267;P63267-2;P68032;P68133;Q6S8J3	75.39	29.9753	2.76955	132.301
29598@BeWo+exosT_0-C2.cmpd.rclb.mgf	91.57	769.389	2	0	-0.0039	0	2	IILR	FAIQDISVEETSAK	EGLL		0	18433	O43707;P12814	O43707{153-166};P12814{134-147}	0	0	0	A0A087WSZ2;A0A494C033;A0A494C166;A0A494C1A0;G3V2E8;G3V2N5;G3V2W4;G3V2X9;G3V5M4;H9KV75;O43707;P12814;P12814-2;P12814-3;P12814-4;P35609;P35609-2;Q08043	76.05	29.1626	6.79588	118.175
29294@BeWo+exosT_12-PE1.cmpd.rclb.mgf	92.9	743.383	2	0	0.0024	0	2	NFVK	GVVDSDDLPLNVSR	ETLQ		0	27210	P14625	P14625{435-448}	0	0	0	P14625	82.93	32.0258	7.05552	152.056
21876@BeWo+exosT_0-C1.cmpd.rclb.mgf	69.68	744.356	2	0	0.0027	0	2	QGNR	TTPSYVAFTDTER	LIGD		0	7913	P0DMV8;P11142;P54652	P0DMV8{37-49};P11142{37-49};P54652{38-50}	0	0	0	A0A0G2JIW1;E9PI65;E9PK54;E9PKE3;E9PLF4;E9PN25;E9PNE6;E9PPY6;E9PQK7;E9PQQ4;P0DMV8;P0DMV8-2;P0DMV9;P11142;P11142-2;P17066;P34931;P48741;P54652;Q53FA3	73.5	20.5348	6.45593	97.0438
441@BeWo+exosT_24-C3.cmpd.rclb.mgf	11.12	489.213	3	0	0.0015	1	2	VYAK	CDSSPDSAEDVRK	VCQD	MOD:01214 C1	0	28467	P02765	P02765{132-144}	0	0	0	P02765	86.62	31.9799	12.7447	69.6479
16206@BeWo+exosT_0-PE1.cmpd.rclb.mgf	55.53	616.331	2	0	0.0003	0	2	ILKR	AVAGDASESALLK	CIEL		0	12758	P05023	P05023{446-458}	0	0	0	P05023;P05023-2;P05023-3;P05023-4	75.36	24.7244	6.65758	102.79
23701@BeWo+exosT_24-PE4.cmpd.rclb.mgf	74	547.319	3	0	0.0036	1	2	RYTK	KVPQVSTPTLVEVSR	NLGK		0	21282	H0YA55;P02768	H0YA55{283-297};P02768{438-452}	0	0	0	A0A087WWT3;A0A0C4DGB6;B7WNR0;C9JKR2;D6RHD5;H0YA55;P02768;P02768-2;P02768-3	74.92	29.667	11.2924	83.6491
18592@BeWo+exosT_24-C1.cmpd.rclb.mgf	62.23	491.946	3	0	-0.0064	1	2	PVLR	AGVNTVTTLVENKK	AQLV		0	26521	P62424	P62424{138-151}	0	0	0	P62424;Q5T8U2;Q5T8U3	75.23	29.512	6.29243	62.3159
22914@BeWo+exosT_12-PE2.cmpd.rclb.mgf	72.65	520.946	3	0	-0.0009	1	2	IFLR	ELISNSSDALDKIR	YESL		0	27210	P07900	P07900{47-60}	0	0	0	G3V2J8;P07900;P07900-2	89.6	31.262	7.92082	44.8157
17164@BeWo+exosT_24-C2.cmpd.rclb.mgf	57.42	595.823	2	0	-0.0003	0	2	PVAK	IDATSASVLASR	FDVS		0	24229	P13667	P13667{120-131}	0	0	0	A0A499FI48;P13667	103.19	31.632	7.18046	140.569
4638@BeWo+exosT_24-C3.cmpd.rclb.mgf	22.93	466.24	2	0	-0.0018	0	2	KTPK	GPSSVEDIK	AKMQ		0	13110	P06748	P06748{240-248}	0	0	0	P06748;P06748-2;P06748-3	74.5	23.8552	2.61979	112.728
54634@BeWo+exosT_24-C3.cmpd.rclb.mgf	156.85	852.956	2	0	0.0012	0	2	KAMK	GLGTDEESILTLLTSR	SNAQ		0	10231	P08758	P08758{30-45}	0	0	0	E9PHT9;P08758	78.41	31.5972	11.3372	152.307
10929@BeWo+exosT_12-C3.cmpd.rclb.mgf	39.25	498.284	2	0	-0.0027	0	2	HLKK	QAGPASVPLR	TEEE		0	26207	P30101	P30101{131-140}	0	0	0	P30101	71.52	13.2286	4.10237	99.8489
36039@BeWo+exosT_12-C1.cmpd.rclb.mgf	107.95	557.846	2	0	-0.0002	0	2	GSSR	VLITTDLLAR	GIDV		0	32679	P60842;Q14240	P60842{325-334};Q14240{326-335}	0	0	0	E7EQG2;P60842;Q14240;Q14240-2	71.25	28.4951	6.88606	116.319
9048@BeWo+exosT_24-C3.cmpd.rclb.mgf	34.55	506.24	3	0	0.0023	0	2	WISK	QEYDESGPSIVHR	KCL		0	5845	A5A3E0;P0CG38;P0CG39;P63261	A5A3E0{1060-1072};P0CG38{1060-1072};P0CG39{1023-1035};P63261{360-372}	0	0	0	A0A2R8YFE2;A5A3E0;P0CG38;P0CG39;P60709;P63261;Q6S8J3;Q9BYX7	85.06	26.189	10.5229	56.286
4290@BeWo+exosT_12-PE1.cmpd.rclb.mgf	26.47	617.303	2	0	0.0011	0	2	AVLK	VGGTSDVEVNEK	KDRV		0	5443	P10809	P10809{406-417}	0	0	0	P10809	86.92	28.9752	10.6778	137.911
9340@BeWo+exosT_0-PE2.cmpd.rclb.mgf	36.42	506.24	3	0	0.002	0	2	WISK	QEYDESGPSIVHR	KCL		0	5845	A5A3E0;P0CG38;P0CG39;P63261	A5A3E0{1060-1072};P0CG38{1060-1072};P0CG39{1023-1035};P63261{360-372}	0	0	0	A0A2R8YFE2;A5A3E0;P0CG38;P0CG39;P60709;P63261;Q6S8J3;Q9BYX7	100.79	27.3688	12.7447	59.8825
50860@BeWo+exosT_24-PE2.cmpd.rclb.mgf	148.63	748.943	2	0	-0.0022	0	2	SAAK	LGLLGLANSLAIEGR	KSNI		0	39727	P51659	P51659{169-183}	0	0	0	A0A2R8Y7L2;A0A2R8Y7W2;A0A2R8YD50;E7ER27;E7ET17;E7EWE5;G5E9S2;P51659;P51659-2;P51659-3	78.93	27.7051	10.4318	127.997
34859@BeWo+exosT_24-C1.cmpd.rclb.mgf	105.35	940.401	2	0	-0.0018	0	2	KTAR	SNMDNMFESYINNLR	RQLE	MOD:00719 M3;MOD:00719 M6	0	25654	P05787	P05787{134-148}	0	0	0	F8VP67;F8VUG2;F8W1U3;P05787;P05787-2	74.69	24.0807	7.10791	111.102
36383@BeWo+exosT_0-C4.cmpd.rclb.mgf	110.83	870.979	2	0	0.0001	0	2	LAAR	AIVAIENPADVSVISSR	NTGQ		0	30432	P08865	P08865{64-80}	0	0	0	A0A0C4DG17;C9J9K3;F8WD59;P08865	76.5	32.8922	11.301	144.378
21244@BeWo+exosT_24-C1.cmpd.rclb.mgf	69.32	573.633	3	0	0.0018	0	2	ICRR	NLDIERPTYTNLNR	LISQ		0	6196	P68366;Q71U36;Q9BQE3	P68366{216-229};Q71U36{216-229};Q9BQE3{216-229}	0	0	0	C9J2C0;C9JDS9;F5H5D3;F8VQQ4;F8VVB9;P0DPH7;P0DPH7-2;P0DPH8;P68363;P68366;P68366-2;Q6PEY2;Q71U36;Q71U36-2;Q9BQE3;Q9NY65;Q9NY65-2	75.91	29.8677	4.92082	71.8681
2538@BeWo+exosT_12-C4.cmpd.rclb.mgf	18.35	533.747	2	0	0.0026	0	2	QQGK	ADLSAMSAER	DLCL	MOD:00719 M6	0	12094	P50453	P50453{298-307}	0	0	0	P50453	71.62	23.9285	3.38722	115.781
31265@BeWo+exosT_0-C3.cmpd.rclb.mgf	98	729.369	2	0	0.002	0	2	NAGK	DTNGSQFFITTVK	TAWL		0	28187	P23284	P23284{146-158}	0	0	0	P23284	93.81	31.3197	8.79588	116.361
21793@BeWo+exosT_12-PE2.cmpd.rclb.mgf	69.75	839.408	2	0	-0.0011	0	2	DAAK	NQLTSNPENTVFDAK	RLIG		0	7913	P11021	P11021{82-96}	0	0	0	P11021	82.67	30.8255	3.37675	117.728
21350@BeWo+exosT_12-PE3.cmpd.rclb.mgf	69.65	748.357	2	0	0.0025	0	2	AVAR	AGGIETIANEYSDR	CTPA		0	31736	P34932	P34932{20-33}	0	0	0	A0A087WTS8;A0A087WYC1;P34932;P34932-2	90.4	24.7759	8.27572	129.2
14540@BeWo+exosT_24-C3.cmpd.rclb.mgf	49.03	508.294	2	0	0.001	0	2	RFWK	LVLVGDGGTGK	TTFV		0	15287	P62826	P62826{13-23}	0	0	0	B5MDF5;H0YFC6;J3KQE5;P62826	74.89	30.3266	1.95861	105.099
29630@BeWo+exosT_0-C1.cmpd.rclb.mgf	90.1	765.902	2	0	0.0011	0	2	MAFR	VPTANVSVVDLTCR	LEKP	MOD:01214 C13	0	13516	P04406	P04406{235-248}	0	0	0	E7EUT5;P04406;P04406-2	82.9	33.1563	15	159.637
32837@BeWo+exosT_0-PE1.cmpd.rclb.mgf	99.75	757.397	2	0	0.0003	0	2	RFIR	GVVDSEDIPLNLSR	ELLQ		0	27659	Q12931	Q12931{389-402}	0	0	0	I3L0K7;I3L239;Q12931;Q12931-2	72.11	35.0817	5.74473	147.486
45913@BeWo+exosT_24-C3.cmpd.rclb.mgf	132.92	851.458	2	0	0.0028	0	2	HVPR	AVFVDLEPTVIDEVR	TGTY		0	6196	Q71U36;Q9BQE3	Q71U36{65-79};Q9BQE3{65-79}	0	0	0	A0A1W2PQM2;F5H5D3;F8VQQ4;F8VRK0;F8VRZ4;F8VS66;F8VVB9;F8VWV9;F8VX09;P68363;P68363-2;Q71U36;Q71U36-2;Q9BQE3	79.11	28.7504	10.4559	125.502
4219@BeWo+exosT_24-PE3.cmpd.rclb.mgf	21.28	488.728	2	0	0.0003	0	2	GLCK	AGFAGDDAPR	AVFP		0	5845	A0A2R8Y793;A5A3E0;P0CG38;P0CG39;P63261;P68032;P68133	A0A2R8Y793{19-28};A5A3E0{719-728};P0CG38{719-728};P0CG39{682-691};P63261{19-28};P68032{21-30};P68133{21-30}	0	0	0	A0A2R8Y793;A0A2R8YGF8;A5A3E0;A6NL76;B8ZZJ2;C9JFL5;C9JTX5;C9JUM1;C9JZR7;E7EVS6;F6QUT6;F6UVQ4;F8WB63;F8WCH0;G5E9R0;I3L1U9;I3L3I0;I3L3R2;I3L4N8;J3KT65;K7EM38;P0CG38;P0CG39;P60709;P62736;P63261;P63267;P63267-2;P68032;P68133;Q6S8J3	79.09	29.1978	2.25181	132.02
22853@BeWo+exosT_12-C3.cmpd.rclb.mgf	70.82	520.947	3	0	0.0007	1	2	IFLR	ELISNSSDALDKIR	YESL		0	27210	P07900	P07900{47-60}	0	0	0	G3V2J8;P07900;P07900-2	87.51	29.2398	8.18709	62.9423
9389@BeWo+exosT_24-C4.cmpd.rclb.mgf	35.8	506.24	3	0	0.0015	0	2	WISK	QEYDESGPSIVHR	KCL		0	5845	A5A3E0;P0CG38;P0CG39;P63261	A5A3E0{1060-1072};P0CG38{1060-1072};P0CG39{1023-1035};P63261{360-372}	0	0	0	A0A2R8YFE2;A5A3E0;P0CG38;P0CG39;P60709;P63261;Q6S8J3;Q9BYX7	85.6	27.3309	11.4949	68.8516
5526@BeWo+exosT_0-C3.cmpd.rclb.mgf	29	535.268	2	0	0.001	0	2	QIPR	DPSQQELPR	LLSA		0	14623	P49327	P49327{1172-1180}	0	0	0	A0A0U1RQF0;P49327	71.34	22.9734	4.25964	119.433
1086@BeWo+exosT_0-PE3.cmpd.rclb.mgf	15.53	408.961	4	0	0.0007	2	2	AVLK	VGGTSDVEVNEKKDR	VTDA		0	5443	P10809	P10809{406-420}	0	0	0	P10809	77.86	27.0136		75.5264
31425@BeWo+exosT_0-PE3.cmpd.rclb.mgf	95.87	663.852	2	0	-0.0016	0	2	AKRK	TVTAMDVVYALK	RQGR	MOD:00719 M5	0	29306	P62805	P62805{81-92}	0	0	0	P62805	90.19	28.6846	4.61979	119.802
21672@BeWo+exosT_12-PE4.cmpd.rclb.mgf	69.15	744.355	2	0	0.0001	0	2	QGNR	TTPSYVAFTDTER	LIGD		0	7913	P0DMV8;P11142;P54652	P0DMV8{37-49};P11142{37-49};P54652{38-50}	0	0	0	A0A0G2JIW1;E9PI65;E9PK54;E9PKE3;E9PLF4;E9PN25;E9PNE6;E9PPY6;E9PQK7;E9PQQ4;P0DMV8;P0DMV8-2;P0DMV9;P11142;P11142-2;P17066;P34931;P48741;P54652;Q53FA3	90.94	29.0655	8.52288	108.644
17947@BeWo+exosT_24-PE1.cmpd.rclb.mgf	61.28	777.88	2	0	0	0	2	YSYR	QSSATSSFGGLGGGSVR	FGPG		0	37329	P08727	P08727{8-24}	0	0	0	C9JM50;P08727	81.71	27.3537	9.79588	162.612
29168@BeWo+exosT_0-C2.cmpd.rclb.mgf	90.43	536.324	2	0	-0.0015	0	2	HLFK	LLIIGDSGVGK	SSLL		0	37403	Q15286	Q15286{11-21}	0	0	0	F5H157;Q15286;Q15286-2	85.13	27.7044	0.886057	117.987
31804@BeWo+exosT_24-C1.cmpd.rclb.mgf	97.25	663.852	2	0	-0.0009	0	2	AKRK	TVTAMDVVYALK	RQGR	MOD:00719 M5	0	29306	P62805	P62805{81-92}	0	0	0	P62805	90.53	26.2808	4.37675	102.645
9079@BeWo+exosT_24-C3.cmpd.rclb.mgf	34.63	514.763	2	0	-0.0008	0	2	NNVK	TAVCDIPPR	GLKM	MOD:01214 C4	0	21880	P07437;P68371;Q13885;Q3ZCM7;Q9BVA1	P07437{351-359};P68371{351-359};Q13885{351-359};Q3ZCM7{351-359};Q9BVA1{351-359}	0	0	0	A0A075B736;A6NNZ2;P04350;P07437;P68371;Q13885;Q3ZCM7;Q5JP53;Q5SQY0;Q5ST81;Q9BVA1	78.55	23.5956	3.72125	117.09
4973@BeWo+exosT_24-PE3.cmpd.rclb.mgf	23.25	548.938	3	0	-0.0009	1	2	WISK	QEYDESGPSIVHRK	CL		0	5845	A5A3E0;P0CG38;P0CG39;P63261	A5A3E0{1060-1073};P0CG38{1060-1073};P0CG39{1023-1036};P63261{360-373}	0	0	0	A0A2R8YFE2;A5A3E0;P0CG38;P0CG39;P60709;P63261;Q6S8J3;Q9BYX7	75.52	28.7748	9.92082	44.7951
28991@BeWo+exosT_24-PE3.cmpd.rclb.mgf	86.52	734.015	3	0	0.0023	1	2	LFVK	GLSEDTTEETLKESFDGSVR	ARIV		0	40041	P19338	P19338{578-597}	0	0	0	H7BY16;P19338	80.11	35.4563	11.301	72.8667
30009@BeWo+exosT_24-C4.cmpd.rclb.mgf	90.07	447.493	4	0	0.0037	0	2	AAKK	HLEINPDHSIIETLR	QKAE		0	27210	P07900	P07900{633-647}	0	0	0	P07900;P07900-2	78.98	28.0743		71.8185
24964@BeWo+exosT_0-C3.cmpd.rclb.mgf	81.15	547.319	3	0	0.0026	1	2	RYTK	KVPQVSTPTLVEVSR	NLGK		0	21282	H0YA55;P02768	H0YA55{283-297};P02768{438-452}	0	0	0	A0A087WWT3;A0A0C4DGB6;B7WNR0;C9JKR2;D6RHD5;H0YA55;P02768;P02768-2;P02768-3	83.03	35.0662	11.6021	82.3674
22581@BeWo+exosT_12-C3.cmpd.rclb.mgf	70.12	847.951	2	0	-0.0015	0	2	LKEK	LIAPVAEEEATVPNNK	ITVV		0	7108	P07195	P07195{8-23}	0	0	0	A0A3B3IS95;A0A5F9ZHM4;A8MW50;C9J7H8;F5H793;P07195	75.55	25.9078	10.3372	144.536
4625@BeWo+exosT_12-C3.cmpd.rclb.mgf	22.67	488.729	2	0	0.0014	0	2	GLCK	AGFAGDDAPR	AVFP		0	5845	A0A2R8Y793;A5A3E0;P0CG38;P0CG39;P63261;P68032;P68133	A0A2R8Y793{19-28};A5A3E0{719-728};P0CG38{719-728};P0CG39{682-691};P63261{19-28};P68032{21-30};P68133{21-30}	0	0	0	A0A2R8Y793;A0A2R8YGF8;A5A3E0;A6NL76;B8ZZJ2;C9JFL5;C9JTX5;C9JUM1;C9JZR7;E7EVS6;F6QUT6;F6UVQ4;F8WB63;F8WCH0;G5E9R0;I3L1U9;I3L3I0;I3L3R2;I3L4N8;J3KT65;K7EM38;P0CG38;P0CG39;P60709;P62736;P63261;P63267;P63267-2;P68032;P68133;Q6S8J3	77.32	28.3543	2.0655	132.373
15986@BeWo+exosT_24-PE4.cmpd.rclb.mgf	53.65	660.338	2	0	-0.002	0	2	EDLR	AQIFANTVDNAR	IVLQ		0	37329	P05783	P05783{138-149}	0	0	0	F8VZY9;P05783	74.25	26.3986	5.46852	127.732
29384@BeWo+exosT_12-C1.cmpd.rclb.mgf	89.82	743.381	2	0	0.0001	0	2	NFVK	GVVDSDDLPLNVSR	ETLQ		0	27210	P14625	P14625{435-448}	0	0	0	P14625	88.51	33.0681	8.25964	169.982
27058@BeWo+exosT_0-PE3.cmpd.rclb.mgf	84.12	554.325	2	0	0.0001	0	2	AFGR	VFSGLVSTGLK	VRIM		0	29866	P13639	P13639{416-426}	0	0	0	P13639	81.84	20.8895	4.3279	109.307
24415@BeWo+exosT_0-C1.cmpd.rclb.mgf	76.25	547.319	3	0	0.0037	1	2	RYTK	KVPQVSTPTLVEVSR	NLGK		0	21282	H0YA55;P02768	H0YA55{283-297};P02768{438-452}	0	0	0	A0A087WWT3;A0A0C4DGB6;B7WNR0;C9JKR2;D6RHD5;H0YA55;P02768;P02768-2;P02768-3	74.93	32.1422	10.7696	98.1985
31177@BeWo+exosT_12-PE3.cmpd.rclb.mgf	95.55	606.005	3	0	0.0026	1	2	NVMR	IINEPTAAAIAYGLDKR	EGEK		0	7913	P11021	P11021{198-214}	0	0	0	P11021	98.33	36.393	8.85387	80.025
14293@BeWo+exosT_0-C3.cmpd.rclb.mgf	52.15	486.777	2	0	-0.0007	0	2	RKER	LESLNIQR	EKEE		0	9735	Q14152	Q14152{582-589}	0	0	0	Q14152;Q14152-2	73.46	15.2247	0.408935	86.6609
9686@BeWo+exosT_0-C1.cmpd.rclb.mgf	37.57	656.291	2	0	0.0027	0	2	LHLK	EDQTEYLEER	WVKE		0	27210	P07900;P08238;Q58FF6	P07900{192-201};P08238{187-196};Q58FF6{162-171}	0	0	0	G3V2J8;P07900;P07900-2;P08238;Q58FF6;Q58FF7	85.66	23.2533	5.36653	87.8279
4355@BeWo+exosT_0-C1.cmpd.rclb.mgf	23.72	488.729	2	0	0.0006	0	2	GLCK	AGFAGDDAPR	AVFP		0	5845	A0A2R8Y793;A5A3E0;P0CG38;P0CG39;P63261;P68032;P68133	A0A2R8Y793{19-28};A5A3E0{719-728};P0CG38{719-728};P0CG39{682-691};P63261{19-28};P68032{21-30};P68133{21-30}	0	0	0	A0A2R8Y793;A0A2R8YGF8;A5A3E0;A6NL76;B8ZZJ2;C9JFL5;C9JTX5;C9JUM1;C9JZR7;E7EVS6;F6QUT6;F6UVQ4;F8WB63;F8WCH0;G5E9R0;I3L1U9;I3L3I0;I3L3R2;I3L4N8;J3KT65;K7EM38;P0CG38;P0CG39;P60709;P62736;P63261;P63267;P63267-2;P68032;P68133;Q6S8J3	79.15	31.1334	2.60206	131.251
25273@BeWo+exosT_12-C3.cmpd.rclb.mgf	77.37	547.319	3	0	0.0027	1	2	RYTK	KVPQVSTPTLVEVSR	NLGK		0	21282	H0YA55;P02768	H0YA55{283-297};P02768{438-452}	0	0	0	A0A087WWT3;A0A0C4DGB6;B7WNR0;C9JKR2;D6RHD5;H0YA55;P02768;P02768-2;P02768-3	75.73	31.354	11.1805	94.7467
25032@BeWo+exosT_24-C4.cmpd.rclb.mgf	76.98	547.319	3	0	0.004	1	2	RYTK	KVPQVSTPTLVEVSR	NLGK		0	21282	H0YA55;P02768	H0YA55{283-297};P02768{438-452}	0	0	0	A0A087WWT3;A0A0C4DGB6;B7WNR0;C9JKR2;D6RHD5;H0YA55;P02768;P02768-2;P02768-3	80.69	37.0075	10.7959	87.6468
14454@BeWo+exosT_24-PE1.cmpd.rclb.mgf	51.93	601.31	3	0	0.0032	0	2	KTGR	VMLGETNPADSKPGTIR	GDFC	MOD:00719 M2	0	880	O60361;P15531;P22392	O60361{74-90};P15531{89-105};P22392{89-105}	0	0	0	E7ERL0;J3KPD9;O60361;P15531;P15531-2;P22392;P22392-2;Q32Q12	86.65	32.3374	8.72125	69.434
4526@BeWo+exosT_12-C3.cmpd.rclb.mgf	22.42	488.729	2	0	0.0019	0	2	GLCK	AGFAGDDAPR	AVFP		0	5845	A0A2R8Y793;A5A3E0;P0CG38;P0CG39;P63261;P68032;P68133	A0A2R8Y793{19-28};A5A3E0{719-728};P0CG38{719-728};P0CG39{682-691};P63261{19-28};P68032{21-30};P68133{21-30}	0	0	0	A0A2R8Y793;A0A2R8YGF8;A5A3E0;A6NL76;B8ZZJ2;C9JFL5;C9JTX5;C9JUM1;C9JZR7;E7EVS6;F6QUT6;F6UVQ4;F8WB63;F8WCH0;G5E9R0;I3L1U9;I3L3I0;I3L3R2;I3L4N8;J3KT65;K7EM38;P0CG38;P0CG39;P60709;P62736;P63261;P63267;P63267-2;P68032;P68133;Q6S8J3	79.17	28.9483	2.46852	133.546
29178@BeWo+exosT_12-PE1.cmpd.rclb.mgf	92.6	515.616	3	0	0.0038	1	2	IFLR	ELISNASDALDKIR	YESL		0	27210	P08238;P14625	P08238{42-55};P14625{103-116}	0	0	0	A0A1W2PRR1;F8W026;P08238;P14625;Q96GW1	92.39	33.703	4.88606	40.3784
16411@BeWo+exosT_24-C4.cmpd.rclb.mgf	54.33	460.746	2	0	0.0003	0	2	DSLK	VGDVVEFR	GPSG		0	14992	Q9UHQ9	Q9UHQ9{140-147}	0	0	0	H7C0R7;Q9UHQ9	80.01	16.5495	3.72125	99.7687
20050@BeWo+exosT_12-C1.cmpd.rclb.mgf	64.97	530.296	3	0	0.0025	0	2	MALK	VPTTEKPTVTVNFR	KLLL		0	7272	Q04637;Q04637-8	Q04637{827-840};Q04637-8{828-841}	0	0	0	C9J6B6;C9JF13;C9K073;E7EUU4;E7EX73;E9PGM1;Q04637;Q04637-3;Q04637-4;Q04637-5;Q04637-6;Q04637-7;Q04637-8;Q04637-9	71.2	24.4752	6.88606	87.6831
16575@BeWo+exosT_24-PE3.cmpd.rclb.mgf	53.87	595.823	2	0	0.0004	0	2	PVAK	IDATSASVLASR	FDVS		0	24229	P13667	P13667{120-131}	0	0	0	A0A499FI48;P13667	82.12	30.6417	6.16115	141.042
29048@BeWo+exosT_24-C2.cmpd.rclb.mgf	88.77	515.616	3	0	0.0025	1	2	IFLR	ELISNASDALDKIR	YESL		0	27210	P08238;P14625	P08238{42-55};P14625{103-116}	0	0	0	A0A1W2PRR1;F8W026;P08238;P14625;Q96GW1	100.71	29.4367	5.46852	61.7428
25070@BeWo+exosT_24-C3.cmpd.rclb.mgf	76.98	575.298	2	0	-0.0019	0	2	VVAR	FDAGELITQR	ELVS		0	12915	P35232	P35232{134-143}	0	0	0	C9JW96;C9JZ20;E7ESE2;E9PCW0;P35232	73.82	30.5264	5.46852	126.022
26194@BeWo+exosT_0-C4.cmpd.rclb.mgf	82.83	616.344	2	0	-0.0024	0	2	CVQR	TLMNLGGLAVAR	DDGL	MOD:00719 M3	0	24903	P37802	P37802{128-139}	0	0	0	P37802;P37802-2;X6RJP6	77.41	28.9731	6.23657	134.878
35267@BeWo+exosT_12-C1.cmpd.rclb.mgf	105.8	895.951	2	0	0.0014	0	2	SLEK	SYELPDGQVITIGNER	FRCP		0	5845	A0A2R8Y793;A5A3E0;P63261;P68032;P68133;Q562R1	A0A2R8Y793{223-238};A5A3E0{939-954};P63261{239-254};P68032{241-256};P68133{241-256};Q562R1{240-255}	0	0	0	A0A2R8Y793;A0A2R8YEA7;A5A3E0;P60709;P62736;P63261;P63267;P63267-2;P68032;P68133;Q562R1;Q6S8J3;Q9BYX7	73.71	27.7488	6	140.546
30937@BeWo+exosT_24-C4.cmpd.rclb.mgf	92.57	729.367	2	0	-0.001	0	2	NAGK	DTNGSQFFITTVK	TAWL		0	28187	P23284	P23284{146-158}	0	0	0	P23284	80.84	32.5689	8.31876	122.158
36361@BeWo+exosT_24-C4.cmpd.rclb.mgf	107	580.989	3	0	0.0006	0	2	LAAR	AIVAIENPADVSVISSR	NTGQ		0	30432	P08865	P08865{64-80}	0	0	0	A0A0C4DG17;C9J9K3;F8WD59;P08865	81.37	32.9706	12.2291	109.526
4219@BeWo+exosT_24-C3.cmpd.rclb.mgf	21.87	488.729	2	0	0.0004	0	2	GLCK	AGFAGDDAPR	AVFP		0	5845	A0A2R8Y793;A5A3E0;P0CG38;P0CG39;P63261;P68032;P68133	A0A2R8Y793{19-28};A5A3E0{719-728};P0CG38{719-728};P0CG39{682-691};P63261{19-28};P68032{21-30};P68133{21-30}	0	0	0	A0A2R8Y793;A0A2R8YGF8;A5A3E0;A6NL76;B8ZZJ2;C9JFL5;C9JTX5;C9JUM1;C9JZR7;E7EVS6;F6QUT6;F6UVQ4;F8WB63;F8WCH0;G5E9R0;I3L1U9;I3L3I0;I3L3R2;I3L4N8;J3KT65;K7EM38;P0CG38;P0CG39;P60709;P62736;P63261;P63267;P63267-2;P68032;P68133;Q6S8J3	73.22	28.5924	2.25964	131.474
19173@BeWo+exosT_12-PE4.cmpd.rclb.mgf	62.45	638.325	2	0	-0.0004	0	2	IFLR	ELISNASDALDK	IRYE		0	27210	P08238;P14625	P08238{42-53};P14625{103-114}	0	0	0	A0A1W2PRR1;F8W026;P08238;P14625;Q96GW1	81.03	25.5715	4.23657	108.688
24690@BeWo+exosT_0-PE4.cmpd.rclb.mgf	78.52	547.319	3	0	0.0044	1	2	RYTK	KVPQVSTPTLVEVSR	NLGK		0	21282	H0YA55;P02768	H0YA55{283-297};P02768{438-452}	0	0	0	A0A087WWT3;A0A0C4DGB6;B7WNR0;C9JKR2;D6RHD5;H0YA55;P02768;P02768-2;P02768-3	75.66	32.2815	10.1367	83.0114
30699@BeWo+exosT_24-PE4.cmpd.rclb.mgf	92.47	621.857	2	0	0.0002	0	2	GMTK	ADLINNLGTIAK	SGTK		0	27210	P07900;P08238;Q58FF8	P07900{101-112};P08238{96-107};Q58FF8{96-107}	0	0	0	P07900;P07900-2;P08238;Q14568;Q58FF8	84.41	29.3244	5.23657	126.024
26674@BeWo+exosT_12-C4.cmpd.rclb.mgf	82.47	565.309	2	0	0.0007	0	2	KNTK	IEVLEEELR	LARD		0	10512	P15924	P15924{1034-1042}	0	0	0	P15924;P15924-2;P15924-3	76.87	23.8794	1.07058	109.584
11100@BeWo+exosT_12-PE1.cmpd.rclb.mgf	44.38	423.219	3	0	0.0011	0	2	LAMR	QSVENDIHGLR	KVID		0	37329	P05783	P05783{176-186}	0	0	0	F8VZY9;P05783	77.57	25.2821	5.11919	43.554
4642@BeWo+exosT_12-C2.cmpd.rclb.mgf	25.17	580.794	2	0	0.0011	0	2	ILEK	LTQDQDVDVK	YFAQ		0	36243	P30153	P30153{567-576}	0	0	0	B3KQV6;E9PH38;P30153	73.05	19.6108	6	107.826
29543@BeWo+exosT_24-PE4.cmpd.rclb.mgf	89.35	447.493	4	0	0.0041	0	2	AAKK	HLEINPDHSIIETLR	QKAE		0	27210	P07900	P07900{633-647}	0	0	0	P07900;P07900-2	71.32	35.3638		76.3649
10262@BeWo+exosT_24-PE2.cmpd.rclb.mgf	39.03	359.546	3	0	-0.0008	0	2	DPHK	TPASPVVHIR	GLID		0	39526	P14866	P14866{98-107}	0	0	0	A0A3B3ITJ4;M0QXS5;M0QYL7;M0R1W6;P14866	76.84	24.0833	3.50864	52.7585
23927@BeWo+exosT_24-PE2.cmpd.rclb.mgf	75.28	572.826	2	0	-0.0033	0	2	NPTR	QPLALNVAYR	RCLQ		0	11785	Q12905	Q12905{260-269}	0	0	0	B4DY09;Q12905	75.18	10.5565	3.17393	84.6928
6471@BeWo+exosT_0-C4.cmpd.rclb.mgf	30.93	504.264	3	0	0.0001	1	2	QTPK	IVADKDYSVTANSK	IVVV		0	7108	P07195	P07195{78-91}	0	0	0	A0A3B3IS95;A0A5F9ZHM4;A8MW50;C9J7H8;F5H793;P07195	81.18	32.3049	7.36653	49.963
18138@BeWo+exosT_24-PE3.cmpd.rclb.mgf	58	425.575	3	0	-0.0013	0	2	PGKK	EDLYLKPIQR	TILM		0	29866	P13639	P13639{440-449}	0	0	0	P13639	72.52	18.4111	4.16115	42.1001
29085@BeWo+exosT_12-PE1.cmpd.rclb.mgf	92.33	756.426	2	0	0.0002	0	2	YTKK	VPQVSTPTLVEVSR	NLGK		0	21282	H0YA55;P02768	H0YA55{284-297};P02768{439-452}	0	0	0	A0A087WWT3;A0A0C4DGB6;B7WNR0;C9JKR2;D6RHD5;H0YA55;P02768;P02768-2;P02768-3	72.52	30.3271	7.76955	130.612
36318@BeWo+exosT_24-C2.cmpd.rclb.mgf	108.2	870.979	2	0	0.0015	0	2	LAAR	AIVAIENPADVSVISSR	NTGQ		0	30432	P08865	P08865{64-80}	0	0	0	A0A0C4DG17;C9J9K3;F8WD59;P08865	94.98	37.4444	10.4437	146.59
32983@BeWo+exosT_0-C3.cmpd.rclb.mgf	102.68	757.398	2	0	0.001	0	2	RFIR	GVVDSEDIPLNLSR	ELLQ		0	27659	Q12931	Q12931{389-402}	0	0	0	I3L0K7;I3L239;Q12931;Q12931-2	87.68	31.7516	5.88606	153.447
28749@BeWo+exosT_12-PE2.cmpd.rclb.mgf	88.08	585.846	2	0	-0.0001	0	2	NKKR	IALTDNALIAR	SLGK		0	35555	P18124	P18124{167-177}	0	0	0	A8MUD9;P18124	106.38	26.897	5.10237	129.796
21217@BeWo+exosT_24-C4.cmpd.rclb.mgf	67.05	625.819	2	0	0.0025	0	2	STVK	TGEEVGFVVDAK	TAGK		0	23263	O75369	O75369{1630-1641}	0	0	0	E7EN95;O75369;O75369-2;O75369-3;O75369-4;O75369-5;O75369-6;O75369-7;O75369-8;O75369-9	74.03	29.0426	6.30103	162.95
15505@BeWo+exosT_12-C3.cmpd.rclb.mgf	51.28	750.343	2	0	0.0011	0	2	WISK	QEYDESGPSIVHR	KCL	MOD:00040 Q1	0	5845	A5A3E0;P0CG38;P0CG39;P63261	A5A3E0{1060-1072};P0CG38{1060-1072};P0CG39{1023-1035};P63261{360-372}	0	0	0	A0A2R8YFE2;A5A3E0;P0CG38;P0CG39;P60709;P63261;Q6S8J3;Q9BYX7	84.67	32.4804	13.3188	141.924
16777@BeWo+exosT_12-PE4.cmpd.rclb.mgf	56.07	622.331	2	0	0.0003	0	2	DKVR	ALEAANGELEVK	IRDW		0	37329	P08727	P08727{100-111}	0	0	0	P08727	73.7	30.429	3.61979	125.363
24035@BeWo+exosT_24-PE2.cmpd.rclb.mgf	75.57	547.318	3	0	0.0013	1	2	RYTK	KVPQVSTPTLVEVSR	NLGK		0	21282	H0YA55;P02768	H0YA55{283-297};P02768{438-452}	0	0	0	A0A087WWT3;A0A0C4DGB6;B7WNR0;C9JKR2;D6RHD5;H0YA55;P02768;P02768-2;P02768-3	74.87	33.2394	11.0132	82.1779
29806@BeWo+exosT_24-C4.cmpd.rclb.mgf	89.52	787.06	3	0	0.0034	1	2	VDIR	KDLYANTVLSGGTTMYPGIADR	MQKE	MOD:00719 M15	0	5845	A0A2R8Y793;P63261	A0A2R8Y793{275-296};P63261{291-312}	0	0	0	A0A2R8Y793;P60709;P63261	92.26	36.1643	15	135.222
14664@BeWo+exosT_12-PE3.cmpd.rclb.mgf	51.77	646.323	2	0	-0.0007	0	2	IFLR	ELISNSSDALDK	IWYE		0	27210	P07900	P07900{47-58}	0	0	0	G3V2J8;P07900;P07900-2;Q14568	73.7	21.469	2.65758	98.8387
31475@BeWo+exosT_24-C2.cmpd.rclb.mgf	95.28	486.297	2	0	-0.003	0	2	HVFK	IGIGELITR	SAKH		0	25176	O75153	O75153{811-819}	0	0	0	A0A494C0R8;I3L2B0;K7EIG1;O75153	72.33	25.2913	2.42022	104.448
1224@BeWo+exosT_24-C3.cmpd.rclb.mgf	13.68	687.326	2	0	0.0022	0	2	NIYR	NPQNSSQSADGLR	CAVS		0	27646	P0DN76	P0DN76{54-66}	0	0	0	P0DN76;Q01081	73.1	25.9637	7.63827	120.598
20734@BeWo+exosT_24-PE1.cmpd.rclb.mgf	68.8	695.348	2	0	0.0018	0	2	LSMK	AALEDTLAETEAR	FGAQ		0	37329	P08727	P08727{318-330}	0	0	0	K7EMS3;P08727	95.32	31.3061	5.46852	152.978
27338@BeWo+exosT_24-C1.cmpd.rclb.mgf	85.43	683.369	2	0	0	0	2	KQDR	TLTIVDTGIGMTK	ADLI	MOD:00719 M11	0	27210	P07900	P07900{88-100}	0	0	0	G3V2J8;P07900;P07900-2;Q58FG1	75.38	28.514	6.48149	106.063
17341@BeWo+exosT_12-C4.cmpd.rclb.mgf	57.58	595.822	2	0	-0.0019	0	2	PVAK	IDATSASVLASR	FDVS		0	24229	P13667	P13667{120-131}	0	0	0	A0A499FI48;P13667	75.2	31.1369	5.63827	101.323
26076@BeWo+exosT_24-PE1.cmpd.rclb.mgf	83.1	672.842	2	0	-0.0004	0	2	KGQR	ASLEAAIADAEQR	GELA		0	25654	P05787	P05787{329-341}	0	0	0	P05787;P05787-2	92.37	31.0961	6.17393	137.078
5754@BeWo+exosT_12-C2.cmpd.rclb.mgf	28.05	617.805	2	0	-0.0001	0	2	GWLK	SNVSDAVAQSTR	IIYG		0	33694	P60174	P60174{232-243}	0	0	0	P60174;P60174-1;P60174-4	81.33	25.5026	6.56864	137.939
8241@BeWo+exosT_0-PE2.cmpd.rclb.mgf	33.53	501.273	2	0	0.0006	0	2	HILR	VLNTNIDGR	RKIA		0	15538	P62269	P62269{15-23}	0	0	0	A0A0G2JQH2;P62269;Q5GGW2	80.78	25.4987	3.79588	108.412
34572@BeWo+exosT_0-PE2.cmpd.rclb.mgf	103.53	764.428	2	0	-0.0004	0	2	GKVK	LAAVDATVNQVLASR	YGIR		0	3177	Q15084	Q15084{217-231}	0	0	0	Q15084;Q15084-2;Q15084-3;Q15084-4;Q15084-5	84.77	29.0727	9.50864	124.627
9601@BeWo+exosT_24-PE3.cmpd.rclb.mgf	35.37	507.286	2	0	0.0006	0	2		GGEIQPVSVK	VGDK		0	16244	P61604	P61604{57-66}	0	0	0	B8ZZ54;B8ZZL8;P61604	78.61	18.9163	2.67778	101.978
18619@BeWo+exosT_12-PE3.cmpd.rclb.mgf	62.35	744.87	2	0	0.0026	0	2	VVGR	AGTGVDNVDLEAATR	KGIL		0	34479	O43175	O43175{76-90}	0	0	0	A0A286YER3;A0A286YF22;A0A286YFA2;A0A286YFB2;A0A286YFC8;A0A286YFL2;A0A286YFM8;A0A2C9F2M7;O43175	105.71	27.1321	9.79588	139.825
25023@BeWo+exosT_12-C3.cmpd.rclb.mgf	76.62	547.319	3	0	0.0028	1	2	RYTK	KVPQVSTPTLVEVSR	NLGK		0	21282	H0YA55;P02768	H0YA55{283-297};P02768{438-452}	0	0	0	A0A087WWT3;A0A0C4DGB6;B7WNR0;C9JKR2;D6RHD5;H0YA55;P02768;P02768-2;P02768-3	77.16	36.2083	11.4949	84.1505
15064@BeWo+exosT_24-PE3.cmpd.rclb.mgf	49.8	605.281	3	0	-0.0011	1	2	LIKK	DVDEAYMNKVELESR	LEGL	MOD:00719 M7	0	25654	P05787	P05787{199-213}	0	0	0	F8VP67;F8VUG2;F8W1U3;P05787;P05787-2	97.18	35.8983	8.88606	76.8682
31098@BeWo+exosT_24-C3.cmpd.rclb.mgf	92.95	506.313	2	0	-0.0017	0	2	MDSK	SGPGLIGLGIK	ALQD		0	9230	Q6PGP7	Q6PGP7{271-281}	0	0	0	D6RCE2;Q6PGP7	83.04	24.2084	5.61979	123.367
16890@BeWo+exosT_12-PE1.cmpd.rclb.mgf	59.68	622.33	2	0	-0.0019	0	2	DKVR	ALEAANGELEVK	IRDW		0	37329	P08727	P08727{100-111}	0	0	0	P08727	76.28	28.3322	3.85387	145.673
32223@BeWo+exosT_0-C3.cmpd.rclb.mgf	100.6	495.802	2	0	-0.0019	0	2	FATR	LSNIFVIGK	GNKP		0	26370	P62701	P62701{222-230}	0	0	0	P62701	74.14	27.6049	4.14267	113.212
6697@BeWo+exosT_12-PE2.cmpd.rclb.mgf	29.68	567.786	2	0	-0.0002	0	2	DLVK	VTLTSEEEAR	LKKS		0	7108	P00338	P00338{306-315}	0	0	0	P00338;P00338-3;P00338-4	77.33	27.1256	2.3098	107.726
6307@BeWo+exosT_24-C4.cmpd.rclb.mgf	27.72	680.347	2	0	-0.0009	0	2	RATR	SGAQASSTPLSPTR	ITRL		0	1117	P02545	P02545{12-25}	0	0	0	P02545;P02545-2;P02545-3;P02545-6;Q3BDU5	72.66	27.5516	5.74473	123.2
23003@BeWo+exosT_0-C1.cmpd.rclb.mgf	72.58	650.848	2	0	0.0028	1	2	LAIR	NDEELNKLLGR	VTIA		0	8901	P04908	P04908{90-100}	0	0	0	P04908;Q7L7L0;Q93077	74.33	27.2869	12.4318	141.054
24001@BeWo+exosT_24-PE4.cmpd.rclb.mgf	74.77	547.319	3	0	0.0043	1	2	RYTK	KVPQVSTPTLVEVSR	NLGK		0	21282	H0YA55;P02768	H0YA55{283-297};P02768{438-452}	0	0	0	A0A087WWT3;A0A0C4DGB6;B7WNR0;C9JKR2;D6RHD5;H0YA55;P02768;P02768-2;P02768-3	72.23	31.7161	9.06048	77.7217
42725@BeWo+exosT_24-C3.cmpd.rclb.mgf	124.2	639.028	3	0	0.004	1	2	VPGK	TFVNITPAEVGVLVGKDR	SSFY		0	17737	P07737	P07737{39-56}	0	0	0	I3L3D5;P07737	74.64	30.6847	9.61979	71.9216
19225@BeWo+exosT_12-C1.cmpd.rclb.mgf	62.72	697.357	2	0	-0.0013	0	2	KRSK	LGESQTLQQFSR	DVDE		0	2819	Q13813	Q13813{1547-1558}	0	0	0	A0A0D9SF54;A0A0D9SGF6;Q13813;Q13813-2;Q13813-3	72.58	27.3908	6.92082	127.444
34801@BeWo+exosT_0-PE3.cmpd.rclb.mgf	105.18	895.95	2	0	0.0004	0	2	SLEK	SYELPDGQVITIGNER	FRCP		0	5845	A0A2R8Y793;A5A3E0;P63261;P68032;P68133;Q562R1	A0A2R8Y793{223-238};A5A3E0{939-954};P63261{239-254};P68032{241-256};P68133{241-256};Q562R1{240-255}	0	0	0	A0A2R8Y793;A0A2R8YEA7;A5A3E0;P60709;P62736;P63261;P63267;P63267-2;P68032;P68133;Q562R1;Q6S8J3;Q9BYX7	88.47	31.3892	9.85387	143.267
6776@BeWo+exosT_0-C3.cmpd.rclb.mgf	32.25	516.272	3	0	0.0016	1	2	ISSK	LKECCEKPLLEK	SHCI	MOD:01214 C4;MOD:01214 C5	0	21282	H0YA55;P02768	H0YA55{144-155};P02768{299-310}	0	0	0	A0A0C4DGB6;B7WNR0;C9JKR2;D6RHD5;H0YA55;P02768;P02768-2	73.71	29.3769	4.5376	64.6286
25844@BeWo+exosT_0-C1.cmpd.rclb.mgf	80.1	772.377	2	0	-0.0009	0	2	KKKR	LVQSPNSYFMDVK	CPGC	MOD:00719 M10	0	12250	P42677;Q71UM5	P42677{24-36};Q71UM5{24-36}	0	0	0	C9JLI6;H0YMV8;P42677;Q71UM5	71.34	26.1227	7.69897	108.747
27007@BeWo+exosT_0-C3.cmpd.rclb.mgf	86.57	683.369	2	0	0.0007	0	2	KQDR	TLTIVDTGIGMTK	ADLI	MOD:00719 M11	0	27210	P07900	P07900{88-100}	0	0	0	G3V2J8;P07900;P07900-2;Q58FG1	87.22	26.0882	7.36653	120.131
9452@BeWo+exosT_24-C1.cmpd.rclb.mgf	37.88	506.24	3	0	0.0008	0	2	WISK	QEYDESGPSIVHR	KCL		0	5845	A5A3E0;P0CG38;P0CG39;P63261	A5A3E0{1060-1072};P0CG38{1060-1072};P0CG39{1023-1035};P63261{360-372}	0	0	0	A0A2R8YFE2;A5A3E0;P0CG38;P0CG39;P60709;P63261;Q6S8J3;Q9BYX7	101.02	31.9209	11.2757	58.3389
467@BeWo+exosT_12-PE3.cmpd.rclb.mgf	13.55	489.213	3	0	0.0002	1	2	VYAK	CDSSPDSAEDVRK	VCQD	MOD:01214 C1	0	28467	P02765	P02765{132-144}	0	0	0	P02765	86.79	35.8375	10.4318	55.2351
31253@BeWo+exosT_0-PE3.cmpd.rclb.mgf	95.33	621.857	2	0	-0.0003	0	2	GMTK	ADLINNLGTIAK	SGTK		0	27210	P07900;P08238;Q58FF8	P07900{101-112};P08238{96-107};Q58FF8{96-107}	0	0	0	P07900;P07900-2;P08238;Q14568;Q58FF8	87.46	27.4723	5.11351	127.51
24777@BeWo+exosT_12-PE3.cmpd.rclb.mgf	78.58	547.319	3	0	0.0042	1	2	RYTK	KVPQVSTPTLVEVSR	NLGK		0	21282	H0YA55;P02768	H0YA55{283-297};P02768{438-452}	0	0	0	A0A087WWT3;A0A0C4DGB6;B7WNR0;C9JKR2;D6RHD5;H0YA55;P02768;P02768-2;P02768-3	86.47	30.5268	11.4202	97.9397
36899@BeWo+exosT_24-C2.cmpd.rclb.mgf	109.7	780.905	2	0	0.0003	0	2	CTPK	VDFPQDQLTALTGR	IQEA		0	27599	P40926	P40926{216-229}	0	0	0	G3XAL0;P40926;P40926-2	86.6	27.1502	8.72125	114.296
25743@BeWo+exosT_24-PE2.cmpd.rclb.mgf	80.03	672.842	2	0	0	0	2	KGQR	ASLEAAIADAEQR	GELA		0	25654	P05787	P05787{329-341}	0	0	0	P05787;P05787-2	71.31	29.5675	5.95861	135.281
35530@BeWo+exosT_24-C2.cmpd.rclb.mgf	106.1	824.731	3	0	0.0021	0	2	LEAR	IAQLEEELEEEQGNTELINDR	LKKA		0	16893	P35579	P35579{1731-1751}	0	0	0	P35579;P35579-2	71.17	28.3842	13.1135	122.564
25705@BeWo+exosT_0-PE3.cmpd.rclb.mgf	80.58	672.843	2	0	0.0013	0	2	KGQR	ASLEAAIADAEQR	GELA		0	25654	P05787	P05787{329-341}	0	0	0	P05787;P05787-2	71.95	27.8473	5.74473	130.713
20050@BeWo+exosT_0-C1.cmpd.rclb.mgf	64.9	590.815	2	0	0.0009	0	2	GVKR	ISGLIYEETR	GVLK		0	29306	P62805	P62805{47-56}	0	0	0	P62805	74.95	32.3498	3.26761	115.641
16297@BeWo+exosT_24-C4.cmpd.rclb.mgf	54.02	660.339	2	0	-0.0014	0	2	EDLR	AQIFANTVDNAR	IVLQ		0	37329	P05783	P05783{138-149}	0	0	0	F8VZY9;P05783	78.42	31.899	5.01773	110.337
4611@BeWo+exosT_24-C1.cmpd.rclb.mgf	25.1	578.292	2	0	0	0	2	YAMK	GAGTDDHTLIR	VMVS		0	10231	P08758	P08758{261-271}	0	0	0	D6RBE9;D6RBL5;P08758	71.8	30.4502	5.21467	142.762
46354@BeWo+exosT_0-PE3.cmpd.rclb.mgf	137.82	681.364	3	0	0.0027	1	2	RGLK	MAVTFIGNSTAIQELFKR	ISEQ	MOD:00719 M1	0	21880	P07437	P07437{363-380}	0	0	0	P07437;Q5JP53;Q5ST81	82.37	36.8615	15	68.9429
31930@BeWo+exosT_0-C1.cmpd.rclb.mgf	96.25	621.856	2	0	-0.0011	0	2	GMTK	ADLINNLGTIAK	SGTK		0	27210	P07900;P08238;Q58FF8	P07900{101-112};P08238{96-107};Q58FF8{96-107}	0	0	0	P07900;P07900-2;P08238;Q14568;Q58FF8	81.21	27.4437	4.72125	118.112
28759@BeWo+exosT_0-C2.cmpd.rclb.mgf	89.33	515.615	3	0	0.0018	1	2	IFLR	ELISNASDALDKIR	YESL		0	27210	P08238;P14625	P08238{42-55};P14625{103-116}	0	0	0	A0A1W2PRR1;F8W026;P08238;P14625;Q96GW1	95	32.7344	5.27572	46.2863
24439@BeWo+exosT_24-C4.cmpd.rclb.mgf	75.45	547.319	3	0	0.0034	1	2	RYTK	KVPQVSTPTLVEVSR	NLGK		0	21282	H0YA55;P02768	H0YA55{283-297};P02768{438-452}	0	0	0	A0A087WWT3;A0A0C4DGB6;B7WNR0;C9JKR2;D6RHD5;H0YA55;P02768;P02768-2;P02768-3	77.15	28.2199	10.8539	96.1779
42056@BeWo+exosT_0-PE3.cmpd.rclb.mgf	125.1	590.36	2	0	-0.0017	0	2	NMTK	LVLVNAIYFK	GNWK		0	12094	P30740;P50453	P30740{159-168};P50453{159-168}	0	0	0	A0A0C4DGW9;A0A1B0GU38;C9J7N5;H7BXK7;O75830;P30740;P30740-2;P50452;P50452-2;P50453	78.02	27.0261	2.82391	80.4238
31506@BeWo+exosT_12-PE2.cmpd.rclb.mgf	95.52	621.858	2	0	0.0014	0	2	GMTK	ADLINNLGTIAK	SGTK		0	27210	P07900;P08238;Q58FF8	P07900{101-112};P08238{96-107};Q58FF8{96-107}	0	0	0	P07900;P07900-2;P08238;Q14568;Q58FF8	75.43	26.2014	5.52288	124.053
18317@BeWo+exosT_0-C3.cmpd.rclb.mgf	62.93	666.854	2	0	-0.0006	0	2	APGK	GILAADESTGSIAK	RLQS		0	37574	P04075	P04075{29-42}	0	0	0	H3BPS8;H3BQN4;H3BUH7;J3KPS3;P04075;P04075-2	85.12	30.5665	8.61979	132.717
36852@BeWo+exosT_24-C1.cmpd.rclb.mgf	110.75	870.979	2	0	0.0006	0	2	LAAR	AIVAIENPADVSVISSR	NTGQ		0	30432	P08865	P08865{64-80}	0	0	0	A0A0C4DG17;C9J9K3;F8WD59;P08865	77.79	34.4519	9.34679	146.854
20555@BeWo+exosT_12-C3.cmpd.rclb.mgf	64.77	695.347	2	0	-0.0004	0	2	LSMK	AALEDTLAETEAR	FGAQ		0	37329	P08727	P08727{318-330}	0	0	0	K7EMS3;P08727	78.8	32.7383	7.07572	149.808
2269@BeWo+exosT_12-C2.cmpd.rclb.mgf	18.6	538.272	2	0	-0.0029	0	2	ALLK	QGQDNLSSVK	ETQK		0	22125	P30040	P30040{183-192}	0	0	0	F8VY02;P30040	76.6	16.4826	4.13077	96.3261
24657@BeWo+exosT_0-C4.cmpd.rclb.mgf	78.68	547.319	3	0	0.0042	1	2	RYTK	KVPQVSTPTLVEVSR	NLGK		0	21282	H0YA55;P02768	H0YA55{283-297};P02768{438-452}	0	0	0	A0A087WWT3;A0A0C4DGB6;B7WNR0;C9JKR2;D6RHD5;H0YA55;P02768;P02768-2;P02768-3	77.22	29.8159	10.2676	84.658
23316@BeWo+exosT_24-PE4.cmpd.rclb.mgf	73	668.352	2	0	-0.0011	0	2	YPDR	IMNTFSVVPSPK	VSDT	MOD:00719 M2	0	21880	P07437;P68371;Q13509	P07437{163-174};P68371{163-174};Q13509{163-174}	0	0	0	A0A0B4J269;G3V2A3;M0QYM7;M0R042;M0R2D3;P04350;P07437;P68371;Q13509;Q13509-2;Q5JP53;Q5ST81	78.58	25.559	5.4318	131.973
25373@BeWo+exosT_12-C3.cmpd.rclb.mgf	77.62	547.319	3	0	0.0025	1	2	RYTK	KVPQVSTPTLVEVSR	NLGK		0	21282	H0YA55;P02768	H0YA55{283-297};P02768{438-452}	0	0	0	A0A087WWT3;A0A0C4DGB6;B7WNR0;C9JKR2;D6RHD5;H0YA55;P02768;P02768-2;P02768-3	76.89	30.0405	10.2441	81.9644
17356@BeWo+exosT_24-PE3.cmpd.rclb.mgf	55.87	628.845	2	0	-0.0023	0	2	GILK	VPAINVNDSVTK	SKFD		0	25251	P23526	P23526{175-186}	0	0	0	P23526;P23526-2	71.36	25.7324	7.56864	139.096
1691@BeWo+exosT_0-C3.cmpd.rclb.mgf	18.87	669.268	2	0	-0.0006	0	2	VYAK	CDSSPDSAEDVR	KVCQ	MOD:01214 C1	0	28467	P02765	P02765{132-143}	0	0	0	P02765	75.75	30.5572	4.69897	123.468
24226@BeWo+exosT_0-C2.cmpd.rclb.mgf	77.12	547.319	3	0	0.0018	1	2	RYTK	KVPQVSTPTLVEVSR	NLGK		0	21282	H0YA55;P02768	H0YA55{283-297};P02768{438-452}	0	0	0	A0A087WWT3;A0A0C4DGB6;B7WNR0;C9JKR2;D6RHD5;H0YA55;P02768;P02768-2;P02768-3	74.9	34.056	9	100.79
45070@BeWo+exosT_0-PE4.cmpd.rclb.mgf	133.87	807.454	2	0	-0.0013	0	2	ENGK	LVINGNPITIFQER	DPSK		0	13516	P04406	P04406{67-80}	0	0	0	P04406;P04406-2	90.05	29.4241	8.16749	132.93
32136@BeWo+exosT_12-PE4.cmpd.rclb.mgf	97.05	749.706	3	0	0.003	1	2	GEVK	DLGLSESGEDVNAAILDESGKK	FAME		0	24229	P13667	P13667{464-485}	0	0	0	A0A499FI48;P13667	107.54	34.1049	13.1427	102.849
30383@BeWo+exosT_12-PE3.cmpd.rclb.mgf	93.42	675.896	2	0	-0.0018	0	2	DTCR	SGGLGGSHALLLLR	SCGS		0	24495	P42704	P42704{115-128}	0	0	0	A0A0C4DG06;B8ZZ38;C9JCA9;P42704	71.61	29.344	9.35655	139.37
8888@BeWo+exosT_0-PE4.cmpd.rclb.mgf	36.63	567.287	2	0	-0.0026	0	2	PLAK	VDATAETDLAK	RFDV		0	24229	P13667	P13667{235-245}	0	0	0	A0A499FI48;P13667	78.06	28.6081	5.09151	97.2435
26155@BeWo+exosT_0-C3.cmpd.rclb.mgf	84.33	594.989	3	0	0.001	0	2	MAKK	HLEINPDHPIVETLR	QKAE		0	27210	P08238	P08238{625-639}	0	0	0	P08238	77.51	30.0004	13	97.5736
24880@BeWo+exosT_24-C1.cmpd.rclb.mgf	78.9	547.319	3	0	0.0026	1	2	RYTK	KVPQVSTPTLVEVSR	NLGK		0	21282	H0YA55;P02768	H0YA55{283-297};P02768{438-452}	0	0	0	A0A087WWT3;A0A0C4DGB6;B7WNR0;C9JKR2;D6RHD5;H0YA55;P02768;P02768-2;P02768-3	89.03	34.4295	10.7212	89.1643
23881@BeWo+exosT_0-C4.cmpd.rclb.mgf	76.65	547.319	3	0	0.0026	1	2	RYTK	KVPQVSTPTLVEVSR	NLGK		0	21282	H0YA55;P02768	H0YA55{283-297};P02768{438-452}	0	0	0	A0A087WWT3;A0A0C4DGB6;B7WNR0;C9JKR2;D6RHD5;H0YA55;P02768;P02768-2;P02768-3	74.89	27.864	10.7447	76.6616
18490@BeWo+exosT_24-PE3.cmpd.rclb.mgf	58.95	472.757	4	0	0.0021	0	2	RWLR	VTVAGGVHISGLHTESAPR	RQQE		0	14623	P49327	P49327{1086-1104}	0	0	0	A0A0U1RQF0;P49327	81.86	26.6648		56.5983
46861@BeWo+exosT_12-C3.cmpd.rclb.mgf	136.55	775.469	2	0	-0.0015	0	2	QLVK	LLGASELPIVTPALR	AIGN		0	5503	P52292	P52292{301-315}	0	0	0	P52292	79.49	26.0017	7.22185	138.582
9191@BeWo+exosT_24-C4.cmpd.rclb.mgf	35.27	506.241	3	0	0.0028	0	2	WISK	QEYDESGPSIVHR	KCL		0	5845	A5A3E0;P0CG38;P0CG39;P63261	A5A3E0{1060-1072};P0CG38{1060-1072};P0CG39{1023-1035};P63261{360-372}	0	0	0	A0A2R8YFE2;A5A3E0;P0CG38;P0CG39;P60709;P63261;Q6S8J3;Q9BYX7	92.7	29.2277	10.8239	57.7275
8012@BeWo+exosT_24-C1.cmpd.rclb.mgf	34.05	523.779	2	0	0.0015	0	2	GLRK	VIDDTNITR	LQLE		0	37329	P05783	P05783{188-196}	0	0	0	F8VZY9;P05783	77.85	27.6557	4.16115	115.763
24772@BeWo+exosT_12-C3.cmpd.rclb.mgf	75.85	547.319	3	0	0.0026	1	2	RYTK	KVPQVSTPTLVEVSR	NLGK		0	21282	H0YA55;P02768	H0YA55{283-297};P02768{438-452}	0	0	0	A0A087WWT3;A0A0C4DGB6;B7WNR0;C9JKR2;D6RHD5;H0YA55;P02768;P02768-2;P02768-3	74.87	31.8695	10.8861	83.9928
8993@BeWo+exosT_24-PE2.cmpd.rclb.mgf	35.7	611.802	2	0	0.0003	0	2	GLLK	TPAQYDASELK	ASMK		0	18411	P07355	P07355{105-115}	0	0	0	A6NMY6;H0YKS4;H0YKX9;H0YKZ7;H0YLV6;H0YM50;H0YMD0;H0YMM1;H0YMT9;H0YMU9;H0YMW4;H0YN42;H0YNP5;P07355;P07355-2	76.6	32.3521	6.82391	136.759
36343@BeWo+exosT_24-C2.cmpd.rclb.mgf	108.27	507.957	3	0	0.0016	0	2	CIEK	VEIAGPGFINVHLR	KDFV		0	34574	P54136	P54136{154-167}	0	0	0	P54136;P54136-2	73.72	36.2651	7.60206	92.9052
16940@BeWo+exosT_0-PE2.cmpd.rclb.mgf	56.43	595.822	2	0	-0.0021	0	2	PVAK	IDATSASVLASR	FDVS		0	24229	P13667	P13667{120-131}	0	0	0	A0A499FI48;P13667	75.7	25.903	5.284	117.149
11695@BeWo+exosT_24-C4.cmpd.rclb.mgf	41.75	508.773	2	0	0.0001	0	2	DLER	LGVQESDLR	LFLD		0	7905	Q9NX02	Q9NX02{473-481}	0	0	0	A0A0G2JLQ8;A0A0G2JLX3;A0A0G2JM25;A0A0G2JMB6;A0A0G2JMG8;A0A0G2JNC8;A0A0G2JNK1;A0A0G2JNK3;A0A0G2JP37;A0A0G2JPB6;A0A0G2JPH3;A0A0G2JPQ2;J3KN39;K7ERG0;Q8WX94;Q8WX94-2;Q8WX94-3;Q9NX02;Q9NX02-2;Q9NX02-3;Q9NX02-4;Q9NX02-5	77.1	31.2389	2.72125	113.236
16260@BeWo+exosT_0-PE4.cmpd.rclb.mgf	56.23	660.34	2	0	0.0008	0	2	EDLR	AQIFANTVDNAR	IVLQ		0	37329	P05783	P05783{138-149}	0	0	0	F8VZY9;P05783	73.24	31.6851	4.45593	110.055
24863@BeWo+exosT_0-C3.cmpd.rclb.mgf	80.9	547.319	3	0	0.0034	1	2	RYTK	KVPQVSTPTLVEVSR	NLGK		0	21282	H0YA55;P02768	H0YA55{283-297};P02768{438-452}	0	0	0	A0A087WWT3;A0A0C4DGB6;B7WNR0;C9JKR2;D6RHD5;H0YA55;P02768;P02768-2;P02768-3	75.73	30.6116	10.9586	77.548
16686@BeWo+exosT_24-C2.cmpd.rclb.mgf	56.12	622.332	2	0	0.0018	0	2	DKVR	ALEAANGELEVK	IRDW		0	37329	P08727	P08727{100-111}	0	0	0	P08727	76.97	27.202	3.88606	132.095
34739@BeWo+exosT_12-PE4.cmpd.rclb.mgf	104.13	895.951	2	0	0.0027	0	2	SLEK	SYELPDGQVITIGNER	FRCP		0	5845	A0A2R8Y793;A5A3E0;P63261;P68032;P68133;Q562R1	A0A2R8Y793{223-238};A5A3E0{939-954};P63261{239-254};P68032{241-256};P68133{241-256};Q562R1{240-255}	0	0	0	A0A2R8Y793;A0A2R8YEA7;A5A3E0;P60709;P62736;P63261;P63267;P63267-2;P68032;P68133;Q562R1;Q6S8J3;Q9BYX7	71.76	31.5645	11.8861	136.442
15200@BeWo+exosT_24-PE2.cmpd.rclb.mgf	52.08	750.343	2	0	0.0022	0	2	WISK	QEYDESGPSIVHR	KCL	MOD:00040 Q1	0	5845	A5A3E0;P0CG38;P0CG39;P63261	A5A3E0{1060-1072};P0CG38{1060-1072};P0CG39{1023-1035};P63261{360-372}	0	0	0	A0A2R8YFE2;A5A3E0;P0CG38;P0CG39;P60709;P63261;Q6S8J3;Q9BYX7	91.4	33.4189	6.58503	138.244
20974@BeWo+exosT_0-C1.cmpd.rclb.mgf	67.27	695.347	2	0	0.0003	0	2	LSMK	AALEDTLAETEAR	FGAQ		0	37329	P08727	P08727{318-330}	0	0	0	K7EMS3;P08727	95.35	28.6363	7.00436	160.66
50659@BeWo+exosT_12-C4.cmpd.rclb.mgf	148.37	845.442	2	0	-0.0053	0	2	KDYK	SSFADISNLLQIEPR	NGPA		0	38664	Q15785	Q15785{279-293}	0	0	0	Q15785	86.24	26.9111	7.88606	98.6713
25333@BeWo+exosT_24-PE2.cmpd.rclb.mgf	78.92	791.932	2	0	0.0011	0	2	YIEK	IQPSGGTNINEALLR	AIFI		0	5161	P19823	P19823{380-394}	0	0	0	P19823;Q5T985	97.49	34.0895	6.26761	107.184
30621@BeWo+exosT_0-C3.cmpd.rclb.mgf	96.25	450.934	3	0	0.0021	0	2	DTCR	SGGLGGSHALLLLR	SCGS		0	24495	P42704	P42704{115-128}	0	0	0	A0A0C4DG06;B8ZZ38;C9JCA9;P42704	91.09	26.5456	5.82391	84.4729
21590@BeWo+exosT_24-C1.cmpd.rclb.mgf	70.27	424.899	3	0	0.0006	1	2	LAIR	NDEELNKLLGK	VTIA		0	8901	P0C0S8	P0C0S8{90-100}	0	0	0	A0A0U1RR32;A0A0U1RRH7;H0YFX9;P0C0S8;P20671;Q16777;Q6FI13;Q96KK5;Q99878;Q9BTM1;Q9BTM1-2	89.55	22.9843	6.01323	38.6937
52432@BeWo+exosT_0-PE4.cmpd.rclb.mgf	154.75	743.951	2	0	-0.0048	0	2	GLLR	VISGVLQLGNIVFK	KERN		0	16893	P35579	P35579{342-355}	0	0	0	P35579;P35579-2	79.29	23.1015	10.2676	132.534
22412@BeWo+exosT_12-C1.cmpd.rclb.mgf	71.25	631.352	2	0	-0.0044	0	2	DARR	LTVSSLQESGLK	VNQP		0	23263	P21333	P21333{2335-2346}	0	0	0	A0A087WWY3;P21333;P21333-2;Q60FE5	84.58	28.3004	3.76955	102.323
18905@BeWo+exosT_0-C2.cmpd.rclb.mgf	63.15	638.326	2	0	0.0007	0	2	IFLR	ELISNASDALDK	IRYE		0	27210	P08238;P14625	P08238{42-53};P14625{103-114}	0	0	0	A0A1W2PRR1;F8W026;P08238;P14625;Q96GW1	72.25	27.6885	3.82391	116.925
28048@BeWo+exosT_24-PE3.cmpd.rclb.mgf	84	604.558	4	0	0.0031	1	2	GPYR	QLFHPEQLITGKEDAANNYAR	GHYT		0	6196	P68366;Q71U36;Q9BQE3	P68366{85-105};Q71U36{85-105};Q9BQE3{85-105}	0	0	0	A0A1W2PQM2;C9J2C0;C9JDL2;C9JEV8;C9JJQ8;C9JQ00;C9K0S6;F5H5D3;F8VQQ4;F8VRZ4;F8VS66;F8VVB9;F8VWV9;F8VX09;P0DPH7;P0DPH7-2;P0DPH8;P68363;P68363-2;P68366;P68366-2;Q71U36;Q71U36-2;Q9BQE3;Q9NY65;Q9NY65-2	78.35	30.632		57.3236
29141@BeWo+exosT_12-C3.cmpd.rclb.mgf	87.62	515.616	3	0	0.0028	1	2	IFLR	ELISNASDALDKIR	YESL		0	27210	P08238;P14625	P08238{42-55};P14625{103-116}	0	0	0	A0A1W2PRR1;F8W026;P08238;P14625;Q96GW1	95.02	30.3749	5.35655	50.3995
24780@BeWo+exosT_0-C3.cmpd.rclb.mgf	80.65	547.319	3	0	0.0034	1	2	RYTK	KVPQVSTPTLVEVSR	NLGK		0	21282	H0YA55;P02768	H0YA55{283-297};P02768{438-452}	0	0	0	A0A087WWT3;A0A0C4DGB6;B7WNR0;C9JKR2;D6RHD5;H0YA55;P02768;P02768-2;P02768-3	74.1	31.6838	10.5686	91.1051
45510@BeWo+exosT_24-C3.cmpd.rclb.mgf	131.83	720.399	2	0	-0.0003	0	2	ARAR	VALTGLTVAEYFR	DQEG		0	8921	P06576	P06576{282-294}	0	0	0	F8W0P7;H0YH81;P06576	102.2	27.9153	5.58503	122.903
23605@BeWo+exosT_12-C1.cmpd.rclb.mgf	74.33	434.234	3	0	0	1	2	LAIR	NDEELNKLLGR	VTIA		0	8901	P04908	P04908{90-100}	0	0	0	P04908;Q7L7L0;Q93077	84.33	27.9051	9.29243	55.7484
28624@BeWo+exosT_24-PE2.cmpd.rclb.mgf	87.53	551.969	3	0	-0.0016	0	2	HLAK	VTAEVVLAHLGGGSTSR	ATSF		0	12419	P04843	P04843{49-65}	0	0	0	F8WF32;P04843	88.69	29.0818	6.60206	72.9676
25179@BeWo+exosT_24-C1.cmpd.rclb.mgf	79.67	547.319	3	0	0.0018	1	2	RYTK	KVPQVSTPTLVEVSR	NLGK		0	21282	H0YA55;P02768	H0YA55{283-297};P02768{438-452}	0	0	0	A0A087WWT3;A0A0C4DGB6;B7WNR0;C9JKR2;D6RHD5;H0YA55;P02768;P02768-2;P02768-3	86.37	33.3938	11.1938	85.8556
15667@BeWo+exosT_24-PE4.cmpd.rclb.mgf	52.8	763.344	2	0	0.0034	0	2	GMAK	NGSEADIDEGLYSR	QLYV		0	22069	P22314	P22314{44-57}	0	0	0	P22314;P22314-2;Q5JRR9;Q5JRS0;Q5JRS1;Q5JRS2;Q5JRS3	72.41	27.6585	7	124.035
22371@BeWo+exosT_24-PE2.cmpd.rclb.mgf	71.17	468.915	3	0	0.0008	0	2	ETSK	YYVTIIDAPGHR	DFIK		0	11907	P68104	P68104{85-96}	0	0	0	A0A087WV01;A0A087WVQ9;A6PW80;P68104;P68104-2;Q5JR01;Q5VTE0	87.71	27.2007	9.49485	43.691
489@BeWo+exosT_12-C2.cmpd.rclb.mgf	13.23	733.315	2	0	-0.0011	1	2	VYAK	CDSSPDSAEDVRK	VCQD	MOD:01214 C1	0	28467	P02765	P02765{132-144}	0	0	0	P02765	78.9	27.6702	7.58503	151.5
28717@BeWo+exosT_12-PE3.cmpd.rclb.mgf	88.95	515.616	3	0	0.0027	1	2	IFLR	ELISNASDALDKIR	YESL		0	27210	P08238;P14625	P08238{42-55};P14625{103-116}	0	0	0	A0A1W2PRR1;F8W026;P08238;P14625;Q96GW1	89.78	31.1237	5.284	64.8465
35484@BeWo+exosT_12-C2.cmpd.rclb.mgf	107.2	535.335	2	0	-0.0007	0	2	REMR	ILILGLDGAGK	TTIL		0	4642	P40616	P40616{20-30}	0	0	0	F8VP63;F8VP99;F8VYN9;P40616;P40616-2	81.19	28.6974	1.40894	105.804
32432@BeWo+exosT_24-C1.cmpd.rclb.mgf	98.88	597.005	3	0	0.0033	1	2	LEGK	IIVDELKQEVISTSSK	AEPP		0	14332	P63244	P63244{265-280}	0	0	0	D6RAC2;D6REE5;D6RF23;H0Y8W2;H0Y9P0;H0YAF8;H0YAM7;J3KPE3;P63244	81.26	30.9493	10.4815	94.0765
64763@BeWo+exosT_24-C1.cmpd.rclb.mgf	192.35	703.413	2	0	0.0008	0	2	DSQR	DLVEAVAHILGIR	DLAA		0	14623	P49327	P49327{2126-2138}	0	0	0	A0A0U1RQF0;P49327	81.28	28.6641	7.33724	144.593
32025@BeWo+exosT_0-C1.cmpd.rclb.mgf	96.5	621.857	2	0	0.0001	0	2	GMTK	ADLINNLGTIAK	SGTK		0	27210	P07900;P08238;Q58FF8	P07900{101-112};P08238{96-107};Q58FF8{96-107}	0	0	0	P07900;P07900-2;P08238;Q14568;Q58FF8	87.09	27.7486	5.24413	132.397
4202@BeWo+exosT_24-PE3.cmpd.rclb.mgf	21.23	578.291	2	0	-0.0019	0	2	YAMK	GAGTDDHTLIR	VMVS		0	10231	P08758	P08758{261-271}	0	0	0	D6RBE9;D6RBL5;P08758	88.6	28.6809	6.05061	141.246
9693@BeWo+exosT_0-C1.cmpd.rclb.mgf	37.58	564.581	3	0	0.0001	0	2	FEVK	STAGDTHLGGEDFDNR	MVNH		0	7913	P11142;P54652	P11142{221-236};P54652{224-239}	0	0	0	E9PKE3;E9PN89;P11142;P11142-2;P54652	83.6	32.3316	6.24413	70.9482
31373@BeWo+exosT_12-PE4.cmpd.rclb.mgf	95	593.856	2	0	-0.0004	0	2	RAER	VLELVSITANK	NTCP		0	6286	P34897	P34897{399-409}	0	0	0	H0YIZ0;P34897;P34897-2;P34897-3	72.52	29.5934	3.56864	114.648
20742@BeWo+exosT_12-PE4.cmpd.rclb.mgf	66.63	695.347	2	0	0.0001	0	2	LSMK	AALEDTLAETEAR	FGAQ		0	37329	P08727	P08727{318-330}	0	0	0	K7EMS3;P08727	103.27	29.3646	5.95861	158.744
59280@BeWo+exosT_0-PE1.cmpd.rclb.mgf	191.73	642.367	3	0	-0.0008	0	2	GSGK	TGAFALPILNALLETPQR	LFAL		0	28393	Q9H0S4	Q9H0S4{75-92}	0	0	0	Q9H0S4;Q9H0S4-2	74.53	28.9997	13.6021	112.795
28640@BeWo+exosT_24-PE1.cmpd.rclb.mgf	90.03	585.845	2	0	-0.0028	0	2	NKKR	IALTDNALIAR	SLGK		0	35555	P18124	P18124{167-177}	0	0	0	A8MUD9;P18124	78.94	29.8484	4.40894	116.229
26320@BeWo+exosT_12-PE3.cmpd.rclb.mgf	82.7	509.92	3	0	0.001	0	2	EFYK	SLTNDWEDHLAVK	HFSV		0	27210	P07900;P08238	P07900{315-327};P08238{307-319}	0	0	0	P07900;P07900-2;P08238	72.38	28.062	3.45593	50.1697
1900@BeWo+exosT_12-C2.cmpd.rclb.mgf	17.63	669.269	2	0	0.002	0	2	VYAK	CDSSPDSAEDVR	KVCQ	MOD:01214 C1	0	28467	P02765	P02765{132-143}	0	0	0	P02765	84.36	29.0116	4.08092	154.793
54208@BeWo+exosT_0-C2.cmpd.rclb.mgf	161.13	815.433	2	0	-0.0008	0	2	ILGK	SLADELALVDVLEDK	LKGE		0	7108	P07195	P07195{44-58}	0	0	0	A0A3B3IS95;A0A5F9ZHM4;A8MW50;C9J7H8;F5H793;P07195	88.09	27.3321	11.3768	154.254
30021@BeWo+exosT_24-PE1.cmpd.rclb.mgf	93.67	672.89	2	0	-0.0011	0	2	CLWK	GAPTTSLISVAVTK	IIAK		0	34640	P49419-2	P49419-2{191-204}	0	0	0	A0A0J9YWF7;A0A1B0GTG2;A0A1B0GTJ4;A0A1B0GTY9;A0A1B0GUA1;A0A1B0GUY0;A0A1B0GV49;A0A1B0GVU0;A0A1B0GW77;A0A1B0GW82;H0YHM6;P49419;P49419-2;P49419-4	93.7	27.4321	8.95861	124.696
2179@BeWo+exosT_24-C1.cmpd.rclb.mgf	18.62	523.777	2	0	-0.0022	0	2	NVAK	GAVQTGVDTAK	TVLT		0	35296	Q96Q06-2	Q96Q06-2{567-577,732-742}	0	0	0	A0A0J9YXN7;Q96Q06;Q96Q06-2	75.72	23.2799	2.05061	103.219
29070@BeWo+exosT_12-PE4.cmpd.rclb.mgf	88.8	743.382	2	0	0.0018	0	2	NFVK	GVVDSDDLPLNVSR	ETLQ		0	27210	P14625	P14625{435-448}	0	0	0	P14625	96.54	33.5281	7.1549	156.536
29317@BeWo+exosT_0-C3.cmpd.rclb.mgf	92.77	708.379	2	0	0.0001	0	2	VSKR	IANLQTDLSDGLR	LIAL		0	23263	P21333	P21333{64-76}	0	0	0	A0A087WWY3;F8WE98;P21333;P21333-2;Q60FE5	74.64	29.2494	6.05552	124.177
34925@BeWo+exosT_24-C3.cmpd.rclb.mgf	103.2	535.335	2	0	0.0003	0	2	REMR	ILILGLDGAGK	TTIL		0	4642	P40616	P40616{20-30}	0	0	0	F8VP63;F8VP99;F8VYN9;P40616;P40616-2	73.85	26.0789	1.85387	106.044
7655@BeWo+exosT_24-PE4.cmpd.rclb.mgf	31.63	523.779	2	0	0.0012	0	2	GLRK	VIDDTNITR	LQLE		0	37329	P05783	P05783{188-196}	0	0	0	F8VZY9;P05783	74.61	26.8478	4.58503	118.43
29944@BeWo+exosT_24-PE1.cmpd.rclb.mgf	93.47	787.06	3	0	0.0049	1	2	VDIR	KDLYANTVLSGGTTMYPGIADR	MQKE	MOD:00719 M15	0	5845	A0A2R8Y793;P63261	A0A2R8Y793{275-296};P63261{291-312}	0	0	0	A0A2R8Y793;P60709;P63261	78.59	37.8612	14.6576	133.012
14225@BeWo+exosT_12-C3.cmpd.rclb.mgf	47.85	605.825	2	0	-0.0002	0	2	LSLK	LPPNVVEESAR	ASVS		0	20970	P01023	P01023{935-945}	0	0	0	P01023	80.22	28.4253	4.3098	123.987
34966@BeWo+exosT_24-PE3.cmpd.rclb.mgf	102.52	627.312	2	0	0.0001	0	2	TRAR	FEELNADLFR	GTLD		0	7913	P11142;P54652	P11142{302-311};P54652{305-314}	0	0	0	A8K7Q2;E9PKE3;E9PN89;E9PNE6;P11142;P11142-2;P54652	71.81	23.8286	4.25181	108.38
46767@BeWo+exosT_12-PE3.cmpd.rclb.mgf	138.33	899.965	2	0	0	0	2	QFRK	LFIGGLSFETTEESLR	NYYE		0	37972	P22626	P22626{23-38}	0	0	0	A0A087WUI2;P22626;P22626-2	72.26	28.224	6.82391	115.249
4936@BeWo+exosT_24-PE2.cmpd.rclb.mgf	25.07	545.797	2	0	0.0011	0	2	IVFR	LSGTGSAGATIR	LYID		0	13078	P36871	P36871{504-515}	0	0	0	A0A3B3ITK7;P36871;P36871-2;P36871-3	76.99	25.5017	6.33724	114.28
26491@BeWo+exosT_0-PE1.cmpd.rclb.mgf	82.73	616.344	2	0	-0.0026	0	2	CVQR	TLMNLGGLAVAR	DDGL	MOD:00719 M3	0	24903	P37802	P37802{128-139}	0	0	0	P37802;P37802-2;X6RJP6	84.14	26.2331	4.25964	138.674
31002@BeWo+exosT_24-C1.cmpd.rclb.mgf	95.12	629.343	2	0	-0.0023	0	2	ERIR	SIEALLEAGQAR	DAQD		0	17129	Q9P2E9	Q9P2E9{959-970}	0	0	0	A0A087WVV2;F8W7S5;Q9P2E9;Q9P2E9-3	74.72	27.6471	5.65758	126.442
21521@BeWo+exosT_0-PE1.cmpd.rclb.mgf	69.67	456.797	2	0	-0.0018	0	2	NRLK	VGLQVVAVK	APGF		0	5443	P10809	P10809{293-301}	0	0	0	P10809	74.28	30.067	3.19382	121.93
25339@BeWo+exosT_12-PE3.cmpd.rclb.mgf	80.08	791.933	2	0	0.0035	0	2	YIEK	IQPSGGTNINEALLR	AIFI		0	5161	P19823	P19823{380-394}	0	0	0	P19823;Q5T985	91.27	32.4214	5.76955	102.933
19021@BeWo+exosT_24-C1.cmpd.rclb.mgf	63.4	472.757	4	0	0.002	0	2	RWLR	VTVAGGVHISGLHTESAPR	RQQE		0	14623	P49327	P49327{1086-1104}	0	0	0	A0A0U1RQF0;P49327	74.67	27.9986		60.1282
16688@BeWo+exosT_24-PE2.cmpd.rclb.mgf	56.12	595.822	2	0	-0.0016	0	2	PVAK	IDATSASVLASR	FDVS		0	24229	P13667	P13667{120-131}	0	0	0	A0A499FI48;P13667	73.13	30.0479	5.10237	133.98
13680@BeWo+exosT_24-PE1.cmpd.rclb.mgf	49.85	476.266	2	0	-0.0015	0	2	EVNR	TGTQYLLR	TANR		0	12094	P35237	P35237{82-89}	0	0	0	A0A024QZX5;A0A087X1N8;A0A1B0GU38;A0A2R8Y6A7;A0A2R8YD12;C9JTJ8;C9JVA8;H7BXK7;P35237;P50452;P50452-2	74.24	16.7078	1.79588	104.038
25618@BeWo+exosT_24-PE2.cmpd.rclb.mgf	79.7	532.786	2	0	0.001	0	2	RLIK	LSVEGFAVDK	MAGE		0	22643	P55786	P55786{854-863}	0	0	0	E9PLK3;P55786;P55786-2	77.21	15.6427	2.58503	93.1377
7879@BeWo+exosT_0-C1.cmpd.rclb.mgf	32.83	624.804	2	0	-0.0011	0	2	PVTR	VIGSGCNLDSAR	FRYL	MOD:01214 C6	0	7108	P00338;P07195	P00338{158-169};P07195{159-170}	0	0	0	A0A087WUM2;A0A3B3IS95;A0A5F9ZHM4;A8MW50;F5H155;F5H245;F5H5G7;G3XAP5;P00338;P00338-2;P00338-3;P00338-4;P00338-5;P07195;P07864;Q6ZMR3	77.18	26.3324	6.33724	106.507
29203@BeWo+exosT_0-C2.cmpd.rclb.mgf	90.53	580.318	2	0	-0.0006	0	2	DLRK	LAVNMVPFPR	LHFF	MOD:00719 M5	0	21880	P07437;P68371;Q13509;Q13885;Q3ZCM7;Q9BUF5;Q9BVA1;Q9H4B7	P07437{253-262};P68371{253-262};Q13509{253-262};Q13885{253-262};Q3ZCM7{253-262};Q9BUF5{253-262};Q9BVA1{253-262};Q9H4B7{253-262}	0	0	0	A0A075B736;A0A0B4J269;A6NNZ2;K7ESM5;P04350;P07437;P68371;Q13509;Q13509-2;Q13885;Q3ZCM7;Q5JP53;Q5SQY0;Q5ST81;Q9BUF5;Q9BVA1;Q9H4B7	78.09	20.6883	4.56864	118.529
16160@BeWo+exosT_0-PE4.cmpd.rclb.mgf	55.97	660.34	2	0	0.0008	0	2	EDLR	AQIFANTVDNAR	IVLQ		0	37329	P05783	P05783{138-149}	0	0	0	F8VZY9;P05783	77.52	32.2992	4.74473	119.307
13162@BeWo+exosT_24-C3.cmpd.rclb.mgf	45.3	537.303	2	0	0.0021	0	2	LRDK	ILGATIENSR	IVLQ		0	37329	P08727	P08727{141-150}	0	0	0	P08727	74.97	26.2178	1.85387	119.619
23950@BeWo+exosT_24-PE3.cmpd.rclb.mgf	73.32	521.324	2	0	-0.0011	0	2	LDIK	VLQSALAAIR	HARW		0	11785	Q12905	Q12905{197-206}	0	0	0	B4DY09;Q12905	72.73	25.7729	5.79588	121.708
9413@BeWo+exosT_24-C1.cmpd.rclb.mgf	37.78	611.801	2	0	-0.0021	0	2	GLLK	TPAQYDASELK	ASMK		0	18411	P07355	P07355{105-115}	0	0	0	A6NMY6;H0YKS4;H0YKX9;H0YKZ7;H0YLV6;H0YM50;H0YMD0;H0YMM1;H0YMT9;H0YMU9;H0YMW4;H0YN42;H0YNP5;P07355;P07355-2	76.71	28.3284	7.00877	139.354
14977@BeWo+exosT_12-PE4.cmpd.rclb.mgf	51.22	608.813	2	0	0.0009	0	2	LFQK	LENDQIESLR	QRFG		0	24211	P56192	P56192{805-814}	0	0	0	H0YHL6;H0YI27;H0YI94;H0YIP0;P56192	72.49	24.2129	2.82391	93.3281
47593@BeWo+exosT_0-PE1.cmpd.rclb.mgf	140.77	693.882	2	0	-0.0026	0	2	QGGR	TGEAIVDAALSALR	QLVK		0	3177	Q15084	Q15084{119-132}	0	0	0	Q15084;Q15084-2;Q15084-3;Q15084-4;Q15084-5	72.91	29.659	5.85387	166.643
21441@BeWo+exosT_12-C4.cmpd.rclb.mgf	68.53	617.306	2	0	-0.0007	0	2	LLSR	LCQDLGPGAFR	LAAR	MOD:01214 C2	0	12099	P08697	P08697{151-161}	0	0	0	A0A0G2JPA8;A0A0J9YY65;C9JMH6;P08697;P08697-2	72.1	26.2002	5.72125	118.974
30432@BeWo+exosT_24-C1.cmpd.rclb.mgf	93.58	594.828	2	0	0.0001	0	2	EYGK	IDTIEIITDR	QSGK		0	37972	P22626	P22626{138-147}	0	0	0	A0A087WUI2;P22626;P22626-2	76.47	28.2588	5.35655	105.144
14605@BeWo+exosT_0-PE4.cmpd.rclb.mgf	51.78	480.257	3	0	0.002	0	2	RASK	IGEVDVEQHTLAK	YLME		0	23823	P14635	P14635{312-324}	0	0	0	E9PC90;H0YA62;P14635;P14635-2	82.13	26.228	4.85387	59.8892
3964@BeWo+exosT_24-PE2.cmpd.rclb.mgf	22.55	488.729	2	0	0.0014	0	2	GLCK	AGFAGDDAPR	AVFP		0	5845	A0A2R8Y793;A5A3E0;P0CG38;P0CG39;P63261;P68032;P68133	A0A2R8Y793{19-28};A5A3E0{719-728};P0CG38{719-728};P0CG39{682-691};P63261{19-28};P68032{21-30};P68133{21-30}	0	0	0	A0A2R8Y793;A0A2R8YGF8;A5A3E0;A6NL76;B8ZZJ2;C9JFL5;C9JTX5;C9JUM1;C9JZR7;E7EVS6;F6QUT6;F6UVQ4;F8WB63;F8WCH0;G5E9R0;I3L1U9;I3L3I0;I3L3R2;I3L4N8;J3KT65;K7EM38;P0CG38;P0CG39;P60709;P62736;P63261;P63267;P63267-2;P68032;P68133;Q6S8J3	76.02	21.8125	1.88606	106.36
16439@BeWo+exosT_24-C2.cmpd.rclb.mgf	55.45	660.34	2	0	0.0023	0	2	EDLR	AQIFANTVDNAR	IVLQ		0	37329	P05783	P05783{138-149}	0	0	0	F8VZY9;P05783	74.01	28.4414	5	111.219
20837@BeWo+exosT_24-PE4.cmpd.rclb.mgf	66.55	744.356	2	0	0.0022	0	2	QGNR	TTPSYVAFTDTER	LIGD		0	7913	P0DMV8;P11142;P54652	P0DMV8{37-49};P11142{37-49};P54652{38-50}	0	0	0	A0A0G2JIW1;E9PI65;E9PK54;E9PKE3;E9PLF4;E9PN25;E9PNE6;E9PPY6;E9PQK7;E9PQQ4;P0DMV8;P0DMV8-2;P0DMV9;P11142;P11142-2;P17066;P34931;P48741;P54652;Q53FA3	74.06	28.6271	8.05061	121.383
32945@BeWo+exosT_0-PE3.cmpd.rclb.mgf	100.08	579.348	2	0	-0.0017	0	2	EILR	SNLGSVVLQLK	KLGI		0	30550	O43143	O43143{505-515}	0	0	0	O43143	78.01	24.6896	3.82391	91.5064
29119@BeWo+exosT_12-PE4.cmpd.rclb.mgf	88.93	765.903	2	0	0.0025	0	2	MAFR	VPTANVSVVDLTCR	LEKP	MOD:01214 C13	0	13516	P04406	P04406{235-248}	0	0	0	E7EUT5;P04406;P04406-2	78.32	31.9218	12.4685	160.339
15063@BeWo+exosT_0-PE3.cmpd.rclb.mgf	52.52	442.59	3	0	0.0017	0	2	KVLR	DNIQGITKPAIR	RLAR		0	29306	P62805	P62805{25-36}	0	0	0	P62805	71.82	26.1885	5.00436	61.548
11482@BeWo+exosT_24-PE3.cmpd.rclb.mgf	40.25	508.773	2	0	0.001	0	2	DLER	LGVQESDLR	LFLD		0	7905	Q9NX02	Q9NX02{473-481}	0	0	0	A0A0G2JLQ8;A0A0G2JLX3;A0A0G2JM25;A0A0G2JMB6;A0A0G2JMG8;A0A0G2JNC8;A0A0G2JNK1;A0A0G2JNK3;A0A0G2JP37;A0A0G2JPB6;A0A0G2JPH3;A0A0G2JPQ2;J3KN39;K7ERG0;Q8WX94;Q8WX94-2;Q8WX94-3;Q9NX02;Q9NX02-2;Q9NX02-3;Q9NX02-4;Q9NX02-5	74.09	28.9403	3.36653	117.908
34425@BeWo+exosT_12-PE3.cmpd.rclb.mgf	104.2	742.363	2	0	0.0008	0	2	ALLK	GSFSEQGINEFLR	ELSF		0	3177	Q15084	Q15084{374-386}	0	0	0	Q15084;Q15084-2;Q15084-3;Q15084-4;Q15084-5	75.96	23.8055	6.95861	128.152
21473@BeWo+exosT_24-PE1.cmpd.rclb.mgf	70.78	573.634	3	0	0.0052	0	2	ICRR	NLDIERPTYTNLNR	LISQ		0	6196	P68366;Q71U36;Q9BQE3	P68366{216-229};Q71U36{216-229};Q9BQE3{216-229}	0	0	0	C9J2C0;C9JDS9;F5H5D3;F8VQQ4;F8VVB9;P0DPH7;P0DPH7-2;P0DPH8;P68363;P68366;P68366-2;Q6PEY2;Q71U36;Q71U36-2;Q9BQE3;Q9NY65;Q9NY65-2	88.57	31.5515	3.49485	81.4436
31089@BeWo+exosT_12-C1.cmpd.rclb.mgf	94.43	596.67	3	0	0.0048	1	2	NVLR	IINEPTAAAIAYGLDKK	VGAE		0	7913	P11142;P54652	P11142{172-188};P54652{173-189}	0	0	0	E9PI65;E9PKE3;E9PN89;P11142;P11142-2;P54652	76.49	32.5845	9.00877	90.0411
24586@BeWo+exosT_24-PE3.cmpd.rclb.mgf	74.95	547.319	3	0	0.0039	1	2	RYTK	KVPQVSTPTLVEVSR	NLGK		0	21282	H0YA55;P02768	H0YA55{283-297};P02768{438-452}	0	0	0	A0A087WWT3;A0A0C4DGB6;B7WNR0;C9JKR2;D6RHD5;H0YA55;P02768;P02768-2;P02768-3	86.48	33.1136	11.0506	86.5115
2803@BeWo+exosT_24-C3.cmpd.rclb.mgf	18.12	389.872	3	0	-0.0012	0	2	SPFK	VPVHDVTDASK	VKCS		0	23263	P21333	P21333{1440-1450}	0	0	0	A0A087WWY3;P21333;P21333-2;Q60FE5	73.03	24.7598	4.38722	45.4861
20527@BeWo+exosT_24-C4.cmpd.rclb.mgf	65.18	728.326	3	0	0.0035	1	2	FIDK	GQELCADYSENTFTEYKK	KLAE	MOD:01214 C5	0	24900	P02774	P02774{403-420}	0	0	0	D6RF35;P02774;P02774-2;P02774-3	76.29	32.199	15	80.1685
4892@BeWo+exosT_12-PE4.cmpd.rclb.mgf	24.55	385.863	3	0	-0.002	0	2	YAMK	GAGTDDHTLIR	VMVS		0	10231	P08758	P08758{261-271}	0	0	0	D6RBE9;D6RBL5;P08758	79.1	26.552	2.85387	52.8165
23923@BeWo+exosT_24-PE1.cmpd.rclb.mgf	77.2	668.353	2	0	-0.0005	0	2	YPDR	IMNTFSVVPSPK	VSDT	MOD:00719 M2	0	21880	P07437;P68371;Q13509	P07437{163-174};P68371{163-174};Q13509{163-174}	0	0	0	A0A0B4J269;G3V2A3;M0QYM7;M0R042;M0R2D3;P04350;P07437;P68371;Q13509;Q13509-2;Q5JP53;Q5ST81	74.84	29.7825	6.34679	134.765
36803@BeWo+exosT_12-PE1.cmpd.rclb.mgf	113.67	552.333	2	0	-0.0004	0	2	FQRR	ILVATNLFGR	GMDI		0	26740	O00148;Q13838	O00148{339-348};Q13838{340-349}	0	0	0	A0A0G2JJZ9;A0A140T9X3;H0Y400;O00148;Q13838;Q13838-2;Q5STU3	72.91	28.9096	6.88606	96.2635
31330@BeWo+exosT_0-PE3.cmpd.rclb.mgf	95.58	621.856	2	0	-0.0015	0	2	GMTK	ADLINNLGTIAK	SGTK		0	27210	P07900;P08238;Q58FF8	P07900{101-112};P08238{96-107};Q58FF8{96-107}	0	0	0	P07900;P07900-2;P08238;Q14568;Q58FF8	81.15	28.3362	5.72125	119.378
24946@BeWo+exosT_24-PE3.cmpd.rclb.mgf	75.9	525.934	3	0	0	0	2	LEER	ILGADTSVDLEETGR	VLSI		0	19042	P25705	P25705{59-73}	0	0	0	K7EJP1;K7EK77;K7EQH4;K7ERX7;K7ESA0;P25705;P25705-2;P25705-3	87.79	21.5273	7.4318	85.2141
10727@BeWo+exosT_0-PE1.cmpd.rclb.mgf	41.02	494.775	2	0	-0.0009	0	2	KKGR	SAINEVVTR	EYTI		0	15182	P62899	P62899{15-23}	0	0	0	B7Z4C8;B7Z4E3;B8ZZK4;C9JU56;H7C2W9;P62899;P62899-2;P62899-3	75.14	21.1473	2.23657	103.314
22074@BeWo+exosT_0-C1.cmpd.rclb.mgf	70.2	636.845	2	0	0.0016	1	2	LAIR	NDEELNKLLGK	VTIA		0	8901	P0C0S8	P0C0S8{90-100}	0	0	0	A0A0U1RR32;A0A0U1RRH7;H0YFX9;P0C0S8;P20671;Q16777;Q6FI13;Q96KK5;Q99878;Q9BTM1;Q9BTM1-2	96.7	33.5574	7.52288	152.127
28620@BeWo+exosT_0-C2.cmpd.rclb.mgf	88.95	657.875	2	0	-0.0006	0	2	GQTR	EHALLAYTLGVK	QLIV		0	11907	P68104;Q05639	P68104{135-146};Q05639{135-146}	0	0	0	A0A087WV01;A0A2R8Y488;A0A2R8Y660;A0A2U3TZH3;P68104;Q05639;Q5VTE0	87.92	26.8747	10.5376	168.288
21358@BeWo+exosT_24-PE2.cmpd.rclb.mgf	68.55	709.352	2	0	0.0031	0	2	VVGR	NGESSELDLQGIR	IDSD		0	18303	F8W031	F8W031{112-124}	0	0	0	F8VXJ7;F8W031;F8W1K5;H0YI18;Q9Y2B0	72.56	31.1318	8.11919	108.117
28595@BeWo+exosT_24-PE3.cmpd.rclb.mgf	85.47	515.615	3	0	0.002	1	2	IFLR	ELISNASDALDKIR	YESL		0	27210	P08238;P14625	P08238{42-55};P14625{103-116}	0	0	0	A0A1W2PRR1;F8W026;P08238;P14625;Q96GW1	97.94	32.8627	4.92082	40.7952
24211@BeWo+exosT_12-PE2.cmpd.rclb.mgf	76.03	668.352	2	0	-0.0024	0	2	YPDR	IMNTFSVVPSPK	VSDT	MOD:00719 M2	0	21880	P07437;P68371;Q13509	P07437{163-174};P68371{163-174};Q13509{163-174}	0	0	0	A0A0B4J269;G3V2A3;M0QYM7;M0R042;M0R2D3;P04350;P07437;P68371;Q13509;Q13509-2;Q5JP53;Q5ST81	78.04	29.1881	6.27572	115.186
6382@BeWo+exosT_24-PE4.cmpd.rclb.mgf	28.3	504.264	3	0	0.0023	1	2	QTPK	IVADKDYSVTANSK	IVVV		0	7108	P07195	P07195{78-91}	0	0	0	A0A3B3IS95;A0A5F9ZHM4;A8MW50;C9J7H8;F5H793;P07195	90.72	30.7216	7.40894	67.284
32614@BeWo+exosT_0-PE3.cmpd.rclb.mgf	99.18	718.38	2	0	-0.002	0	2	NIFR	FTQAGSEVSALLGR	IPSA		0	8921	P06576	P06576{311-324}	0	0	0	F8W0P7;H0YH81;P06576	83.77	28.5115	8.29243	140.907
43671@BeWo+exosT_0-C2.cmpd.rclb.mgf	129.78	590.338	3	0	0.0009	0	2	YFAK	ALESPERPFLAILGGAK	VADK		0	17677	P00558	P00558{200-216}	0	0	0	P00558;P00558-2	80.51	33.1095	8.17393	88.8825
45396@BeWo+exosT_24-PE1.cmpd.rclb.mgf	136.98	720.399	2	0	-0.0002	0	2	ARAR	VALTGLTVAEYFR	DQEG		0	8921	P06576	P06576{282-294}	0	0	0	F8W0P7;H0YH81;P06576	88.54	27.8805	4.4437	142.722
20625@BeWo+exosT_0-C3.cmpd.rclb.mgf	69.08	679.867	2	0	-0.0021	0	2	LVVR	IASLEVENQSLR	GVVQ		0	33869	P29692	P29692{84-95}	0	0	0	A0A087X1X7;E9PI39;E9PIZ1;E9PK01;E9PL12;E9PL71;E9PMW7;E9PN91;E9PPR1;E9PQ49;E9PRY8;H0YCK7;P29692;P29692-2;P29692-3	73.45	26.1797	4.79588	104.515
57613@BeWo+exosT_0-C3.cmpd.rclb.mgf	187.55	737.748	3	0	0.0039	0	2	TFGR	TLESVDPLGGLNTIDILTAIR	NATG		0	23811	O00429	O00429{377-397}	0	0	0	O00429;O00429-2;O00429-3;O00429-4;O00429-5;O00429-6;O00429-7;O00429-8;O00429-9	74.58	36.367	15	117.415
30305@BeWo+exosT_24-C3.cmpd.rclb.mgf	90.8	864.47	2	0	-0.0089	0	2	GMSR	VASVSQNAIVSAAGNIAR	TIDR		0	38576	O75694	O75694{315-332}	0	0	0	E9PF10;O75694;O75694-2	81.14	28.9805	13.301	117.107
16733@BeWo+exosT_12-PE3.cmpd.rclb.mgf	57.35	635.64	3	0	0.0045	0	2	ATYR	SLLEGQEDHYNNLSASK	VL		0	37329	P08727	P08727{382-398}	0	0	0	P08727	73.82	33.9556	10.3468	95.1926
17402@BeWo+exosT_24-PE4.cmpd.rclb.mgf	57.37	501.284	2	0	-0.0028	0	2	ESQR	SGNVAELALK			0	11472	P49321	P49321{662-671}	0	0	0	E9PRH9;H0YDS9;H0YF33;P49321;P49321-2;P49321-3;P49321-4;Q5T624	72.59	17.6736	1.39794	123.859
24522@BeWo+exosT_0-C3.cmpd.rclb.mgf	79.88	547.319	3	0	0.0022	1	2	RYTK	KVPQVSTPTLVEVSR	NLGK		0	21282	H0YA55;P02768	H0YA55{283-297};P02768{438-452}	0	0	0	A0A087WWT3;A0A0C4DGB6;B7WNR0;C9JKR2;D6RHD5;H0YA55;P02768;P02768-2;P02768-3	74.91	32.6682	9.48149	77.548
24359@BeWo+exosT_12-PE1.cmpd.rclb.mgf	79.5	668.353	2	0	-0.0007	0	2	YPDR	IMNTFSVVPSPK	VSDT	MOD:00719 M2	0	21880	P07437;P68371;Q13509	P07437{163-174};P68371{163-174};Q13509{163-174}	0	0	0	A0A0B4J269;G3V2A3;M0QYM7;M0R042;M0R2D3;P04350;P07437;P68371;Q13509;Q13509-2;Q5JP53;Q5ST81	82.98	25.6239	6.85387	129.96
4312@BeWo+exosT_24-C4.cmpd.rclb.mgf	22.52	488.728	2	0	0.0001	0	2	GLCK	AGFAGDDAPR	AVFP		0	5845	A0A2R8Y793;A5A3E0;P0CG38;P0CG39;P63261;P68032;P68133	A0A2R8Y793{19-28};A5A3E0{719-728};P0CG38{719-728};P0CG39{682-691};P63261{19-28};P68032{21-30};P68133{21-30}	0	0	0	A0A2R8Y793;A0A2R8YGF8;A5A3E0;A6NL76;B8ZZJ2;C9JFL5;C9JTX5;C9JUM1;C9JZR7;E7EVS6;F6QUT6;F6UVQ4;F8WB63;F8WCH0;G5E9R0;I3L1U9;I3L3I0;I3L3R2;I3L4N8;J3KT65;K7EM38;P0CG38;P0CG39;P60709;P62736;P63261;P63267;P63267-2;P68032;P68133;Q6S8J3	79.17	29.2359	2.07058	129.122
30931@BeWo+exosT_12-C3.cmpd.rclb.mgf	92.42	526.635	3	0	-0.0002	1	2	GVKR	ISGLIYEETRGVLK	VFLE		0	29306	P62805	P62805{47-60}	0	0	0	P62805	72.08	27.4032	4.38722	50.6368
13163@BeWo+exosT_12-C1.cmpd.rclb.mgf	46.47	399.912	3	0	0.0002	1	2	LGEK	LSKDPNIVIAK	MDAT		0	26207	P30101	P30101{423-433}	0	0	0	P30101	78.17	30.6484	5.09691	66.5403
29877@BeWo+exosT_24-C1.cmpd.rclb.mgf	92.1	836.42	2	0	-0.0019	0	2	GSQR	YSQTGNYELAVALSR	WVFK		0	14640	P39656	P39656{283-297}	0	0	0	A0A0C4DGS1;P39656;P39656-2;P39656-3	98.65	25.2304	11.699	128.011
11999@BeWo+exosT_24-C2.cmpd.rclb.mgf	43.57	618.304	2	0	-0.0009	0	2	GETK	DQVANSAFVER	LRKH		0	27210	P07900	P07900{500-510}	0	0	0	P07900;P07900-2	77.98	25.8865	3.95861	118.342
18602@BeWo+exosT_12-PE2.cmpd.rclb.mgf	61.22	882.433	2	0	0.0014	0	2	VKAR	VANPSGNLTETYVQDR	GDGM		0	23263	P21333	P21333{1297-1312}	0	0	0	A0A087WWY3;P21333;P21333-2;Q60FE5	88.96	29.644	11.301	131.506
25172@BeWo+exosT_0-PE3.cmpd.rclb.mgf	79.15	547.319	3	0	0.0031	1	2	RYTK	KVPQVSTPTLVEVSR	NLGK		0	21282	H0YA55;P02768	H0YA55{283-297};P02768{438-452}	0	0	0	A0A087WWT3;A0A0C4DGB6;B7WNR0;C9JKR2;D6RHD5;H0YA55;P02768;P02768-2;P02768-3	75.51	33.5023	12	92.2221
27084@BeWo+exosT_0-PE4.cmpd.rclb.mgf	84.88	494.938	3	0	0.0007	1	2	AKRK	TVTAMDVVYALKR	QGRT	MOD:00719 M5	0	29306	P62805	P62805{81-93}	0	0	0	P62805	73.51	27.6094	5.4437	60.6272
34743@BeWo+exosT_24-C4.cmpd.rclb.mgf	102.6	742.363	2	0	0.0001	0	2	ALLK	GSFSEQGINEFLR	ELSF		0	3177	Q15084	Q15084{374-386}	0	0	0	Q15084;Q15084-2;Q15084-3;Q15084-4;Q15084-5	100.29	23.5869	7.72125	124.458
4319@BeWo+exosT_0-PE4.cmpd.rclb.mgf	24.67	488.729	2	0	0.0009	0	2	GLCK	AGFAGDDAPR	AVFP		0	5845	A0A2R8Y793;A5A3E0;P0CG38;P0CG39;P63261;P68032;P68133	A0A2R8Y793{19-28};A5A3E0{719-728};P0CG38{719-728};P0CG39{682-691};P63261{19-28};P68032{21-30};P68133{21-30}	0	0	0	A0A2R8Y793;A0A2R8YGF8;A5A3E0;A6NL76;B8ZZJ2;C9JFL5;C9JTX5;C9JUM1;C9JZR7;E7EVS6;F6QUT6;F6UVQ4;F8WB63;F8WCH0;G5E9R0;I3L1U9;I3L3I0;I3L3R2;I3L4N8;J3KT65;K7EM38;P0CG38;P0CG39;P60709;P62736;P63261;P63267;P63267-2;P68032;P68133;Q6S8J3	75.4	31.1891	2.14267	128.969
9427@BeWo+exosT_0-PE4.cmpd.rclb.mgf	38.05	506.24	3	0	0.0003	0	2	WISK	QEYDESGPSIVHR	KCL		0	5845	A5A3E0;P0CG38;P0CG39;P63261	A5A3E0{1060-1072};P0CG38{1060-1072};P0CG39{1023-1035};P63261{360-372}	0	0	0	A0A2R8YFE2;A5A3E0;P0CG38;P0CG39;P60709;P63261;Q6S8J3;Q9BYX7	82.44	30.969	11.0223	58.2373
29091@BeWo+exosT_0-C3.cmpd.rclb.mgf	92.15	766.407	2	1	0.0104	0	2	MAFR	VPTANVSVVDLTCR	LEKP	MOD:01214 C13	0	13516	P04406	P04406{235-248}	0	0	0	E7EUT5;P04406;P04406-2	75.85	33.1477	13.0555	154.959
13067@BeWo+exosT_12-PE4.cmpd.rclb.mgf	46.1	695.845	2	0	0.0005	0	2	SILR	DALNQATSQVESK	QNAE		0	17129	Q9P2E9	Q9P2E9{807-819}	0	0	0	A0A087WVV2;F8W7S5;Q9P2E9;Q9P2E9-3	72.66	28.0988	7.88606	114.13
53409@BeWo+exosT_24-PE2.cmpd.rclb.mgf	155.58	631.361	2	0	-0.0022	0	2	NIEK	AFLTLAEDILR	KTPV		0	37403	P61026	P61026{162-172}	0	0	0	P61026	74.13	24.8197	6.74473	106.483
22768@BeWo+exosT_0-C3.cmpd.rclb.mgf	74.82	434.234	3	0	0.001	1	2	LAIR	NDEELNKLLGR	VTIA		0	8901	P04908	P04908{90-100}	0	0	0	P04908;Q7L7L0;Q93077	85.54	28.6091	6.07058	51.9793
34765@BeWo+exosT_0-PE4.cmpd.rclb.mgf	105.53	895.95	2	0	-0.0005	0	2	SLEK	SYELPDGQVITIGNER	FRCP		0	5845	A0A2R8Y793;A5A3E0;P63261;P68032;P68133;Q562R1	A0A2R8Y793{223-238};A5A3E0{939-954};P63261{239-254};P68032{241-256};P68133{241-256};Q562R1{240-255}	0	0	0	A0A2R8Y793;A0A2R8YEA7;A5A3E0;P60709;P62736;P63261;P63267;P63267-2;P68032;P68133;Q562R1;Q6S8J3;Q9BYX7	82.72	29.7877	9.95861	153.693
33549@BeWo+exosT_24-C1.cmpd.rclb.mgf	101.82	1070.05	2	0	-0.002	0	2	PIKR	TMIQSPSGVILQEAADVHAR	YIEL	MOD:00719 M2	0	10512	P15924	P15924{983-1002}	0	0	0	P15924;P15924-2;P15924-3	72.4	25.3141	10.5528	128.43
21676@BeWo+exosT_24-PE3.cmpd.rclb.mgf	67.38	636.825	2	0	-0.0019	0	2	NMIR	EQDLQLEELR	QQVS		0	327	O60763	O60763{661-670}	0	0	0	O60763;O60763-2	71.43	16.5189	2.69897	81.721
4908@BeWo+exosT_12-PE3.cmpd.rclb.mgf	26.13	488.729	2	0	0.0005	0	2	GLCK	AGFAGDDAPR	AVFP		0	5845	A0A2R8Y793;A5A3E0;P0CG38;P0CG39;P63261;P68032;P68133	A0A2R8Y793{19-28};A5A3E0{719-728};P0CG38{719-728};P0CG39{682-691};P63261{19-28};P68032{21-30};P68133{21-30}	0	0	0	A0A2R8Y793;A0A2R8YGF8;A5A3E0;A6NL76;B8ZZJ2;C9JFL5;C9JTX5;C9JUM1;C9JZR7;E7EVS6;F6QUT6;F6UVQ4;F8WB63;F8WCH0;G5E9R0;I3L1U9;I3L3I0;I3L3R2;I3L4N8;J3KT65;K7EM38;P0CG38;P0CG39;P60709;P62736;P63261;P63267;P63267-2;P68032;P68133;Q6S8J3	87.51	26.1807	2.79588	125.24
12687@BeWo+exosT_24-C1.cmpd.rclb.mgf	46.33	597.805	2	0	0.0008	0	2	NDRK	EAAENSLVAYK	AASD		0	8296	P62258	P62258{143-153}	0	0	0	K7EM20;P62258;P62258-2	78.76	26.2458	4.00436	110.833
32516@BeWo+exosT_24-PE3.cmpd.rclb.mgf	95.9	718.38	2	0	-0.0021	0	2	NIFR	FTQAGSEVSALLGR	IPSA		0	8921	P06576	P06576{311-324}	0	0	0	F8W0P7;H0YH81;P06576	86.68	32.2469	6.52288	139.897
24306@BeWo+exosT_24-C2.cmpd.rclb.mgf	76.33	668.352	2	0	-0.0012	0	2	YPDR	IMNTFSVVPSPK	VSDT	MOD:00719 M2	0	21880	P07437;P68371;Q13509	P07437{163-174};P68371{163-174};Q13509{163-174}	0	0	0	A0A0B4J269;G3V2A3;M0QYM7;M0R042;M0R2D3;P04350;P07437;P68371;Q13509;Q13509-2;Q5JP53;Q5ST81	77.83	27.1449	6.65758	136.066
37638@BeWo+exosT_0-PE1.cmpd.rclb.mgf	113.08	618.669	3	0	0.0031	0	2	FFNR	IGGVQQDTILAEGLHFR	IPWF		0	25455	Q99623	Q99623{55-71}	0	0	0	F5GY37;F5H0C5;F5H2D2;F5H3X6;J3KPX7;Q99623;Q99623-2	93.6	25.8403	15	82.8952
34147@BeWo+exosT_0-C3.cmpd.rclb.mgf	105.78	454.255	3	0	0.0028	0	2	VPDK	LLDSSTVTHLFK	ITEN		0	11899	P60900	P60900{60-71}	0	0	0	G3V295;G3V3I1;G3V3U4;G3V5Z7;P60900;P60900-2	74.97	27.4048	1.95861	43.1907
23888@BeWo+exosT_24-C3.cmpd.rclb.mgf	73.92	547.319	3	0	0.0018	1	2	RYTK	KVPQVSTPTLVEVSR	NLGK		0	21282	H0YA55;P02768	H0YA55{283-297};P02768{438-452}	0	0	0	A0A087WWT3;A0A0C4DGB6;B7WNR0;C9JKR2;D6RHD5;H0YA55;P02768;P02768-2;P02768-3	81.44	34.9005	10.6021	95.5219
32099@BeWo+exosT_0-PE2.cmpd.rclb.mgf	96.75	703.863	2	0	0.0009	0	2	FDSR	GNPTVEVDLFTSK	GLFR		0	31166	P06733	P06733{16-28}	0	0	0	A0A2R8Y6G6;A0A2R8Y798;A0A2R8Y879;A0A2R8YEG5;A0A2R8YEM5;K7EM90;K7ERS8;P06733	96.37	23.5955	6.48149	92.6624
25106@BeWo+exosT_12-C3.cmpd.rclb.mgf	76.87	547.319	3	0	0.0024	1	2	RYTK	KVPQVSTPTLVEVSR	NLGK		0	21282	H0YA55;P02768	H0YA55{283-297};P02768{438-452}	0	0	0	A0A087WWT3;A0A0C4DGB6;B7WNR0;C9JKR2;D6RHD5;H0YA55;P02768;P02768-2;P02768-3	86.45	34.3258	11.3768	98.0907
34763@BeWo+exosT_24-PE1.cmpd.rclb.mgf	106.9	696.369	2	0	0.0014	0	2	QFHR	DGALTQLNVAFSR	EQSH		0	35983	P16435	P16435{585-597}	0	0	0	E7EMD0;H0Y4R2;P16435	73.33	31.1208	5.14874	114.46
28091@BeWo+exosT_24-C3.cmpd.rclb.mgf	84.9	585.846	2	0	-0.0012	0	2	NKKR	IALTDNALIAR	SLGK		0	35555	P18124	P18124{167-177}	0	0	0	A8MUD9;P18124	99.2	30.9971	6.46852	115.456
14403@BeWo+exosT_12-PE1.cmpd.rclb.mgf	53	651.323	2	0	0.0006	0	2	QLDR	ISVYYNEATGGK	YVPR		0	21880	P07437	P07437{47-58}	0	0	0	P07437;Q5JP53	88.95	30.5469	4.95861	100.555
25368@BeWo+exosT_12-C1.cmpd.rclb.mgf	79.02	547.319	3	0	0.0016	1	2	RYTK	KVPQVSTPTLVEVSR	NLGK		0	21282	H0YA55;P02768	H0YA55{283-297};P02768{438-452}	0	0	0	A0A087WWT3;A0A0C4DGB6;B7WNR0;C9JKR2;D6RHD5;H0YA55;P02768;P02768-2;P02768-3	86.34	32.0644	9.88606	97.3484
7242@BeWo+exosT_24-C3.cmpd.rclb.mgf	29.78	774.86	2	0	-0.0026	0	2	ACMK	SVTEQGAELSNEER	NLLS		0	8296	P63104	P63104{28-41}	0	0	0	E5RGE1;E5RIR4;E7ESK7;E7EVZ2;E7EX29;E9PD24;P63104	71.74	25.7027	10.6576	139.446
48711@BeWo+exosT_24-C1.cmpd.rclb.mgf	142.8	656.89	2	0	-0.0014	0	2	YHPR	IASGLGLAWIVGR	VLYA		0	33112	O14880	O14880{85-97}	0	0	0	O14880;Q5VV87;Q5VV89	80.14	35.6503	5.88606	155.495
35307@BeWo+exosT_24-PE1.cmpd.rclb.mgf	108.73	627.312	2	0	0.0001	0	2	TRAR	FEELNADLFR	GTLD		0	7913	P11142;P54652	P11142{302-311};P54652{305-314}	0	0	0	A8K7Q2;E9PKE3;E9PN89;E9PNE6;P11142;P11142-2;P54652	72.26	26.9969	4.39794	106.896
43501@BeWo+exosT_12-PE4.cmpd.rclb.mgf	127.97	671.403	2	0	-0.0003	0	2	MDDK	ALLVEVQLLESK	TYHA		0	5970	O00231	O00231{164-175}	0	0	0	O00231;O00231-2	73.64	30.5454	8.65758	99.9767
17798@BeWo+exosT_24-C4.cmpd.rclb.mgf	57.95	777.88	2	0	0	0	2	YSYR	QSSATSSFGGLGGGSVR	FGPG		0	37329	P08727	P08727{8-24}	0	0	0	C9JM50;P08727	97.21	31.7495	10.7212	141.083
34527@BeWo+exosT_0-C4.cmpd.rclb.mgf	105.37	533.972	3	0	0.0001	0	2	IGAR	IYALPDDLVEVKPK	MVMT		0	31658	Q14651	Q14651{598-611}	0	0	0	Q14651	78.79	32.6255	11.0177	59.465
38017@BeWo+exosT_12-PE4.cmpd.rclb.mgf	113.18	574.958	3	0	-0.0017	0	2	CMGR	FGNQADHFLGSLAFAK	LLNR		0	19014	Q9H488	Q9H488{44-59}	0	0	0	Q9H488;Q9H488-2	76.52	29.6031	14.1192	77.7489
28741@BeWo+exosT_0-PE4.cmpd.rclb.mgf	89.23	580.319	2	0	-0.0003	0	2	DLRK	LAVNMVPFPR	LHFF	MOD:00719 M5	0	21880	P07437;P68371;Q13509;Q13885;Q3ZCM7;Q9BUF5;Q9BVA1;Q9H4B7	P07437{253-262};P68371{253-262};Q13509{253-262};Q13885{253-262};Q3ZCM7{253-262};Q9BUF5{253-262};Q9BVA1{253-262};Q9H4B7{253-262}	0	0	0	A0A075B736;A0A0B4J269;A6NNZ2;K7ESM5;P04350;P07437;P68371;Q13509;Q13509-2;Q13885;Q3ZCM7;Q5JP53;Q5SQY0;Q5ST81;Q9BUF5;Q9BVA1;Q9H4B7	78.94	26.313	4.67778	125.502
13573@BeWo+exosT_24-C3.cmpd.rclb.mgf	46.4	607.314	2	0	-0.0008	0	2	AKSR	VTQSNFAVGYK	TDEF		0	31873	P21796	P21796{164-174}	0	0	0	C9JI87;P21796	71.85	21.9377	3.4437	81.2934
29926@BeWo+exosT_24-C1.cmpd.rclb.mgf	92.22	652.029	3	0	0.0078	0	2	NELR	VAPEEHPVLLTEAPLNPK	ANRE		0	5845	A0A2R8Y793;P63261	A0A2R8Y793{96-113};P63261{96-113}	0	0	0	A0A2R8Y793;A0A2R8YGF8;E7EVS6;G5E9R0;I3L1U9;I3L3I0;I3L3R2;I3L4N8;J3KT65;K7EM38;P60709;P63261	79.33	30.7782	12.0315	77.7723
6502@BeWo+exosT_24-C1.cmpd.rclb.mgf	30.07	567.787	2	0	0.0014	0	2	DLVK	VTLTSEEEAR	LKKS		0	7108	P00338	P00338{306-315}	0	0	0	P00338;P00338-3;P00338-4	71.51	27.7807	2.37675	110.129
31752@BeWo+exosT_12-C3.cmpd.rclb.mgf	94.58	663.852	2	0	-0.0013	0	2	AKRK	TVTAMDVVYALK	RQGR	MOD:00719 M5	0	29306	P62805	P62805{81-92}	0	0	0	P62805	89.63	23.6834	4.01773	108.623
5652@BeWo+exosT_24-C2.cmpd.rclb.mgf	27.03	617.805	2	0	-0.0009	0	2	GWLK	SNVSDAVAQSTR	IIYG		0	33694	P60174	P60174{232-243}	0	0	0	P60174;P60174-1;P60174-4	80.73	28.0148	8.06048	108.44
25180@BeWo+exosT_12-PE4.cmpd.rclb.mgf	78.42	679.37	2	0	0.0003	0	2	AVMK	VIDPATATSVDLR	DIKI		0	34499	P50991	P50991{194-206}	0	0	0	P50991;P50991-2	74.65	25.7462	8.16749	126.126
19428@BeWo+exosT_0-C1.cmpd.rclb.mgf	63.25	492.814	2	0	-0.0005	1	2	GVQR	GLVGEIIKR	FEQK		0	880	P15531;P22392	P15531{19-27};P22392{19-27}	0	0	0	C9K028;E5RHP0;E7ERL0;F6XY72;J3KPD9;P15531;P15531-2;P22392;P22392-2;Q32Q12	72.13	25.8393	2.40894	114.375
4320@BeWo+exosT_24-C3.cmpd.rclb.mgf	22.12	488.729	2	0	0.0004	0	2	GLCK	AGFAGDDAPR	AVFP		0	5845	A0A2R8Y793;A5A3E0;P0CG38;P0CG39;P63261;P68032;P68133	A0A2R8Y793{19-28};A5A3E0{719-728};P0CG38{719-728};P0CG39{682-691};P63261{19-28};P68032{21-30};P68133{21-30}	0	0	0	A0A2R8Y793;A0A2R8YGF8;A5A3E0;A6NL76;B8ZZJ2;C9JFL5;C9JTX5;C9JUM1;C9JZR7;E7EVS6;F6QUT6;F6UVQ4;F8WB63;F8WCH0;G5E9R0;I3L1U9;I3L3I0;I3L3R2;I3L4N8;J3KT65;K7EM38;P0CG38;P0CG39;P60709;P62736;P63261;P63267;P63267-2;P68032;P68133;Q6S8J3	79.19	31.8298	2.08092	124.565
1165@BeWo+exosT_0-PE3.cmpd.rclb.mgf	15.82	452.214	3	0	0.0027	1	2	MGQK	DSYVGDEAQSKR	GILT		0	5845	A0A2R8Y793;P63261;P68032;P68133	A0A2R8Y793{51-62};P63261{51-62};P68032{53-64};P68133{53-64}	0	0	0	A0A2R8Y793;A0A2R8YGF8;A6NL76;B8ZZJ2;C9JFL5;C9JTX5;C9JUM1;C9JZR7;E7EVS6;F6QUT6;F6UVQ4;F8WB63;G5E9R0;I3L1U9;I3L3I0;I3L3R2;J3KT65;K7EM38;P60709;P62736;P63261;P63267;P68032;P68133	71.62	31.5552	5.00436	39.5873
11110@BeWo+exosT_0-C1.cmpd.rclb.mgf	41.32	585.794	2	1	0.0108	0	2	AGVK	QTESTSFLEK	KVKK		0	11899	P60900	P60900{172-181}	0	0	0	G3V295;G3V5Z7;P60900;P60900-2;P60900-3	77.67	11.7005	2.65758	94.6945
28917@BeWo+exosT_24-PE1.cmpd.rclb.mgf	90.77	515.615	3	0	0.0015	1	2	IFLR	ELISNASDALDKIR	YESL		0	27210	P08238;P14625	P08238{42-55};P14625{103-116}	0	0	0	A0A1W2PRR1;F8W026;P08238;P14625;Q96GW1	92.08	29.4474	5.37675	45.2762
40824@BeWo+exosT_24-C1.cmpd.rclb.mgf	121.45	522.806	2	0	-0.001	0	2	GGGK	SSLLDVLAAR	KDPS		0	34921	Q9UNQ0	Q9UNQ0{87-96}	0	0	0	F8S0F2;Q9UNQ0;Q9UNQ0-2	73.02	27.0514	4.67778	138.178
39325@BeWo+exosT_0-PE4.cmpd.rclb.mgf	117.95	543.314	2	0	-0.0004	0	2	TIGK	EIIDLVLDR	IRKL		0	6196	Q71U36;Q9BQE3	Q71U36{113-121};Q9BQE3{113-121}	0	0	0	A0A1W2PQM2;F5H5D3;F8VQQ4;F8VRZ4;F8VS66;F8VVB9;P68363;Q71U36;Q71U36-2;Q9BQE3	72.18	14.0293	2.58503	97.7424
15212@BeWo+exosT_12-C1.cmpd.rclb.mgf	51.95	445.9	3	0	-0.0013	0	2	LRQR	SGGMERPFVLAR	AFFA	MOD:00719 M4	0	12331	Q14697	Q14697{591-602}	0	0	0	E9PKU7;F5H6X6;Q14697;Q14697-2	73.64	27.2372	8.5376	78.8112
19162@BeWo+exosT_24-PE3.cmpd.rclb.mgf	60.75	590.815	2	0	0.001	0	2	GVKR	ISGLIYEETR	GVLK		0	29306	P62805	P62805{47-56}	0	0	0	P62805	75.06	30.758	3.60206	132.308
19972@BeWo+exosT_24-PE1.cmpd.rclb.mgf	66.72	590.815	2	0	0.0014	0	2	GVKR	ISGLIYEETR	GVLK		0	29306	P62805	P62805{47-56}	0	0	0	P62805	77.03	31.0493	3.4437	120.074
7783@BeWo+exosT_24-PE2.cmpd.rclb.mgf	32.52	624.805	2	0	0.0013	0	2	PVTR	VIGSGCNLDSAR	FRYL	MOD:01214 C6	0	7108	P00338;P07195	P00338{158-169};P07195{159-170}	0	0	0	A0A087WUM2;A0A3B3IS95;A0A5F9ZHM4;A8MW50;F5H155;F5H245;F5H5G7;G3XAP5;P00338;P00338-2;P00338-3;P00338-4;P00338-5;P07195;P07864;Q6ZMR3	74.29	30.6775	10.5229	132.627
5346@BeWo+exosT_12-PE2.cmpd.rclb.mgf	26.15	545.797	2	0	-0.0003	0	2	IVFR	LSGTGSAGATIR	LYID		0	13078	P36871	P36871{504-515}	0	0	0	A0A3B3ITK7;P36871;P36871-2;P36871-3	78.01	27.7083	5.95861	105.626
40923@BeWo+exosT_12-PE4.cmpd.rclb.mgf	121.03	802.419	2	0	-0.0026	0	2	GDLK	SPAGLQVLNDYLADK	SYIE		0	20256	P24534	P24534{8-22}	0	0	0	C9JZW3;F2Z2G2;F8WF65;P24534	76.45	34.3513	13.4437	157.112
1740@BeWo+exosT_24-PE4.cmpd.rclb.mgf	15.97	669.268	2	0	0.0007	0	2	VYAK	CDSSPDSAEDVR	KVCQ	MOD:01214 C1	0	28467	P02765	P02765{132-143}	0	0	0	P02765	87.63	27.6551	3.69897	159.44
28866@BeWo+exosT_24-PE3.cmpd.rclb.mgf	86.18	505.925	3	0	0.001	1	2	ALER	FLQDYFDGNLKR	YLKS		0	26207	P30101	P30101{352-363}	0	0	0	P30101	81.13	28.4879	7.03621	39.8662
16734@BeWo+exosT_12-C4.cmpd.rclb.mgf	55.93	660.339	2	0	-0.0011	0	2	EDLR	AQIFANTVDNAR	IVLQ		0	37329	P05783	P05783{138-149}	0	0	0	F8VZY9;P05783	77.29	29.4051	5.95861	100.918
3686@BeWo+exosT_24-C3.cmpd.rclb.mgf	20.47	411.871	3	0	-0.0002	0	2	YSNR	VVDLMAHMASK	E	MOD:00719 M5;MOD:00719 M8	0	13516	P04406	P04406{324-334}	0	0	0	E7EUT5;P04406;P04406-2	72.88	24.1276	5.18709	40.7353
9829@BeWo+exosT_12-PE4.cmpd.rclb.mgf	37.57	506.24	3	0	0	0	2	WISK	QEYDESGPSIVHR	KCL		0	5845	A5A3E0;P0CG38;P0CG39;P63261	A5A3E0{1060-1072};P0CG38{1060-1072};P0CG39{1023-1035};P63261{360-372}	0	0	0	A0A2R8YFE2;A5A3E0;P0CG38;P0CG39;P60709;P63261;Q6S8J3;Q9BYX7	83.19	27.8214	12.9208	58.7706
6560@BeWo+exosT_0-C4.cmpd.rclb.mgf	31.17	509.762	2	0	-0.0014	0	2	KFAR	SLQSVAEER	AGRH		0	9962	P61313	P61313{97-105}	0	0	0	A0A2R8Y738;A0A2R8YEM3;E7EQV9;E7EX53;P61313;P61313-2	82.31	27.597	2.4437	104.081
37888@BeWo+exosT_0-PE1.cmpd.rclb.mgf	113.75	510.606	3	0	0.0024	1	2	GGTK	VVLDDKDYFLFR	DGDI		0	16244	P61604	P61604{81-92}	0	0	0	B8ZZ54;P61604	77.62	30.1338	6.40894	52.6735
21386@BeWo+exosT_0-PE4.cmpd.rclb.mgf	69.9	636.844	2	0	-0.0006	1	2	LAIR	NDEELNKLLGK	VTIA		0	8901	P0C0S8	P0C0S8{90-100}	0	0	0	A0A0U1RR32;A0A0U1RRH7;H0YFX9;P0C0S8;P20671;Q16777;Q6FI13;Q96KK5;Q99878;Q9BTM1;Q9BTM1-2	92.77	33.2987	8.79588	147.202
45310@BeWo+exosT_24-C4.cmpd.rclb.mgf	131.1	650.671	3	0	0.0027	0	2	TKTR	LQQELDDLLVDLDHQR	QSAC		0	16893	P35579	P35579{1418-1433}	0	0	0	P35579	110.73	33.4424	11.2007	66.2011
15239@BeWo+exosT_12-C3.cmpd.rclb.mgf	50.6	442.59	3	0	-0.0001	0	2	KVLR	DNIQGITKPAIR	RLAR		0	29306	P62805	P62805{25-36}	0	0	0	P62805	75.02	27.1526	4.60206	58.3556
18208@BeWo+exosT_12-C1.cmpd.rclb.mgf	60	777.879	2	0	-0.0001	0	2	YSYR	QSSATSSFGGLGGGSVR	FGPG		0	37329	P08727	P08727{8-24}	0	0	0	C9JM50;P08727	88.49	27.2984	9.92082	136.964
12828@BeWo+exosT_24-C4.cmpd.rclb.mgf	44.7	803.874	2	0	-0.0051	0	2	EETK	LSVEESEAAGDGVDTK	VAQG		0	11472	P49321	P49321{427-442}	0	0	0	P49321;P49321-3;P49321-4	81.42	27.9052	10.0315	125.143
38511@BeWo+exosT_24-PE2.cmpd.rclb.mgf	114.08	1014.03	2	0	-0.0025	0	2	AQSR	LNEAAAGLNQAATELVQASR	GTPQ		0	4992	Q9Y490	Q9Y490{1242-1261}	0	0	0	Q9Y490	81.97	31.5925	15	139.458
30256@BeWo+exosT_0-PE3.cmpd.rclb.mgf	92.68	625.343	2	0	-0.0006	0	2	DIHR	AFQSLLTEVNK	AGTQ		0	12094	P50453	P50453{69-79}	0	0	0	P50453	72.12	26.3941	4.11351	111.937
20438@BeWo+exosT_0-C2.cmpd.rclb.mgf	67.17	695.348	2	0	0.0014	0	2	LSMK	AALEDTLAETEAR	FGAQ		0	37329	P08727	P08727{318-330}	0	0	0	K7EMS3;P08727	82.89	29.5581	6.56864	149.914
48237@BeWo+exosT_24-C2.cmpd.rclb.mgf	140.7	656.889	2	0	-0.0038	0	2	YHPR	IASGLGLAWIVGR	VLYA		0	33112	O14880	O14880{85-97}	0	0	0	O14880;Q5VV87;Q5VV89	75.63	32.1766	5.55284	148.078
21627@BeWo+exosT_24-C1.cmpd.rclb.mgf	70.35	772.702	3	0	0.0003	0	2	LGAK	GNTATQMAQALSLNTEEDIHR	AFQS	MOD:00719 M7	0	12094	P50453	P50453{48-68}	0	0	0	P50453	72.02	35.1926	15	125.114
35485@BeWo+exosT_24-PE1.cmpd.rclb.mgf	109.18	827.392	2	0	0.001	0	2	HGVR	DYAAYNVLDDPELR	QGIK		0	26506	Q86SX6	Q86SX6{84-97}	0	0	0	Q86SX6	79.5	33.3826	8.5376	129.73
48597@BeWo+exosT_12-C4.cmpd.rclb.mgf	142.25	656.89	2	0	-0.0023	0	2	YHPR	IASGLGLAWIVGR	VLYA		0	33112	O14880	O14880{85-97}	0	0	0	O14880;Q5VV87;Q5VV89	76.6	26.8357	6.38722	140.966
25325@BeWo+exosT_0-C2.cmpd.rclb.mgf	80.07	478.797	2	0	-0.0022	0	2	STSK	LNSLAIGLR	QIAA		0	6552	P54886	P54886{433-441}	0	0	0	P54886;P54886-2	79.8	19.4221	1.95861	92.7106
25667@BeWo+exosT_12-C4.cmpd.rclb.mgf	79.75	547.319	3	0	0.0029	1	2	RYTK	KVPQVSTPTLVEVSR	NLGK		0	21282	H0YA55;P02768	H0YA55{283-297};P02768{438-452}	0	0	0	A0A087WWT3;A0A0C4DGB6;B7WNR0;C9JKR2;D6RHD5;H0YA55;P02768;P02768-2;P02768-3	92.38	30.8785	11.9208	87.4702
15647@BeWo+exosT_24-C1.cmpd.rclb.mgf	54.33	649.839	2	0	-0.0001	0	2	TGTK	VGDPQELNGITR	ALCA		0	14623	P49327	P49327{299-310}	0	0	0	A0A0U1RQF0;P49327	88.16	27.1775	7.92082	138.049
24718@BeWo+exosT_24-PE1.cmpd.rclb.mgf	79.27	521.325	2	0	-0.0005	0	2	LDIK	VLQSALAAIR	HARW		0	11785	Q12905	Q12905{197-206}	0	0	0	B4DY09;Q12905	72.86	30.4397	4.3279	124.519
8415@BeWo+exosT_24-C3.cmpd.rclb.mgf	32.88	508.293	2	0	0	0	2	PIYK	SAVTTVVNPK	YEGK		0	29108	P05556	P05556{785-794}	0	0	0	P05556	77.74	18.7981	1.50864	104.236
8764@BeWo+exosT_12-C2.cmpd.rclb.mgf	35.9	501.272	2	0	-0.0017	0	2	HILR	VLNTNIDGR	RKIA		0	15538	P62269	P62269{15-23}	0	0	0	A0A0G2JQH2;P62269;Q5GGW2	71.7	20.4339	2.95861	97.9806
1580@BeWo+exosT_24-PE3.cmpd.rclb.mgf	14.13	604.286	2	0	0.0004	0	2	EQPR	GGGPTSSEQIMK	TGAL	MOD:00719 M11	0	1763	Q07812	Q07812{10-21}	0	0	0	Q07812;Q07812-2;Q07812-4;Q07812-5;Q07812-8	78	16.587	6.55284	118.81
9363@BeWo+exosT_12-C3.cmpd.rclb.mgf	35.07	506.24	3	0	0.0012	0	2	WISK	QEYDESGPSIVHR	KCL		0	5845	A5A3E0;P0CG38;P0CG39;P63261	A5A3E0{1060-1072};P0CG38{1060-1072};P0CG39{1023-1035};P63261{360-372}	0	0	0	A0A2R8YFE2;A5A3E0;P0CG38;P0CG39;P60709;P63261;Q6S8J3;Q9BYX7	98.58	31.9889	11.585	59.6925
926@BeWo+exosT_12-PE1.cmpd.rclb.mgf	17.18	496.721	2	0	-0.0016	0	2	AFWK	TDASDVKPC		MOD:01214 C9	0	12777	P02749	P02749{337-345}	0	0	0	J3KS17;P02749	80.3	21.8336	2.82391	109.069
32438@BeWo+exosT_0-C2.cmpd.rclb.mgf	99.37	757.397	2	0	0.0006	0	2	RFIR	GVVDSEDIPLNLSR	ELLQ		0	27659	Q12931	Q12931{389-402}	0	0	0	I3L0K7;I3L239;Q12931;Q12931-2	95.01	33.9499	6.5376	179.971
7558@BeWo+exosT_0-C1.cmpd.rclb.mgf	32	622.816	2	0	-0.0003	0	2	ICSR	TNQELQEINR	VYKE		0	18411	P07355	P07355{136-145}	0	0	0	A6NMY6;H0YKS4;H0YL33;H0YLE2;H0YM50;H0YMD0;H0YMM1;H0YMU9;H0YN28;H0YN42;H0YN52;H0YNA0;H0YNP5;P07355;P07355-2	76.79	20.8076	4.50864	113.579
21268@BeWo+exosT_0-C3.cmpd.rclb.mgf	70.82	774.409	2	0	0.0004	0	2	PITR	TQNPMVTGTSVLGVK	FEGG	MOD:00719 M5	0	15540	P28070	P28070{46-60}	0	0	0	P28070	75.34	27.7176	8.79588	113.653
463@BeWo+exosT_12-PE1.cmpd.rclb.mgf	15.13	489.212	3	0	-0.0015	1	2	VYAK	CDSSPDSAEDVRK	VCQD	MOD:01214 C1	0	28467	P02765	P02765{132-144}	0	0	0	P02765	86.71	30.8179	9.92082	58.394
11657@BeWo+exosT_24-C4.cmpd.rclb.mgf	41.67	587.315	2	0	-0.001	0	2	EGEK	ISANENSLAVR	STPA		0	28223	Q9UHB6;Q9UHB6-4	Q9UHB6{325-335};Q9UHB6-4{325-335}	0	0	0	F8VQE1;F8VRN8;F8VS07;Q9UHB6;Q9UHB6-2;Q9UHB6-3;Q9UHB6-4;Q9UHB6-5	82.95	26.7076	3.00436	112.581
57590@BeWo+exosT_24-C2.cmpd.rclb.mgf	166.65	550.999	3	0	0.0009	0	2	SALK	SALSGHLETVILGLLK	TPAQ		0	18411	P07355	P07355{89-104}	0	0	0	A6NMY6;H0YKL9;H0YKS4;H0YKX9;H0YKZ7;H0YLV6;H0YM50;H0YMD0;H0YMM1;H0YMT9;H0YMU9;H0YMW4;H0YN42;H0YNP5;P07355;P07355-2	99.89	35.5513	15	85.1478
16536@BeWo+exosT_0-PE1.cmpd.rclb.mgf	56.43	660.339	2	0	0	0	2	EDLR	AQIFANTVDNAR	IVLQ		0	37329	P05783	P05783{138-149}	0	0	0	F8VZY9;P05783	83.19	30.0483	5.07058	110.894
22024@BeWo+exosT_0-PE3.cmpd.rclb.mgf	70.93	565.314	2	0	-0.002	0	2	ANAK	LSELEAALQR	AKQD		0	25654	P05787	P05787{353-362}	0	0	0	P05787;P05787-2	74.76	27.7853	6	132.491
4227@BeWo+exosT_0-PE2.cmpd.rclb.mgf	23.15	488.729	2	0	0.002	0	2	GLCK	AGFAGDDAPR	AVFP		0	5845	A0A2R8Y793;A5A3E0;P0CG38;P0CG39;P63261;P68032;P68133	A0A2R8Y793{19-28};A5A3E0{719-728};P0CG38{719-728};P0CG39{682-691};P63261{19-28};P68032{21-30};P68133{21-30}	0	0	0	A0A2R8Y793;A0A2R8YGF8;A5A3E0;A6NL76;B8ZZJ2;C9JFL5;C9JTX5;C9JUM1;C9JZR7;E7EVS6;F6QUT6;F6UVQ4;F8WB63;F8WCH0;G5E9R0;I3L1U9;I3L3I0;I3L3R2;I3L4N8;J3KT65;K7EM38;P0CG38;P0CG39;P60709;P62736;P63261;P63267;P63267-2;P68032;P68133;Q6S8J3	75.37	30.1516	2.07058	130.204
1849@BeWo+exosT_12-C3.cmpd.rclb.mgf	15.02	573.797	2	0	-0.0008	0	2	MSSK	TASTNNIAQAR	RTVQ		0	3280	Q9UBI6	Q9UBI6{5-15}	0	0	0	Q9UBI6	78.31	24.6915	4	111.694
15023@BeWo+exosT_24-PE3.cmpd.rclb.mgf	49.68	533.282	2	0	-0.0015	0	2	IKVK	LEAEIATYR	RLLE		0	37329	P05783	P05783{373-381}	0	0	0	F8VZY9;P05783	74.54	28.9104	2.284	109.148
20413@BeWo+exosT_24-C3.cmpd.rclb.mgf	64.7	690.363	2	0	0.0003	0	2	LRTK	STGGAPTFNVTVTK	TDKT		0	17737	P07737	P07737{92-105}	0	0	0	K7EJ44;P07737	72.56	26.8763	5.61979	119.708
20238@BeWo+exosT_24-PE2.cmpd.rclb.mgf	65.52	695.348	2	0	0.0016	0	2	LSMK	AALEDTLAETEAR	FGAQ		0	37329	P08727	P08727{318-330}	0	0	0	K7EMS3;P08727	90.61	30.8031	8.08619	151.827
9272@BeWo+exosT_24-PE4.cmpd.rclb.mgf	35.88	506.24	3	0	0.0019	0	2	WISK	QEYDESGPSIVHR	KCL		0	5845	A5A3E0;P0CG38;P0CG39;P63261	A5A3E0{1060-1072};P0CG38{1060-1072};P0CG39{1023-1035};P63261{360-372}	0	0	0	A0A2R8YFE2;A5A3E0;P0CG38;P0CG39;P60709;P63261;Q6S8J3;Q9BYX7	86.25	27.7488	11.1871	68.8488
11791@BeWo+exosT_24-C4.cmpd.rclb.mgf	42.02	366.202	3	0	0.0014	0	2	NGSK	FAVLHGEAPR	ISVS		0	39936	P55884	P55884{577-586}	0	0	0	P55884;P55884-2	72.22	26.2667	4.95861	50.0828
22@BeWo+exosT_12-C3.cmpd.rclb.mgf	8.82	657.962	3	0	0.006	1	2	EGAK	IDASKNEEDEGHSNSSPR	HSEA		0	32727	Q14103	Q14103{68-85}	0	0	0	D6RAF8;D6RD83;Q14103;Q14103-3	72.89	25.284	15	115.751
25537@BeWo+exosT_0-C1.cmpd.rclb.mgf	79.3	547.319	3	0	0.0024	1	2	RYTK	KVPQVSTPTLVEVSR	NLGK		0	21282	H0YA55;P02768	H0YA55{283-297};P02768{438-452}	0	0	0	A0A087WWT3;A0A0C4DGB6;B7WNR0;C9JKR2;D6RHD5;H0YA55;P02768;P02768-2;P02768-3	86.4	32.2832	11.4685	88.7429
22348@BeWo+exosT_24-PE3.cmpd.rclb.mgf	69.1	468.914	3	0	-0.0004	0	2	ETSK	YYVTIIDAPGHR	DFIK		0	11907	P68104	P68104{85-96}	0	0	0	A0A087WV01;A0A087WVQ9;A6PW80;P68104;P68104-2;Q5JR01;Q5VTE0	74.64	24.808	8.88606	59.3069
29298@BeWo+exosT_12-C3.cmpd.rclb.mgf	88.03	765.902	2	0	0.001	0	2	MAFR	VPTANVSVVDLTCR	LEKP	MOD:01214 C13	0	13516	P04406	P04406{235-248}	0	0	0	E7EUT5;P04406;P04406-2	82.76	30.4782	10.9208	171.372
4555@BeWo+exosT_24-PE2.cmpd.rclb.mgf	24.07	488.728	2	0	0.0002	0	2	GLCK	AGFAGDDAPR	AVFP		0	5845	A0A2R8Y793;A5A3E0;P0CG38;P0CG39;P63261;P68032;P68133	A0A2R8Y793{19-28};A5A3E0{719-728};P0CG38{719-728};P0CG39{682-691};P63261{19-28};P68032{21-30};P68133{21-30}	0	0	0	A0A2R8Y793;A0A2R8YGF8;A5A3E0;A6NL76;B8ZZJ2;C9JFL5;C9JTX5;C9JUM1;C9JZR7;E7EVS6;F6QUT6;F6UVQ4;F8WB63;F8WCH0;G5E9R0;I3L1U9;I3L3I0;I3L3R2;I3L4N8;J3KT65;K7EM38;P0CG38;P0CG39;P60709;P62736;P63261;P63267;P63267-2;P68032;P68133;Q6S8J3	73.46	27.6048	2.07572	126.465
9548@BeWo+exosT_0-C3.cmpd.rclb.mgf	39.6	506.24	3	0	0.0022	0	2	WISK	QEYDESGPSIVHR	KCL		0	5845	A5A3E0;P0CG38;P0CG39;P63261	A5A3E0{1060-1072};P0CG38{1060-1072};P0CG39{1023-1035};P63261{360-372}	0	0	0	A0A2R8YFE2;A5A3E0;P0CG38;P0CG39;P60709;P63261;Q6S8J3;Q9BYX7	84.69	26.6347	10.1135	59.7737
31299@BeWo+exosT_12-C4.cmpd.rclb.mgf	94.87	663.852	2	0	-0.0008	0	2	AKRK	TVTAMDVVYALK	RQGR	MOD:00719 M5	0	29306	P62805	P62805{81-92}	0	0	0	P62805	74.39	26.6248	3.29243	112.308
3824@BeWo+exosT_12-PE3.cmpd.rclb.mgf	23.32	367.541	3	0	0.0016	1	2	RLRR	LGDSSGPALKR	SFEV		0	22436	Q9UHD8	Q9UHD8{19-29}	0	0	0	Q9UHD8	75.79	22.4497	4.39794	37.3392
21501@BeWo+exosT_12-C3.cmpd.rclb.mgf	67.33	514.295	4	0	-0.0054	2	2	IAHR	IVAPGKGILAADESTGSIAKR	LQSI		0	37574	P04075	P04075{23-43}	0	0	0	H3BPS8;H3BQN4;H3BUH7;J3KPS3;P04075;P04075-2	78.17	32.4538		52.7938
23438@BeWo+exosT_24-C4.cmpd.rclb.mgf	72.85	472.77	2	0	0.0009	0	2	RSSR	AGLQFPVGR	VHRL		0	8901	P04908;P0C0S5;P0C0S8;P16104	P04908{22-30};P0C0S5{24-32};P0C0S8{22-30};P16104{22-30}	0	0	0	A0A0U1RR32;A0A0U1RRH7;A0A3B3IS11;A0A494C189;C9J0D1;P04908;P0C0S5;P0C0S8;P16104;P20671;Q16777;Q6FI13;Q71UI9;Q71UI9-2;Q71UI9-5;Q7L7L0;Q8IUE6;Q93077;Q96KK5;Q96QV6;Q99878;Q9BTM1;Q9BTM1-2	72.59	19.8183	1.05552	121.039
25385@BeWo+exosT_12-C4.cmpd.rclb.mgf	78.98	547.319	3	0	0.0034	1	2	RYTK	KVPQVSTPTLVEVSR	NLGK		0	21282	H0YA55;P02768	H0YA55{283-297};P02768{438-452}	0	0	0	A0A087WWT3;A0A0C4DGB6;B7WNR0;C9JKR2;D6RHD5;H0YA55;P02768;P02768-2;P02768-3	82.81	29.2509	10.7959	75.5965
31775@BeWo+exosT_12-PE1.cmpd.rclb.mgf	99.58	621.858	2	0	0.0019	0	2	GMTK	ADLINNLGTIAK	SGTK		0	27210	P07900;P08238;Q58FF8	P07900{101-112};P08238{96-107};Q58FF8{96-107}	0	0	0	P07900;P07900-2;P08238;Q14568;Q58FF8	74.37	28.6007	5.5376	121.091
23245@BeWo+exosT_0-PE3.cmpd.rclb.mgf	74.1	472.77	2	0	0.0009	0	2	RSSR	AGLQFPVGR	VHRL		0	8901	P04908;P0C0S5;P0C0S8;P16104	P04908{22-30};P0C0S5{24-32};P0C0S8{22-30};P16104{22-30}	0	0	0	A0A0U1RR32;A0A0U1RRH7;A0A3B3IS11;A0A494C189;C9J0D1;P04908;P0C0S5;P0C0S8;P16104;P20671;Q16777;Q6FI13;Q71UI9;Q71UI9-2;Q71UI9-5;Q7L7L0;Q8IUE6;Q93077;Q96KK5;Q96QV6;Q99878;Q9BTM1;Q9BTM1-2	72.65	22.4327	0.853872	123.203
19084@BeWo+exosT_12-PE4.cmpd.rclb.mgf	62.22	549.63	3	0	-0.0011	0	2	GLEK	TGVAVNKPAEFTVDAK	HGGK		0	23263	P21333	P21333{685-700}	0	0	0	A0A087WWY3;P21333;P21333-2;Q60FE5	74.89	30.4433	11.7959	82.2798
36537@BeWo+exosT_24-PE3.cmpd.rclb.mgf	106.7	780.903	2	0	-0.0031	0	2	CTPK	VDFPQDQLTALTGR	IQEA		0	27599	P40926	P40926{216-229}	0	0	0	G3XAL0;P40926;P40926-2	75.8	27.7613	10.8539	139.677
24207@BeWo+exosT_0-PE4.cmpd.rclb.mgf	77.23	547.319	3	0	0.0035	1	2	RYTK	KVPQVSTPTLVEVSR	NLGK		0	21282	H0YA55;P02768	H0YA55{283-297};P02768{438-452}	0	0	0	A0A087WWT3;A0A0C4DGB6;B7WNR0;C9JKR2;D6RHD5;H0YA55;P02768;P02768-2;P02768-3	72.16	32.1466	9.74473	75.3426
9211@BeWo+exosT_24-PE2.cmpd.rclb.mgf	36.28	506.241	3	0	0.0051	0	2	WISK	QEYDESGPSIVHR	KCL		0	5845	A5A3E0;P0CG38;P0CG39;P63261	A5A3E0{1060-1072};P0CG38{1060-1072};P0CG39{1023-1035};P63261{360-372}	0	0	0	A0A2R8YFE2;A5A3E0;P0CG38;P0CG39;P60709;P63261;Q6S8J3;Q9BYX7	87.07	27.8069	12.0088	62.0453
31770@BeWo+exosT_24-C1.cmpd.rclb.mgf	97.17	621.857	2	0	0.0007	0	2	GMTK	ADLINNLGTIAK	SGTK		0	27210	P07900;P08238;Q58FF8	P07900{101-112};P08238{96-107};Q58FF8{96-107}	0	0	0	P07900;P07900-2;P08238;Q14568;Q58FF8	86.17	28.3865	5.22915	136.419
28463@BeWo+exosT_24-C4.cmpd.rclb.mgf	85.95	585.846	2	0	-0.0008	0	2	NKKR	IALTDNALIAR	SLGK		0	35555	P18124	P18124{167-177}	0	0	0	A8MUD9;P18124	99.45	31.0542	5.95861	125.699
39370@BeWo+exosT_24-C1.cmpd.rclb.mgf	117.52	763.429	2	0	0.0021	0	2	VTIK	SSIDSEPALVLGPLK	SVQE		0	4896	Q15155;Q5JPE7	Q15155{686-700};Q5JPE7{686-700}	0	0	0	A0A087WW46;A0A087X117;A0A0G2JN29;A0A0G2JP90;J3KN36;P69849;Q15155;Q5JPE7;Q5JPE7-2;Q5JPE7-3	74.21	28.4994	10.3768	123.104
37980@BeWo+exosT_24-PE3.cmpd.rclb.mgf	110.6	510.606	3	0	0.002	1	2	GGTK	VVLDDKDYFLFR	DGDI		0	16244	P61604	P61604{81-92}	0	0	0	B8ZZ54;P61604	91.74	32.5885	5.01323	50.7115
29373@BeWo+exosT_24-C2.cmpd.rclb.mgf	89.63	743.381	2	0	-0.0016	0	2	NFVK	GVVDSDDLPLNVSR	ETLQ		0	27210	P14625	P14625{435-448}	0	0	0	P14625	77.92	29.9683	6.82391	155.179
44029@BeWo+exosT_12-C4.cmpd.rclb.mgf	129.6	710.379	2	0	0.0022	0	2	LESR	LEGLTDEINFLR	QLYE		0	25654	P05787	P05787{214-225}	0	0	0	F8VP67;F8VUG2;F8W1U3;P05787;P05787-2	76.17	31.4535	5.30103	135.623
18150@BeWo+exosT_12-C3.cmpd.rclb.mgf	58.32	582.787	2	0	0.0016	0	2	AIVK	LSDGFNGADLR	NVCT		0	10440	P62333	P62333{334-344}	0	0	0	A0A087X2I1;H0YJC0;P62333	77.17	28.13	3.23657	114.813
10409@BeWo+exosT_12-PE2.cmpd.rclb.mgf	39.5	514.763	2	0	-0.0023	0	2	NNVK	TAVCDIPPR	GLKM	MOD:01214 C4	0	21880	P07437;P68371;Q13885;Q3ZCM7;Q9BVA1	P07437{351-359};P68371{351-359};Q13885{351-359};Q3ZCM7{351-359};Q9BVA1{351-359}	0	0	0	A0A075B736;A6NNZ2;P04350;P07437;P68371;Q13885;Q3ZCM7;Q5JP53;Q5SQY0;Q5ST81;Q9BVA1	71.25	20.1336	3.48149	102.415
4580@BeWo+exosT_24-C1.cmpd.rclb.mgf	25.03	488.729	2	0	0.0017	0	2	GLCK	AGFAGDDAPR	AVFP		0	5845	A0A2R8Y793;A5A3E0;P0CG38;P0CG39;P63261;P68032;P68133	A0A2R8Y793{19-28};A5A3E0{719-728};P0CG38{719-728};P0CG39{682-691};P63261{19-28};P68032{21-30};P68133{21-30}	0	0	0	A0A2R8Y793;A0A2R8YGF8;A5A3E0;A6NL76;B8ZZJ2;C9JFL5;C9JTX5;C9JUM1;C9JZR7;E7EVS6;F6QUT6;F6UVQ4;F8WB63;F8WCH0;G5E9R0;I3L1U9;I3L3I0;I3L3R2;I3L4N8;J3KT65;K7EM38;P0CG38;P0CG39;P60709;P62736;P63261;P63267;P63267-2;P68032;P68133;Q6S8J3	80.96	29.9615	2.49485	129.688
43600@BeWo+exosT_0-C3.cmpd.rclb.mgf	131.43	710.38	2	0	0.0038	0	2	LESR	LEGLTDEINFLR	QLYE		0	25654	P05787	P05787{214-225}	0	0	0	F8VP67;F8VUG2;F8W1U3;P05787;P05787-2	89.6	28.1017	4.92082	142.205
47014@BeWo+exosT_12-C2.cmpd.rclb.mgf	139	889.436	2	0	0.0008	0	2	ASMK	GLGTDEDSLIEIICSR	TNQE	MOD:01214 C14	0	18411	P07355	P07355{120-135}	0	0	0	A6NMY6;H0YKS4;H0YL33;H0YLE2;H0YM50;H0YMD0;H0YMM1;H0YMU9;H0YN28;H0YN42;H0YN52;H0YNA0;H0YNP5;P07355;P07355-2	72.62	29.0245	10.0969	127.716
14139@BeWo+exosT_24-PE2.cmpd.rclb.mgf	49.22	673.831	2	0	-0.0015	0	2	CKAK	TDAGGEDAILQTR	TYDL		0	4760	Q9NT62	Q9NT62{186-198}	0	0	0	Q9NT62;Q9NT62-2	72.64	26.7445	6.40894	134.841
29662@BeWo+exosT_12-C4.cmpd.rclb.mgf	90.47	580.319	2	0	0.0001	0	2	DLRK	LAVNMVPFPR	LHFF	MOD:00719 M5	0	21880	P07437;P68371;Q13509;Q13885;Q3ZCM7;Q9BUF5;Q9BVA1;Q9H4B7	P07437{253-262};P68371{253-262};Q13509{253-262};Q13885{253-262};Q3ZCM7{253-262};Q9BUF5{253-262};Q9BVA1{253-262};Q9H4B7{253-262}	0	0	0	A0A075B736;A0A0B4J269;A6NNZ2;K7ESM5;P04350;P07437;P68371;Q13509;Q13509-2;Q13885;Q3ZCM7;Q5JP53;Q5SQY0;Q5ST81;Q9BUF5;Q9BVA1;Q9H4B7	79.02	25.7209	5.23657	121.242
18797@BeWo+exosT_24-C2.cmpd.rclb.mgf	61.73	658.384	2	0	0.0006	0	2	SQGK	VLQATVVAVGSGSK	GKGG		0	16244	P61604;S4R3N1	P61604{41-54};S4R3N1{41-54}	0	0	0	B8ZZL8;P61604;S4R3N1	98.89	25.6575	8.76955	131.555
25821@BeWo+exosT_12-C1.cmpd.rclb.mgf	80.22	604.332	2	0	-0.0015	0	2	SKSK	ITVTSEVPFSK			0	5115	P35268	P35268{70-80}	0	0	0	K7EJT5;K7EKS7;K7ELC4;K7EMH1;K7EP65;K7ERI7;P35268	82.3	25.1229	4.82391	91.6755
25467@BeWo+exosT_24-C1.cmpd.rclb.mgf	80.43	791.933	2	0	0.0019	0	2	YIEK	IQPSGGTNINEALLR	AIFI		0	5161	P19823	P19823{380-394}	0	0	0	P19823;Q5T985	89.66	28.515	6.35655	107.464
30999@BeWo+exosT_0-PE3.cmpd.rclb.mgf	94.67	729.367	2	0	-0.0005	0	2	NAGK	DTNGSQFFITTVK	TAWL		0	28187	P23284	P23284{146-158}	0	0	0	P23284	85.02	30.7086	6.06048	128.892
11499@BeWo+exosT_24-PE2.cmpd.rclb.mgf	42.22	587.315	2	0	0.0001	0	2	EGEK	ISANENSLAVR	STPA		0	28223	Q9UHB6;Q9UHB6-4	Q9UHB6{325-335};Q9UHB6-4{325-335}	0	0	0	F8VQE1;F8VRN8;F8VS07;Q9UHB6;Q9UHB6-2;Q9UHB6-3;Q9UHB6-4;Q9UHB6-5	72.01	24.5682	3.31876	125.705
37065@BeWo+exosT_24-C1.cmpd.rclb.mgf	111.32	552.333	2	0	0.0011	0	2	FQRR	ILVATNLFGR	GMDI		0	26740	O00148;Q13838	O00148{339-348};Q13838{340-349}	0	0	0	A0A0G2JJZ9;A0A140T9X3;H0Y400;O00148;Q13838;Q13838-2;Q5STU3	72.62	22.2668	4.79588	109.797
48080@BeWo+exosT_24-PE2.cmpd.rclb.mgf	140.6	693.883	2	0	-0.0006	0	2	QGGR	TGEAIVDAALSALR	QLVK		0	3177	Q15084	Q15084{119-132}	0	0	0	Q15084;Q15084-2;Q15084-3;Q15084-4;Q15084-5	75.16	31.7354	5.10237	152.129
7900@BeWo+exosT_12-C3.cmpd.rclb.mgf	31.22	784.867	2	0	-0.0043	0	2	YHFK	VDNDENEHQLSLR	TVSL		0	13110	P06748	P06748{33-45}	0	0	0	E5RGW4;P06748;P06748-2;P06748-3	90.5	26.4885	10.6021	145.187
39437@BeWo+exosT_12-PE4.cmpd.rclb.mgf	117.02	524.812	2	0	-0.0024	0	2	IYGR	AFVAGVLPFK	VAKD		0	14443	O00442	O00442{196-205}	0	0	0	O00442;O00442-2	78.42	24.2155	4.74473	77.2868
26239@BeWo+exosT_0-PE4.cmpd.rclb.mgf	82.67	616.345	2	0	-0.0007	0	2	CVQR	TLMNLGGLAVAR	DDGL	MOD:00719 M3	0	24903	P37802	P37802{128-139}	0	0	0	P37802;P37802-2;X6RJP6	73.69	27.8263	7.33724	113.97
8660@BeWo+exosT_24-C2.cmpd.rclb.mgf	34.87	616.334	2	0	-0.0037	0	2	ENIR	QAASSLQQASLK	LFEM		0	35110	P38646	P38646{635-646}	0	0	0	P38646	80.78	25.0774	5.29243	119.249
22976@BeWo+exosT_12-C3.cmpd.rclb.mgf	71.13	468.914	3	0	-0.0014	0	2	ETSK	YYVTIIDAPGHR	DFIK		0	11907	P68104	P68104{85-96}	0	0	0	A0A087WV01;A0A087WVQ9;A6PW80;P68104;P68104-2;Q5JR01;Q5VTE0	77.13	26.936	9.79588	58.1994
22596@BeWo+exosT_0-PE4.cmpd.rclb.mgf	73.02	725.863	2	0	0.0005	0	2	EGAR	TTPSVVAFTADGER	LVGM		0	35110	P38646	P38646{86-99}	0	0	0	A0A3B3ITI4;D6RA73;D6RJI2;P38646	77.84	25.719	7.3098	110.986
30109@BeWo+exosT_0-C4.cmpd.rclb.mgf	93.22	787.059	3	0	0.0023	1	2	VDIR	KDLYANTVLSGGTTMYPGIADR	MQKE	MOD:00719 M15	0	5845	A0A2R8Y793;P63261	A0A2R8Y793{275-296};P63261{291-312}	0	0	0	A0A2R8Y793;P60709;P63261	76.19	39.3332	15	122.012
29075@BeWo+exosT_24-C4.cmpd.rclb.mgf	87.58	743.382	2	0	0.0007	0	2	NFVK	GVVDSDDLPLNVSR	ETLQ		0	27210	P14625	P14625{435-448}	0	0	0	P14625	100.98	32.2006	7.22185	158.631
28481@BeWo+exosT_24-PE4.cmpd.rclb.mgf	86.53	765.902	2	0	0.0019	0	2	MAFR	VPTANVSVVDLTCR	LEKP	MOD:01214 C13	0	13516	P04406	P04406{235-248}	0	0	0	E7EUT5;P04406;P04406-2	96.16	34.9149	11.4559	163.981
28136@BeWo+exosT_12-PE3.cmpd.rclb.mgf	87.4	494.938	3	0	0.0008	1	2	AKRK	TVTAMDVVYALKR	QGRT	MOD:00719 M5	0	29306	P62805	P62805{81-93}	0	0	0	P62805	71.44	27.8591	2.46852	64.743
9196@BeWo+exosT_24-PE3.cmpd.rclb.mgf	34.3	564.581	3	0	0.0016	0	2	FEVK	STAGDTHLGGEDFDNR	MVNH		0	7913	P11142;P54652	P11142{221-236};P54652{224-239}	0	0	0	E9PKE3;E9PN89;P11142;P11142-2;P54652	95.96	30.5226	6.33724	56.6017
1970@BeWo+exosT_12-C3.cmpd.rclb.mgf	15.33	454.569	3	0	0.0005	1	2	AVLK	VGGTSDVEVNEKK	DRVT		0	5443	P10809	P10809{406-418}	0	0	0	P10809	87.88	32.0512	4.88606	64.6891
19504@BeWo+exosT_12-C1.cmpd.rclb.mgf	63.48	638.325	2	0	-0.0002	0	2	IFLR	ELISNASDALDK	IRYE		0	27210	P08238;P14625	P08238{42-53};P14625{103-114}	0	0	0	A0A1W2PRR1;F8W026;P08238;P14625;Q96GW1	77.67	26.6624	3.09691	104.842
59703@BeWo+exosT_24-PE2.cmpd.rclb.mgf	172.92	807.458	2	0	-0.0027	0	2	TIDR	ETSGNLEQLLLAVVK	SIRS		0	10231	P08758	P08758{228-242}	0	0	0	D6RBE9;D6RBL5;P08758	79.06	27.3486	10.4815	131.768
36730@BeWo+exosT_0-PE4.cmpd.rclb.mgf	110.98	774.923	2	0	0.0001	0	2	LNPK	TGLIDYNQLALTAR	LFRP		0	6286	P34897	P34897{201-214}	0	0	0	G3V2Y4;G3V5L0;P34897;P34897-3	75.88	27.5544	5.09151	111.471
28263@BeWo+exosT_24-PE4.cmpd.rclb.mgf	85.95	412.232	3	0	-0.0001	1	2	MVSR	SEIDLFNIRK	EFRK		0	10231	P08758	P08758{277-286}	0	0	0	D6RBE9;D6RBL5;P08758	77.4	23.5655	5.4318	52.0341
7538@BeWo+exosT_12-C3.cmpd.rclb.mgf	30.27	622.816	2	0	0.001	0	2	ICSR	TNQELQEINR	VYKE		0	18411	P07355	P07355{136-145}	0	0	0	A6NMY6;H0YKS4;H0YL33;H0YLE2;H0YM50;H0YMD0;H0YMM1;H0YMU9;H0YN28;H0YN42;H0YN52;H0YNA0;H0YNP5;P07355;P07355-2	75.84	25.7984	4.85387	124.833
20311@BeWo+exosT_12-C4.cmpd.rclb.mgf	65.48	590.815	2	0	-0.0001	0	2	GVKR	ISGLIYEETR	GVLK		0	29306	P62805	P62805{47-56}	0	0	0	P62805	74.38	29.6354	3.01323	124.139
31093@BeWo+exosT_12-PE3.cmpd.rclb.mgf	95.32	621.857	2	0	-0.0002	0	2	GMTK	ADLINNLGTIAK	SGTK		0	27210	P07900;P08238;Q58FF8	P07900{101-112};P08238{96-107};Q58FF8{96-107}	0	0	0	P07900;P07900-2;P08238;Q14568;Q58FF8	87.86	27.0339	4.60206	128.193
40419@BeWo+exosT_24-C2.cmpd.rclb.mgf	119.18	658.901	2	0	0.0001	0	2	MNSR	VFIGNLNTLVVK	KSDV		0	18470	P07910	P07910{18-29}	0	0	0	A0A0G2JNQ3;A0A0G2JPF8;B2R5W2;B2RXH8;B4DSU6;B4DY08;B7ZW38;G3V251;G3V2H6;G3V2Q1;G3V3K6;G3V4C1;G3V4M8;G3V4W0;G3V555;G3V575;G3V576;G3V5X6;O60812;P07910;P07910-2;P07910-3;P07910-4;P0DMR1	72.15	27.5064	5.17393	121.815
25269@BeWo+exosT_0-C3.cmpd.rclb.mgf	81.95	788.396	2	0	-0.0017	0	2	LEER	ILGADTSVDLEETGR	VLSI		0	19042	P25705	P25705{59-73}	0	0	0	K7EJP1;K7EK77;K7EQH4;K7ERX7;K7ESA0;P25705;P25705-2;P25705-3	76.67	33.5934	6.01773	154.581
17216@BeWo+exosT_12-PE4.cmpd.rclb.mgf	57.25	712.338	2	0	-0.0016	0	2	FLTR	ELAEDGYSGVEVR	VTPT		0	19531	P23396	P23396{28-40}	0	0	0	E9PJH4;E9PK82;E9PL09;E9PPU1;E9PQ96;F2Z2S8;H0YCJ7;H0YEU2;H0YF32;P23396;P23396-2	72.18	29.638	5.52288	107.52
16614@BeWo+exosT_12-C3.cmpd.rclb.mgf	54.27	622.33	2	0	-0.0007	0	2	DKVR	ALEAANGELEVK	IRDW		0	37329	P08727	P08727{100-111}	0	0	0	P08727	72.46	26.3426	3.20761	145.224
13964@BeWo+exosT_24-C3.cmpd.rclb.mgf	47.47	605.826	2	0	0.0013	0	2	LSLK	LPPNVVEESAR	ASVS		0	20970	P01023	P01023{935-945}	0	0	0	P01023	80.28	27.2892	8.31876	130.272
4372@BeWo+exosT_24-C3.cmpd.rclb.mgf	22.25	578.292	2	0	0.0007	0	2	YAMK	GAGTDDHTLIR	VMVS		0	10231	P08758	P08758{261-271}	0	0	0	D6RBE9;D6RBL5;P08758	97.49	25.1387	7.19382	144.021
7747@BeWo+exosT_0-PE4.cmpd.rclb.mgf	33.62	523.778	2	0	0	0	2	GLRK	VIDDTNITR	LQLE		0	37329	P05783	P05783{188-196}	0	0	0	F8VZY9;P05783	74.33	22.6239	4.34679	119.632
56395@BeWo+exosT_12-PE4.cmpd.rclb.mgf	163.92	686.87	2	0	-0.0009	0	2	ADLR	SIVEEIEDLVAR	LDEL		0	16117	P04844	P04844{179-190}	0	0	0	F2Z3K5;P04844;P04844-2;Q5JYR4;Q5JYR7	71.56	26.8132	5.92082	117.29
28700@BeWo+exosT_0-C2.cmpd.rclb.mgf	89.18	580.318	2	0	-0.0019	0	2	DLRK	LAVNMVPFPR	LHFF	MOD:00719 M5	0	21880	P07437;P68371;Q13509;Q13885;Q3ZCM7;Q9BUF5;Q9BVA1;Q9H4B7	P07437{253-262};P68371{253-262};Q13509{253-262};Q13885{253-262};Q3ZCM7{253-262};Q9BUF5{253-262};Q9BVA1{253-262};Q9H4B7{253-262}	0	0	0	A0A075B736;A0A0B4J269;A6NNZ2;K7ESM5;P04350;P07437;P68371;Q13509;Q13509-2;Q13885;Q3ZCM7;Q5JP53;Q5SQY0;Q5ST81;Q9BUF5;Q9BVA1;Q9H4B7	78.97	23.6257	4.36653	136.008
24746@BeWo+exosT_0-PE1.cmpd.rclb.mgf	78.05	547.319	3	0	0.002	1	2	RYTK	KVPQVSTPTLVEVSR	NLGK		0	21282	H0YA55;P02768	H0YA55{283-297};P02768{438-452}	0	0	0	A0A087WWT3;A0A0C4DGB6;B7WNR0;C9JKR2;D6RHD5;H0YA55;P02768;P02768-2;P02768-3	72.1	32.4003	11.2924	76.0723
34852@BeWo+exosT_24-PE2.cmpd.rclb.mgf	104.2	895.951	2	0	0.0017	0	2	SLEK	SYELPDGQVITIGNER	FRCP		0	5845	A0A2R8Y793;A5A3E0;P63261;P68032;P68133;Q562R1	A0A2R8Y793{223-238};A5A3E0{939-954};P63261{239-254};P68032{241-256};P68133{241-256};Q562R1{240-255}	0	0	0	A0A2R8Y793;A0A2R8YEA7;A5A3E0;P60709;P62736;P63261;P63267;P63267-2;P68032;P68133;Q562R1;Q6S8J3;Q9BYX7	89.05	28.2481	11.5086	143.202
8841@BeWo+exosT_24-C3.cmpd.rclb.mgf	34	576.81	2	1	0.0071	0	2	LNEK	VNTPTTTVYR	CGPL		0	19772	P26639	P26639{244-253}	0	0	0	P26639;P26639-2	72.34	21.3531	3.76955	80.4343
2944@BeWo+exosT_24-PE4.cmpd.rclb.mgf	19.3	384.212	3	0	-0.0004	0	2	DPSK	VVASGPGLEHGK	VGEA		0	23263	O75369	O75369{1136-1147}	0	0	0	E7EN95;O75369;O75369-2;O75369-3;O75369-4;O75369-5;O75369-6;O75369-7;O75369-8;O75369-9	79.12	30.0519	6.33724	43.6116
40592@BeWo+exosT_24-C4.cmpd.rclb.mgf	118.28	658.901	2	0	-0.0006	0	2	MNSR	VFIGNLNTLVVK	KSDV		0	18470	P07910	P07910{18-29}	0	0	0	A0A0G2JNQ3;A0A0G2JPF8;B2R5W2;B2RXH8;B4DSU6;B4DY08;B7ZW38;G3V251;G3V2H6;G3V2Q1;G3V3K6;G3V4C1;G3V4M8;G3V4W0;G3V555;G3V575;G3V576;G3V5X6;O60812;P07910;P07910-2;P07910-3;P07910-4;P0DMR1	84.33	30.3491	4.48149	114.433
4333@BeWo+exosT_0-PE3.cmpd.rclb.mgf	24.38	488.729	2	0	0.0011	0	2	GLCK	AGFAGDDAPR	AVFP		0	5845	A0A2R8Y793;A5A3E0;P0CG38;P0CG39;P63261;P68032;P68133	A0A2R8Y793{19-28};A5A3E0{719-728};P0CG38{719-728};P0CG39{682-691};P63261{19-28};P68032{21-30};P68133{21-30}	0	0	0	A0A2R8Y793;A0A2R8YGF8;A5A3E0;A6NL76;B8ZZJ2;C9JFL5;C9JTX5;C9JUM1;C9JZR7;E7EVS6;F6QUT6;F6UVQ4;F8WB63;F8WCH0;G5E9R0;I3L1U9;I3L3I0;I3L3R2;I3L4N8;J3KT65;K7EM38;P0CG38;P0CG39;P60709;P62736;P63261;P63267;P63267-2;P68032;P68133;Q6S8J3	77.03	29.774	2.58503	131.146
4096@BeWo+exosT_12-C2.cmpd.rclb.mgf	23.75	396.888	3	0	-0.0005	0	2	TGMR	GAFGKPQGTVAR	VHIG		0	4455	P27635	P27635{117-128}	0	0	0	A0A087WV22;F8W7C6;H7C123;H7C2C5;P27635;Q96L21;X1WI28	77.5	26.7957	4.85387	56.7013
31519@BeWo+exosT_24-C2.cmpd.rclb.mgf	95.38	621.857	2	0	-0.0003	0	2	GMTK	ADLINNLGTIAK	SGTK		0	27210	P07900;P08238;Q58FF8	P07900{101-112};P08238{96-107};Q58FF8{96-107}	0	0	0	P07900;P07900-2;P08238;Q14568;Q58FF8	83.62	28.1125	5.85387	127.984
9678@BeWo+exosT_0-PE1.cmpd.rclb.mgf	38.23	506.241	3	0	0.0037	0	2	WISK	QEYDESGPSIVHR	KCL		0	5845	A5A3E0;P0CG38;P0CG39;P63261	A5A3E0{1060-1072};P0CG38{1060-1072};P0CG39{1023-1035};P63261{360-372}	0	0	0	A0A2R8YFE2;A5A3E0;P0CG38;P0CG39;P60709;P63261;Q6S8J3;Q9BYX7	82.68	29.8772	10.6021	61.7574
45288@BeWo+exosT_0-C4.cmpd.rclb.mgf	135.63	547.863	2	0	-0.0004	0	2		LLEPVLLLGK	ERFA		0	14341	P62249	P62249{51-60}	0	0	0	M0QX76;M0R1M5;M0R210;M0R3H0;P62249;Q6IPX4	73.58	28.2085	1.11919	120.962
15100@BeWo+exosT_24-PE2.cmpd.rclb.mgf	51.82	750.344	2	0	0.003	0	2	WISK	QEYDESGPSIVHR	KCL	MOD:00040 Q1	0	5845	A5A3E0;P0CG38;P0CG39;P63261	A5A3E0{1060-1072};P0CG38{1060-1072};P0CG39{1023-1035};P63261{360-372}	0	0	0	A0A2R8YFE2;A5A3E0;P0CG38;P0CG39;P60709;P63261;Q6S8J3;Q9BYX7	82.45	31.9521	11.9208	137.377
18724@BeWo+exosT_12-PE1.cmpd.rclb.mgf	64.55	882.432	2	0	-0.0005	0	2	VKAR	VANPSGNLTETYVQDR	GDGM		0	23263	P21333	P21333{1297-1312}	0	0	0	A0A087WWY3;P21333;P21333-2;Q60FE5	84.62	35.258	12.4949	105.752
22211@BeWo+exosT_0-PE3.cmpd.rclb.mgf	71.4	468.915	3	0	0.0009	0	2	ETSK	YYVTIIDAPGHR	DFIK		0	11907	P68104	P68104{85-96}	0	0	0	A0A087WV01;A0A087WVQ9;A6PW80;P68104;P68104-2;Q5JR01;Q5VTE0	74.42	29.6788	10.8539	63.5292
29191@BeWo+exosT_0-C3.cmpd.rclb.mgf	92.42	765.903	2	0	0.0024	0	2	MAFR	VPTANVSVVDLTCR	LEKP	MOD:01214 C13	0	13516	P04406	P04406{235-248}	0	0	0	E7EUT5;P04406;P04406-2	96.25	32.2274	9.60206	156.814
9851@BeWo+exosT_12-PE2.cmpd.rclb.mgf	37.98	506.239	3	0	-0.0011	0	2	WISK	QEYDESGPSIVHR	KCL		0	5845	A5A3E0;P0CG38;P0CG39;P63261	A5A3E0{1060-1072};P0CG38{1060-1072};P0CG39{1023-1035};P63261{360-372}	0	0	0	A0A2R8YFE2;A5A3E0;P0CG38;P0CG39;P60709;P63261;Q6S8J3;Q9BYX7	73.28	30.4902	11.0969	51.098
9531@BeWo+exosT_12-PE4.cmpd.rclb.mgf	36.77	611.802	2	0	0.0014	0	2	GLLK	TPAQYDASELK	ASMK		0	18411	P07355	P07355{105-115}	0	0	0	A6NMY6;H0YKS4;H0YKX9;H0YKZ7;H0YLV6;H0YM50;H0YMD0;H0YMM1;H0YMT9;H0YMU9;H0YMW4;H0YN42;H0YNP5;P07355;P07355-2	77.7	32.4298	7.46852	126.447
32080@BeWo+exosT_12-PE2.cmpd.rclb.mgf	97.03	597.005	3	0	0.0042	1	2	LEGK	IIVDELKQEVISTSSK	AEPP		0	14332	P63244	P63244{265-280}	0	0	0	D6RAC2;D6REE5;D6RF23;H0Y8W2;H0Y9P0;H0YAF8;H0YAM7;J3KPE3;P63244	75.21	31.1141	11.4815	111.602
2093@BeWo+exosT_12-C2.cmpd.rclb.mgf	18.13	454.568	3	0	-0.0029	1	2	AVLK	VGGTSDVEVNEKK	DRVT		0	5443	P10809	P10809{406-418}	0	0	0	P10809	79.29	31.0514	4.46852	60.4458
25207@BeWo+exosT_12-PE1.cmpd.rclb.mgf	81.82	702.855	2	0	0.0009	0	2	AYVR	LAPDYDALDVANK	IGII		0	21695	P62750	P62750{140-152}	0	0	0	A8MUS3;H7BY10;K7EJV9;K7EMA7;K7ERT8;P62750	81.66	24.2582	5.65758	95.1151
15799@BeWo+exosT_12-C3.cmpd.rclb.mgf	52.08	425.888	3	0	0.0006	0	2	IDVK	FNGSHVVGSPFK	VRVG		0	23263	O75369	O75369{2361-2372}	0	0	0	E7EN95;O75369;O75369-2;O75369-3;O75369-6;O75369-7;O75369-8;O75369-9	87.04	23.1459	6.69897	57.452
22236@BeWo+exosT_24-C1.cmpd.rclb.mgf	71.97	679.374	2	0	-0.0037	0	2	PTFR	QLGTVQQVISER	VTQL		0	24810	P12111	P12111{1193-1204}	0	0	0	E7ENL6;P12111;P12111-2;P12111-3;P12111-4;P12111-5	72.05	21.4806	6.14267	101.175
20460@BeWo+exosT_0-PE4.cmpd.rclb.mgf	67.37	695.348	2	0	0.0023	0	2	LSMK	AALEDTLAETEAR	FGAQ		0	37329	P08727	P08727{318-330}	0	0	0	K7EMS3;P08727	92.14	30.6935	7.85387	140.256
5034@BeWo+exosT_12-C2.cmpd.rclb.mgf	26.17	499.264	3	0	0.0016	1	2	RTPK	IVSGKDYNVTANSK	LVII		0	7108	P00338	P00338{77-90}	0	0	0	F5GXH2;F5GXY2;F5GYU2;P00338;P00338-2;P00338-3;P00338-5	72.4	26.6329	8.95861	52.1407
29297@BeWo+exosT_0-C3.cmpd.rclb.mgf	92.72	580.319	2	0	-0.0001	0	2	DLRK	LAVNMVPFPR	LHFF	MOD:00719 M5	0	21880	P07437;P68371;Q13509;Q13885;Q3ZCM7;Q9BUF5;Q9BVA1;Q9H4B7	P07437{253-262};P68371{253-262};Q13509{253-262};Q13885{253-262};Q3ZCM7{253-262};Q9BUF5{253-262};Q9BVA1{253-262};Q9H4B7{253-262}	0	0	0	A0A075B736;A0A0B4J269;A6NNZ2;K7ESM5;P04350;P07437;P68371;Q13509;Q13509-2;Q13885;Q3ZCM7;Q5JP53;Q5SQY0;Q5ST81;Q9BUF5;Q9BVA1;Q9H4B7	72.28	26.3471	4.85387	122.148
19276@BeWo+exosT_12-C3.cmpd.rclb.mgf	61.38	486.789	2	0	-0.0024	0	2	QKWK	QLAELAISK	CQFG		0	23735	P35606	P35606{672-680}	0	0	0	P35606;P35606-2	72.4	14.5528	1.76955	72.635
13886@BeWo+exosT_0-PE4.cmpd.rclb.mgf	49.82	556.607	3	0	0.002	1	2	PTIK	IFQKGESPVDYDGGR	TRSD		0	3177	Q15084	Q15084{242-256}	0	0	0	Q15084;Q15084-2;Q15084-3;Q15084-4;Q15084-5	82.96	30.6554	13.284	70.2077
20583@BeWo+exosT_0-PE2.cmpd.rclb.mgf	65.97	695.347	2	0	-0.0005	0	2	LSMK	AALEDTLAETEAR	FGAQ		0	37329	P08727	P08727{318-330}	0	0	0	K7EMS3;P08727	73.59	33.1637	7	149.539
54967@BeWo+exosT_24-C2.cmpd.rclb.mgf	159.38	744.444	2	0	0.0002	0	2	NLNR	LISQIVSSITASLR	FDGA		0	6196	P68366;Q9BQE3;Q9H853	P68366{230-243};Q9BQE3{230-243};Q9H853{169-182}	0	0	0	C9J2C0;C9JDS9;F5H5D3;F8VVB9;P68363;P68363-2;P68366;P68366-2;Q9BQE3;Q9H853;Q9NY65;Q9NY65-2	74.64	30.8689	7.58503	139.944
29295@BeWo+exosT_12-PE1.cmpd.rclb.mgf	92.9	765.903	2	0	0.0028	0	2	MAFR	VPTANVSVVDLTCR	LEKP	MOD:01214 C13	0	13516	P04406	P04406{235-248}	0	0	0	E7EUT5;P04406;P04406-2	101.14	33.7737	9.85387	160.626
14066@BeWo+exosT_24-C1.cmpd.rclb.mgf	50.05	651.323	2	0	-0.0005	0	2	QLDR	ISVYYNEATGGK	YVPR		0	21880	P07437	P07437{47-58}	0	0	0	P07437;Q5JP53	72.68	27.0873	5.65758	122.61
4549@BeWo+exosT_0-PE1.cmpd.rclb.mgf	24.9	488.729	2	0	0.0008	0	2	GLCK	AGFAGDDAPR	AVFP		0	5845	A0A2R8Y793;A5A3E0;P0CG38;P0CG39;P63261;P68032;P68133	A0A2R8Y793{19-28};A5A3E0{719-728};P0CG38{719-728};P0CG39{682-691};P63261{19-28};P68032{21-30};P68133{21-30}	0	0	0	A0A2R8Y793;A0A2R8YGF8;A5A3E0;A6NL76;B8ZZJ2;C9JFL5;C9JTX5;C9JUM1;C9JZR7;E7EVS6;F6QUT6;F6UVQ4;F8WB63;F8WCH0;G5E9R0;I3L1U9;I3L3I0;I3L3R2;I3L4N8;J3KT65;K7EM38;P0CG38;P0CG39;P60709;P62736;P63261;P63267;P63267-2;P68032;P68133;Q6S8J3	77.41	31.302	2.42022	129.04
28804@BeWo+exosT_0-C2.cmpd.rclb.mgf	89.45	756.426	2	0	0.001	0	2	YTKK	VPQVSTPTLVEVSR	NLGK		0	21282	H0YA55;P02768	H0YA55{284-297};P02768{439-452}	0	0	0	A0A087WWT3;A0A0C4DGB6;B7WNR0;C9JKR2;D6RHD5;H0YA55;P02768;P02768-2;P02768-3	76.44	27.1676	8.72125	155.362
4204@BeWo+exosT_12-C2.cmpd.rclb.mgf	24.03	617.302	2	0	0.0007	0	2	AVLK	VGGTSDVEVNEK	KDRV		0	5443	P10809	P10809{406-417}	0	0	0	P10809	78.7	28.2038	8.52288	138.172
19333@BeWo+exosT_0-C1.cmpd.rclb.mgf	62.98	732.356	2	0	-0.0001	0	2	SMKK	VAGMDVELTVEER	NLLS	MOD:00719 M4	0	8296	P62258	P62258{30-42}	0	0	0	B4DJF2;I3L3T1;K7EIT4;P62258;P62258-2	81.26	26.9392	7.11351	131.352
25952@BeWo+exosT_24-PE4.cmpd.rclb.mgf	79.95	585.347	2	0	-0.0033	0	2	WYTK	VTSVVVDVVPR	QLGE		0	5852	P13798	P13798{340-350}	0	0	0	C9JIF9;H7C1U0;P13798	73.31	30.732	2.76955	109.703
22950@BeWo+exosT_12-PE4.cmpd.rclb.mgf	72.5	520.947	3	0	0.0008	1	2	IFLR	ELISNSSDALDKIR	YESL		0	27210	P07900	P07900{47-60}	0	0	0	G3V2J8;P07900;P07900-2	71.35	27.8794	8.21467	51.3805
14932@BeWo+exosT_12-PE1.cmpd.rclb.mgf	54.43	617.824	2	0	-0.0024	0	2	INLK	VAGQDGSVVQFK	IKRH		0	39226	P61956	P61956{22-33}	0	0	0	A8MU27;A8MUA9;P55854;P55854-2;P61956;P61956-2;Q6EEV6	74.25	28.5665	8.95861	135.5
40838@BeWo+exosT_0-C4.cmpd.rclb.mgf	122.77	730.904	2	0	-0.0009	0	2	AGGK	ILTFDQLALDSPK	GCGT		0	18566	Q07020	Q07020{120-132}	0	0	0	F8VUA6;G3V203;H0YHA7;J3QQ67;Q07020;Q07020-2	99.99	26.6754	5.3098	126.431
14156@BeWo+exosT_24-C1.cmpd.rclb.mgf	50.28	605.825	2	0	-0.0007	0	2	LSLK	LPPNVVEESAR	ASVS		0	20970	P01023	P01023{935-945}	0	0	0	P01023	75.63	29.653	4.95861	119.203
42842@BeWo+exosT_24-C2.cmpd.rclb.mgf	125.72	775.95	2	0	0.0015	0	2	VKKR	ALIAGGGAPEIELALR	LTEY		0	34499	P50991	P50991{420-435}	0	0	0	P50991;P50991-2	72.69	32.5872	10.1367	154.179
31384@BeWo+exosT_0-PE4.cmpd.rclb.mgf	96.28	663.853	2	0	0.0005	0	2	AKRK	TVTAMDVVYALK	RQGR	MOD:00719 M5	0	29306	P62805	P62805{81-92}	0	0	0	P62805	87.84	26.5625	4.00877	120.593
17005@BeWo+exosT_12-C3.cmpd.rclb.mgf	55.32	595.822	2	0	-0.0017	0	2	PVAK	IDATSASVLASR	FDVS		0	24229	P13667	P13667{120-131}	0	0	0	A0A499FI48;P13667	96.47	34.0381	6.60206	131.85
30635@BeWo+exosT_24-C2.cmpd.rclb.mgf	93.02	451.269	3	1	0.0066	0	2	DTCR	SGGLGGSHALLLLR	SCGS		0	24495	P42704	P42704{115-128}	0	0	0	A0A0C4DG06;B8ZZ38;C9JCA9;P42704	92.01	33.6385	6.31876	61.1204
25013@BeWo+exosT_24-C4.cmpd.rclb.mgf	76.93	679.371	2	0	0.002	0	2	AVMK	VIDPATATSVDLR	DIKI		0	34499	P50991	P50991{194-206}	0	0	0	P50991;P50991-2	73.56	29.708	7.07058	117.63
31304@BeWo+exosT_24-PE1.cmpd.rclb.mgf	97.22	729.368	2	0	0.0014	0	2	NAGK	DTNGSQFFITTVK	TAWL		0	28187	P23284	P23284{146-158}	0	0	0	P23284	94.6	32.624	7.67778	120.196
34141@BeWo+exosT_24-PE4.cmpd.rclb.mgf	101.6	742.363	2	0	0.0005	0	2	ALLK	GSFSEQGINEFLR	ELSF		0	3177	Q15084	Q15084{374-386}	0	0	0	Q15084;Q15084-2;Q15084-3;Q15084-4;Q15084-5	81.76	29.9459	6	134.516
18346@BeWo+exosT_24-C1.cmpd.rclb.mgf	61.57	556.28	3	0	0.0016	0	2	GSTK	SNMGHPEPASGLAALAK	VLLS	MOD:00719 M3	0	14623	P49327	P49327{327-343}	0	0	0	A0A0U1RQF0;P49327	71.75	33.2212	12.7959	108.749
4715@BeWo+exosT_0-C3.cmpd.rclb.mgf	26.83	466.24	2	0	-0.0011	0	2	KTPK	GPSSVEDIK	AKMQ		0	13110	P06748	P06748{240-248}	0	0	0	P06748;P06748-2;P06748-3	74.31	25.0109	2.76955	124.005
25013@BeWo+exosT_12-C4.cmpd.rclb.mgf	77.98	547.319	3	0	0.0034	1	2	RYTK	KVPQVSTPTLVEVSR	NLGK		0	21282	H0YA55;P02768	H0YA55{283-297};P02768{438-452}	0	0	0	A0A087WWT3;A0A0C4DGB6;B7WNR0;C9JKR2;D6RHD5;H0YA55;P02768;P02768-2;P02768-3	86.44	34.6064	9.92082	94.7558
34795@BeWo+exosT_24-PE1.cmpd.rclb.mgf	106.98	764.429	2	0	0.0008	0	2	GKVK	LAAVDATVNQVLASR	YGIR		0	3177	Q15084	Q15084{217-231}	0	0	0	Q15084;Q15084-2;Q15084-3;Q15084-4;Q15084-5	81.13	33.7149	9.0655	156.345
54809@BeWo+exosT_0-PE2.cmpd.rclb.mgf	173	807.459	2	0	-0.0022	0	2	TIDR	ETSGNLEQLLLAVVK	SIRS		0	10231	P08758	P08758{228-242}	0	0	0	D6RBE9;D6RBL5;P08758	87.13	30.9402	11.9208	108.759
38176@BeWo+exosT_12-PE4.cmpd.rclb.mgf	113.62	510.605	3	0	-0.0005	1	2	GGTK	VVLDDKDYFLFR	DGDI		0	16244	P61604	P61604{81-92}	0	0	0	B8ZZ54;P61604	91.22	30.0336	6.39794	53.7019
31565@BeWo+exosT_24-PE1.cmpd.rclb.mgf	97.92	658.875	2	0	-0.0004	0	2	QTGK	TSIAIDTIINQK	RFND		0	19042	P25705	P25705{219-230}	0	0	0	K7EK77;K7ENJ4;P25705;P25705-2;P25705-3	77.14	28.0468	4.65758	131.409
37355@BeWo+exosT_0-PE2.cmpd.rclb.mgf	111.42	627.383	2	0	-0.0001	0	2	LAKK	GLTPSQIGVILR	DSHG		0	2187	P62277	P62277{44-55}	0	0	0	J3KMX5;P62277	77.55	29.1439	1.85387	122.54
34660@BeWo+exosT_12-C4.cmpd.rclb.mgf	104	940.401	2	0	-0.0013	0	2	KTAR	SNMDNMFESYINNLR	RQLE	MOD:00719 M3;MOD:00719 M6	0	25654	P05787	P05787{134-148}	0	0	0	F8VP67;F8VUG2;F8W1U3;P05787;P05787-2	78.39	26.6442	7.46852	93.1592
16869@BeWo+exosT_0-PE4.cmpd.rclb.mgf	57.88	621.828	2	0	0.0049	0	2	AGLR	GQLEALQVDGGR	LEAE		0	25654	P08729	P08729{150-161}	0	0	0	P08729	76.12	31.2999	6.13077	114.269
11033@BeWo+exosT_12-PE3.cmpd.rclb.mgf	42.27	457.27	2	0	-0.0039	0	2	LTSK	AAILETAPK	EVPM		0	17129	Q9P2E9	Q9P2E9{167-175}	0	0	0	A2A2S5;Q9P2E9;Q9P2E9-3	74.66	24.6812	0.420216	106.889
35893@BeWo+exosT_0-C2.cmpd.rclb.mgf	108.95	870.978	2	0	-0.0017	0	2	LAAR	AIVAIENPADVSVISSR	NTGQ		0	30432	P08865	P08865{64-80}	0	0	0	A0A0C4DG17;C9J9K3;F8WD59;P08865	72.95	30.7199	10.7212	156.078
39604@BeWo+exosT_12-PE1.cmpd.rclb.mgf	121.2	515.811	2	0	0.0001	0	2	PGVK	LTLSALIDGK	NFSA		0	24735	Q9Y277	Q9Y277{257-266}	0	0	0	Q9Y277;Q9Y277-2	74.56	26.8824	2.14874	105.418
2523@BeWo+exosT_24-C2.cmpd.rclb.mgf	18.82	584.274	2	0	0.0011	0	2	ENNR	FGGSGSQVDSAR	MNLA		0	7270	Q13200	Q13200{358-369}	0	0	0	Q13200;Q13200-2;Q13200-3	75.58	26.9582	10.2147	141.219
13886@BeWo+exosT_0-C3.cmpd.rclb.mgf	51.03	605.825	2	0	-0.0001	0	2	LSLK	LPPNVVEESAR	ASVS		0	20970	P01023	P01023{935-945}	0	0	0	P01023	79.39	24.2288	2.50864	120.604
26357@BeWo+exosT_24-PE2.cmpd.rclb.mgf	81.67	509.921	3	0	0.003	0	2	EFYK	SLTNDWEDHLAVK	HFSV		0	27210	P07900;P08238	P07900{315-327};P08238{307-319}	0	0	0	P07900;P07900-2;P08238	78.76	32.934	4.20761	37.5008
14347@BeWo+exosT_24-C4.cmpd.rclb.mgf	48.77	601.31	3	0	0.004	0	2	KTGR	VMLGETNPADSKPGTIR	GDFC	MOD:00719 M2	0	880	O60361;P15531;P22392	O60361{74-90};P15531{89-105};P22392{89-105}	0	0	0	E7ERL0;J3KPD9;O60361;P15531;P15531-2;P22392;P22392-2;Q32Q12	94.61	29.1486	10.1805	76.7289
22809@BeWo+exosT_24-C2.cmpd.rclb.mgf	72.37	520.947	3	0	0.0013	1	2	IFLR	ELISNSSDALDKIR	YESL		0	27210	P07900	P07900{47-60}	0	0	0	G3V2J8;P07900;P07900-2	90.37	29.1122	7.05552	49.3607
8200@BeWo+exosT_24-C3.cmpd.rclb.mgf	32.3	614.818	2	0	0.0003	0	2	QHGK	VEIIANDQGNR	TTPS		0	7913	P0DMV8;P11021;P11142;P54652	P0DMV8{26-36};P11021{50-60};P11142{26-36};P54652{27-37}	0	0	0	A0A0G2JIW1;E9PI65;E9PK54;E9PKE3;E9PLF4;E9PN25;E9PNE6;E9PPY6;E9PQK7;E9PQQ4;P0DMV8;P0DMV8-2;P0DMV9;P11021;P11142;P11142-2;P34931;P54652;Q53FA3	78.25	30.1933	3.0655	120.014
18950@BeWo+exosT_0-PE2.cmpd.rclb.mgf	61.68	732.353	2	0	-0.006	0	2	SMKK	VAGMDVELTVEER	NLLS	MOD:00719 M4	0	8296	P62258	P62258{30-42}	0	0	0	B4DJF2;I3L3T1;K7EIT4;P62258;P62258-2	89.04	24.6981	4.38722	124.203
56020@BeWo+exosT_24-C1.cmpd.rclb.mgf	162.78	829.432	2	0	0.0019	0	2	ILMK	DLADELALVDVIEDK	LKGE		0	7108	P00338	P00338{43-57}	0	0	0	F5GXH2;F5GXY2;F5GYU2;F5GZQ4;F5H5J4;F5H6W8;P00338;P00338-2;P00338-3;P00338-4;P00338-5	71.48	29.4121	11.0757	145.987
24776@BeWo+exosT_0-PE3.cmpd.rclb.mgf	78.1	547.319	3	0	0.0042	1	2	RYTK	KVPQVSTPTLVEVSR	NLGK		0	21282	H0YA55;P02768	H0YA55{283-297};P02768{438-452}	0	0	0	A0A087WWT3;A0A0C4DGB6;B7WNR0;C9JKR2;D6RHD5;H0YA55;P02768;P02768-2;P02768-3	74.2	29.4975	11.699	82.0448
42988@BeWo+exosT_12-PE1.cmpd.rclb.mgf	130.6	639.028	3	0	0.002	1	2	VPGK	TFVNITPAEVGVLVGKDR	SSFY		0	17737	P07737	P07737{39-56}	0	0	0	I3L3D5;P07737	80.63	29.4727	12.7447	78.2064
23395@BeWo+exosT_24-PE3.cmpd.rclb.mgf	71.88	668.353	2	0	-0.0003	0	2	YPDR	IMNTFSVVPSPK	VSDT	MOD:00719 M2	0	21880	P07437;P68371;Q13509	P07437{163-174};P68371{163-174};Q13509{163-174}	0	0	0	A0A0B4J269;G3V2A3;M0QYM7;M0R042;M0R2D3;P04350;P07437;P68371;Q13509;Q13509-2;Q5JP53;Q5ST81	77.56	28.6083	5.50864	126.679
20427@BeWo+exosT_12-PE3.cmpd.rclb.mgf	67.15	695.347	2	0	0.0005	0	2	LSMK	AALEDTLAETEAR	FGAQ		0	37329	P08727	P08727{318-330}	0	0	0	K7EMS3;P08727	84.51	32.8807	5.76955	156.703
35995@BeWo+exosT_24-C2.cmpd.rclb.mgf	107.35	652.018	3	0	0.0038	1	2	AGLR	GQLEALQVDGGRLEAELR	SMQD		0	25654	P08729	P08729{150-167}	0	0	0	P08729	74.57	34.7634	6.33724	49.8742
43852@BeWo+exosT_24-C2.cmpd.rclb.mgf	128.45	710.379	2	0	0.0022	0	2	LESR	LEGLTDEINFLR	QLYE		0	25654	P05787	P05787{214-225}	0	0	0	F8VP67;F8VUG2;F8W1U3;P05787;P05787-2	89.61	30.8003	4.69897	135.919
31696@BeWo+exosT_24-PE2.cmpd.rclb.mgf	95.7	871.41	2	0	-0.0009	0	2	FMSR	ETTDTDTADQVIASFK	VLAG		0	18433	O43707	O43707{838-853}	0	0	0	F5GXS2;H7C144;O43707;O43707-2;O43707-3	98.03	28.8411	15	114.224
16773@BeWo+exosT_24-C4.cmpd.rclb.mgf	55.3	635.639	3	0	0.0026	0	2	ATYR	SLLEGQEDHYNNLSASK	VL		0	37329	P08727	P08727{382-398}	0	0	0	P08727	100.97	35.5304	11.7696	73.0835
9365@BeWo+exosT_0-C3.cmpd.rclb.mgf	39.1	506.24	3	0	0.0015	0	2	WISK	QEYDESGPSIVHR	KCL		0	5845	A5A3E0;P0CG38;P0CG39;P63261	A5A3E0{1060-1072};P0CG38{1060-1072};P0CG39{1023-1035};P63261{360-372}	0	0	0	A0A2R8YFE2;A5A3E0;P0CG38;P0CG39;P60709;P63261;Q6S8J3;Q9BYX7	82.13	30.3562	12.1367	52.8427
34931@BeWo+exosT_24-C1.cmpd.rclb.mgf	105.55	628.674	3	0	-0.001	0	2	EEVK	GLQAQIASSGLTVEVDAPK	SQDL		0	37329	P05783	P05783{223-241}	0	0	0	F8VZY9;P05783	80.18	31.0686	11.1612	106.64
24816@BeWo+exosT_12-PE1.cmpd.rclb.mgf	80.7	547.319	3	0	0.0041	1	2	RYTK	KVPQVSTPTLVEVSR	NLGK		0	21282	H0YA55;P02768	H0YA55{283-297};P02768{438-452}	0	0	0	A0A087WWT3;A0A0C4DGB6;B7WNR0;C9JKR2;D6RHD5;H0YA55;P02768;P02768-2;P02768-3	77.43	31.1026	11.1249	93.2607
28770@BeWo+exosT_0-PE4.cmpd.rclb.mgf	89.32	515.616	3	0	0.0026	1	2	IFLR	ELISNASDALDKIR	YESL		0	27210	P08238;P14625	P08238{42-55};P14625{103-116}	0	0	0	A0A1W2PRR1;F8W026;P08238;P14625;Q96GW1	91.97	30.8106	5.25181	59.1214
9000@BeWo+exosT_24-PE3.cmpd.rclb.mgf	33.78	564.581	3	0	0.0027	0	2	FEVK	STAGDTHLGGEDFDNR	MVNH		0	7913	P11142;P54652	P11142{221-236};P54652{224-239}	0	0	0	E9PKE3;E9PN89;P11142;P11142-2;P54652	102.5	28.9968	7.76955	77.4677
27829@BeWo+exosT_24-PE4.cmpd.rclb.mgf	84.78	701.371	2	0	-0.0001	0	2	VNKR	IGNLQTDLSDGLR	LIAL		0	23263	O75369	O75369{37-49}	0	0	0	O75369;O75369-2;O75369-3;O75369-4;O75369-5;O75369-6;O75369-8;O75369-9	94.69	33.3968	6.08619	133.064
28520@BeWo+exosT_24-PE4.cmpd.rclb.mgf	86.63	708.379	2	0	0.0005	0	2	VSKR	IANLQTDLSDGLR	LIAL		0	23263	P21333	P21333{64-76}	0	0	0	A0A087WWY3;F8WE98;P21333;P21333-2;Q60FE5	79.1	30.3202	7.92082	110.264
40567@BeWo+exosT_0-C4.cmpd.rclb.mgf	122.05	751.416	2	0	-0.002	0	2	PIPK	SPFTVGVAAPLDLSK	IKLN		0	23263	O75369	O75369{932-946}	0	0	0	E7EN95;O75369;O75369-2;O75369-3;O75369-4;O75369-5;O75369-6;O75369-7;O75369-8;O75369-9	74.85	26.3975	8.88606	142.786
31617@BeWo+exosT_24-C2.cmpd.rclb.mgf	95.65	621.857	2	0	-0.0005	0	2	GMTK	ADLINNLGTIAK	SGTK		0	27210	P07900;P08238;Q58FF8	P07900{101-112};P08238{96-107};Q58FF8{96-107}	0	0	0	P07900;P07900-2;P08238;Q14568;Q58FF8	87.55	30.2584	6	126.326
16988@BeWo+exosT_0-PE4.cmpd.rclb.mgf	58.2	595.822	2	0	-0.0021	0	2	PVAK	IDATSASVLASR	FDVS		0	24229	P13667	P13667{120-131}	0	0	0	A0A499FI48;P13667	81.12	30.6856	4.02687	115.644
14536@BeWo+exosT_12-PE4.cmpd.rclb.mgf	50	605.825	2	0	-0.0005	0	2	LSLK	LPPNVVEESAR	ASVS		0	20970	P01023	P01023{935-945}	0	0	0	P01023	75.57	27.4729	5.79588	117.276
32138@BeWo+exosT_0-PE3.cmpd.rclb.mgf	97.8	599.351	2	0	-0.0018	0	2	NDVR	LLLNNDNLLR	EGAA		0	12783	P47755;P52907	P47755{38-47};P52907{38-47}	0	0	0	A0A0D9SET8;C9JUG7;F8W9N7;P47755;P47755-2;P52907	71.88	22.5248	1.3098	88.8491
18888@BeWo+exosT_24-C1.cmpd.rclb.mgf	63.03	732.355	2	0	-0.0022	0	2	SMKK	VAGMDVELTVEER	NLLS	MOD:00719 M4	0	8296	P62258	P62258{30-42}	0	0	0	B4DJF2;I3L3T1;K7EIT4;P62258;P62258-2	89.98	31.6626	5.60206	137.348
31400@BeWo+exosT_24-PE2.cmpd.rclb.mgf	94.93	621.857	2	0	-0.0005	0	2	GMTK	ADLINNLGTIAK	SGTK		0	27210	P07900;P08238;Q58FF8	P07900{101-112};P08238{96-107};Q58FF8{96-107}	0	0	0	P07900;P07900-2;P08238;Q14568;Q58FF8	76.67	28.2052	7	130.716
6507@BeWo+exosT_0-PE1.cmpd.rclb.mgf	29.97	504.264	3	0	0.0004	1	2	QTPK	IVADKDYSVTANSK	IVVV		0	7108	P07195	P07195{78-91}	0	0	0	A0A3B3IS95;A0A5F9ZHM4;A8MW50;C9J7H8;F5H793;P07195	78.11	28.2787	6.09151	67.1823
31369@BeWo+exosT_12-C1.cmpd.rclb.mgf	95.18	663.853	2	0	0.0007	0	2	AKRK	TVTAMDVVYALK	RQGR	MOD:00719 M5	0	29306	P62805	P62805{81-92}	0	0	0	P62805	79.36	25.0041	3.4437	113.231
16514@BeWo+exosT_12-C3.cmpd.rclb.mgf	54	622.33	2	0	-0.0006	0	2	DKVR	ALEAANGELEVK	IRDW		0	37329	P08727	P08727{100-111}	0	0	0	P08727	76.73	26.7646	3.67778	156.783
51472@BeWo+exosT_12-C4.cmpd.rclb.mgf	150.62	486.265	3	0	0.0008	0	2	SILR	DALSDLALHFLNK	MKIM		0	34499	P50991	P50991{307-319}	0	0	0	P50991;P50991-2	76.36	30.6117	4.88606	52.2618
45112@BeWo+exosT_24-C3.cmpd.rclb.mgf	130.73	636.856	2	0	-0.0002	0	2	DNSR	SLDLDGIIAEVK	AQYE		0	25654	P08729	P08729{254-265}	0	0	0	A0A1W2PRP1;P08729	81.84	24.2572	4.09151	140.294
24063@BeWo+exosT_24-C1.cmpd.rclb.mgf	76.77	668.352	2	0	-0.003	0	2	YPDR	IMNTFSVVPSPK	VSDT	MOD:00719 M2	0	21880	P07437;P68371;Q13509	P07437{163-174};P68371{163-174};Q13509{163-174}	0	0	0	A0A0B4J269;G3V2A3;M0QYM7;M0R042;M0R2D3;P04350;P07437;P68371;Q13509;Q13509-2;Q5JP53;Q5ST81	74.95	29.4309	7	130.936
17777@BeWo+exosT_12-PE1.cmpd.rclb.mgf	62.07	522.788	2	0	-0.0004	0	2	RFYR	QLLLTADDR	VNPC		0	37574	P04075	P04075{61-69}	0	0	0	H3BMQ8;H3BPS8;H3BQN4;H3BR04;H3BU78;H3BUH7;J3KPS3;P04075;P04075-2	85.72	13.3181	2.37675	83.1745
45561@BeWo+exosT_0-PE4.cmpd.rclb.mgf	135.47	658.403	2	0	-0.0001	0	2	LNNK	LVTLPVSFAQLK	NLKW		0	17185	Q96AG4	Q96AG4{97-108}	0	0	0	Q96AG4	71.39	22.9063	1.72125	91.6951
14416@BeWo+exosT_0-C3.cmpd.rclb.mgf	52.48	657.832	2	0	0.0021	0	2	PPLR	VGEPVALSEEER	LKLA		0	36810	Q13435	Q13435{135-146}	0	0	0	E9PIL8;E9PJ04;E9PJT3;E9PPJ0;H0YCG1;Q13435	88.48	26.7991	12.585	102.665
1369@BeWo+exosT_12-C1.cmpd.rclb.mgf	15.03	544.946	3	0	0.0017	2	2	AVLK	VGGTSDVEVNEKKDR	VTDA		0	5443	P10809	P10809{406-420}	0	0	0	P10809	106.15	34.2487	12.9586	74.7525
43774@BeWo+exosT_24-C3.cmpd.rclb.mgf	127.03	578.867	2	0	-0.0035	0	2	EIQR	TSLGNVVLLLK	SLGI		0	27702	O60231	O60231{758-768}	0	0	0	A0A140T8Y5;O60231;Q5SQH5	75.5	15.1682	4.63827	78.4265
40031@BeWo+exosT_0-PE4.cmpd.rclb.mgf	119.87	781.423	2	0	0.0006	0	2	YTIK	VLFASQEIPASPFR	VKVD		0	23263	O75369	O75369{823-836}	0	0	0	E7EN95;O75369;O75369-2;O75369-3;O75369-4;O75369-5;O75369-6;O75369-7;O75369-8;O75369-9	76.59	31.6855	5.82391	123.532
4433@BeWo+exosT_0-PE3.cmpd.rclb.mgf	24.63	488.729	2	0	0.001	0	2	GLCK	AGFAGDDAPR	AVFP		0	5845	A0A2R8Y793;A5A3E0;P0CG38;P0CG39;P63261;P68032;P68133	A0A2R8Y793{19-28};A5A3E0{719-728};P0CG38{719-728};P0CG39{682-691};P63261{19-28};P68032{21-30};P68133{21-30}	0	0	0	A0A2R8Y793;A0A2R8YGF8;A5A3E0;A6NL76;B8ZZJ2;C9JFL5;C9JTX5;C9JUM1;C9JZR7;E7EVS6;F6QUT6;F6UVQ4;F8WB63;F8WCH0;G5E9R0;I3L1U9;I3L3I0;I3L3R2;I3L4N8;J3KT65;K7EM38;P0CG38;P0CG39;P60709;P62736;P63261;P63267;P63267-2;P68032;P68133;Q6S8J3	77.24	29.0352	2.69897	131.203
23600@BeWo+exosT_24-PE4.cmpd.rclb.mgf	73.75	547.319	3	0	0.0039	1	2	RYTK	KVPQVSTPTLVEVSR	NLGK		0	21282	H0YA55;P02768	H0YA55{283-297};P02768{438-452}	0	0	0	A0A087WWT3;A0A0C4DGB6;B7WNR0;C9JKR2;D6RHD5;H0YA55;P02768;P02768-2;P02768-3	86.42	31.7597	10.8239	95.5175
22371@BeWo+exosT_0-C2.cmpd.rclb.mgf	72.27	468.915	3	0	0.0003	0	2	ETSK	YYVTIIDAPGHR	DFIK		0	11907	P68104	P68104{85-96}	0	0	0	A0A087WV01;A0A087WVQ9;A6PW80;P68104;P68104-2;Q5JR01;Q5VTE0	77.24	25.9258	9.95861	66.2484
7399@BeWo+exosT_24-C3.cmpd.rclb.mgf	30.2	523.777	2	0	-0.0014	0	2	GLRK	VIDDTNITR	LQLE		0	37329	P05783	P05783{188-196}	0	0	0	F8VZY9;P05783	71.43	24.9726	2.52288	111.381
3240@BeWo+exosT_0-PE2.cmpd.rclb.mgf	20.58	608.314	2	0	-0.0015	0	2	QRQK	IVQAEGEAEAAK	MLGE		0	25455	Q99623	Q99623{225-236}	0	0	0	F5GY37;J3KPX7;Q99623	73.52	26.141	5.72125	122.481
39983@BeWo+exosT_12-PE3.cmpd.rclb.mgf	119.22	781.423	2	0	-0.0002	0	2	YTIK	VLFASQEIPASPFR	VKVD		0	23263	O75369	O75369{823-836}	0	0	0	E7EN95;O75369;O75369-2;O75369-3;O75369-4;O75369-5;O75369-6;O75369-7;O75369-8;O75369-9	80.83	30.1451	6.72125	128.333
15821@BeWo+exosT_12-PE1.cmpd.rclb.mgf	56.83	649.838	2	0	-0.0015	0	2	TGTK	VGDPQELNGITR	ALCA		0	14623	P49327	P49327{299-310}	0	0	0	A0A0U1RQF0;P49327	73.41	29.6543	7.82391	150.344
13787@BeWo+exosT_24-PE4.cmpd.rclb.mgf	47.7	605.825	2	0	-0.0005	0	2	LSLK	LPPNVVEESAR	ASVS		0	20970	P01023	P01023{935-945}	0	0	0	P01023	71.61	27.5385	2.85387	108.846
19483@BeWo+exosT_0-C2.cmpd.rclb.mgf	64.72	573.321	2	0	-0.0006	0	2	QIKK	TGCNVLLIQK	SILR	MOD:01214 C3	0	34499	P50991	P50991{293-302}	0	0	0	P50991;P50991-2	71.68	24.0801	9.50864	139.412
24927@BeWo+exosT_24-PE2.cmpd.rclb.mgf	77.85	547.319	3	0	0.003	1	2	RYTK	KVPQVSTPTLVEVSR	NLGK		0	21282	H0YA55;P02768	H0YA55{283-297};P02768{438-452}	0	0	0	A0A087WWT3;A0A0C4DGB6;B7WNR0;C9JKR2;D6RHD5;H0YA55;P02768;P02768-2;P02768-3	77.29	32.9985	10.8861	89.1181
42984@BeWo+exosT_12-C4.cmpd.rclb.mgf	126.8	849.935	2	0	0.0012	0	2	IAGR	FTPGTFTNQIQAAFR	EPRL		0	30432	P08865	P08865{103-117}	0	0	0	A0A0C4DG17;C9J9K3;P08865	95.05	33.2852	6.82391	118.213
41483@BeWo+exosT_0-C1.cmpd.rclb.mgf	122.35	730.904	2	0	0.0004	0	2	AGGK	ILTFDQLALDSPK	GCGT		0	18566	Q07020	Q07020{120-132}	0	0	0	F8VUA6;G3V203;H0YHA7;J3QQ67;Q07020;Q07020-2	82.24	29.8747	5.74473	123.04
28665@BeWo+exosT_0-C2.cmpd.rclb.mgf	89.07	515.615	3	0	0.0001	1	2	IFLR	ELISNASDALDKIR	YESL		0	27210	P08238;P14625	P08238{42-55};P14625{103-116}	0	0	0	A0A1W2PRR1;F8W026;P08238;P14625;Q96GW1	108.87	31.0831	4.58503	58.5521
26745@BeWo+exosT_24-C3.cmpd.rclb.mgf	81.45	683.368	2	0	-0.001	0	2	KQDR	TLTIVDTGIGMTK	ADLI	MOD:00719 M11	0	27210	P07900	P07900{88-100}	0	0	0	G3V2J8;P07900;P07900-2;Q58FG1	83.01	26.82	5.46852	103.525
24446@BeWo+exosT_0-PE2.cmpd.rclb.mgf	76.08	547.319	3	0	0.0026	1	2	RYTK	KVPQVSTPTLVEVSR	NLGK		0	21282	H0YA55;P02768	H0YA55{283-297};P02768{438-452}	0	0	0	A0A087WWT3;A0A0C4DGB6;B7WNR0;C9JKR2;D6RHD5;H0YA55;P02768;P02768-2;P02768-3	73.15	36.3825	11.7212	84.4585
34576@BeWo+exosT_0-C2.cmpd.rclb.mgf	105.37	895.95	2	0	-0.0005	0	2	SLEK	SYELPDGQVITIGNER	FRCP		0	5845	A0A2R8Y793;A5A3E0;P63261;P68032;P68133;Q562R1	A0A2R8Y793{223-238};A5A3E0{939-954};P63261{239-254};P68032{241-256};P68133{241-256};Q562R1{240-255}	0	0	0	A0A2R8Y793;A0A2R8YEA7;A5A3E0;P60709;P62736;P63261;P63267;P63267-2;P68032;P68133;Q562R1;Q6S8J3;Q9BYX7	86.62	35.0576	9.50864	152.139
14255@BeWo+exosT_0-C4.cmpd.rclb.mgf	51.27	605.826	2	0	0.0009	0	2	LSLK	LPPNVVEESAR	ASVS		0	20970	P01023	P01023{935-945}	0	0	0	P01023	79.92	23.8189	2.48149	102.038
23406@BeWo+exosT_24-PE4.cmpd.rclb.mgf	73.25	700.841	2	0	0.0042	0	2	RGLK	LTFDSSFSPNTGK	KNAK		0	31873	P21796	P21796{97-109}	0	0	0	C9JI87;P21796	74.46	28.294	5.30103	117.28
35766@BeWo+exosT_0-PE3.cmpd.rclb.mgf	107.92	713.367	2	0	0.0005	0	2	DPSR	YISPDQLADLYK	SFIK		0	31166	P06733	P06733{270-281}	0	0	0	A0A2R8Y6G6;P06733;P06733-2	77.95	28.533	4.05061	122.925
18047@BeWo+exosT_0-PE4.cmpd.rclb.mgf	60.95	665.834	2	0	0.0001	0	2	IVLR	GATQQILDEAER	SLHD		0	18428	P78371	P78371{377-388}	0	0	0	F5GWF6;F8VQ14;P78371;P78371-2	76.8	28.2804	7.92082	129.169
4311@BeWo+exosT_24-PE4.cmpd.rclb.mgf	22.9	488.729	2	0	0.0005	0	2	GLCK	AGFAGDDAPR	AVFP		0	5845	A0A2R8Y793;A5A3E0;P0CG38;P0CG39;P63261;P68032;P68133	A0A2R8Y793{19-28};A5A3E0{719-728};P0CG38{719-728};P0CG39{682-691};P63261{19-28};P68032{21-30};P68133{21-30}	0	0	0	A0A2R8Y793;A0A2R8YGF8;A5A3E0;A6NL76;B8ZZJ2;C9JFL5;C9JTX5;C9JUM1;C9JZR7;E7EVS6;F6QUT6;F6UVQ4;F8WB63;F8WCH0;G5E9R0;I3L1U9;I3L3I0;I3L3R2;I3L4N8;J3KT65;K7EM38;P0CG38;P0CG39;P60709;P62736;P63261;P63267;P63267-2;P68032;P68133;Q6S8J3	75.39	31.4951	2.95861	132.823
1933@BeWo+exosT_24-PE1.cmpd.rclb.mgf	18.83	510.255	2	0	0.0004	0	2	MAK	ISSPTETER	CIES		0	38714	P31949	P31949{4-12}	0	0	0	P31949	78.63	22.4781	2.60206	88.7658
2161@BeWo+exosT_12-PE3.cmpd.rclb.mgf	18.63	510.254	2	0	-0.0011	0	2	MAK	ISSPTETER	CIES		0	38714	P31949	P31949{4-12}	0	0	0	P31949	78.67	22.325	2.00877	75.8759
29629@BeWo+exosT_12-C1.cmpd.rclb.mgf	90.48	708.38	2	0	0.002	0	2	VSKR	IANLQTDLSDGLR	LIAL		0	23263	P21333	P21333{64-76}	0	0	0	A0A087WWY3;F8WE98;P21333;P21333-2;Q60FE5	79.73	31.9019	8.07572	133.038
24141@BeWo+exosT_24-C4.cmpd.rclb.mgf	74.68	547.319	3	0	0.0034	1	2	RYTK	KVPQVSTPTLVEVSR	NLGK		0	21282	H0YA55;P02768	H0YA55{283-297};P02768{438-452}	0	0	0	A0A087WWT3;A0A0C4DGB6;B7WNR0;C9JKR2;D6RHD5;H0YA55;P02768;P02768-2;P02768-3	77.39	33.9398	10.8539	88.5872
25096@BeWo+exosT_12-C1.cmpd.rclb.mgf	78.27	547.319	3	0	0.0024	1	2	RYTK	KVPQVSTPTLVEVSR	NLGK		0	21282	H0YA55;P02768	H0YA55{283-297};P02768{438-452}	0	0	0	A0A087WWT3;A0A0C4DGB6;B7WNR0;C9JKR2;D6RHD5;H0YA55;P02768;P02768-2;P02768-3	86.4	32.4426	11.7959	89.4672
26098@BeWo+exosT_0-PE3.cmpd.rclb.mgf	81.62	683.367	2	0	-0.0042	0	2	KQDR	TLTIVDTGIGMTK	ADLI	MOD:00719 M11	0	27210	P07900	P07900{88-100}	0	0	0	G3V2J8;P07900;P07900-2;Q58FG1	72.97	23.7455	4.48149	106.929
14852@BeWo+exosT_24-C2.cmpd.rclb.mgf	51.17	457.788	2	0	0.0009	0	2	RDMR	QTVAVGVIK	AVDK		0	11907	P68104;Q05639	P68104{431-439};Q05639{431-439}	0	0	0	A0A087WVQ9;A0A2U3TZH3;P68104;P68104-2;Q05639;Q5VTE0	80.34	10.2561	2.85387	79.1585
33408@BeWo+exosT_24-C4.cmpd.rclb.mgf	99.02	609.344	2	0	0.0012	0	2	YFLK	IIQLLDDYPK	CFIV		0	12289	P05388	P05388{17-26}	0	0	0	F8VQY6;F8VRK7;F8VS58;F8VU65;F8VWS0;F8VZS0;G3V210;P05388;P05388-2;Q8NHW5	77.74	25.2742	3.04096	105.828
9454@BeWo+exosT_0-C3.cmpd.rclb.mgf	39.35	506.24	3	0	0.0024	0	2	WISK	QEYDESGPSIVHR	KCL		0	5845	A5A3E0;P0CG38;P0CG39;P63261	A5A3E0{1060-1072};P0CG38{1060-1072};P0CG39{1023-1035};P63261{360-372}	0	0	0	A0A2R8YFE2;A5A3E0;P0CG38;P0CG39;P60709;P63261;Q6S8J3;Q9BYX7	94.64	30.9068	13.5686	51.9995
19536@BeWo+exosT_0-PE4.cmpd.rclb.mgf	65	590.815	2	0	0.0008	0	2	GVKR	ISGLIYEETR	GVLK		0	29306	P62805	P62805{47-56}	0	0	0	P62805	74.96	31.5627	3.16749	119.958
37543@BeWo+exosT_12-PE4.cmpd.rclb.mgf	111.9	763.911	2	0	-0.0034	1	2	IFLR	ELISNASDALDKIR	YESL	MOD:00420 E1	0	27210	P08238;P14625	P08238{42-55};P14625{103-116}	0	0	0	A0A1W2PRR1;F8W026;P08238;P14625;Q96GW1	76.2	30.3295	10.5686	127.657
44328@BeWo+exosT_12-C3.cmpd.rclb.mgf	128.92	710.379	2	0	0.0018	0	2	LESR	LEGLTDEINFLR	QLYE		0	25654	P05787	P05787{214-225}	0	0	0	F8VP67;F8VUG2;F8W1U3;P05787;P05787-2	84.32	30.3058	5.29243	128.601
17226@BeWo+exosT_12-PE4.cmpd.rclb.mgf	57.28	595.823	2	0	0.0003	0	2	PVAK	IDATSASVLASR	FDVS		0	24229	P13667	P13667{120-131}	0	0	0	A0A499FI48;P13667	97.18	34.6133	6.82391	122.247
7631@BeWo+exosT_24-C3.cmpd.rclb.mgf	30.8	624.804	2	0	-0.0013	0	2	PVTR	VIGSGCNLDSAR	FRYL	MOD:01214 C6	0	7108	P00338;P07195	P00338{158-169};P07195{159-170}	0	0	0	A0A087WUM2;A0A3B3IS95;A0A5F9ZHM4;A8MW50;F5H155;F5H245;F5H5G7;G3XAP5;P00338;P00338-2;P00338-3;P00338-4;P00338-5;P07195;P07864;Q6ZMR3	82.76	31.8467	6.65758	136.223
23940@BeWo+exosT_24-C4.cmpd.rclb.mgf	74.18	547.319	3	0	0.0036	1	2	RYTK	KVPQVSTPTLVEVSR	NLGK		0	21282	H0YA55;P02768	H0YA55{283-297};P02768{438-452}	0	0	0	A0A087WWT3;A0A0C4DGB6;B7WNR0;C9JKR2;D6RHD5;H0YA55;P02768;P02768-2;P02768-3	86.38	32.3334	10.7447	92.8339
31275@BeWo+exosT_24-PE3.cmpd.rclb.mgf	92.62	606.005	3	0	0.0019	1	2	NVMR	IINEPTAAAIAYGLDKR	EGEK		0	7913	P11021	P11021{198-214}	0	0	0	P11021	117.2	37.3264	9.04576	75.2986
29605@BeWo+exosT_0-C2.cmpd.rclb.mgf	91.58	652.029	3	0	0.0056	0	2	NELR	VAPEEHPVLLTEAPLNPK	ANRE		0	5845	A0A2R8Y793;P63261	A0A2R8Y793{96-113};P63261{96-113}	0	0	0	A0A2R8Y793;A0A2R8YGF8;E7EVS6;G5E9R0;I3L1U9;I3L3I0;I3L3R2;I3L4N8;J3KT65;K7EM38;P60709;P63261	81.7	31.9616	10.2924	82.8083
29524@BeWo+exosT_24-C1.cmpd.rclb.mgf	91.17	536.324	2	0	-0.0004	0	2	HLFK	LLIIGDSGVGK	SSLL		0	37403	Q15286	Q15286{11-21}	0	0	0	F5H157;Q15286;Q15286-2	82.04	26.7269	2.08092	112.293
18183@BeWo+exosT_24-PE1.cmpd.rclb.mgf	61.9	628.846	2	0	-0.0004	0	2	GILK	VPAINVNDSVTK	SKFD		0	25251	P23526	P23526{175-186}	0	0	0	P23526;P23526-2	75.7	26.6869	8.92082	162.737
29912@BeWo+exosT_24-C4.cmpd.rclb.mgf	89.8	596.322	3	0	0.0037	0	2	AAKK	HLEINPDHSIIETLR	QKAE		0	27210	P07900	P07900{633-647}	0	0	0	P07900;P07900-2	78.8	31.3297	14.1427	98.445
9429@BeWo+exosT_24-C2.cmpd.rclb.mgf	36.9	506.241	3	0	0.0038	0	2	WISK	QEYDESGPSIVHR	KCL		0	5845	A5A3E0;P0CG38;P0CG39;P63261	A5A3E0{1060-1072};P0CG38{1060-1072};P0CG39{1023-1035};P63261{360-372}	0	0	0	A0A2R8YFE2;A5A3E0;P0CG38;P0CG39;P60709;P63261;Q6S8J3;Q9BYX7	81.09	29.2732	12.9586	70.6899
20727@BeWo+exosT_0-PE4.cmpd.rclb.mgf	68.1	690.363	2	0	0.0018	0	2	LRTK	STGGAPTFNVTVTK	TDKT		0	17737	P07737	P07737{92-105}	0	0	0	K7EJ44;P07737	75.97	27.1061	6.42022	113.238
25087@BeWo+exosT_12-C1.cmpd.rclb.mgf	78.23	547.319	3	0	0.0024	1	2	RYTK	KVPQVSTPTLVEVSR	NLGK		0	21282	H0YA55;P02768	H0YA55{283-297};P02768{438-452}	0	0	0	A0A087WWT3;A0A0C4DGB6;B7WNR0;C9JKR2;D6RHD5;H0YA55;P02768;P02768-2;P02768-3	76.22	29.4693	8.92082	95.5756
13675@BeWo+exosT_24-PE3.cmpd.rclb.mgf	46.03	605.825	2	0	-0.0015	0	2	LSLK	LPPNVVEESAR	ASVS		0	20970	P01023	P01023{935-945}	0	0	0	P01023	71.83	22.7772	1.09151	134.909
16225@BeWo+exosT_24-PE4.cmpd.rclb.mgf	54.28	622.331	2	0	0.0003	0	2	DKVR	ALEAANGELEVK	IRDW		0	37329	P08727	P08727{100-111}	0	0	0	P08727	73.43	27.3451	4.39794	146.237
34235@BeWo+exosT_12-PE1.cmpd.rclb.mgf	106.38	611.31	3	0	0.0022	1	2	TGGK	SIYGEKFEDENFILK	HTGP		0	8525	P62937	P62937{77-91}	0	0	0	C9J5S7;F8WE65;P62937;P62937-2	74.22	31.1901	6	64.5673
20025@BeWo+exosT_24-PE4.cmpd.rclb.mgf	64.33	679.868	2	0	-0.0007	0	2	LVVR	IASLEVENQSLR	GVVQ		0	33869	P29692	P29692{84-95}	0	0	0	A0A087X1X7;E9PI39;E9PIZ1;E9PK01;E9PL12;E9PL71;E9PMW7;E9PN91;E9PPR1;E9PQ49;E9PRY8;H0YCK7;P29692;P29692-2;P29692-3	73.64	29.6154	6.02687	131.903
18542@BeWo+exosT_0-C1.cmpd.rclb.mgf	60.85	665.834	2	0	-0.0007	0	2	IVLR	GATQQILDEAER	SLHD		0	18428	P78371	P78371{377-388}	0	0	0	F5GWF6;F8VQ14;P78371;P78371-2	71.64	27.609	5.08092	125.053
15935@BeWo+exosT_0-C1.cmpd.rclb.mgf	54	750.342	2	0	0.0004	0	2	WISK	QEYDESGPSIVHR	KCL	MOD:00040 Q1	0	5845	A5A3E0;P0CG38;P0CG39;P63261	A5A3E0{1060-1072};P0CG38{1060-1072};P0CG39{1023-1035};P63261{360-372}	0	0	0	A0A2R8YFE2;A5A3E0;P0CG38;P0CG39;P60709;P63261;Q6S8J3;Q9BYX7	75.98	30.5949	11.8239	143.89
6206@BeWo+exosT_24-PE4.cmpd.rclb.mgf	27.83	567.786	2	0	0.0006	0	2	DLVK	VTLTSEEEAR	LKKS		0	7108	P00338	P00338{306-315}	0	0	0	P00338;P00338-3;P00338-4	71.56	20.7005	2.05552	127.671
19167@BeWo+exosT_0-C2.cmpd.rclb.mgf	63.87	838.408	2	0	0.0005	0	2	GTIK	EILGTAQSVGCNVDGR	HPHD	MOD:01214 C11	0	96	P30050	P30050{131-146}	0	0	0	P30050;P30050-2	80.89	26.3376	8.04576	139.83
23803@BeWo+exosT_0-PE3.cmpd.rclb.mgf	75.55	547.319	3	0	0.0044	1	2	RYTK	KVPQVSTPTLVEVSR	NLGK		0	21282	H0YA55;P02768	H0YA55{283-297};P02768{438-452}	0	0	0	A0A087WWT3;A0A0C4DGB6;B7WNR0;C9JKR2;D6RHD5;H0YA55;P02768;P02768-2;P02768-3	77.44	30.1478	10.6778	88.2533
17106@BeWo+exosT_24-C4.cmpd.rclb.mgf	56.18	595.822	2	0	-0.0026	0	2	PVAK	IDATSASVLASR	FDVS		0	24229	P13667	P13667{120-131}	0	0	0	A0A499FI48;P13667	81.6	30.1879	5.38722	118.254
24726@BeWo+exosT_0-C2.cmpd.rclb.mgf	78.4	547.319	3	0	0.0024	1	2	RYTK	KVPQVSTPTLVEVSR	NLGK		0	21282	H0YA55;P02768	H0YA55{283-297};P02768{438-452}	0	0	0	A0A087WWT3;A0A0C4DGB6;B7WNR0;C9JKR2;D6RHD5;H0YA55;P02768;P02768-2;P02768-3	86.46	31.0297	10.5086	98.6245
32410@BeWo+exosT_12-C4.cmpd.rclb.mgf	97.87	597.004	3	0	0.0015	1	2	LEGK	IIVDELKQEVISTSSK	AEPP		0	14332	P63244	P63244{265-280}	0	0	0	D6RAC2;D6REE5;D6RF23;H0Y8W2;H0Y9P0;H0YAF8;H0YAM7;J3KPE3;P63244	78.66	28.9074	7.4437	91.7554
17678@BeWo+exosT_24-C1.cmpd.rclb.mgf	59.77	777.88	2	0	0.0014	0	2	YSYR	QSSATSSFGGLGGGSVR	FGPG		0	37329	P08727	P08727{8-24}	0	0	0	C9JM50;P08727	75.24	29.8445	9.33724	157.833
9621@BeWo+exosT_0-C2.cmpd.rclb.mgf	38.5	506.24	3	0	0.0021	0	2	WISK	QEYDESGPSIVHR	KCL		0	5845	A5A3E0;P0CG38;P0CG39;P63261	A5A3E0{1060-1072};P0CG38{1060-1072};P0CG39{1023-1035};P63261{360-372}	0	0	0	A0A2R8YFE2;A5A3E0;P0CG38;P0CG39;P60709;P63261;Q6S8J3;Q9BYX7	81.31	29.6397	11.9208	61.4499
32704@BeWo+exosT_0-PE2.cmpd.rclb.mgf	98.45	826.914	2	1	0.0021	0	2	DQIK	SQEQLAAELAEYTAK	IALL		0	28968	P15311	P15311{413-427}	0	0	0	E7EQR4;P15311	76.97	31.9332	8	141.71
41355@BeWo+exosT_12-PE2.cmpd.rclb.mgf	122.28	445.772	2	0	0.0004	0	2	SHHR	EGLLAIFK	SGGI		0	11103	P14923;P35222	P14923{217-224};P35222{226-233}	0	0	0	A0A2R8Y543;A0A2R8Y5A3;A0A2R8Y5C3;A0A2R8Y5Z1;A0A2R8Y750;A0A2R8Y7Z0;A0A2R8Y804;A0A2R8YCH5;B4DGU4;C9J826;C9JK18;C9JKY1;C9JTX4;P14923;P35222	80.72	8.26553	2.31876	74.9506
14759@BeWo+exosT_12-PE1.cmpd.rclb.mgf	53.97	561.792	2	0	-0.0031	0	2	CHRK	ELSANTAAFAK	SAAM		0	17805	O60749	O60749{336-346}	0	0	0	O60749;O60749-2	76.2	22.8728	1.92082	101.492
2006@BeWo+exosT_12-C4.cmpd.rclb.mgf	16.85	604.286	2	0	0.0005	0	2	EQPR	GGGPTSSEQIMK	TGAL	MOD:00719 M11	0	1763	Q07812	Q07812{10-21}	0	0	0	Q07812;Q07812-2;Q07812-4;Q07812-5;Q07812-8	77.12	20.8448	5.30103	110.956
18194@BeWo+exosT_12-C4.cmpd.rclb.mgf	59.8	777.879	2	0	-0.0016	0	2	YSYR	QSSATSSFGGLGGGSVR	FGPG		0	37329	P08727	P08727{8-24}	0	0	0	C9JM50;P08727	86.71	27.844	10.3979	145.776
23591@BeWo+exosT_24-PE3.cmpd.rclb.mgf	72.4	547.319	3	0	0.004	1	2	RYTK	KVPQVSTPTLVEVSR	NLGK		0	21282	H0YA55;P02768	H0YA55{283-297};P02768{438-452}	0	0	0	A0A087WWT3;A0A0C4DGB6;B7WNR0;C9JKR2;D6RHD5;H0YA55;P02768;P02768-2;P02768-3	89.06	32.7668	10.9586	84.8997
44644@BeWo+exosT_0-C1.cmpd.rclb.mgf	130.9	705.422	2	0	-0.0004	0	2	VILK	ILPTLEAVAALGNK	VVES		0	11785	Q12905	Q12905{128-141}	0	0	0	B4DY09;Q12905;X6R6Z1	75.56	29.8571	5.11351	97.4919
47002@BeWo+exosT_12-PE3.cmpd.rclb.mgf	138.97	670.905	2	0	-0.0013	0	2	ECIK	IILDLISESPIK	GRAQ		0	20125	P61978;P61978-3	P61978{208-219};P61978-3{184-195}	0	0	0	P61978;P61978-2;P61978-3;Q5T6W2	76.92	32.0234	3.24413	117.472
34858@BeWo+exosT_12-PE1.cmpd.rclb.mgf	108.05	764.428	2	0	-0.0021	0	2	GKVK	LAAVDATVNQVLASR	YGIR		0	3177	Q15084	Q15084{217-231}	0	0	0	Q15084;Q15084-2;Q15084-3;Q15084-4;Q15084-5	83.48	32.4736	8.08619	146.021
29123@BeWo+exosT_12-C4.cmpd.rclb.mgf	89.02	756.427	2	0	0.0028	0	2	YTKK	VPQVSTPTLVEVSR	NLGK		0	21282	H0YA55;P02768	H0YA55{284-297};P02768{439-452}	0	0	0	A0A087WWT3;A0A0C4DGB6;B7WNR0;C9JKR2;D6RHD5;H0YA55;P02768;P02768-2;P02768-3	83.63	29.4872	7.5376	152.05
9957@BeWo+exosT_12-C4.cmpd.rclb.mgf	37.93	506.24	3	0	0.0007	0	2	WISK	QEYDESGPSIVHR	KCL		0	5845	A5A3E0;P0CG38;P0CG39;P63261	A5A3E0{1060-1072};P0CG38{1060-1072};P0CG39{1023-1035};P63261{360-372}	0	0	0	A0A2R8YFE2;A5A3E0;P0CG38;P0CG39;P60709;P63261;Q6S8J3;Q9BYX7	88.31	30.1389	10.8861	66.2721
26450@BeWo+exosT_12-C4.cmpd.rclb.mgf	81.85	660.352	2	0	0.0001	0	2	VLPK	AGALNSNDAFVLK	TPSA		0	33597	P06396-2	P06396-2{534-546}	0	0	0	A0A0A0MS51;A0A0A0MT01;P06396;P06396-2;P06396-3;P06396-4	75.74	23.5626	5.67778	97.4368
24390@BeWo+exosT_24-PE3.cmpd.rclb.mgf	74.43	547.319	3	0	0.0044	1	2	RYTK	KVPQVSTPTLVEVSR	NLGK		0	21282	H0YA55;P02768	H0YA55{283-297};P02768{438-452}	0	0	0	A0A087WWT3;A0A0C4DGB6;B7WNR0;C9JKR2;D6RHD5;H0YA55;P02768;P02768-2;P02768-3	74.88	30.0517	11.6021	88.6207
29034@BeWo+exosT_0-PE3.cmpd.rclb.mgf	89.4	765.901	2	0	-0.0006	0	2	MAFR	VPTANVSVVDLTCR	LEKP	MOD:01214 C13	0	13516	P04406	P04406{235-248}	0	0	0	E7EUT5;P04406;P04406-2	78.91	32.6322	10.7959	158.891
40773@BeWo+exosT_0-C3.cmpd.rclb.mgf	123.83	581.997	3	0	-0.0045	1	2	ARMK	VACITEQVLTLVNKR	IGLY	MOD:01214 C3	0	12419	P04843	P04843{475-489}	0	0	0	B7Z4L4;P04843	73.05	26.2387	8	75.4816
9974@BeWo+exosT_24-C3.cmpd.rclb.mgf	36.97	514.764	2	0	-0.0006	0	2	NNVK	TAVCDIPPR	GLKM	MOD:01214 C4	0	21880	P07437;P68371;Q13885;Q3ZCM7;Q9BVA1	P07437{351-359};P68371{351-359};Q13885{351-359};Q3ZCM7{351-359};Q9BVA1{351-359}	0	0	0	A0A075B736;A6NNZ2;P04350;P07437;P68371;Q13885;Q3ZCM7;Q5JP53;Q5SQY0;Q5ST81;Q9BVA1	72.25	22.7501	3.4437	104.367
10242@BeWo+exosT_12-PE4.cmpd.rclb.mgf	38.7	514.764	2	0	0.0002	0	2	NNVK	TAVCDIPPR	GLKM	MOD:01214 C4	0	21880	P07437;P68371;Q13885;Q3ZCM7;Q9BVA1	P07437{351-359};P68371{351-359};Q13885{351-359};Q3ZCM7{351-359};Q9BVA1{351-359}	0	0	0	A0A075B736;A6NNZ2;P04350;P07437;P68371;Q13885;Q3ZCM7;Q5JP53;Q5SQY0;Q5ST81;Q9BVA1	76.58	25.373	5.37675	108.613
35657@BeWo+exosT_24-C1.cmpd.rclb.mgf	107.53	627.311	2	0	-0.0015	0	2	TRAR	FEELNADLFR	GTLD		0	7913	P11142;P54652	P11142{302-311};P54652{305-314}	0	0	0	A8K7Q2;E9PKE3;E9PN89;E9PNE6;P11142;P11142-2;P54652	77.41	23.0587	2.92082	123.521
34671@BeWo+exosT_12-PE4.cmpd.rclb.mgf	103.95	534.312	3	0	-0.008	1	2	QICR	VTTVTEIGKDVIGLR	ISPL		0	29944	P53621	P53621{1203-1217}	0	0	0	A0A3B3IS84;A0A3B3ISC6;A0A3B3IT15;A0A3B3ITI7;P53621;P53621-2	88.38	31.1572	7.03152	50.1375
30190@BeWo+exosT_24-PE4.cmpd.rclb.mgf	91.1	772.681	3	0	0.0037	0	2	DIER	VNIAFNYDMPEDSDTYLHR	VARA	MOD:00719 M9	0	26740	Q13838	Q13838{356-374}	0	0	0	A0A0G2JJZ9;A0A140T9X3;H0Y400;Q13838;Q13838-2;Q5STU3	104.08	32.9224	10.6383	87.8027
9551@BeWo+exosT_24-C1.cmpd.rclb.mgf	38.15	506.24	3	0	0.0018	0	2	WISK	QEYDESGPSIVHR	KCL		0	5845	A5A3E0;P0CG38;P0CG39;P63261	A5A3E0{1060-1072};P0CG38{1060-1072};P0CG39{1023-1035};P63261{360-372}	0	0	0	A0A2R8YFE2;A5A3E0;P0CG38;P0CG39;P60709;P63261;Q6S8J3;Q9BYX7	75.19	26.399	10.7212	63.2663
28639@BeWo+exosT_24-PE1.cmpd.rclb.mgf	90.03	562.946	3	0	-0.0002	1	2	TFSR	SDPTSYAGYIEDLKK	FLKP		0	18751	P54709	P54709{98-112}	0	0	0	C9JA36;C9JXZ1;P54709;P54709-2	73.05	29.7127	10.3872	75.0533
30281@BeWo+exosT_24-PE4.cmpd.rclb.mgf	91.35	663.853	2	0	0	0	2	AKRK	TVTAMDVVYALK	RQGR	MOD:00719 M5	0	29306	P62805	P62805{81-92}	0	0	0	P62805	87.57	26.5201	4.63827	119.255
34896@BeWo+exosT_12-C3.cmpd.rclb.mgf	103.1	895.951	2	0	0.0014	0	2	SLEK	SYELPDGQVITIGNER	FRCP		0	5845	A0A2R8Y793;A5A3E0;P63261;P68032;P68133;Q562R1	A0A2R8Y793{223-238};A5A3E0{939-954};P63261{239-254};P68032{241-256};P68133{241-256};Q562R1{240-255}	0	0	0	A0A2R8Y793;A0A2R8YEA7;A5A3E0;P60709;P62736;P63261;P63267;P63267-2;P68032;P68133;Q562R1;Q6S8J3;Q9BYX7	77.99	29.2975	8.56864	144.994
12070@BeWo+exosT_24-C2.cmpd.rclb.mgf	43.77	381.881	3	0	0.0014	0	2	LRVR	FATHAAALSVR	NLSP		0	545	P23246	P23246{366-376}	0	0	0	P23246;P23246-2	81.19	29.7791	7.67778	51.4244
15432@BeWo+exosT_0-PE1.cmpd.rclb.mgf	53.48	442.591	3	0	0.0028	0	2	KVLR	DNIQGITKPAIR	RLAR		0	29306	P62805	P62805{25-36}	0	0	0	P62805	71.62	27.4142	3.60206	61.4199
12332@BeWo+exosT_12-PE2.cmpd.rclb.mgf	44.48	381.881	3	0	0.0006	0	2	LRVR	FATHAAALSVR	NLSP		0	545	P23246	P23246{366-376}	0	0	0	P23246;P23246-2	79.2	27.6875	6.74473	75.3366
7331@BeWo+exosT_24-C3.cmpd.rclb.mgf	30.02	622.815	2	0	-0.0007	0	2	ICSR	TNQELQEINR	VYKE		0	18411	P07355	P07355{136-145}	0	0	0	A6NMY6;H0YKS4;H0YL33;H0YLE2;H0YM50;H0YMD0;H0YMM1;H0YMU9;H0YN28;H0YN42;H0YN52;H0YNA0;H0YNP5;P07355;P07355-2	81.84	26.2991	3.60206	117.759
24729@BeWo+exosT_24-C2.cmpd.rclb.mgf	77.43	547.319	3	0	0.0023	1	2	RYTK	KVPQVSTPTLVEVSR	NLGK		0	21282	H0YA55;P02768	H0YA55{283-297};P02768{438-452}	0	0	0	A0A087WWT3;A0A0C4DGB6;B7WNR0;C9JKR2;D6RHD5;H0YA55;P02768;P02768-2;P02768-3	83.89	32.0486	10.0132	80.4423
24024@BeWo+exosT_0-C2.cmpd.rclb.mgf	76.6	547.318	3	0	0.001	1	2	RYTK	KVPQVSTPTLVEVSR	NLGK		0	21282	H0YA55;P02768	H0YA55{283-297};P02768{438-452}	0	0	0	A0A087WWT3;A0A0C4DGB6;B7WNR0;C9JKR2;D6RHD5;H0YA55;P02768;P02768-2;P02768-3	74.72	32.525	10.9586	95.575
25031@BeWo+exosT_12-C3.cmpd.rclb.mgf	76.63	917.395	2	0	0.0003	0	2	IWTR	NPDDITNEEYGEFYK	SLTN		0	27210	P07900	P07900{300-314}	0	0	0	P07900;P07900-2	100.13	32.1845	7.25964	136.682
3275@BeWo+exosT_24-PE1.cmpd.rclb.mgf	22.65	579.81	2	0	-0.0002	0	2	DKIK	VAQGVSGAVQDK	GSIH		0	18621	P12268	P12268{439-450}	0	0	0	H0Y4R1;P12268	81.7	24.3643	7.5376	141.163
30757@BeWo+exosT_0-PE3.cmpd.rclb.mgf	94.03	663.851	2	0	-0.0038	0	2	AKRK	TVTAMDVVYALK	RQGR	MOD:00719 M5	0	29306	P62805	P62805{81-92}	0	0	0	P62805	84.91	28.4666	4.33724	117.479
24103@BeWo+exosT_12-C3.cmpd.rclb.mgf	74.1	668.353	2	0	-0.0009	0	2	YPDR	IMNTFSVVPSPK	VSDT	MOD:00719 M2	0	21880	P07437;P68371;Q13509	P07437{163-174};P68371{163-174};Q13509{163-174}	0	0	0	A0A0B4J269;G3V2A3;M0QYM7;M0R042;M0R2D3;P04350;P07437;P68371;Q13509;Q13509-2;Q5JP53;Q5ST81	92.91	31.9073	5.95861	133.061
25971@BeWo+exosT_12-C4.cmpd.rclb.mgf	80.57	791.932	2	0	0.0005	0	2	YIEK	IQPSGGTNINEALLR	AIFI		0	5161	P19823	P19823{380-394}	0	0	0	P19823;Q5T985	72.62	30.6549	6.56864	106.196
14597@BeWo+exosT_24-C1.cmpd.rclb.mgf	51.48	617.825	2	0	-0.0007	0	2	INLK	VAGQDGSVVQFK	IKRH		0	39226	P61956	P61956{22-33}	0	0	0	A8MU27;A8MUA9;P55854;P55854-2;P61956;P61956-2;Q6EEV6	75.94	26.4198	7.92082	141.896
25993@BeWo+exosT_12-PE3.cmpd.rclb.mgf	81.85	594.988	3	0	-0.001	0	2	MAKK	HLEINPDHPIVETLR	QKAE		0	27210	P08238	P08238{625-639}	0	0	0	P08238	84.13	32.0941	12.7959	104.225
45359@BeWo+exosT_24-C4.cmpd.rclb.mgf	131.35	650.671	3	0	0.0029	0	2	TKTR	LQQELDDLLVDLDHQR	QSAC		0	16893	P35579	P35579{1418-1433}	0	0	0	P35579	93.32	30.4263	9.22915	93.8364
32722@BeWo+exosT_12-C1.cmpd.rclb.mgf	98.8	495.802	2	0	-0.0018	0	2	FATR	LSNIFVIGK	GNKP		0	26370	P62701	P62701{222-230}	0	0	0	P62701	73.59	28.6206	4.74473	110.831
15100@BeWo+exosT_0-C1.cmpd.rclb.mgf	51.8	508.294	2	0	0.0009	0	2	RFWK	LVLVGDGGTGK	TTFV		0	15287	P62826	P62826{13-23}	0	0	0	B5MDF5;H0YFC6;J3KQE5;P62826	86	32.2166	2.88606	104.129
40381@BeWo+exosT_12-PE3.cmpd.rclb.mgf	120.28	640.349	2	0	0	0	2	PEVR	QSSFALLGDLTK	ACFI		0	39445	Q92973	Q92973{693-704}	0	0	0	A0A075B780;O14787;O14787-2;Q92973;Q92973-2;Q92973-3	72.42	23.6721	4.85387	96.7858
36676@BeWo+exosT_24-PE3.cmpd.rclb.mgf	107.07	780.904	2	0	-0.0021	0	2	CTPK	VDFPQDQLTALTGR	IQEA		0	27599	P40926	P40926{216-229}	0	0	0	G3XAL0;P40926;P40926-2	71.78	29.022	7.79588	102.722
29663@BeWo+exosT_0-C3.cmpd.rclb.mgf	93.68	418.252	3	0	0.0013	0	2	LSPK	TTISVAHLLAAR	QDLS		0	39667	Q8NCA5	Q8NCA5{261-272}	0	0	0	E9PH82;Q8NCA5	73.12	29.252	3.04096	47.167
4751@BeWo+exosT_24-C2.cmpd.rclb.mgf	24.67	488.729	2	0	0.0005	0	2	GLCK	AGFAGDDAPR	AVFP		0	5845	A0A2R8Y793;A5A3E0;P0CG38;P0CG39;P63261;P68032;P68133	A0A2R8Y793{19-28};A5A3E0{719-728};P0CG38{719-728};P0CG39{682-691};P63261{19-28};P68032{21-30};P68133{21-30}	0	0	0	A0A2R8Y793;A0A2R8YGF8;A5A3E0;A6NL76;B8ZZJ2;C9JFL5;C9JTX5;C9JUM1;C9JZR7;E7EVS6;F6QUT6;F6UVQ4;F8WB63;F8WCH0;G5E9R0;I3L1U9;I3L3I0;I3L3R2;I3L4N8;J3KT65;K7EM38;P0CG38;P0CG39;P60709;P62736;P63261;P63267;P63267-2;P68032;P68133;Q6S8J3	77.24	31.602	2.22185	128.097
22358@BeWo+exosT_24-C3.cmpd.rclb.mgf	69.85	520.947	3	0	0.0007	1	2	IFLR	ELISNSSDALDKIR	YESL		0	27210	P07900	P07900{47-60}	0	0	0	G3V2J8;P07900;P07900-2	85.63	31.5261	8.76955	53.6626
22914@BeWo+exosT_24-PE1.cmpd.rclb.mgf	74.53	725.861	2	0	-0.0029	0	2	EGAR	TTPSVVAFTADGER	LVGM		0	35110	P38646	P38646{86-99}	0	0	0	A0A3B3ITI4;D6RA73;D6RJI2;P38646	73.18	30.6899	5.38722	107.721
54134@BeWo+exosT_24-C2.cmpd.rclb.mgf	157.12	766.435	3	0	0.0052	1	2	PYAR	KELSLLVLLPDDGVELSTVEK	SLTF		0	12094	P50453	P50453{224-244}	0	0	0	P50453	72.76	32.6426	4.82391	109.576
39389@BeWo+exosT_0-PE3.cmpd.rclb.mgf	117.62	919.423	3	0	-0.0033	0	2	TYRR	LLEDGEDFNLGDALDSSNSMQTIQK	TTTR	MOD:00719 M20	0	37329	P05783	P05783{383-407}	0	0	0	P05783	77.11	35.7774	15	109.839
35556@BeWo+exosT_0-C1.cmpd.rclb.mgf	106.3	895.95	2	0	-0.001	0	2	SLEK	SYELPDGQVITIGNER	FRCP		0	5845	A0A2R8Y793;A5A3E0;P63261;P68032;P68133;Q562R1	A0A2R8Y793{223-238};A5A3E0{939-954};P63261{239-254};P68032{241-256};P68133{241-256};Q562R1{240-255}	0	0	0	A0A2R8Y793;A0A2R8YEA7;A5A3E0;P60709;P62736;P63261;P63267;P63267-2;P68032;P68133;Q562R1;Q6S8J3;Q9BYX7	89.89	31.4023	9.67778	138.204
14791@BeWo+exosT_24-PE3.cmpd.rclb.mgf	49.08	442.591	3	0	0.0031	0	2	KVLR	DNIQGITKPAIR	RLAR		0	29306	P62805	P62805{25-36}	0	0	0	P62805	74.76	25.7805	5.74473	57.6645
26463@BeWo+exosT_0-C3.cmpd.rclb.mgf	85.15	509.92	3	0	0.0009	0	2	EFYK	SLTNDWEDHLAVK	HFSV		0	27210	P07900;P08238	P07900{315-327};P08238{307-319}	0	0	0	P07900;P07900-2;P08238	72.68	31.8677	3.65758	48.0264
7347@BeWo+exosT_24-PE3.cmpd.rclb.mgf	29.45	523.778	2	0	0.0008	0	2	GLRK	VIDDTNITR	LQLE		0	37329	P05783	P05783{188-196}	0	0	0	F8VZY9;P05783	74.96	26.8169	4.76955	123.217
7863@BeWo+exosT_0-PE3.cmpd.rclb.mgf	33.55	624.804	2	0	0.0005	0	2	PVTR	VIGSGCNLDSAR	FRYL	MOD:01214 C6	0	7108	P00338;P07195	P00338{158-169};P07195{159-170}	0	0	0	A0A087WUM2;A0A3B3IS95;A0A5F9ZHM4;A8MW50;F5H155;F5H245;F5H5G7;G3XAP5;P00338;P00338-2;P00338-3;P00338-4;P00338-5;P07195;P07864;Q6ZMR3	100.88	32.7454	11.5086	122.62
21315@BeWo+exosT_24-C3.cmpd.rclb.mgf	67.13	839.409	2	0	0.0018	0	2	DAAK	NQLTSNPENTVFDAK	RLIG		0	7913	P11021	P11021{82-96}	0	0	0	P11021	73.65	32.7802	5.60206	126.909
31810@BeWo+exosT_24-C1.cmpd.rclb.mgf	97.27	606.005	3	0	0.0018	1	2	NVMR	IINEPTAAAIAYGLDKR	EGEK		0	7913	P11021	P11021{198-214}	0	0	0	P11021	112.31	38.0693	9.09691	88.7307
381@BeWo+exosT_24-PE2.cmpd.rclb.mgf	12.15	489.213	3	0	0.0003	1	2	VYAK	CDSSPDSAEDVRK	VCQD	MOD:01214 C1	0	28467	P02765	P02765{132-144}	0	0	0	P02765	86.75	30.3288	13.1427	49.2965
25076@BeWo+exosT_0-C2.cmpd.rclb.mgf	79.4	547.318	3	0	0.0015	1	2	RYTK	KVPQVSTPTLVEVSR	NLGK		0	21282	H0YA55;P02768	H0YA55{283-297};P02768{438-452}	0	0	0	A0A087WWT3;A0A0C4DGB6;B7WNR0;C9JKR2;D6RHD5;H0YA55;P02768;P02768-2;P02768-3	75	33.4737	9.67778	92.135
29315@BeWo+exosT_12-PE4.cmpd.rclb.mgf	89.47	580.319	2	0	-0.0005	0	2	DLRK	LAVNMVPFPR	LHFF	MOD:00719 M5	0	21880	P07437;P68371;Q13509;Q13885;Q3ZCM7;Q9BUF5;Q9BVA1;Q9H4B7	P07437{253-262};P68371{253-262};Q13509{253-262};Q13885{253-262};Q3ZCM7{253-262};Q9BUF5{253-262};Q9BVA1{253-262};Q9H4B7{253-262}	0	0	0	A0A075B736;A0A0B4J269;A6NNZ2;K7ESM5;P04350;P07437;P68371;Q13509;Q13509-2;Q13885;Q3ZCM7;Q5JP53;Q5SQY0;Q5ST81;Q9BUF5;Q9BVA1;Q9H4B7	72.42	25.4284	4.18046	122.709
17997@BeWo+exosT_24-PE3.cmpd.rclb.mgf	57.62	611.976	3	0	0.0022	1	2	DAAK	NQLTSNPENTVFDAKR	LIGR		0	7913	P11021	P11021{82-97}	0	0	0	P11021	85.13	34.0177	7.76955	75.3299
43778@BeWo+exosT_24-C2.cmpd.rclb.mgf	128.25	673.875	2	0	-0.0015	0	2	PVDR	LGLQNDLFSLAR	AGII		0	22643	P55786	P55786{616-627}	0	0	0	E9PLK3;P55786;P55786-2	73.75	26.5863	7.72125	123.323
28874@BeWo+exosT_0-C3.cmpd.rclb.mgf	91.58	515.616	3	0	0.0041	1	2	IFLR	ELISNASDALDKIR	YESL		0	27210	P08238;P14625	P08238{42-55};P14625{103-116}	0	0	0	A0A1W2PRR1;F8W026;P08238;P14625;Q96GW1	105.93	30.9292	5.69897	43.5589
29524@BeWo+exosT_12-PE1.cmpd.rclb.mgf	93.52	708.378	2	0	-0.0014	0	2	VSKR	IANLQTDLSDGLR	LIAL		0	23263	P21333	P21333{64-76}	0	0	0	A0A087WWY3;F8WE98;P21333;P21333-2;Q60FE5	87.6	30.3516	8.02687	116.803
23692@BeWo+exosT_12-PE3.cmpd.rclb.mgf	75.72	482.262	2	0	0.0018	0	2	KEVR	QLAEDFLK	DYIH		0	22470	P17844	P17844{288-295}	0	0	0	J3KRZ1;J3KTA4;J3QSF1;P17844;P17844-2	72.55	9.25563	0.886057	74.5088
31609@BeWo+exosT_0-PE2.cmpd.rclb.mgf	95.42	621.857	2	0	-0.0001	0	2	GMTK	ADLINNLGTIAK	SGTK		0	27210	P07900;P08238;Q58FF8	P07900{101-112};P08238{96-107};Q58FF8{96-107}	0	0	0	P07900;P07900-2;P08238;Q14568;Q58FF8	78.59	26.1833	6.39794	128.098
47882@BeWo+exosT_12-PE3.cmpd.rclb.mgf	141.35	656.89	2	0	-0.0017	0	2	YHPR	IASGLGLAWIVGR	VLYA		0	33112	O14880	O14880{85-97}	0	0	0	O14880;Q5VV87;Q5VV89	80.05	30.8682	6.63827	158.614
23047@BeWo+exosT_12-PE4.cmpd.rclb.mgf	72.75	520.947	3	0	0.001	1	2	IFLR	ELISNSSDALDKIR	YESL		0	27210	P07900	P07900{47-60}	0	0	0	G3V2J8;P07900;P07900-2	84.43	33.4308	7.38722	53.1314
23691@BeWo+exosT_24-PE3.cmpd.rclb.mgf	72.65	547.319	3	0	0.0036	1	2	RYTK	KVPQVSTPTLVEVSR	NLGK		0	21282	H0YA55;P02768	H0YA55{283-297};P02768{438-452}	0	0	0	A0A087WWT3;A0A0C4DGB6;B7WNR0;C9JKR2;D6RHD5;H0YA55;P02768;P02768-2;P02768-3	86.4	33.9471	9.50864	86.5349
15637@BeWo+exosT_12-PE4.cmpd.rclb.mgf	53	750.342	2	0	-0.0003	0	2	WISK	QEYDESGPSIVHR	KCL	MOD:00040 Q1	0	5845	A5A3E0;P0CG38;P0CG39;P63261	A5A3E0{1060-1072};P0CG38{1060-1072};P0CG39{1023-1035};P63261{360-372}	0	0	0	A0A2R8YFE2;A5A3E0;P0CG38;P0CG39;P60709;P63261;Q6S8J3;Q9BYX7	83.09	32.1584	12.1871	140.558
17217@BeWo+exosT_24-PE3.cmpd.rclb.mgf	55.52	777.879	2	0	-0.0014	0	2	YSYR	QSSATSSFGGLGGGSVR	FGPG		0	37329	P08727	P08727{8-24}	0	0	0	C9JM50;P08727	77.25	26.5521	9.60206	167.119
56195@BeWo+exosT_24-PE3.cmpd.rclb.mgf	160.75	729.395	2	0	-0.0016	0	2	DEQR	TFFSFPAVVAPFK	CSVL		0	1241	P41250	P41250{603-615}	0	0	0	P41250	79.83	22.6246	6.34679	97.9698
37657@BeWo+exosT_24-PE3.cmpd.rclb.mgf	109.72	1004.45	2	0	0.0036	0	2	PSDK	TIGGGDDSFNTFFSETGAGK	HVPR		0	6196	Q71U36;Q9BQE3	Q71U36{41-60};Q9BQE3{41-60}	0	0	0	A0A1W2PQM2;F5H5D3;F8VQQ4;F8VRK0;F8VRZ4;F8VS66;F8VVB9;F8VWV9;F8VX09;F8VXZ7;F8W0F6;P0DPH7;P0DPH7-2;P0DPH8;P68363;P68363-2;Q6PEY2;Q71U36;Q71U36-2;Q9BQE3	85.52	29.3043	6.4318	125.669
48808@BeWo+exosT_24-PE3.cmpd.rclb.mgf	140.45	653.667	3	0	0.0041	0	2	NWAK	GHYTEGAELVDSVLDVVR	KEAE		0	21880	P07437;P68371;Q13509;Q13885;Q9BVA1	P07437{104-121};P68371{104-121};Q13509{104-121};Q13885{104-121};Q9BVA1{104-121}	0	0	0	A0A0B4J269;G3V2A3;P07437;P68371;Q13509;Q13509-2;Q13885;Q5JP53;Q5ST81;Q9BVA1	77.96	36.3517	15	110.452
34663@BeWo+exosT_0-PE1.cmpd.rclb.mgf	104.7	742.362	2	0	-0.0017	0	2	ALLK	GSFSEQGINEFLR	ELSF		0	3177	Q15084	Q15084{374-386}	0	0	0	Q15084;Q15084-2;Q15084-3;Q15084-4;Q15084-5	77.17	28.869	7.88606	108.114
18759@BeWo+exosT_0-PE3.cmpd.rclb.mgf	62.33	950.976	2	0	-0.0032	0	2	DIVK	GINSSNVENQLQATQAAR	KLLS		0	5503	P52292	P52292{84-101}	0	0	0	J3KS65;J3QLL0;P52292	73.77	26.9117	11.4559	128.395
16573@BeWo+exosT_24-PE3.cmpd.rclb.mgf	53.87	524.775	2	0	-0.0001	0	2	SYAK	NGQDLGVAFK	ISKE		0	31718	Q00839	Q00839{424-433}	0	0	0	A0A1W2PP34;A0A1W2PP35;A0A1W2PPH7;A0A1W2PPL4;A0A1W2PPS1;A0A1W2PQ74;A0A1W2PQL0;A0A1W2PRZ7;A0A1X7SBS1;Q00839;Q00839-2;Q5RI18	72.99	21.719	7.20066	112.817
20978@BeWo+exosT_0-C4.cmpd.rclb.mgf	69.05	739.863	2	0	0.0058	0	2	VTVK	TPAFAESVTEGDVR	WEKD		0	15450	P36957	P36957{75-88}	0	0	0	G3V3F0;G3V5M3;H0YJF9;P36957;Q86SW4	79.65	32.1275	9.52288	149.505
9530@BeWo+exosT_24-C2.cmpd.rclb.mgf	37.17	506.241	3	0	0.0032	0	2	WISK	QEYDESGPSIVHR	KCL		0	5845	A5A3E0;P0CG38;P0CG39;P63261	A5A3E0{1060-1072};P0CG38{1060-1072};P0CG39{1023-1035};P63261{360-372}	0	0	0	A0A2R8YFE2;A5A3E0;P0CG38;P0CG39;P60709;P63261;Q6S8J3;Q9BYX7	91.43	31.9645	12.5528	56.9394
44015@BeWo+exosT_24-PE1.cmpd.rclb.mgf	132.53	590.338	3	0	0.0013	0	2	YFAK	ALESPERPFLAILGGAK	VADK		0	17677	P00558	P00558{200-216}	0	0	0	P00558;P00558-2	90.97	40.1022	10.3768	87.1229
28666@BeWo+exosT_0-C4.cmpd.rclb.mgf	89.37	585.846	2	0	-0.0001	0	2	NKKR	IALTDNALIAR	SLGK		0	35555	P18124	P18124{167-177}	0	0	0	A8MUD9;P18124	98.62	31.4488	5.61979	128.093
25301@BeWo+exosT_12-C4.cmpd.rclb.mgf	78.73	547.319	3	0	0.004	1	2	RYTK	KVPQVSTPTLVEVSR	NLGK		0	21282	H0YA55;P02768	H0YA55{283-297};P02768{438-452}	0	0	0	A0A087WWT3;A0A0C4DGB6;B7WNR0;C9JKR2;D6RHD5;H0YA55;P02768;P02768-2;P02768-3	88.98	32.3786	10.3565	83.7456
24492@BeWo+exosT_24-PE4.cmpd.rclb.mgf	76.05	547.319	3	0	0.0045	1	2	RYTK	KVPQVSTPTLVEVSR	NLGK		0	21282	H0YA55;P02768	H0YA55{283-297};P02768{438-452}	0	0	0	A0A087WWT3;A0A0C4DGB6;B7WNR0;C9JKR2;D6RHD5;H0YA55;P02768;P02768-2;P02768-3	78.49	34.6472	10.5528	100.705
24517@BeWo+exosT_0-C1.cmpd.rclb.mgf	76.52	547.319	3	0	0.0033	1	2	RYTK	KVPQVSTPTLVEVSR	NLGK		0	21282	H0YA55;P02768	H0YA55{283-297};P02768{438-452}	0	0	0	A0A087WWT3;A0A0C4DGB6;B7WNR0;C9JKR2;D6RHD5;H0YA55;P02768;P02768-2;P02768-3	74.95	32.6404	11.7212	79.8654
3570@BeWo+exosT_12-PE2.cmpd.rclb.mgf	21.52	350.235	3	0	0.0008	0	2	PKAK	LKPGAPLKPK	LNPK		0	23263	O75369	O75369{242-251}	0	0	0	E7EN95;O75369;O75369-2;O75369-3;O75369-4;O75369-5;O75369-6;O75369-7;O75369-8;O75369-9	73.29	27.1444	-0.255273	61.2137
37414@BeWo+exosT_0-C1.cmpd.rclb.mgf	111.47	565.333	2	0	-0.0002	0	2	NNIK	QVSDLISVLR	EANQ		0	22470	P17844	P17844{452-461}	0	0	0	J3KTA4;P17844;P17844-2	75.19	15.0803	3.50864	71.3967
28291@BeWo+exosT_24-C3.cmpd.rclb.mgf	85.45	756.426	2	0	0	0	2	YTKK	VPQVSTPTLVEVSR	NLGK		0	21282	H0YA55;P02768	H0YA55{284-297};P02768{439-452}	0	0	0	A0A087WWT3;A0A0C4DGB6;B7WNR0;C9JKR2;D6RHD5;H0YA55;P02768;P02768-2;P02768-3	89.13	27.4467	9.4318	157.281
38872@BeWo+exosT_0-C1.cmpd.rclb.mgf	115.4	510.606	3	0	0.0011	1	2	GGTK	VVLDDKDYFLFR	DGDI		0	16244	P61604	P61604{81-92}	0	0	0	B8ZZ54;P61604	91.18	28.9606	5.55284	53.8402
8356@BeWo+exosT_12-C1.cmpd.rclb.mgf	33.82	624.804	2	0	-0.0004	0	2	PVTR	VIGSGCNLDSAR	FRYL	MOD:01214 C6	0	7108	P00338;P07195	P00338{158-169};P07195{159-170}	0	0	0	A0A087WUM2;A0A3B3IS95;A0A5F9ZHM4;A8MW50;F5H155;F5H245;F5H5G7;G3XAP5;P00338;P00338-2;P00338-3;P00338-4;P00338-5;P07195;P07864;Q6ZMR3	91.4	29.3703	6.72125	133.842
4350@BeWo+exosT_0-PE1.cmpd.rclb.mgf	24.4	488.729	2	0	0.0012	0	2	GLCK	AGFAGDDAPR	AVFP		0	5845	A0A2R8Y793;A5A3E0;P0CG38;P0CG39;P63261;P68032;P68133	A0A2R8Y793{19-28};A5A3E0{719-728};P0CG38{719-728};P0CG39{682-691};P63261{19-28};P68032{21-30};P68133{21-30}	0	0	0	A0A2R8Y793;A0A2R8YGF8;A5A3E0;A6NL76;B8ZZJ2;C9JFL5;C9JTX5;C9JUM1;C9JZR7;E7EVS6;F6QUT6;F6UVQ4;F8WB63;F8WCH0;G5E9R0;I3L1U9;I3L3I0;I3L3R2;I3L4N8;J3KT65;K7EM38;P0CG38;P0CG39;P60709;P62736;P63261;P63267;P63267-2;P68032;P68133;Q6S8J3	77.15	29.2601	2.20761	134.64
30799@BeWo+exosT_12-PE2.cmpd.rclb.mgf	93.62	773.928	2	0	0.0009	0	2	RAAK	VLEQLTGQTPVFSK	ARYT		0	38942	P62913;P62913-2	P62913{39-52};P62913-2{38-51}	0	0	0	P62913;P62913-2;Q5VVC8	76.53	26.0604	8.65758	143.598
11814@BeWo+exosT_24-PE4.cmpd.rclb.mgf	42.52	543.599	3	0	-0.0004	0	2	FGGR	SSGPYGGGGQYFAKPR	NQGG		0	27762	P09651	P09651{337-352}	0	0	0	F8W6I7;H0YH80;P09651;P09651-2;P09651-3	114.06	32.5314	9.76955	60.8321
28729@BeWo+exosT_24-C4.cmpd.rclb.mgf	86.65	412.232	3	0	0.0013	1	2	MVSR	SEIDLFNIRK	EFRK		0	10231	P08758	P08758{277-286}	0	0	0	D6RBE9;D6RBL5;P08758	76.92	24.304	4.69897	55.2212
17181@BeWo+exosT_12-PE3.cmpd.rclb.mgf	58.57	524.775	2	0	-0.0002	0	2	SYAK	NGQDLGVAFK	ISKE		0	31718	Q00839	Q00839{424-433}	0	0	0	A0A1W2PP34;A0A1W2PP35;A0A1W2PPH7;A0A1W2PPL4;A0A1W2PPS1;A0A1W2PQ74;A0A1W2PQL0;A0A1W2PRZ7;A0A1X7SBS1;Q00839;Q00839-2;Q5RI18	85.56	24.8473	8.0655	119.183
23547@BeWo+exosT_12-C1.cmpd.rclb.mgf	74.18	486.241	3	0	0	0	2	LLSK	TPELNLDQFHDK	TPYT		0	2069	P27824	P27824{171-182}	0	0	0	D6RFL1;D6RGY2;H0Y9H1;H0Y9Q7;P27824;P27824-2;P27824-3	79.56	28.6289	11.6021	96.3101
16354@BeWo+exosT_12-C3.cmpd.rclb.mgf	53.58	660.34	2	0	0.0005	0	2	EDLR	AQIFANTVDNAR	IVLQ		0	37329	P05783	P05783{138-149}	0	0	0	F8VZY9;P05783	73.93	31.9609	4.48149	120.459
24679@BeWo+exosT_0-PE3.cmpd.rclb.mgf	77.85	547.319	3	0	0.0042	1	2	RYTK	KVPQVSTPTLVEVSR	NLGK		0	21282	H0YA55;P02768	H0YA55{283-297};P02768{438-452}	0	0	0	A0A087WWT3;A0A0C4DGB6;B7WNR0;C9JKR2;D6RHD5;H0YA55;P02768;P02768-2;P02768-3	71.39	32.5929	10.8239	87.3129
34129@BeWo+exosT_24-C3.cmpd.rclb.mgf	100.97	764.428	2	0	-0.0004	0	2	GKVK	LAAVDATVNQVLASR	YGIR		0	3177	Q15084	Q15084{217-231}	0	0	0	Q15084;Q15084-2;Q15084-3;Q15084-4;Q15084-5	97.48	30.0894	10.4815	157.321
15827@BeWo+exosT_24-PE3.cmpd.rclb.mgf	51.85	660.339	2	0	-0.0008	0	2	EDLR	AQIFANTVDNAR	IVLQ		0	37329	P05783	P05783{138-149}	0	0	0	F8VZY9;P05783	74.46	29.812	5.16115	124.501
21139@BeWo+exosT_12-C4.cmpd.rclb.mgf	67.72	606.313	3	0	0.0005	1	2	QLDR	ISVYYNEATGGKYVPR	AILV		0	21880	P07437	P07437{47-62}	0	0	0	P07437;Q5JP53	72.04	32.8678	11.0223	60.5901
29608@BeWo+exosT_0-C1.cmpd.rclb.mgf	90.03	743.381	2	0	-0.0005	0	2	NFVK	GVVDSDDLPLNVSR	ETLQ		0	27210	P14625	P14625{435-448}	0	0	0	P14625	72.87	32.4144	10.3468	155.407
31050@BeWo+exosT_0-C3.cmpd.rclb.mgf	97.38	975.479	2	0	0.0036	0	2	VNMK	GNDISSGTVLSDYVGSGPPK	GTGL		0	9711	P30086	P30086{94-113}	0	0	0	P30086	89.09	28.4963	11.8539	122.863
34796@BeWo+exosT_24-PE2.cmpd.rclb.mgf	104.02	511.965	3	0	0.0039	0	2	DFGR	LVNLQHLDLLNNK	LVTL		0	17185	Q96AG4	Q96AG4{84-96}	0	0	0	Q96AG4	99.73	27.6779	5.18046	63.9886
24158@BeWo+exosT_0-C3.cmpd.rclb.mgf	78.85	547.319	3	0	0.0028	1	2	RYTK	KVPQVSTPTLVEVSR	NLGK		0	21282	H0YA55;P02768	H0YA55{283-297};P02768{438-452}	0	0	0	A0A087WWT3;A0A0C4DGB6;B7WNR0;C9JKR2;D6RHD5;H0YA55;P02768;P02768-2;P02768-3	86.44	30.7869	11.0605	93.4966
22867@BeWo+exosT_24-PE3.cmpd.rclb.mgf	70.47	854.089	3	0	0.0015	0	2	IGAK	LVQDVANNTNEEAGDGTTTATVLAR	SIAK		0	5443	P10809	P10809{97-121}	0	0	0	C9JL25;E7ESH4;E7EXB4;P10809;P10809-2	78.07	34.2308	15	141.851
14545@BeWo+exosT_0-PE1.cmpd.rclb.mgf	51.07	605.826	2	0	0.0013	0	2	LSLK	LPPNVVEESAR	ASVS		0	20970	P01023	P01023{935-945}	0	0	0	P01023	75.2	24.7827	2.55284	105.475
28631@BeWo+exosT_24-PE3.cmpd.rclb.mgf	85.55	756.426	2	0	0.0003	0	2	YTKK	VPQVSTPTLVEVSR	NLGK		0	21282	H0YA55;P02768	H0YA55{284-297};P02768{439-452}	0	0	0	A0A087WWT3;A0A0C4DGB6;B7WNR0;C9JKR2;D6RHD5;H0YA55;P02768;P02768-2;P02768-3	84.65	29.5041	9.16115	152.937
5655@BeWo+exosT_24-PE1.cmpd.rclb.mgf	28.83	548.937	3	0	-0.0017	1	2	WISK	QEYDESGPSIVHRK	CL		0	5845	A5A3E0;P0CG38;P0CG39;P63261	A5A3E0{1060-1073};P0CG38{1060-1073};P0CG39{1023-1036};P63261{360-373}	0	0	0	A0A2R8YFE2;A5A3E0;P0CG38;P0CG39;P60709;P63261;Q6S8J3;Q9BYX7	75.07	27.6536	7.63827	66.9428
28794@BeWo+exosT_12-C4.cmpd.rclb.mgf	88.15	701.371	2	0	0.0003	0	2	VNKR	IGNLQTDLSDGLR	LIAL		0	23263	O75369	O75369{37-49}	0	0	0	O75369;O75369-2;O75369-3;O75369-4;O75369-5;O75369-6;O75369-8;O75369-9	84.81	29.4625	6.33724	136.527
19065@BeWo+exosT_0-C3.cmpd.rclb.mgf	64.97	638.326	2	0	0	0	2	IFLR	ELISNASDALDK	IRYE		0	27210	P08238;P14625	P08238{42-53};P14625{103-114}	0	0	0	A0A1W2PRR1;F8W026;P08238;P14625;Q96GW1	71.8	23.449	3.284	109.527
14145@BeWo+exosT_12-PE3.cmpd.rclb.mgf	50.35	651.324	2	0	0.0018	0	2	QLDR	ISVYYNEATGGK	YVPR		0	21880	P07437	P07437{47-58}	0	0	0	P07437;Q5JP53	77.88	26.1184	4.4318	120.202
19605@BeWo+exosT_24-C1.cmpd.rclb.mgf	64.98	568.309	2	0	-0.0008	0	2	LGCR	QFVTATDVVR	GNPK		0	31658	P13796	P13796{348-357}	0	0	0	P13796	79.58	11.8982	4.07572	92.1401
25782@BeWo+exosT_24-PE2.cmpd.rclb.mgf	80.13	660.351	2	0	-0.0014	0	2	VLPK	AGALNSNDAFVLK	TPSA		0	33597	P06396-2	P06396-2{534-546}	0	0	0	A0A0A0MS51;A0A0A0MT01;P06396;P06396-2;P06396-3;P06396-4	71.87	29.4207	7	101.099
38992@BeWo+exosT_0-PE1.cmpd.rclb.mgf	116.67	727.423	2	0	-0.0006	0	2	AGIR	EVTINQSLLAPLR	LDAD		0	25654	P08729	P08729{65-77}	0	0	0	P08729	81.55	27.1187	3.5376	118.392
23122@BeWo+exosT_0-C1.cmpd.rclb.mgf	72.9	599.838	2	0	0.0001	0	2	AKRK	ASGPPVSELITK	AVAA		0	20384	P10412	P10412{35-46}	0	0	0	P10412;P16402;P16403	75.63	23.4216	7.27572	117.828
9055@BeWo+exosT_24-PE4.cmpd.rclb.mgf	35.3	576.306	2	0	-0.0015	0	2	LNEK	VNTPTTTVYR	CGPL		0	19772	P26639	P26639{244-253}	0	0	0	P26639;P26639-2	76.15	26.4898	2.40894	87.3886
21396@BeWo+exosT_24-C2.cmpd.rclb.mgf	68.67	573.634	3	0	0.0035	0	2	ICRR	NLDIERPTYTNLNR	LISQ		0	6196	P68366;Q71U36;Q9BQE3	P68366{216-229};Q71U36{216-229};Q9BQE3{216-229}	0	0	0	C9J2C0;C9JDS9;F5H5D3;F8VQQ4;F8VVB9;P0DPH7;P0DPH7-2;P0DPH8;P68363;P68366;P68366-2;Q6PEY2;Q71U36;Q71U36-2;Q9BQE3;Q9NY65;Q9NY65-2	72.84	35.8858	4.61979	73.3406
37134@BeWo+exosT_24-PE4.cmpd.rclb.mgf	109.68	1004.45	2	0	0.0042	0	2	PSDK	TIGGGDDSFNTFFSETGAGK	HVPR		0	6196	Q71U36;Q9BQE3	Q71U36{41-60};Q9BQE3{41-60}	0	0	0	A0A1W2PQM2;F5H5D3;F8VQQ4;F8VRK0;F8VRZ4;F8VS66;F8VVB9;F8VWV9;F8VX09;F8VXZ7;F8W0F6;P0DPH7;P0DPH7-2;P0DPH8;P68363;P68363-2;Q6PEY2;Q71U36;Q71U36-2;Q9BQE3	81.87	31.9355	10.4559	156.948
15488@BeWo+exosT_12-C1.cmpd.rclb.mgf	52.7	594.832	2	0	-0.0025	0	2	INSR	VLVDQTTGLSR	GVAF		0	6721	Q15717	Q15717{137-147}	0	0	0	Q15717;Q15717-2	72.38	29.4216	4.67778	95.703
35381@BeWo+exosT_24-C1.cmpd.rclb.mgf	106.77	895.95	2	0	-0.0001	0	2	SLEK	SYELPDGQVITIGNER	FRCP		0	5845	A0A2R8Y793;A5A3E0;P63261;P68032;P68133;Q562R1	A0A2R8Y793{223-238};A5A3E0{939-954};P63261{239-254};P68032{241-256};P68133{241-256};Q562R1{240-255}	0	0	0	A0A2R8Y793;A0A2R8YEA7;A5A3E0;P60709;P62736;P63261;P63267;P63267-2;P68032;P68133;Q562R1;Q6S8J3;Q9BYX7	72.33	35.4644	10.3468	151.53
29444@BeWo+exosT_12-C4.cmpd.rclb.mgf	89.88	743.381	2	0	-0.0004	0	2	NFVK	GVVDSDDLPLNVSR	ETLQ		0	27210	P14625	P14625{435-448}	0	0	0	P14625	77.32	27.6813	7.88606	134.813
29199@BeWo+exosT_12-PE1.cmpd.rclb.mgf	92.65	580.319	2	0	0.0014	0	2	DLRK	LAVNMVPFPR	LHFF	MOD:00719 M5	0	21880	P07437;P68371;Q13509;Q13885;Q3ZCM7;Q9BUF5;Q9BVA1;Q9H4B7	P07437{253-262};P68371{253-262};Q13509{253-262};Q13885{253-262};Q3ZCM7{253-262};Q9BUF5{253-262};Q9BVA1{253-262};Q9H4B7{253-262}	0	0	0	A0A075B736;A0A0B4J269;A6NNZ2;K7ESM5;P04350;P07437;P68371;Q13509;Q13509-2;Q13885;Q3ZCM7;Q5JP53;Q5SQY0;Q5ST81;Q9BUF5;Q9BVA1;Q9H4B7	75.2	25.4351	4.74473	130.64
18372@BeWo+exosT_24-C1.cmpd.rclb.mgf	61.63	552.942	3	0	0.0029	0	2	KAAR	EALLSSAVDHGSDEVK	FRQD		0	18428	P78371	P78371{139-154}	0	0	0	F5GWF6;F8VQ14;P78371;P78371-2	77.35	29.2147	11.8239	47.4112
18717@BeWo+exosT_0-C3.cmpd.rclb.mgf	64.02	744.869	2	0	0.0015	0	2	VVGR	AGTGVDNVDLEAATR	KGIL		0	34479	O43175	O43175{76-90}	0	0	0	A0A286YER3;A0A286YF22;A0A286YFA2;A0A286YFB2;A0A286YFC8;A0A286YFL2;A0A286YFM8;A0A2C9F2M7;O43175	79.98	26.8178	7.65758	151.39
4812@BeWo+exosT_12-C4.cmpd.rclb.mgf	24.45	488.729	2	0	0.001	0	2	GLCK	AGFAGDDAPR	AVFP		0	5845	A0A2R8Y793;A5A3E0;P0CG38;P0CG39;P63261;P68032;P68133	A0A2R8Y793{19-28};A5A3E0{719-728};P0CG38{719-728};P0CG39{682-691};P63261{19-28};P68032{21-30};P68133{21-30}	0	0	0	A0A2R8Y793;A0A2R8YGF8;A5A3E0;A6NL76;B8ZZJ2;C9JFL5;C9JTX5;C9JUM1;C9JZR7;E7EVS6;F6QUT6;F6UVQ4;F8WB63;F8WCH0;G5E9R0;I3L1U9;I3L3I0;I3L3R2;I3L4N8;J3KT65;K7EM38;P0CG38;P0CG39;P60709;P62736;P63261;P63267;P63267-2;P68032;P68133;Q6S8J3	77.3	30.8544	2.4437	130.672
11496@BeWo+exosT_24-PE3.cmpd.rclb.mgf	40.28	629.326	2	0	-0.0005	0	2	NIAK	VDVTEQPGLSGR	FIIT		0	10094	Q9H3N1	Q9H3N1{83-94}	0	0	0	G3V448;Q9H3N1	74.4	29.6725	6.5376	106.743
8023@BeWo+exosT_24-PE1.cmpd.rclb.mgf	34.97	523.779	2	0	0.0014	0	2	GLRK	VIDDTNITR	LQLE		0	37329	P05783	P05783{188-196}	0	0	0	F8VZY9;P05783	71.61	19.3565	3.95861	127.066
4741@BeWo+exosT_0-PE2.cmpd.rclb.mgf	24.47	643.87	2	0	-0.0004	2	2	INQK	LKDDEVAQLKK	SADT		0	7108	P07195	P07195{309-319}	0	0	0	A0A5F9ZHM4;P07195	71.97	28.1419	5.50864	146.725
21286@BeWo+exosT_24-C1.cmpd.rclb.mgf	69.43	625.817	2	0	0.0002	0	2	STVK	TGEEVGFVVDAK	TAGK		0	23263	O75369	O75369{1630-1641}	0	0	0	E7EN95;O75369;O75369-2;O75369-3;O75369-4;O75369-5;O75369-6;O75369-7;O75369-8;O75369-9	74.16	28.8577	5.92082	156.996
48248@BeWo+exosT_12-C4.cmpd.rclb.mgf	141.3	567.552	4	0	-0.0005	2	2	TLAR	TDLEMQIEGLKEELAYLKK	NHEE	MOD:00719 M5	0	37329	P08727	P08727{198-216}	0	0	0	C9JM50;K7EMS3;P08727	73.02	34.6435		63.7013
7528@BeWo+exosT_0-C3.cmpd.rclb.mgf	34.22	622.816	2	0	0.0016	0	2	ICSR	TNQELQEINR	VYKE		0	18411	P07355	P07355{136-145}	0	0	0	A6NMY6;H0YKS4;H0YL33;H0YLE2;H0YM50;H0YMD0;H0YMM1;H0YMU9;H0YN28;H0YN42;H0YN52;H0YNA0;H0YNP5;P07355;P07355-2	71.22	25.9433	6.37675	114.347
9660@BeWo+exosT_0-PE2.cmpd.rclb.mgf	37.27	514.764	2	0	-0.0005	0	2	NNVK	TAVCDIPPR	GLKM	MOD:01214 C4	0	21880	P07437;P68371;Q13885;Q3ZCM7;Q9BVA1	P07437{351-359};P68371{351-359};Q13885{351-359};Q3ZCM7{351-359};Q9BVA1{351-359}	0	0	0	A0A075B736;A6NNZ2;P04350;P07437;P68371;Q13885;Q3ZCM7;Q5JP53;Q5SQY0;Q5ST81;Q9BVA1	71.54	20.5403	4.09691	113.052
25869@BeWo+exosT_24-PE1.cmpd.rclb.mgf	82.55	486.79	2	0	-0.0011	0	2	SLAR	AALQELLSK	GLIK		0	13856	P62851	P62851{86-94}	0	0	0	P62851	73.84	25.3198	3.40894	123.712
16207@BeWo+exosT_24-C4.cmpd.rclb.mgf	53.78	605.82	2	0	0.0009	0	2	VRAR	VLQSFTVDSSK	AGLA		0	23263	O75369	O75369{1439-1449}	0	0	0	E7EN95;O75369;O75369-2;O75369-3;O75369-4;O75369-5;O75369-6;O75369-7;O75369-8;O75369-9	78.23	27.5129	1.76955	112.028
27526@BeWo+exosT_0-C1.cmpd.rclb.mgf	84.53	494.938	3	0	0.0005	1	2	AKRK	TVTAMDVVYALKR	QGRT	MOD:00719 M5	0	29306	P62805	P62805{81-93}	0	0	0	P62805	78.12	26.2357	4.50864	52.1299
40364@BeWo+exosT_24-PE2.cmpd.rclb.mgf	119.08	658.901	2	0	-0.0004	0	2	MNSR	VFIGNLNTLVVK	KSDV		0	18470	P07910	P07910{18-29}	0	0	0	A0A0G2JNQ3;A0A0G2JPF8;B2R5W2;B2RXH8;B4DSU6;B4DY08;B7ZW38;G3V251;G3V2H6;G3V2Q1;G3V3K6;G3V4C1;G3V4M8;G3V4W0;G3V555;G3V575;G3V576;G3V5X6;O60812;P07910;P07910-2;P07910-3;P07910-4;P0DMR1	73.54	29.9695	4.284	120.074
14362@BeWo+exosT_0-C1.cmpd.rclb.mgf	49.82	651.324	2	0	0.0034	0	2	QLDR	ISVYYNEATGGK	YVPR		0	21880	P07437	P07437{47-58}	0	0	0	P07437;Q5JP53	77.75	29.7559	5.5376	111.712
26909@BeWo+exosT_12-C1.cmpd.rclb.mgf	83.13	594.989	3	0	-0.0002	0	2	MAKK	HLEINPDHPIVETLR	QKAE		0	27210	P08238	P08238{625-639}	0	0	0	P08238	72.78	30.2394	11.1367	110.794
33154@BeWo+exosT_24-C1.cmpd.rclb.mgf	100.8	757.397	2	0	0.0001	0	2	RFIR	GVVDSEDIPLNLSR	ELLQ		0	27659	Q12931	Q12931{389-402}	0	0	0	I3L0K7;I3L239;Q12931;Q12931-2	83.28	32.9676	6.12494	153.769
34876@BeWo+exosT_0-C4.cmpd.rclb.mgf	106.3	830.452	2	0	-0.0005	0	2	NVLR	IINEPTAAAIAYGLDK			0	7913	P11021;P11142;P54652	P11021{198-213};P11142{172-187};P54652{173-188}	0	0	0	E9PI65;E9PKE3;E9PLF4;E9PN89;P11021;P11142;P11142-2;P34931;P54652;Q53FA3	84.53	25.9452	10.0506	128.347
41338@BeWo+exosT_12-C3.cmpd.rclb.mgf	120.7	730.904	2	0	0.0003	0	2	AGGK	ILTFDQLALDSPK	GCGT		0	18566	Q07020	Q07020{120-132}	0	0	0	F8VUA6;G3V203;H0YHA7;J3QQ67;Q07020;Q07020-2	94.73	28.9924	5.48149	117.267
32772@BeWo+exosT_24-C4.cmpd.rclb.mgf	97.37	757.399	2	0	0.0032	0	2	RFIR	GVVDSEDIPLNLSR	ELLQ		0	27659	Q12931	Q12931{389-402}	0	0	0	I3L0K7;I3L239;Q12931;Q12931-2	89.42	35.4331	7.4437	159.622
8173@BeWo+exosT_24-C2.cmpd.rclb.mgf	33.58	784.87	2	0	0.0011	0	2	YHFK	VDNDENEHQLSLR	TVSL		0	13110	P06748	P06748{33-45}	0	0	0	E5RGW4;P06748;P06748-2;P06748-3	91.82	28.2211	10.1135	136.819
22938@BeWo+exosT_0-C3.cmpd.rclb.mgf	75.25	468.915	3	0	0.0015	0	2	ETSK	YYVTIIDAPGHR	DFIK		0	11907	P68104	P68104{85-96}	0	0	0	A0A087WV01;A0A087WVQ9;A6PW80;P68104;P68104-2;Q5JR01;Q5VTE0	71.36	30.6281	8.06048	54.7043
36625@BeWo+exosT_12-C2.cmpd.rclb.mgf	110.23	552.332	2	0	-0.0013	0	2	FQRR	ILVATNLFGR	GMDI		0	26740	O00148;Q13838	O00148{339-348};Q13838{340-349}	0	0	0	A0A0G2JJZ9;A0A140T9X3;H0Y400;O00148;Q13838;Q13838-2;Q5STU3	78.63	23.3709	2.05552	107.164
15580@BeWo+exosT_0-PE2.cmpd.rclb.mgf	52.8	750.343	2	0	0.0007	0	2	WISK	QEYDESGPSIVHR	KCL	MOD:00040 Q1	0	5845	A5A3E0;P0CG38;P0CG39;P63261	A5A3E0{1060-1072};P0CG38{1060-1072};P0CG39{1023-1035};P63261{360-372}	0	0	0	A0A2R8YFE2;A5A3E0;P0CG38;P0CG39;P60709;P63261;Q6S8J3;Q9BYX7	71.18	32.5435	12.7959	143.441
1827@BeWo+exosT_0-C1.cmpd.rclb.mgf	16.92	669.268	2	0	0.0007	0	2	VYAK	CDSSPDSAEDVR	KVCQ	MOD:01214 C1	0	28467	P02765	P02765{132-143}	0	0	0	P02765	76.11	28.6823	3.74473	150.283
29967@BeWo+exosT_12-PE1.cmpd.rclb.mgf	94.73	438.587	3	0	-0.0013	1	2	KSGK	LKVPEWVDTVK	LAKH		0	24846	P39019	P39019{28-38}	0	0	0	M0QYF7;M0R140;M0R2L9;P39019	74.41	25.8873	5.85387	75.6957
29192@BeWo+exosT_24-PE1.cmpd.rclb.mgf	91.5	657.875	2	0	-0.0001	0	2	GQTR	EHALLAYTLGVK	QLIV		0	11907	P68104;Q05639	P68104{135-146};Q05639{135-146}	0	0	0	A0A087WV01;A0A2R8Y488;A0A2R8Y660;A0A2U3TZH3;P68104;Q05639;Q5VTE0	75.47	27.524	11.699	156.281
39282@BeWo+exosT_12-PE4.cmpd.rclb.mgf	116.6	727.422	2	0	-0.0009	0	2	AGIR	EVTINQSLLAPLR	LDAD		0	25654	P08729	P08729{65-77}	0	0	0	P08729	73.45	32.7898	4.00436	115.17
14909@BeWo+exosT_24-PE4.cmpd.rclb.mgf	50.77	442.591	3	0	0.0027	0	2	KVLR	DNIQGITKPAIR	RLAR		0	29306	P62805	P62805{25-36}	0	0	0	P62805	71.81	27.674	3.61979	61.8944
20958@BeWo+exosT_24-C4.cmpd.rclb.mgf	66.35	739.863	2	0	0.006	0	2	VTVK	TPAFAESVTEGDVR	WEKD		0	15450	P36957	P36957{75-88}	0	0	0	G3V3F0;G3V5M3;H0YJF9;P36957;Q86SW4	80.94	29.1828	9.48149	150.637
2017@BeWo+exosT_12-PE2.cmpd.rclb.mgf	17.03	573.797	2	0	-0.0002	0	2	MSSK	TASTNNIAQAR	RTVQ		0	3280	Q9UBI6	Q9UBI6{5-15}	0	0	0	Q9UBI6	77.32	20.5226	6	108.042
13307@BeWo+exosT_24-PE4.cmpd.rclb.mgf	46.42	669.31	2	0	0.003	0	2	INPK	DNNQFASASLDR	TIKV		0	23735	P35606	P35606{154-165}	0	0	0	D6R997;P35606;P35606-2	74.49	27.5248	7.4318	103.679
19748@BeWo+exosT_12-C3.cmpd.rclb.mgf	62.65	590.815	2	0	-0.0001	0	2	GVKR	ISGLIYEETR	GVLK		0	29306	P62805	P62805{47-56}	0	0	0	P62805	72.81	30.3942	3.14267	123.778
25653@BeWo+exosT_12-PE3.cmpd.rclb.mgf	80.93	532.784	2	0	-0.0033	0	2	RLIK	LSVEGFAVDK	MAGE		0	22643	P55786	P55786{854-863}	0	0	0	E9PLK3;P55786;P55786-2	71.77	27.359	4.09691	109.694
28000@BeWo+exosT_24-C1.cmpd.rclb.mgf	87.15	514.985	3	0	0.0033	0	2	MNGR	IVATKPLYVALAQR	KEER		0	35785	P11940	P11940{357-370}	0	0	0	A0A087WTT1;E7EQV3;E7ERJ7;H0YAR2;H0YB86;P11940;P11940-2;Q9H361	81.48	33.9999	8.79588	67.7267
4914@BeWo+exosT_0-C1.cmpd.rclb.mgf	25.17	493.767	2	0	-0.0006	0	2	ARKK	LLADQAEAR	RSKT		0	8191	P84098	P84098{154-162}	0	0	0	J3KTE4;J3QR09;P84098	81.07	25.4608	6.4318	121.61
43483@BeWo+exosT_0-C2.cmpd.rclb.mgf	129.28	673.875	2	0	-0.0011	0	2	PVDR	LGLQNDLFSLAR	AGII		0	22643	P55786	P55786{616-627}	0	0	0	E9PLK3;P55786;P55786-2	73.55	26.03	7.23657	125.885
31566@BeWo+exosT_0-PE4.cmpd.rclb.mgf	96.78	493.282	3	0	0.0012	0	2	LLKR	LPNNHIGISFIPR	EVGE		0	23263	O75369	O75369{1957-1969}	0	0	0	E7EN95;O75369;O75369-2;O75369-3;O75369-4;O75369-5;O75369-6;O75369-7;O75369-8;O75369-9	72.88	25.1525	7.20066	67.8778
17407@BeWo+exosT_12-C1.cmpd.rclb.mgf	57.88	595.822	2	0	-0.0011	0	2	PVAK	IDATSASVLASR	FDVS		0	24229	P13667	P13667{120-131}	0	0	0	A0A499FI48;P13667	86.39	30.0322	6.79588	135.163
30511@BeWo+exosT_12-C2.cmpd.rclb.mgf	93.47	625.344	2	0	0.0003	0	2	DIHR	AFQSLLTEVNK	AGTQ		0	12094	P50453	P50453{69-79}	0	0	0	P50453	71.86	25.7519	3.82391	102.247
19413@BeWo+exosT_24-C3.cmpd.rclb.mgf	62.08	590.815	2	0	0.0007	0	2	GVKR	ISGLIYEETR	GVLK		0	29306	P62805	P62805{47-56}	0	0	0	P62805	73.07	30.4969	3.22915	124.772
4712@BeWo+exosT_12-C4.cmpd.rclb.mgf	24.2	488.729	2	0	0.0007	0	2	GLCK	AGFAGDDAPR	AVFP		0	5845	A0A2R8Y793;A5A3E0;P0CG38;P0CG39;P63261;P68032;P68133	A0A2R8Y793{19-28};A5A3E0{719-728};P0CG38{719-728};P0CG39{682-691};P63261{19-28};P68032{21-30};P68133{21-30}	0	0	0	A0A2R8Y793;A0A2R8YGF8;A5A3E0;A6NL76;B8ZZJ2;C9JFL5;C9JTX5;C9JUM1;C9JZR7;E7EVS6;F6QUT6;F6UVQ4;F8WB63;F8WCH0;G5E9R0;I3L1U9;I3L3I0;I3L3R2;I3L4N8;J3KT65;K7EM38;P0CG38;P0CG39;P60709;P62736;P63261;P63267;P63267-2;P68032;P68133;Q6S8J3	73.03	28.7148	2.13668	124.056
31646@BeWo+exosT_0-PE1.cmpd.rclb.mgf	96.45	663.852	2	0	-0.0011	0	2	AKRK	TVTAMDVVYALK	RQGR	MOD:00719 M5	0	29306	P62805	P62805{81-92}	0	0	0	P62805	73.58	20.8906	5.02687	107.592
35782@BeWo+exosT_12-PE3.cmpd.rclb.mgf	107.92	483.278	3	0	0.0013	1	2	MPRK	IEEIKDFLLTAR	RKDA		0	20433	P63173	P63173{5-16}	0	0	0	J3KSP2;J3KT73;J3QL01;P63173	72.29	23.7245	7.92082	88.2978
42631@BeWo+exosT_0-PE3.cmpd.rclb.mgf	126.68	640.363	3	0	0.0016	0	2	SEKK	ISSIQSIVPALEIANAHR	KPLV		0	5443	P10809	P10809{251-268}	0	0	0	P10809	84.05	28.8785	11.0655	104.75
38725@BeWo+exosT_24-PE1.cmpd.rclb.mgf	118.12	529.816	2	0	-0.0005	0	2	TRTR	IEGLLAAFPK	LMNT		0	3244	P48444	P48444{29-38}	0	0	0	B0YIW6;E9PK34;P48444;Q6P1Q5	76.27	26.5141	2.95861	96.3649
12313@BeWo+exosT_24-C3.cmpd.rclb.mgf	43.05	552.794	2	0	0.0009	0	2	VAVR	SAYGGPVGAGIR	EVTI		0	25654	P08729	P08729{53-64}	0	0	0	P08729	73.53	24.2885	2.88606	141.723
6725@BeWo+exosT_12-C1.cmpd.rclb.mgf	29.53	567.786	2	0	-0.0003	0	2	DLVK	VTLTSEEEAR	LKKS		0	7108	P00338	P00338{306-315}	0	0	0	P00338;P00338-3;P00338-4	71.47	26.9089	2.0655	99.7731
20476@BeWo+exosT_12-PE1.cmpd.rclb.mgf	69.27	586.32	2	0	-0.0003	0	2	AETK	LAEAQIEELR	QKTQ		0	11958	Q9NR28	Q9NR28{208-217}	0	0	0	Q9NR28;Q9NR28-2;Q9NR28-3	75.62	25.2543	2.1549	98.1142
45835@BeWo+exosT_12-C3.cmpd.rclb.mgf	133.77	807.455	2	0	0	0	2	ENGK	LVINGNPITIFQER	DPSK		0	13516	P04406	P04406{67-80}	0	0	0	P04406;P04406-2	75.74	26.8887	8.52288	125.323
29703@BeWo+exosT_0-C2.cmpd.rclb.mgf	91.85	652.029	3	0	0.0056	0	2	NELR	VAPEEHPVLLTEAPLNPK	ANRE		0	5845	A0A2R8Y793;P63261	A0A2R8Y793{96-113};P63261{96-113}	0	0	0	A0A2R8Y793;A0A2R8YGF8;E7EVS6;G5E9R0;I3L1U9;I3L3I0;I3L3R2;I3L4N8;J3KT65;K7EM38;P60709;P63261	76.62	30.1447	8.49485	77.8003
20983@BeWo+exosT_12-C3.cmpd.rclb.mgf	65.92	617.307	2	0	0.0004	0	2	LLSR	LCQDLGPGAFR	LAAR	MOD:01214 C2	0	12099	P08697	P08697{151-161}	0	0	0	A0A0G2JPA8;A0A0J9YY65;C9JMH6;P08697;P08697-2	76.79	30.0739	6.05552	128.117
25763@BeWo+exosT_12-C4.cmpd.rclb.mgf	80	547.319	3	0	0.003	1	2	RYTK	KVPQVSTPTLVEVSR	NLGK		0	21282	H0YA55;P02768	H0YA55{283-297};P02768{438-452}	0	0	0	A0A087WWT3;A0A0C4DGB6;B7WNR0;C9JKR2;D6RHD5;H0YA55;P02768;P02768-2;P02768-3	74.99	32.0938	10.041	85.5068
44797@BeWo+exosT_24-PE2.cmpd.rclb.mgf	131.08	830.453	2	0	0.0017	0	2	QQYR	ALTVPELTQQVFDAK	NMMA		0	21880	P07437	P07437{283-297}	0	0	0	P07437;Q5JP53;Q5ST81	72.98	26.8399	6.21467	104.966
33913@BeWo+exosT_24-C2.cmpd.rclb.mgf	101.68	713.883	2	0	-0.0007	0	2	KAGR	LGSTVFVANLDYK	VGWK		0	9020	P52272	P52272{202-214}	0	0	0	A0A087X0X3;M0QYQ7;M0R019;M0R2T0;P52272;P52272-2	76.25	27.2987	7.27572	132.665
29879@BeWo+exosT_12-PE2.cmpd.rclb.mgf	91.13	787.06	3	0	0.0027	1	2	VDIR	KDLYANTVLSGGTTMYPGIADR	MQKE	MOD:00719 M15	0	5845	A0A2R8Y793;P63261	A0A2R8Y793{275-296};P63261{291-312}	0	0	0	A0A2R8Y793;P60709;P63261	72.06	39.5072	15	128.265
28979@BeWo+exosT_0-PE4.cmpd.rclb.mgf	89.87	765.901	2	0	0	0	2	MAFR	VPTANVSVVDLTCR	LEKP	MOD:01214 C13	0	13516	P04406	P04406{235-248}	0	0	0	E7EUT5;P04406;P04406-2	96.37	34.0117	11.0223	156.832
35098@BeWo+exosT_0-C3.cmpd.rclb.mgf	108.35	895.95	2	0	-0.0004	0	2	SLEK	SYELPDGQVITIGNER	FRCP		0	5845	A0A2R8Y793;A5A3E0;P63261;P68032;P68133;Q562R1	A0A2R8Y793{223-238};A5A3E0{939-954};P63261{239-254};P68032{241-256};P68133{241-256};Q562R1{240-255}	0	0	0	A0A2R8Y793;A0A2R8YEA7;A5A3E0;P60709;P62736;P63261;P63267;P63267-2;P68032;P68133;Q562R1;Q6S8J3;Q9BYX7	94.99	30.1615	10.3768	138.405
35046@BeWo+exosT_24-C2.cmpd.rclb.mgf	104.82	895.95	2	0	0.0007	0	2	SLEK	SYELPDGQVITIGNER	FRCP		0	5845	A0A2R8Y793;A5A3E0;P63261;P68032;P68133;Q562R1	A0A2R8Y793{223-238};A5A3E0{939-954};P63261{239-254};P68032{241-256};P68133{241-256};Q562R1{240-255}	0	0	0	A0A2R8Y793;A0A2R8YEA7;A5A3E0;P60709;P62736;P63261;P63267;P63267-2;P68032;P68133;Q562R1;Q6S8J3;Q9BYX7	82.73	34.5992	12.2676	145.2
36287@BeWo+exosT_0-PE3.cmpd.rclb.mgf	109.33	471.943	3	0	0.0041	0	2	INIR	VLDPFTIKPLDR	KLIL		0	33069	P29401	P29401{531-542}	0	0	0	A0A0B4J1R6;P29401;P29401-2	75.62	27.7043	4.20761	36.5498
25403@BeWo+exosT_0-PE1.cmpd.rclb.mgf	79.82	547.319	3	0	0.0016	1	2	RYTK	KVPQVSTPTLVEVSR	NLGK		0	21282	H0YA55;P02768	H0YA55{283-297};P02768{438-452}	0	0	0	A0A087WWT3;A0A0C4DGB6;B7WNR0;C9JKR2;D6RHD5;H0YA55;P02768;P02768-2;P02768-3	78.23	33.8384	11.5528	82.9174
4669@BeWo+exosT_24-PE4.cmpd.rclb.mgf	23.82	466.241	2	0	-0.0004	0	2	KTPK	GPSSVEDIK	AKMQ		0	13110	P06748	P06748{240-248}	0	0	0	P06748;P06748-2;P06748-3	74.45	25.2833	3.22915	126.46
37484@BeWo+exosT_0-C3.cmpd.rclb.mgf	114.98	627.383	2	0	0.0001	0	2	LAKK	GLTPSQIGVILR	DSHG		0	2187	P62277	P62277{44-55}	0	0	0	J3KMX5;P62277	76.9	30.1416	3.5376	103.87
29202@BeWo+exosT_24-PE3.cmpd.rclb.mgf	87.08	715.896	2	0	-0.0007	0	2	SRIR	IDSLSAQLSQLQK	QLAA		0	1117	P02545	P02545{299-311}	0	0	0	P02545;P02545-2;P02545-3;P02545-4;P02545-5;P02545-6;Q3BDU5;Q5TCI8	72.21	28.0333	4.03621	128.775
39430@BeWo+exosT_24-PE2.cmpd.rclb.mgf	116.57	857.959	2	0	-0.0018	0	2	AAGK	SSGPTSLFAVTVAPPGAR	QGQQ		0	31718	Q00839	Q00839{187-204}	0	0	0	A0A1W2PP22;A0A1W2PP35;A0A1W2PPS1;A0A1X7SBS1;Q00839;Q00839-2	78.97	25.6421	5.48149	116.448
18969@BeWo+exosT_0-PE4.cmpd.rclb.mgf	63.47	638.326	2	0	0.0013	0	2	IFLR	ELISNASDALDK	IRYE		0	27210	P08238;P14625	P08238{42-53};P14625{103-114}	0	0	0	A0A1W2PRR1;F8W026;P08238;P14625;Q96GW1	76.86	23.2513	3.284	105.209
36010@BeWo+exosT_24-C4.cmpd.rclb.mgf	106.08	713.367	2	0	-0.0008	0	2	DPSR	YISPDQLADLYK	SFIK		0	31166	P06733	P06733{270-281}	0	0	0	A0A2R8Y6G6;P06733;P06733-2	74.84	29.9751	6.58503	114.294
1165@BeWo+exosT_24-PE4.cmpd.rclb.mgf	14.37	687.324	2	0	-0.0014	0	2	NIYR	NPQNSSQSADGLR	CAVS		0	27646	P0DN76	P0DN76{54-66}	0	0	0	P0DN76;Q01081	82.39	29.0314	10	125.284
30472@BeWo+exosT_12-C4.cmpd.rclb.mgf	92.62	837.377	2	0	0.0063	0	2	RIKK	AGSGNYSGDISDDLFR	FAFE		0	2525	P05108	P05108{189-204}	0	0	0	C9JPU9;E7EPP8;H3BSZ1;P05108;P05108-2	83.92	29.1683	9.95861	99.9173
26530@BeWo+exosT_24-PE3.cmpd.rclb.mgf	80.13	655.377	2	0	-0.0013	0	2	NEYR	VPELNVQNGVLK	SLSF		0	3620	O75533	O75533{1138-1149}	0	0	0	H7C341;O75533	74.91	28.958	4.35655	159.215
19669@BeWo+exosT_24-PE3.cmpd.rclb.mgf	62.05	508.293	2	0	-0.0003	0	2	VVPK	DVNAAIATIK	TKRT		0	6196	Q71U36;Q9BQE3	Q71U36{327-336};Q9BQE3{327-336}	0	0	0	A0A1W2PQM2;F5H5D3;P0DPH7;P0DPH7-2;P0DPH8;P68363;P68363-2;Q6PEY2;Q71U36;Q71U36-2;Q9BQE3	77.53	25.7302	3.72125	120.063
42582@BeWo+exosT_24-PE1.cmpd.rclb.mgf	128.67	849.934	2	0	0.0008	0	2	IAGR	FTPGTFTNQIQAAFR	EPRL		0	30432	P08865	P08865{103-117}	0	0	0	A0A0C4DG17;C9J9K3;P08865	77.89	29.8398	8.12494	123.119
24058@BeWo+exosT_0-PE2.cmpd.rclb.mgf	75.07	547.319	3	0	0.003	1	2	RYTK	KVPQVSTPTLVEVSR	NLGK		0	21282	H0YA55;P02768	H0YA55{283-297};P02768{438-452}	0	0	0	A0A087WWT3;A0A0C4DGB6;B7WNR0;C9JKR2;D6RHD5;H0YA55;P02768;P02768-2;P02768-3	72.31	32.6622	11.4089	84.9515
18494@BeWo+exosT_12-C2.cmpd.rclb.mgf	61.62	833.399	2	0	-0.001	0	2	DAAK	NQVAMNPTNTVFDAK	RLIG	MOD:00719 M5	0	7913	P11142	P11142{57-71}	0	0	0	E9PK54;E9PKE3;E9PLF4;E9PN25;E9PNE6;E9PPY6;E9PQK7;E9PQQ4;P11142;P11142-2	81.73	29.9756	8.4437	134.829
30837@BeWo+exosT_12-C4.cmpd.rclb.mgf	93.62	625.344	2	0	0.0018	0	2	DIHR	AFQSLLTEVNK	AGTQ		0	12094	P50453	P50453{69-79}	0	0	0	P50453	76.55	23.8493	4.79588	108.741
20025@BeWo+exosT_24-PE3.cmpd.rclb.mgf	62.97	695.347	2	0	-0.0001	0	2	LSMK	AALEDTLAETEAR	FGAQ		0	37329	P08727	P08727{318-330}	0	0	0	K7EMS3;P08727	92.22	30.3751	6.79588	143.554
29218@BeWo+exosT_24-C1.cmpd.rclb.mgf	90.33	765.902	2	0	0.0015	0	2	MAFR	VPTANVSVVDLTCR	LEKP	MOD:01214 C13	0	13516	P04406	P04406{235-248}	0	0	0	E7EUT5;P04406;P04406-2	91.95	32.5239	10.6778	160.223
9112@BeWo+exosT_24-PE2.cmpd.rclb.mgf	36.02	506.241	3	0	0.0048	0	2	WISK	QEYDESGPSIVHR	KCL		0	5845	A5A3E0;P0CG38;P0CG39;P63261	A5A3E0{1060-1072};P0CG38{1060-1072};P0CG39{1023-1035};P63261{360-372}	0	0	0	A0A2R8YFE2;A5A3E0;P0CG38;P0CG39;P60709;P63261;Q6S8J3;Q9BYX7	96.73	29.9972	12.0757	57.6319
24529@BeWo+exosT_24-C2.cmpd.rclb.mgf	76.93	547.319	3	0	0.0017	1	2	RYTK	KVPQVSTPTLVEVSR	NLGK		0	21282	H0YA55;P02768	H0YA55{283-297};P02768{438-452}	0	0	0	A0A087WWT3;A0A0C4DGB6;B7WNR0;C9JKR2;D6RHD5;H0YA55;P02768;P02768-2;P02768-3	74.9	31.7025	11.0506	95.6277
31422@BeWo+exosT_24-PE4.cmpd.rclb.mgf	94.35	682.856	2	0	-0.0019	0	2	TVPK	TVDNFVALATGEK	GFGY		0	28187	P23284	P23284{72-84}	0	0	0	P23284	83.99	27.5037	4.67778	147.154
21229@BeWo+exosT_24-C3.cmpd.rclb.mgf	66.92	501.303	2	0	-0.0007	0	2	TNEK	VLTEIIASR	TPEE		0	10231	P08758	P08758{109-117}	0	0	0	D6RBL5;E9PHT9;P08758	71.34	27.4643	2.72125	104.559
31616@BeWo+exosT_0-C4.cmpd.rclb.mgf	97.3	606.005	3	0	0.0034	1	2	NVMR	IINEPTAAAIAYGLDKR	EGEK		0	7913	P11021	P11021{198-214}	0	0	0	P11021	94.48	37.891	9.27572	60.0788
23186@BeWo+exosT_12-PE1.cmpd.rclb.mgf	76.42	520.947	3	0	0.0012	1	2	IFLR	ELISNSSDALDKIR	YESL		0	27210	P07900	P07900{47-60}	0	0	0	G3V2J8;P07900;P07900-2	73.77	30.546	7.46852	48.4473
26968@BeWo+exosT_12-PE3.cmpd.rclb.mgf	84.4	683.369	2	0	0.0002	0	2	KQDR	TLTIVDTGIGMTK	ADLI	MOD:00719 M11	0	27210	P07900	P07900{88-100}	0	0	0	G3V2J8;P07900;P07900-2;Q58FG1	81.01	26.7935	6.65758	120.984
17054@BeWo+exosT_0-C3.cmpd.rclb.mgf	59.63	524.775	2	0	-0.0003	0	2	SYAK	NGQDLGVAFK	ISKE		0	31718	Q00839	Q00839{424-433}	0	0	0	A0A1W2PP34;A0A1W2PP35;A0A1W2PPH7;A0A1W2PPL4;A0A1W2PPS1;A0A1W2PQ74;A0A1W2PQL0;A0A1W2PRZ7;A0A1X7SBS1;Q00839;Q00839-2;Q5RI18	77.04	20.7029	8.37675	98.9107
37703@BeWo+exosT_24-C4.cmpd.rclb.mgf	110.53	640.372	3	0	0.005	1	2	RGQK	VLDSGAPIKIPVGPETLGR	IMNV		0	8921	P06576	P06576{125-143}	0	0	0	F8W079;H0YH81;P06576	90.84	30.0976	14.7212	105.573
12662@BeWo+exosT_12-PE1.cmpd.rclb.mgf	48.42	635.825	2	0	0.0039	0	2	RELK	VGIPVTDENGNR	LGES		0	19011	Q9H9B4	Q9H9B4{203-214}	0	0	0	Q9H9B4	71.97	24.3686	10.1427	96.2263
43606@BeWo+exosT_0-PE3.cmpd.rclb.mgf	129.35	710.378	2	0	-0.0003	0	2	LESR	LEGLTDEINFLR	QLYE		0	25654	P05787	P05787{214-225}	0	0	0	F8VP67;F8VUG2;F8W1U3;P05787;P05787-2	89.44	29.78	6.06048	130.487
28672@BeWo+exosT_0-PE4.cmpd.rclb.mgf	89.05	515.616	3	0	0.0034	1	2	IFLR	ELISNASDALDKIR	YESL		0	27210	P08238;P14625	P08238{42-55};P14625{103-116}	0	0	0	A0A1W2PRR1;F8W026;P08238;P14625;Q96GW1	89.39	30.6282	5.33724	47.2898
1905@BeWo+exosT_24-C2.cmpd.rclb.mgf	17.12	573.796	2	0	-0.0016	0	2	MSSK	TASTNNIAQAR	RTVQ		0	3280	Q9UBI6	Q9UBI6{5-15}	0	0	0	Q9UBI6	80.28	25.5378	5.60206	112.541
12817@BeWo+exosT_12-C2.cmpd.rclb.mgf	46.48	564.821	2	0	-0.0029	0	2	VLDK	LSANQQNILK	FIAC		0	20798	P57088	P57088{149-158}	0	0	0	D6RAA6;H0Y8N0;P57088	75.42	22.4409	5.22185	102.054
15728@BeWo+exosT_12-PE2.cmpd.rclb.mgf	53.53	649.839	2	0	0.0003	0	2	TGTK	VGDPQELNGITR	ALCA		0	14623	P49327	P49327{299-310}	0	0	0	A0A0U1RQF0;P49327	82.96	29.2236	7.00877	147.427
29788@BeWo+exosT_12-PE2.cmpd.rclb.mgf	90.88	836.422	2	0	0.0027	0	2	GSQR	YSQTGNYELAVALSR	WVFK		0	14640	P39656	P39656{283-297}	0	0	0	A0A0C4DGS1;P39656;P39656-2;P39656-3	80.75	27.6911	7.92082	121.439
28749@BeWo+exosT_24-C3.cmpd.rclb.mgf	86.68	580.319	2	0	-0.0005	0	2	DLRK	LAVNMVPFPR	LHFF	MOD:00719 M5	0	21880	P07437;P68371;Q13509;Q13885;Q3ZCM7;Q9BUF5;Q9BVA1;Q9H4B7	P07437{253-262};P68371{253-262};Q13509{253-262};Q13885{253-262};Q3ZCM7{253-262};Q9BUF5{253-262};Q9BVA1{253-262};Q9H4B7{253-262}	0	0	0	A0A075B736;A0A0B4J269;A6NNZ2;K7ESM5;P04350;P07437;P68371;Q13509;Q13509-2;Q13885;Q3ZCM7;Q5JP53;Q5SQY0;Q5ST81;Q9BUF5;Q9BVA1;Q9H4B7	84.37	25.6294	4.25964	127.635
17914@BeWo+exosT_24-C3.cmpd.rclb.mgf	58.05	666.855	2	0	0.0013	0	2	APGK	GILAADESTGSIAK	RLQS		0	37574	P04075	P04075{29-42}	0	0	0	H3BPS8;H3BQN4;H3BUH7;J3KPS3;P04075;P04075-2	78.69	33.2065	7.16115	131.564
34894@BeWo+exosT_24-PE3.cmpd.rclb.mgf	102.33	895.951	2	0	0.002	0	2	SLEK	SYELPDGQVITIGNER	FRCP		0	5845	A0A2R8Y793;A5A3E0;P63261;P68032;P68133;Q562R1	A0A2R8Y793{223-238};A5A3E0{939-954};P63261{239-254};P68032{241-256};P68133{241-256};Q562R1{240-255}	0	0	0	A0A2R8Y793;A0A2R8YEA7;A5A3E0;P60709;P62736;P63261;P63267;P63267-2;P68032;P68133;Q562R1;Q6S8J3;Q9BYX7	80.21	29.5951	7.79588	158.366
7386@BeWo+exosT_24-PE4.cmpd.rclb.mgf	30.92	622.816	2	0	0.0006	0	2	ICSR	TNQELQEINR	VYKE		0	18411	P07355	P07355{136-145}	0	0	0	A6NMY6;H0YKS4;H0YL33;H0YLE2;H0YM50;H0YMD0;H0YMM1;H0YMU9;H0YN28;H0YN42;H0YN52;H0YNA0;H0YNP5;P07355;P07355-2	76.34	27.0642	3.79588	118.715
25400@BeWo+exosT_0-C1.cmpd.rclb.mgf	78.9	702.854	2	0	-0.0018	0	2	AYVR	LAPDYDALDVANK	IGII		0	21695	P62750	P62750{140-152}	0	0	0	A8MUS3;H7BY10;K7EJV9;K7EMA7;K7ERT8;P62750	101.42	28.2389	6.76955	114.16
16392@BeWo+exosT_24-PE1.cmpd.rclb.mgf	57.18	660.34	2	0	0.001	0	2	EDLR	AQIFANTVDNAR	IVLQ		0	37329	P05783	P05783{138-149}	0	0	0	F8VZY9;P05783	76.94	27.4583	6.23657	127.613
25463@BeWo+exosT_12-C1.cmpd.rclb.mgf	79.27	547.319	3	0	0.0021	1	2	RYTK	KVPQVSTPTLVEVSR	NLGK		0	21282	H0YA55;P02768	H0YA55{283-297};P02768{438-452}	0	0	0	A0A087WWT3;A0A0C4DGB6;B7WNR0;C9JKR2;D6RHD5;H0YA55;P02768;P02768-2;P02768-3	74.93	31.9319	10.6198	84.6813
23824@BeWo+exosT_24-C1.cmpd.rclb.mgf	76.13	545.603	3	0	0.0015	0	2	SLSK	LGDVYVNDAFGTAHR	AHSS		0	17677	P00558	P00558{157-171}	0	0	0	P00558;P00558-2;P07205	89.14	36.3214	9.52288	82.4248
38181@BeWo+exosT_12-C1.cmpd.rclb.mgf	113.68	1004.45	2	0	0.003	0	2	PSDK	TIGGGDDSFNTFFSETGAGK	HVPR		0	6196	Q71U36;Q9BQE3	Q71U36{41-60};Q9BQE3{41-60}	0	0	0	A0A1W2PQM2;F5H5D3;F8VQQ4;F8VRK0;F8VRZ4;F8VS66;F8VVB9;F8VWV9;F8VX09;F8VXZ7;F8W0F6;P0DPH7;P0DPH7-2;P0DPH8;P68363;P68363-2;Q6PEY2;Q71U36;Q71U36-2;Q9BQE3	76.74	26.9647	12.5686	122.888
15608@BeWo+exosT_0-C3.cmpd.rclb.mgf	55.7	750.343	2	0	0.0024	0	2	WISK	QEYDESGPSIVHR	KCL	MOD:00040 Q1	0	5845	A5A3E0;P0CG38;P0CG39;P63261	A5A3E0{1060-1072};P0CG38{1060-1072};P0CG39{1023-1035};P63261{360-372}	0	0	0	A0A2R8YFE2;A5A3E0;P0CG38;P0CG39;P60709;P63261;Q6S8J3;Q9BYX7	78.47	30.3131	12.3979	141.737
39963@BeWo+exosT_12-C4.cmpd.rclb.mgf	118.52	857.96	2	0	-0.0009	0	2	AAGK	SSGPTSLFAVTVAPPGAR	QGQQ		0	31718	Q00839	Q00839{187-204}	0	0	0	A0A1W2PP22;A0A1W2PP35;A0A1W2PPS1;A0A1X7SBS1;Q00839;Q00839-2	76	27.2548	7.13077	128.148
25406@BeWo+exosT_0-PE3.cmpd.rclb.mgf	79.77	673.369	2	0	-0.0035	0	2	RENK	TAVVVGTITDDVR	VQEV		0	18566	Q07020	Q07020{79-91}	0	0	0	A0A075B7A0;F8VUA6;F8VYV2;G3V203;H0YHA7;J3QQ67;Q07020;Q07020-2	85.4	32.597	4.42022	116.476
19617@BeWo+exosT_24-C4.cmpd.rclb.mgf	62.85	638.348	2	0	-0.0023	0	2	SLHK	NSVSQISVLSGGK	AKCS		0	10095	O15143	O15143{327-339}	0	0	0	O15143	74.34	28.8422	4.49485	109.008
7470@BeWo+exosT_24-PE3.cmpd.rclb.mgf	29.77	624.804	2	0	0.0004	0	2	PVTR	VIGSGCNLDSAR	FRYL	MOD:01214 C6	0	7108	P00338;P07195	P00338{158-169};P07195{159-170}	0	0	0	A0A087WUM2;A0A3B3IS95;A0A5F9ZHM4;A8MW50;F5H155;F5H245;F5H5G7;G3XAP5;P00338;P00338-2;P00338-3;P00338-4;P00338-5;P07195;P07864;Q6ZMR3	90.81	26.5663	8.22915	138.577
21687@BeWo+exosT_24-PE1.cmpd.rclb.mgf	71.37	744.356	2	0	0.003	0	2	QGNR	TTPSYVAFTDTER	LIGD		0	7913	P0DMV8;P11142;P54652	P0DMV8{37-49};P11142{37-49};P54652{38-50}	0	0	0	A0A0G2JIW1;E9PI65;E9PK54;E9PKE3;E9PLF4;E9PN25;E9PNE6;E9PPY6;E9PQK7;E9PQQ4;P0DMV8;P0DMV8-2;P0DMV9;P11142;P11142-2;P17066;P34931;P48741;P54652;Q53FA3	74.06	24.5124	5.5376	123.888
8333@BeWo+exosT_24-PE1.cmpd.rclb.mgf	35.8	523.583	3	0	0.0029	0	2	YHFK	VDNDENEHQLSLR	TVSL		0	13110	P06748	P06748{33-45}	0	0	0	E5RGW4;P06748;P06748-2;P06748-3	111.07	31.8704	7.60206	43.7541
25081@BeWo+exosT_24-C1.cmpd.rclb.mgf	79.42	547.319	3	0	0.0023	1	2	RYTK	KVPQVSTPTLVEVSR	NLGK		0	21282	H0YA55;P02768	H0YA55{283-297};P02768{438-452}	0	0	0	A0A087WWT3;A0A0C4DGB6;B7WNR0;C9JKR2;D6RHD5;H0YA55;P02768;P02768-2;P02768-3	85.53	31.6834	11.1805	90.7474
29117@BeWo+exosT_0-C1.cmpd.rclb.mgf	88.73	654.674	3	0	0.0025	0	2	YYSR	EAPNPIHLTVDTSLQNGR	MSIK		0	31456	O00303	O00303{193-210}	0	0	0	O00303	73.42	26.6251	11.284	62.9559
20888@BeWo+exosT_24-C3.cmpd.rclb.mgf	66	463.277	2	0	-0.0006	0	2	DSSK	AGLAPLEVR	VLGP		0	23263	O75369	O75369{1450-1458}	0	0	0	E7EN95;O75369;O75369-2;O75369-3;O75369-4;O75369-5;O75369-6;O75369-7;O75369-8;O75369-9	74.5	19.3319	1.74473	98.6963
17247@BeWo+exosT_12-C1.cmpd.rclb.mgf	57.45	635.639	3	0	0.0033	0	2	ATYR	SLLEGQEDHYNNLSASK	VL		0	37329	P08727	P08727{382-398}	0	0	0	P08727	80.36	28.9772	7.82391	73.2019
19879@BeWo+exosT_12-PE1.cmpd.rclb.mgf	67.68	530.295	3	0	-0.002	0	2	MALK	VPTTEKPTVTVNFR	KLLL		0	7272	Q04637;Q04637-8	Q04637{827-840};Q04637-8{828-841}	0	0	0	C9J6B6;C9JF13;C9K073;E7EUU4;E7EX73;E9PGM1;Q04637;Q04637-3;Q04637-4;Q04637-5;Q04637-6;Q04637-7;Q04637-8;Q04637-9	106.78	30.7843	9.0655	82.8588
25816@BeWo+exosT_12-C4.cmpd.rclb.mgf	80.15	604.333	2	0	0.0008	0	2	SKSK	ITVTSEVPFSK			0	5115	P35268	P35268{70-80}	0	0	0	K7EJT5;K7EKS7;K7ELC4;K7EMH1;K7EP65;K7ERI7;P35268	78.2	29.6381	4.05061	89.8148
15177@BeWo+exosT_24-PE4.cmpd.rclb.mgf	51.47	750.342	2	0	-0.0004	0	2	WISK	QEYDESGPSIVHR	KCL	MOD:00040 Q1	0	5845	A5A3E0;P0CG38;P0CG39;P63261	A5A3E0{1060-1072};P0CG38{1060-1072};P0CG39{1023-1035};P63261{360-372}	0	0	0	A0A2R8YFE2;A5A3E0;P0CG38;P0CG39;P60709;P63261;Q6S8J3;Q9BYX7	97.22	31.694	8.88606	152.632
25191@BeWo+exosT_24-PE1.cmpd.rclb.mgf	80.7	820.474	2	0	0.0015	1	2	RYTK	KVPQVSTPTLVEVSR	NLGK		0	21282	H0YA55;P02768	H0YA55{283-297};P02768{438-452}	0	0	0	A0A087WWT3;A0A0C4DGB6;B7WNR0;C9JKR2;D6RHD5;H0YA55;P02768;P02768-2;P02768-3	79.72	24.7872	6.20066	162.576
11545@BeWo+exosT_24-C1.cmpd.rclb.mgf	43.37	539.279	3	0	0.0024	1	2	DMVK	EALEEAEKAQVAAEK	AIKQ		0	27358	P07942	P07942{1597-1611}	0	0	0	G3XAI2;P07942	85.2	28.5177	5.72125	61.7809
31992@BeWo+exosT_12-PE4.cmpd.rclb.mgf	96.67	597.004	3	0	0.001	1	2	LEGK	IIVDELKQEVISTSSK	AEPP		0	14332	P63244	P63244{265-280}	0	0	0	D6RAC2;D6REE5;D6RF23;H0Y8W2;H0Y9P0;H0YAF8;H0YAM7;J3KPE3;P63244	92.29	30.8944	11.3188	94.6447
19513@BeWo+exosT_24-C1.cmpd.rclb.mgf	64.73	530.296	3	0	0.0021	0	2	MALK	VPTTEKPTVTVNFR	KLLL		0	7272	Q04637;Q04637-8	Q04637{827-840};Q04637-8{828-841}	0	0	0	C9J6B6;C9JF13;C9K073;E7EUU4;E7EX73;E9PGM1;Q04637;Q04637-3;Q04637-4;Q04637-5;Q04637-6;Q04637-7;Q04637-8;Q04637-9	101.55	31.5841	10.3468	61.3695
12554@BeWo+exosT_12-C1.cmpd.rclb.mgf	44.88	543.599	3	0	0.0004	0	2	FGGR	SSGPYGGGGQYFAKPR	NQGG		0	27762	P09651	P09651{337-352}	0	0	0	F8W6I7;H0YH80;P09651;P09651-2;P09651-3	100.71	25.7844	9.49485	65.2705
40695@BeWo+exosT_24-C1.cmpd.rclb.mgf	121.1	566.619	3	0	0.0024	1	2	DGDK	AFVDFLSDEIKEER	KIQK		0	31841	Q07021	Q07021{81-94}	0	0	0	Q07021	99.11	30.2019	8.79588	64.6184
24811@BeWo+exosT_0-C2.cmpd.rclb.mgf	78.65	547.319	3	0	0.0022	1	2	RYTK	KVPQVSTPTLVEVSR	NLGK		0	21282	H0YA55;P02768	H0YA55{283-297};P02768{438-452}	0	0	0	A0A087WWT3;A0A0C4DGB6;B7WNR0;C9JKR2;D6RHD5;H0YA55;P02768;P02768-2;P02768-3	74.59	29.4867	10.1024	82.7263
8337@BeWo+exosT_12-PE2.cmpd.rclb.mgf	33.98	624.805	2	0	0.0018	0	2	PVTR	VIGSGCNLDSAR	FRYL	MOD:01214 C6	0	7108	P00338;P07195	P00338{158-169};P07195{159-170}	0	0	0	A0A087WUM2;A0A3B3IS95;A0A5F9ZHM4;A8MW50;F5H155;F5H245;F5H5G7;G3XAP5;P00338;P00338-2;P00338-3;P00338-4;P00338-5;P07195;P07864;Q6ZMR3	90.85	31.4582	6.65758	119.197
12073@BeWo+exosT_12-PE4.cmpd.rclb.mgf	43.5	508.772	2	0	-0.0009	0	2	DLER	LGVQESDLR	LFLD		0	7905	Q9NX02	Q9NX02{473-481}	0	0	0	A0A0G2JLQ8;A0A0G2JLX3;A0A0G2JM25;A0A0G2JMB6;A0A0G2JMG8;A0A0G2JNC8;A0A0G2JNK1;A0A0G2JNK3;A0A0G2JP37;A0A0G2JPB6;A0A0G2JPH3;A0A0G2JPQ2;J3KN39;K7ERG0;Q8WX94;Q8WX94-2;Q8WX94-3;Q9NX02;Q9NX02-2;Q9NX02-3;Q9NX02-4;Q9NX02-5	73.78	28.8887	2.92082	108.545
6651@BeWo+exosT_12-PE4.cmpd.rclb.mgf	29.17	567.786	2	0	-0.0002	0	2	DLVK	VTLTSEEEAR	LKKS		0	7108	P00338	P00338{306-315}	0	0	0	P00338;P00338-3;P00338-4	77.2	28.1411	2.14874	99.806
18526@BeWo+exosT_24-C2.cmpd.rclb.mgf	61	552.942	3	0	0.0033	0	2	KAAR	EALLSSAVDHGSDEVK	FRQD		0	18428	P78371	P78371{139-154}	0	0	0	F5GWF6;F8VQ14;P78371;P78371-2	93.33	28.2358	10.2147	54.9032
28436@BeWo+exosT_12-PE4.cmpd.rclb.mgf	87.1	701.372	2	0	0.0019	0	2	VNKR	IGNLQTDLSDGLR	LIAL		0	23263	O75369	O75369{37-49}	0	0	0	O75369;O75369-2;O75369-3;O75369-4;O75369-5;O75369-6;O75369-8;O75369-9	93.83	32.4672	7.03152	121.442
5153@BeWo+exosT_24-C1.cmpd.rclb.mgf	26.52	623.303	2	0	0.0025	0	2	VKIK	VAEDEAEAAAAAK	FTGL		0	37105	P08195	P08195{148-160}	0	0	0	F5GZS6;F5H0E2;F5H867;H0YFS2;J3KPF3;P08195;P08195-2;P08195-3;P08195-4	73.33	26.2962	6.88606	123.813
32453@BeWo+exosT_24-PE4.cmpd.rclb.mgf	97.08	579.349	2	0	0	0	2	EILR	SNLGSVVLQLK	KLGI		0	30550	O43143	O43143{505-515}	0	0	0	O43143	71.62	24.8502	3.72125	87.6982
29384@BeWo+exosT_24-C1.cmpd.rclb.mgf	90.78	708.378	2	0	-0.0009	0	2	VSKR	IANLQTDLSDGLR	LIAL		0	23263	P21333	P21333{64-76}	0	0	0	A0A087WWY3;F8WE98;P21333;P21333-2;Q60FE5	79.76	31.1068	7.11351	125.568
18807@BeWo+exosT_12-C3.cmpd.rclb.mgf	60.12	549.63	3	0	-0.0018	0	2	GLEK	TGVAVNKPAEFTVDAK	HGGK		0	23263	P21333	P21333{685-700}	0	0	0	A0A087WWY3;P21333;P21333-2;Q60FE5	76.25	32.815	9.92082	96.8265
12427@BeWo+exosT_24-PE3.cmpd.rclb.mgf	42.72	720.338	2	0	0	0	2	HLQK	TGTAEMSSILEER	ILGA	MOD:00719 M6	0	19042	P25705	P25705{46-58}	0	0	0	K7ERX7;K7ESA0;P25705;P25705-3	76.61	24.3197	6.63827	136.288
35302@BeWo+exosT_12-PE3.cmpd.rclb.mgf	106.68	489.607	3	0	0.0021	1	2	AKRK	TVTAMDVVYALKR	QGRT		0	29306	P62805	P62805{81-93}	0	0	0	P62805	78.05	27.2506	6.23657	52.2763
24581@BeWo+exosT_24-C1.cmpd.rclb.mgf	78.13	547.319	3	0	0.0035	1	2	RYTK	KVPQVSTPTLVEVSR	NLGK		0	21282	H0YA55;P02768	H0YA55{283-297};P02768{438-452}	0	0	0	A0A087WWT3;A0A0C4DGB6;B7WNR0;C9JKR2;D6RHD5;H0YA55;P02768;P02768-2;P02768-3	86.35	36.2713	10.9208	83.6025
54434@BeWo+exosT_12-PE1.cmpd.rclb.mgf	162.87	644.396	3	0	0.0041	0	2	LLGK	VTIAQGGVLPNIQAVLLPK	KTES		0	8901	P04908;P0C0S8	P04908{101-119};P0C0S8{101-119}	0	0	0	A0A0U1RR32;A0A0U1RRH7;H0YFX9;P04908;P0C0S8;P20671;Q16777;Q6FI13;Q7L7L0;Q93077;Q96KK5;Q99878;Q9BTM1	79.91	28.6309	7.34679	100.991
15800@BeWo+exosT_12-C1.cmpd.rclb.mgf	53.55	750.341	2	0	-0.0015	0	2	WISK	QEYDESGPSIVHR	KCL	MOD:00040 Q1	0	5845	A5A3E0;P0CG38;P0CG39;P63261	A5A3E0{1060-1072};P0CG38{1060-1072};P0CG39{1023-1035};P63261{360-372}	0	0	0	A0A2R8YFE2;A5A3E0;P0CG38;P0CG39;P60709;P63261;Q6S8J3;Q9BYX7	88.39	29.1447	13.041	141.42
36996@BeWo+exosT_24-C4.cmpd.rclb.mgf	108.63	774.922	2	0	-0.0025	0	2	LNPK	TGLIDYNQLALTAR	LFRP		0	6286	P34897	P34897{201-214}	0	0	0	G3V2Y4;G3V5L0;P34897;P34897-3	82.07	32.2159	6.49485	140.952
15234@BeWo+exosT_0-C1.cmpd.rclb.mgf	52.17	594.832	2	0	-0.0035	0	2	INSR	VLVDQTTGLSR	GVAF		0	6721	Q15717	Q15717{137-147}	0	0	0	Q15717;Q15717-2	76.15	24.6152	6.34679	116.23
4959@BeWo+exosT_12-PE1.cmpd.rclb.mgf	28.18	488.729	2	0	0.0023	0	2	GLCK	AGFAGDDAPR	AVFP		0	5845	A0A2R8Y793;A5A3E0;P0CG38;P0CG39;P63261;P68032;P68133	A0A2R8Y793{19-28};A5A3E0{719-728};P0CG38{719-728};P0CG39{682-691};P63261{19-28};P68032{21-30};P68133{21-30}	0	0	0	A0A2R8Y793;A0A2R8YGF8;A5A3E0;A6NL76;B8ZZJ2;C9JFL5;C9JTX5;C9JUM1;C9JZR7;E7EVS6;F6QUT6;F6UVQ4;F8WB63;F8WCH0;G5E9R0;I3L1U9;I3L3I0;I3L3R2;I3L4N8;J3KT65;K7EM38;P0CG38;P0CG39;P60709;P62736;P63261;P63267;P63267-2;P68032;P68133;Q6S8J3	73.53	29.185	1.88606	129.476
30344@BeWo+exosT_24-PE4.cmpd.rclb.mgf	91.52	552.332	2	0	-0.0009	0	2	VTGR	LLSQGVIAFR	CPRS		0	34466	Q13309	Q13309{155-164}	0	0	0	A0A0A0MTL5;D6R9R7;Q13309;Q13309-2	71.91	22.2296	1.61979	103.456
30545@BeWo+exosT_0-C1.cmpd.rclb.mgf	92.52	787.059	3	0	0.0016	1	2	VDIR	KDLYANTVLSGGTTMYPGIADR	MQKE	MOD:00719 M15	0	5845	A0A2R8Y793;P63261	A0A2R8Y793{275-296};P63261{291-312}	0	0	0	A0A2R8Y793;P60709;P63261	72.29	37.6314	15	126.762
24524@BeWo+exosT_24-C1.cmpd.rclb.mgf	77.98	521.324	2	0	-0.0009	0	2	LDIK	VLQSALAAIR	HARW		0	11785	Q12905	Q12905{197-206}	0	0	0	B4DY09;Q12905	77.08	22.4584	3.61979	83.452
34415@BeWo+exosT_12-C4.cmpd.rclb.mgf	103.33	651.374	2	0	-0.0019	0	2	TEHK	ALTSEIALLQSR	LKTE		0	12419	P04843	P04843{525-536}	0	0	0	B7Z4L4;P04843	81.64	32.2348	5.17393	127.202
17766@BeWo+exosT_24-PE3.cmpd.rclb.mgf	56.98	666.854	2	0	-0.0004	0	2	APGK	GILAADESTGSIAK	RLQS		0	37574	P04075	P04075{29-42}	0	0	0	H3BPS8;H3BQN4;H3BUH7;J3KPS3;P04075;P04075-2	78.42	33.9347	7.72125	127.543
8872@BeWo+exosT_24-PE1.cmpd.rclb.mgf	37.2	470.581	3	0	0.0009	1	2	DWLR	VVASDKETYELR	YFQI		0	5115	Q6P5R6	Q6P5R6{96-107}	0	0	0	C9JYQ9;H0Y8C2;Q6P5R6	79.72	26.3696	8.31876	69.8484
4950@BeWo+exosT_24-C1.cmpd.rclb.mgf	25.98	499.264	3	0	0.0011	1	2	RTPK	IVSGKDYNVTANSK	LVII		0	7108	P00338	P00338{77-90}	0	0	0	F5GXH2;F5GXY2;F5GYU2;P00338;P00338-2;P00338-3;P00338-5	93.07	32.4279	11.6576	69.9788
24680@BeWo+exosT_24-C1.cmpd.rclb.mgf	78.4	547.319	3	0	0.0027	1	2	RYTK	KVPQVSTPTLVEVSR	NLGK		0	21282	H0YA55;P02768	H0YA55{283-297};P02768{438-452}	0	0	0	A0A087WWT3;A0A0C4DGB6;B7WNR0;C9JKR2;D6RHD5;H0YA55;P02768;P02768-2;P02768-3	74.83	32.6055	9.0655	86.3712
31598@BeWo+exosT_24-PE1.cmpd.rclb.mgf	98.02	595.333	2	0	0.0001	0	2	DGGK	VEGGTPLFTLR	KTGA		0	15450	P36957	P36957{134-144}	0	0	0	P36957;P36957-2;Q86SW4	79.75	28.3548	3.48149	104.166
8358@BeWo+exosT_12-C3.cmpd.rclb.mgf	32.42	527.283	3	0	0	0	2	YLQR	EATNPPVIQEEKPK	KKKK		0	26207	P30101	P30101{483-496}	0	0	0	P30101	71.59	27.934	8.21467	56.6191
46255@BeWo+exosT_24-C4.cmpd.rclb.mgf	134.12	851.458	2	0	0.0015	0	2	HVPR	AVFVDLEPTVIDEVR	TGTY		0	6196	Q71U36;Q9BQE3	Q71U36{65-79};Q9BQE3{65-79}	0	0	0	A0A1W2PQM2;F5H5D3;F8VQQ4;F8VRK0;F8VRZ4;F8VS66;F8VVB9;F8VWV9;F8VX09;P68363;P68363-2;Q71U36;Q71U36-2;Q9BQE3	92.07	32.986	9.88606	135.275
27117@BeWo+exosT_12-C2.cmpd.rclb.mgf	84.45	670.811	2	0	0.0014	0	2	QVLR	GTVTDFPGFDER	ADAE		0	10231	P08758	P08758{7-18}	0	0	0	D6RBE9;D6RCN3;E9PHT9;P08758	74.89	24.1079	5.25181	110.276
28769@BeWo+exosT_0-PE3.cmpd.rclb.mgf	88.7	580.318	2	0	-0.0022	0	2	DLRK	LAVNMVPFPR	LHFF	MOD:00719 M5	0	21880	P07437;P68371;Q13509;Q13885;Q3ZCM7;Q9BUF5;Q9BVA1;Q9H4B7	P07437{253-262};P68371{253-262};Q13509{253-262};Q13885{253-262};Q3ZCM7{253-262};Q9BUF5{253-262};Q9BVA1{253-262};Q9H4B7{253-262}	0	0	0	A0A075B736;A0A0B4J269;A6NNZ2;K7ESM5;P04350;P07437;P68371;Q13509;Q13509-2;Q13885;Q3ZCM7;Q5JP53;Q5SQY0;Q5ST81;Q9BUF5;Q9BVA1;Q9H4B7	84.3	26.6961	4.74473	119.408
19762@BeWo+exosT_24-PE3.cmpd.rclb.mgf	62.28	545.629	3	0	0.0023	0	2	EVQK	LQMEAPHIIVGTPGR	VFDM	MOD:00719 M3	0	32679	P60842	P60842{147-161}	0	0	0	J3KS25;J3KSZ0;J3KT12;J3KTB5;J3QKZ9;J3QL43;J3QLN6;J3QR64;J3QS69;P60842;P60842-2	79.81	31.4105	10.8539	75.9085
28647@BeWo+exosT_24-C4.cmpd.rclb.mgf	86.43	760.885	2	0	0.0015	0	2	VDTR	DAGYGGISLAVEGPSK	VDIQ		0	23263	O75369	O75369{2029-2044}	0	0	0	E7EN95;O75369;O75369-2;O75369-3;O75369-4;O75369-5;O75369-6;O75369-7;O75369-8;O75369-9	77.68	31.096	8.50864	141.356
63107@BeWo+exosT_24-C1.cmpd.rclb.mgf	184.35	509.316	3	0	0.001	0	2	RKLR	ASITPGTILIILTGR	HRGK		0	26401	Q02878	Q02878{142-156}	0	0	0	F8VR69;F8VZ45;Q02878;U3KQR5	81.15	27.5542	9.0655	90.1085
14416@BeWo+exosT_24-PE2.cmpd.rclb.mgf	49.98	463.75	2	0	-0.0028	0	2	LAGK	SPEDLPLR	LKVV		0	36	O76024	O76024{278-285}	0	0	0	H0Y9G5;O76024	72.97	19.0602	5.284	100.358
17414@BeWo+exosT_12-C1.cmpd.rclb.mgf	57.9	524.627	3	0	-0.0006	1	2	FPLK	GITEQQKEGLEIVK	MVMI		0	3822	P13010	P13010{196-209}	0	0	0	P13010	92.55	27.3334	6.19382	59.6745
36202@BeWo+exosT_24-PE1.cmpd.rclb.mgf	111.15	553.851	2	0	-0.0003	0	2	VDNR	VVLPIEAPIR	MMIT		0	31357	P00403	P00403{142-151}	0	0	0	P00403	73.31	22.2655	3.74473	93.8216
36827@BeWo+exosT_24-PE2.cmpd.rclb.mgf	109.53	774.923	2	0	0.0003	0	2	LNPK	TGLIDYNQLALTAR	LFRP		0	6286	P34897	P34897{201-214}	0	0	0	G3V2Y4;G3V5L0;P34897;P34897-3	79.64	28.2657	7.34679	116.761
36422@BeWo+exosT_12-C2.cmpd.rclb.mgf	109.68	870.978	2	0	-0.0015	0	2	LAAR	AIVAIENPADVSVISSR	NTGQ		0	30432	P08865	P08865{64-80}	0	0	0	A0A0C4DG17;C9J9K3;F8WD59;P08865	72.69	32.3851	8.46852	139.742
15805@BeWo+exosT_12-PE4.cmpd.rclb.mgf	53.45	649.838	2	0	-0.0028	0	2	TGTK	VGDPQELNGITR	ALCA		0	14623	P49327	P49327{299-310}	0	0	0	A0A0U1RQF0;P49327	71.18	24.0489	8	122.114
35227@BeWo+exosT_0-C3.cmpd.rclb.mgf	108.87	895.95	2	0	0.0005	0	2	SLEK	SYELPDGQVITIGNER	FRCP		0	5845	A0A2R8Y793;A5A3E0;P63261;P68032;P68133;Q562R1	A0A2R8Y793{223-238};A5A3E0{939-954};P63261{239-254};P68032{241-256};P68133{241-256};Q562R1{240-255}	0	0	0	A0A2R8Y793;A0A2R8YEA7;A5A3E0;P60709;P62736;P63261;P63267;P63267-2;P68032;P68133;Q562R1;Q6S8J3;Q9BYX7	95.46	32.2426	11.0223	145.141
21338@BeWo+exosT_24-C4.cmpd.rclb.mgf	67.38	744.356	2	0	0.002	0	2	QGNR	TTPSYVAFTDTER	LIGD		0	7913	P0DMV8;P11142;P54652	P0DMV8{37-49};P11142{37-49};P54652{38-50}	0	0	0	A0A0G2JIW1;E9PI65;E9PK54;E9PKE3;E9PLF4;E9PN25;E9PNE6;E9PPY6;E9PQK7;E9PQQ4;P0DMV8;P0DMV8-2;P0DMV9;P11142;P11142-2;P17066;P34931;P48741;P54652;Q53FA3	74.03	26.9176	7.11919	117.115
36932@BeWo+exosT_0-C3.cmpd.rclb.mgf	113.5	595.861	2	0	-0.0014	0	2	KVVK	VANVSLLALYK	GKKE		0	30328	P62266	P62266{125-135}	0	0	0	P62266	83.88	32.3623	3.38722	117.173
29305@BeWo+exosT_12-C1.cmpd.rclb.mgf	89.62	515.616	3	0	0.003	1	2	IFLR	ELISNASDALDKIR	YESL		0	27210	P08238;P14625	P08238{42-55};P14625{103-116}	0	0	0	A0A1W2PRR1;F8W026;P08238;P14625;Q96GW1	89.67	30.5243	4.67778	43.441
34342@BeWo+exosT_12-C2.cmpd.rclb.mgf	103.85	506.985	3	0	0.0013	0	2	CELR	LLIHQSLAGGIIGVK	GAKI		0	20125	P61978;P61978-3	P61978{149-163};P61978-3{125-139}	0	0	0	P61978;P61978-2;P61978-3;Q5T6W2	74.48	29.8379	9.07058	76.0152
26702@BeWo+exosT_12-PE1.cmpd.rclb.mgf	85.9	683.368	2	0	-0.0013	0	2	KQDR	TLTIVDTGIGMTK	ADLI	MOD:00719 M11	0	27210	P07900	P07900{88-100}	0	0	0	G3V2J8;P07900;P07900-2;Q58FG1	73.53	28.0061	6.74473	116.409
4708@BeWo+exosT_12-PE3.cmpd.rclb.mgf	25.62	488.729	2	0	0.0004	0	2	GLCK	AGFAGDDAPR	AVFP		0	5845	A0A2R8Y793;A5A3E0;P0CG38;P0CG39;P63261;P68032;P68133	A0A2R8Y793{19-28};A5A3E0{719-728};P0CG38{719-728};P0CG39{682-691};P63261{19-28};P68032{21-30};P68133{21-30}	0	0	0	A0A2R8Y793;A0A2R8YGF8;A5A3E0;A6NL76;B8ZZJ2;C9JFL5;C9JTX5;C9JUM1;C9JZR7;E7EVS6;F6QUT6;F6UVQ4;F8WB63;F8WCH0;G5E9R0;I3L1U9;I3L3I0;I3L3R2;I3L4N8;J3KT65;K7EM38;P0CG38;P0CG39;P60709;P62736;P63261;P63267;P63267-2;P68032;P68133;Q6S8J3	77.26	29.5655	2.85387	132.409
25820@BeWo+exosT_0-C2.cmpd.rclb.mgf	81.38	672.842	2	0	-0.0002	0	2	KGQR	ASLEAAIADAEQR	GELA		0	25654	P05787	P05787{329-341}	0	0	0	P05787;P05787-2	89.59	27.3821	7.04576	146.492
26494@BeWo+exosT_12-PE1.cmpd.rclb.mgf	85.35	752.39	2	0	0.0017	0	2	PVKK	IFVGGLNPEATEEK	IREY		0	32727	Q99729-2	Q99729-2{156-169}	0	0	0	D6R9P3;D6RBZ0;D6RD18;Q99729-2;Q99729-3	94.08	29.2754	6.72125	122.089
20969@BeWo+exosT_12-C4.cmpd.rclb.mgf	67.27	545.628	3	0	0.0002	0	2	EVQK	LQMEAPHIIVGTPGR	VFDM	MOD:00719 M3	0	32679	P60842	P60842{147-161}	0	0	0	J3KS25;J3KSZ0;J3KT12;J3KTB5;J3QKZ9;J3QL43;J3QLN6;J3QR64;J3QS69;P60842;P60842-2	102.98	32.7789	11.3768	78.3519
6775@BeWo+exosT_0-C3.cmpd.rclb.mgf	32.25	507.771	2	0	0.0001	0	2	IIGR	QGANINEIR	QMSG		0	26060	Q15365	Q15365{298-306}	0	0	0	Q15365	71.66	14.188	3.92082	86.2976
25603@BeWo+exosT_24-PE3.cmpd.rclb.mgf	77.67	744.883	2	0	-0.0003	0	2	PVKK	IFVGGLSPDTPEEK	IREY		0	32727	Q14103	Q14103{184-197}	0	0	0	D6RAF8;D6RF44;H0Y8G5;H0YA96;Q14103;Q14103-2;Q14103-3;Q14103-4	72.81	25.4608	7.74473	131
43643@BeWo+exosT_0-PE4.cmpd.rclb.mgf	129.58	710.38	2	0	0.0029	0	2	LESR	LEGLTDEINFLR	QLYE		0	25654	P05787	P05787{214-225}	0	0	0	F8VP67;F8VUG2;F8W1U3;P05787;P05787-2	89.16	27.2635	5.05552	130.415
4590@BeWo+exosT_0-PE2.cmpd.rclb.mgf	24.07	499.263	3	0	-0.001	1	2	RTPK	IVSGKDYNVTANSK	LVII		0	7108	P00338	P00338{77-90}	0	0	0	F5GXH2;F5GXY2;F5GYU2;P00338;P00338-2;P00338-3;P00338-5	79.59	30.3291	6.95861	66.2127
21434@BeWo+exosT_12-PE3.cmpd.rclb.mgf	69.87	549.324	2	0	-0.0027	0	2	EGGK	GALALAQAVQR	AAQA		0	4060	P11586	P11586{794-804}	0	0	0	A0A384N5Y3;A0A494C1T2;F5H2F4;P11586;V9GYY3;V9GZ78	78.9	32.2034	3.74473	132.899
26511@BeWo+exosT_12-C2.cmpd.rclb.mgf	82.88	616.346	2	0	0.0001	0	2	CVQR	TLMNLGGLAVAR	DDGL	MOD:00719 M3	0	24903	P37802	P37802{128-139}	0	0	0	P37802;P37802-2;X6RJP6	75.24	29.7739	6.13077	133.731
28546@BeWo+exosT_12-PE2.cmpd.rclb.mgf	87.55	701.371	2	0	0.0013	0	2	VNKR	IGNLQTDLSDGLR	LIAL		0	23263	O75369	O75369{37-49}	0	0	0	O75369;O75369-2;O75369-3;O75369-4;O75369-5;O75369-6;O75369-8;O75369-9	80.66	30.7793	5.85387	135.14
25973@BeWo+exosT_12-C1.cmpd.rclb.mgf	80.62	791.932	2	0	0.0013	0	2	YIEK	IQPSGGTNINEALLR	AIFI		0	5161	P19823	P19823{380-394}	0	0	0	P19823;Q5T985	75.02	32.2259	6.52288	109.745
29746@BeWo+exosT_24-PE3.cmpd.rclb.mgf	88.52	555.355	3	0	0.0024	0	2	WIER	VVIIGAGKPAAVVLQTK	GSPE		0	12331	Q14697	Q14697{892-908}	0	0	0	E9PKU7;F5H6X6;Q14697;Q14697-2	71.17	33.7757	10.1938	88.6711
6580@BeWo+exosT_24-PE3.cmpd.rclb.mgf	27.45	766.863	2	0	-0.0021	0	2	TCMK	AVTEQGAELSNEER	NLLS		0	8296	P27348	P27348{28-41}	0	0	0	E9PG15;P27348	73.96	25.9351	8	140.355
1845@BeWo+exosT_24-C2.cmpd.rclb.mgf	16.95	669.268	2	0	0.0009	0	2	VYAK	CDSSPDSAEDVR	KVCQ	MOD:01214 C1	0	28467	P02765	P02765{132-143}	0	0	0	P02765	85.9	29.2488	3.95861	146.166
36945@BeWo+exosT_24-C4.cmpd.rclb.mgf	108.5	780.906	2	0	0.0014	0	2	CTPK	VDFPQDQLTALTGR	IQEA		0	27599	P40926	P40926{216-229}	0	0	0	G3XAL0;P40926;P40926-2	84.39	26.7898	7.08619	108.84
28704@BeWo+exosT_24-PE4.cmpd.rclb.mgf	87.13	536.324	2	0	-0.0004	0	2	HLFK	LLIIGDSGVGK	SSLL		0	37403	Q15286	Q15286{11-21}	0	0	0	F5H157;Q15286;Q15286-2	75.22	23.7129	0.468521	121.034
34547@BeWo+exosT_12-PE3.cmpd.rclb.mgf	104.55	895.95	2	0	0.0006	0	2	SLEK	SYELPDGQVITIGNER	FRCP		0	5845	A0A2R8Y793;A5A3E0;P63261;P68032;P68133;Q562R1	A0A2R8Y793{223-238};A5A3E0{939-954};P63261{239-254};P68032{241-256};P68133{241-256};Q562R1{240-255}	0	0	0	A0A2R8Y793;A0A2R8YEA7;A5A3E0;P60709;P62736;P63261;P63267;P63267-2;P68032;P68133;Q562R1;Q6S8J3;Q9BYX7	76.56	29.9314	8.5376	146.772
25362@BeWo+exosT_0-C1.cmpd.rclb.mgf	78.8	820.474	2	0	0.001	1	2	RYTK	KVPQVSTPTLVEVSR	NLGK		0	21282	H0YA55;P02768	H0YA55{283-297};P02768{438-452}	0	0	0	A0A087WWT3;A0A0C4DGB6;B7WNR0;C9JKR2;D6RHD5;H0YA55;P02768;P02768-2;P02768-3	98.51	26.7608	6.00436	169.581
10317@BeWo+exosT_24-PE1.cmpd.rclb.mgf	41.07	514.763	2	0	-0.0021	0	2	NNVK	TAVCDIPPR	GLKM	MOD:01214 C4	0	21880	P07437;P68371;Q13885;Q3ZCM7;Q9BVA1	P07437{351-359};P68371{351-359};Q13885{351-359};Q3ZCM7{351-359};Q9BVA1{351-359}	0	0	0	A0A075B736;A6NNZ2;P04350;P07437;P68371;Q13885;Q3ZCM7;Q5JP53;Q5SQY0;Q5ST81;Q9BVA1	72.77	19.0125	3.09151	122.678
24705@BeWo+exosT_12-PE2.cmpd.rclb.mgf	77.33	547.319	3	0	0.0024	1	2	RYTK	KVPQVSTPTLVEVSR	NLGK		0	21282	H0YA55;P02768	H0YA55{283-297};P02768{438-452}	0	0	0	A0A087WWT3;A0A0C4DGB6;B7WNR0;C9JKR2;D6RHD5;H0YA55;P02768;P02768-2;P02768-3	74.29	31.9183	11.0223	85.3131
12811@BeWo+exosT_12-PE2.cmpd.rclb.mgf	45.72	663.356	2	0	-0.0016	0	2	ELIK	VLEEANQAINPK	LMQL		0	22470	Q92841	Q92841{536-547}	0	0	0	A0A1W2PQ51;A0A1X7SBZ2;A0A5H1ZRQ2;Q92841;Q92841-1;Q92841-2;Q92841-3	83.94	26.8764	5.67778	124.841
9080@BeWo+exosT_24-PE3.cmpd.rclb.mgf	34	656.29	2	0	0.0024	0	2	LHLK	EDQTEYLEER	WVKE		0	27210	P07900;P08238;Q58FF6	P07900{192-201};P08238{187-196};Q58FF6{162-171}	0	0	0	G3V2J8;P07900;P07900-2;P08238;Q58FF6;Q58FF7	76.41	22.7661	4.88606	93.1368
15549@BeWo+exosT_12-PE4.cmpd.rclb.mgf	52.77	442.591	3	0	0.0032	0	2	KVLR	DNIQGITKPAIR	RLAR		0	29306	P62805	P62805{25-36}	0	0	0	P62805	75.1	26.5816	5.88606	54.246
46312@BeWo+exosT_12-C4.cmpd.rclb.mgf	136.05	851.459	2	0	0.0029	0	2	HVPR	AVFVDLEPTVIDEVR	TGTY		0	6196	Q71U36;Q9BQE3	Q71U36{65-79};Q9BQE3{65-79}	0	0	0	A0A1W2PQM2;F5H5D3;F8VQQ4;F8VRK0;F8VRZ4;F8VS66;F8VVB9;F8VWV9;F8VX09;P68363;P68363-2;Q71U36;Q71U36-2;Q9BQE3	94.16	27.7297	9.33724	133.853
28359@BeWo+exosT_24-C1.cmpd.rclb.mgf	88.05	536.526	4	0	0.0014	1	2	LYMK	ARPFPDGLAEDIDKGEVSAR	QELK		0	29866	P13639	P13639{606-625}	0	0	0	P13639	73	31.2505		72.2277
42073@BeWo+exosT_12-PE4.cmpd.rclb.mgf	124.13	888.408	2	0	-0.0007	0	2	ISSK	AMGIMNSFVNDIFER	IAGE	MOD:00719 M2;MOD:00719 M5	0	16233	P58876	P58876{59-73}	0	0	0	O60814;P06899;P23527;P33778;P57053;P58876;P62807;Q16778;Q5QNW6;Q5QNW6-2;Q8N257;Q93079;Q99877;Q99879;Q99880;U3KQK0	75.17	32.7106	11.0969	130.877
31371@BeWo+exosT_0-PE3.cmpd.rclb.mgf	95.72	606.005	3	0	0.0016	1	2	NVMR	IINEPTAAAIAYGLDKR	EGEK		0	7913	P11021	P11021{198-214}	0	0	0	P11021	103.88	37.2479	10.1739	79.7075
25270@BeWo+exosT_24-PE2.cmpd.rclb.mgf	78.75	715.386	2	0	-0.0001	0	2	TIAR	TINEVENQILTR	DAKG		0	18433	O43707;P12814	O43707{746-757};P12814{727-738}	0	0	0	F5GXS2;H0YJ11;H0YJW3;H7C144;H7C5W8;H9KV75;O43707;O43707-2;O43707-3;P12814;P12814-2;P12814-3;P12814-4	77.41	30.7686	5.72125	116.733
11557@BeWo+exosT_24-C4.cmpd.rclb.mgf	41.4	587.315	2	0	-0.0007	0	2	EGEK	ISANENSLAVR	STPA		0	28223	Q9UHB6;Q9UHB6-4	Q9UHB6{325-335};Q9UHB6-4{325-335}	0	0	0	F8VQE1;F8VRN8;F8VS07;Q9UHB6;Q9UHB6-2;Q9UHB6-3;Q9UHB6-4;Q9UHB6-5	82.05	25.1137	4.35655	116.584
9485@BeWo+exosT_0-PE3.cmpd.rclb.mgf	37.78	506.24	3	0	0.0021	0	2	WISK	QEYDESGPSIVHR	KCL		0	5845	A5A3E0;P0CG38;P0CG39;P63261	A5A3E0{1060-1072};P0CG38{1060-1072};P0CG39{1023-1035};P63261{360-372}	0	0	0	A0A2R8YFE2;A5A3E0;P0CG38;P0CG39;P60709;P63261;Q6S8J3;Q9BYX7	101.58	23.8225	11.7696	61.8541
26454@BeWo+exosT_24-PE1.cmpd.rclb.mgf	84.08	579.33	2	0	-0.0004	0	2	LLAK	TGQAAELGGLLK	YVRP		0	5970	O00231	O00231{60-71}	0	0	0	J3QRY4;O00231;O00231-2	72	24.9009	6.45593	152.881
31158@BeWo+exosT_24-PE2.cmpd.rclb.mgf	94.3	593.855	2	0	-0.0022	0	2	RAER	VLELVSITANK	NTCP		0	6286	P34897	P34897{399-409}	0	0	0	H0YIZ0;P34897;P34897-2;P34897-3	72.1	33.9491	3.63827	115.002
4479@BeWo+exosT_24-C1.cmpd.rclb.mgf	24.77	488.729	2	0	0.0022	0	2	GLCK	AGFAGDDAPR	AVFP		0	5845	A0A2R8Y793;A5A3E0;P0CG38;P0CG39;P63261;P68032;P68133	A0A2R8Y793{19-28};A5A3E0{719-728};P0CG38{719-728};P0CG39{682-691};P63261{19-28};P68032{21-30};P68133{21-30}	0	0	0	A0A2R8Y793;A0A2R8YGF8;A5A3E0;A6NL76;B8ZZJ2;C9JFL5;C9JTX5;C9JUM1;C9JZR7;E7EVS6;F6QUT6;F6UVQ4;F8WB63;F8WCH0;G5E9R0;I3L1U9;I3L3I0;I3L3R2;I3L4N8;J3KT65;K7EM38;P0CG38;P0CG39;P60709;P62736;P63261;P63267;P63267-2;P68032;P68133;Q6S8J3	77.31	26.6529	1.95861	130.09
26004@BeWo+exosT_12-C3.cmpd.rclb.mgf	79.32	672.842	2	0	0.0011	0	2	KGQR	ASLEAAIADAEQR	GELA		0	25654	P05787	P05787{329-341}	0	0	0	P05787;P05787-2	82.46	29.0108	6.36653	122.99
23184@BeWo+exosT_12-C4.cmpd.rclb.mgf	73.17	565.313	2	0	-0.003	0	2	ANAK	LSELEAALQR	AKQD		0	25654	P05787	P05787{353-362}	0	0	0	P05787;P05787-2	74.39	28.319	5.69897	118.377
43295@BeWo+exosT_24-PE2.cmpd.rclb.mgf	127.03	617.364	2	0	-0.0003	0	2	NPNK	IFGVTTLDIVR	ANTF		0	27599	P40926	P40926{166-176}	0	0	0	G3XAL0;P40926	72.25	32.1297	2.92082	111.871
20538@BeWo+exosT_24-C4.cmpd.rclb.mgf	65.22	695.347	2	0	0.0008	0	2	LSMK	AALEDTLAETEAR	FGAQ		0	37329	P08727	P08727{318-330}	0	0	0	K7EMS3;P08727	86.93	30.7487	5.92082	143.646
54130@BeWo+exosT_0-PE4.cmpd.rclb.mgf	159.38	852.955	2	0	-0.0005	0	2	KAMK	GLGTDEESILTLLTSR	SNAQ		0	10231	P08758	P08758{30-45}	0	0	0	E9PHT9;P08758	91.41	32.1932	11.9586	154.075
21436@BeWo+exosT_24-C2.cmpd.rclb.mgf	68.78	625.818	2	0	0.0008	0	2	STVK	TGEEVGFVVDAK	TAGK		0	23263	O75369	O75369{1630-1641}	0	0	0	E7EN95;O75369;O75369-2;O75369-3;O75369-4;O75369-5;O75369-6;O75369-7;O75369-8;O75369-9	88.31	27.8821	5.69897	162.512
14186@BeWo+exosT_24-C2.cmpd.rclb.mgf	49.35	651.323	2	0	0.0003	0	2	QLDR	ISVYYNEATGGK	YVPR		0	21880	P07437	P07437{47-58}	0	0	0	P07437;Q5JP53	83.18	29.1131	4.82391	109.232
20384@BeWo+exosT_24-C3.cmpd.rclb.mgf	64.62	717.863	2	0	-0.0055	0	2	GMVR	ANLPQSFQVDTSK	AGVA		0	23263	P21333	P21333{1465-1477}	0	0	0	A0A087WWY3;P21333;P21333-2;Q60FE5	79.84	27.6493	6.69897	112.566
35866@BeWo+exosT_24-C2.cmpd.rclb.mgf	107	599.843	2	0	-0.0007	0	2	KEQK	LGLENAEALIR	LIED		0	14133	P10155	P10155{53-63}	0	0	0	P10155;P10155-2;P10155-3;P10155-4;P10155-5	81.25	28.09	6.46852	105.433
28973@BeWo+exosT_0-C3.cmpd.rclb.mgf	91.85	515.616	3	0	0.0032	1	2	IFLR	ELISNASDALDKIR	YESL		0	27210	P08238;P14625	P08238{42-55};P14625{103-116}	0	0	0	A0A1W2PRR1;F8W026;P08238;P14625;Q96GW1	92.4	30.9698	5.31876	43.116
1539@BeWo+exosT_24-C1.cmpd.rclb.mgf	16.93	571.285	2	0	0.0025	0	2	RVPR	AVGPSGGGGETPR	TAAL		0	9283	Q9H330	Q9H330{26-38}	0	0	0	Q9H330;Q9H330-4	88.54	23.1007	4.48149	112.87
29412@BeWo+exosT_12-PE4.cmpd.rclb.mgf	89.73	536.324	2	0	-0.0004	0	2	HLFK	LLIIGDSGVGK	SSLL		0	37403	Q15286	Q15286{11-21}	0	0	0	F5H157;Q15286;Q15286-2	81.9	29.1937	0.920819	110.371
23985@BeWo+exosT_24-PE2.cmpd.rclb.mgf	75.43	547.319	3	0	0.0016	1	2	RYTK	KVPQVSTPTLVEVSR	NLGK		0	21282	H0YA55;P02768	H0YA55{283-297};P02768{438-452}	0	0	0	A0A087WWT3;A0A0C4DGB6;B7WNR0;C9JKR2;D6RHD5;H0YA55;P02768;P02768-2;P02768-3	75.7	31.7861	10.4685	96.5861
44593@BeWo+exosT_24-PE4.cmpd.rclb.mgf	130.25	636.856	2	0	-0.0011	0	2	DNSR	SLDLDGIIAEVK	AQYE		0	25654	P08729	P08729{254-265}	0	0	0	A0A1W2PRP1;P08729	76.82	26.4099	4.00436	132.732
28496@BeWo+exosT_24-PE2.cmpd.rclb.mgf	87.2	585.845	2	0	-0.0018	0	2	NKKR	IALTDNALIAR	SLGK		0	35555	P18124	P18124{167-177}	0	0	0	A8MUD9;P18124	100.14	31.4741	5.85387	137.561
53351@BeWo+exosT_0-PE2.cmpd.rclb.mgf	159.3	966.09	2	0	0.0027	0	2	LLGK	VTIAQGGVLPNIQAVLLPK	KTES		0	8901	P04908;P0C0S8	P04908{101-119};P0C0S8{101-119}	0	0	0	A0A0U1RR32;A0A0U1RRH7;H0YFX9;P04908;P0C0S8;P20671;Q16777;Q6FI13;Q7L7L0;Q93077;Q96KK5;Q99878;Q9BTM1	73.31	25.1582	8.4437	151.43
14934@BeWo+exosT_24-C2.cmpd.rclb.mgf	51.38	541.607	3	0	0.0039	1	2	LENR	VEVGKDQEFTVDTR	GAGG		0	23263	O75369	O75369{956-969}	0	0	0	E7EN95;O75369;O75369-2;O75369-3;O75369-4;O75369-5;O75369-6;O75369-7;O75369-8;O75369-9	81.22	32.0615	8.17393	61.5485
34853@BeWo+exosT_0-PE3.cmpd.rclb.mgf	105.43	895.95	2	0	-0.0012	0	2	SLEK	SYELPDGQVITIGNER	FRCP		0	5845	A0A2R8Y793;A5A3E0;P63261;P68032;P68133;Q562R1	A0A2R8Y793{223-238};A5A3E0{939-954};P63261{239-254};P68032{241-256};P68133{241-256};Q562R1{240-255}	0	0	0	A0A2R8Y793;A0A2R8YEA7;A5A3E0;P60709;P62736;P63261;P63267;P63267-2;P68032;P68133;Q562R1;Q6S8J3;Q9BYX7	82.6	31.7919	10.585	143.554
20405@BeWo+exosT_24-PE3.cmpd.rclb.mgf	64	617.306	2	0	-0.0002	0	2	LLSR	LCQDLGPGAFR	LAAR	MOD:01214 C2	0	12099	P08697	P08697{151-161}	0	0	0	A0A0G2JPA8;A0A0J9YY65;C9JMH6;P08697;P08697-2	72.1	25.5354	5.29243	119.494
9659@BeWo+exosT_12-C2.cmpd.rclb.mgf	38.25	506.24	3	0	0.0012	0	2	WISK	QEYDESGPSIVHR	KCL		0	5845	A5A3E0;P0CG38;P0CG39;P63261	A5A3E0{1060-1072};P0CG38{1060-1072};P0CG39{1023-1035};P63261{360-372}	0	0	0	A0A2R8YFE2;A5A3E0;P0CG38;P0CG39;P60709;P63261;Q6S8J3;Q9BYX7	73.46	28.6668	12.9586	58.7115
23120@BeWo+exosT_24-PE2.cmpd.rclb.mgf	73.12	854.09	3	0	0.0063	0	2	IGAK	LVQDVANNTNEEAGDGTTTATVLAR	SIAK		0	5443	P10809	P10809{97-121}	0	0	0	C9JL25;E7ESH4;E7EXB4;P10809;P10809-2	74.89	33.5108	15	138.178
29908@BeWo+exosT_24-C2.cmpd.rclb.mgf	91.05	652.028	3	0	0.0047	0	2	NELR	VAPEEHPVLLTEAPLNPK	ANRE		0	5845	A0A2R8Y793;P63261	A0A2R8Y793{96-113};P63261{96-113}	0	0	0	A0A2R8Y793;A0A2R8YGF8;E7EVS6;G5E9R0;I3L1U9;I3L3I0;I3L3R2;I3L4N8;J3KT65;K7EM38;P60709;P63261	71.15	30.4496	14.585	78.5219
33366@BeWo+exosT_0-C1.cmpd.rclb.mgf	100.3	718.382	2	0	0.0007	0	2	NIFR	FTQAGSEVSALLGR	IPSA		0	8921	P06576	P06576{311-324}	0	0	0	F8W0P7;H0YH81;P06576	72.06	30.8104	6.58503	137.557
3754@BeWo+exosT_24-PE4.cmpd.rclb.mgf	21.45	396.888	3	0	-0.0013	0	2	TGMR	GAFGKPQGTVAR	VHIG		0	4455	P27635	P27635{117-128}	0	0	0	A0A087WV22;F8W7C6;H7C123;H7C2C5;P27635;Q96L21;X1WI28	77.32	25.4427	3.85387	51.4006
32392@BeWo+exosT_12-PE1.cmpd.rclb.mgf	101.25	597.004	3	0	0.0011	1	2	LEGK	IIVDELKQEVISTSSK	AEPP		0	14332	P63244	P63244{265-280}	0	0	0	D6RAC2;D6REE5;D6RF23;H0Y8W2;H0Y9P0;H0YAF8;H0YAM7;J3KPE3;P63244	94.65	27.8774	8.42022	109.74
25342@BeWo+exosT_0-C1.cmpd.rclb.mgf	78.73	547.319	3	0	0.0044	1	2	RYTK	KVPQVSTPTLVEVSR	NLGK		0	21282	H0YA55;P02768	H0YA55{283-297};P02768{438-452}	0	0	0	A0A087WWT3;A0A0C4DGB6;B7WNR0;C9JKR2;D6RHD5;H0YA55;P02768;P02768-2;P02768-3	72.46	31.004	9.76955	87.6675
18426@BeWo+exosT_0-C2.cmpd.rclb.mgf	61.85	624.318	2	0	-0.002	1	2	KTSK	KITIADCGQLE		MOD:01214 C7	0	8525	P62937	P62937{155-165}	0	0	0	P62937;P62937-2	82.19	24.0169	2.24413	128.095
979@BeWo+exosT_24-C2.cmpd.rclb.mgf	14.58	503.235	3	0	0.0007	0	2	EESR	LESGMQNMSIHTK	TTSG	MOD:00719 M5;MOD:00719 M8	0	25654	P05787	P05787{402-414}	0	0	0	P05787;P05787-2	71.6	25.8386	3.36653	63.2672
6329@BeWo+exosT_0-PE4.cmpd.rclb.mgf	29.9	567.786	2	0	-0.0005	0	2	DLVK	VTLTSEEEAR	LKKS		0	7108	P00338	P00338{306-315}	0	0	0	P00338;P00338-3;P00338-4	77.3	26.9404	2.40894	101.715
6849@BeWo+exosT_12-PE1.cmpd.rclb.mgf	33.12	567.786	2	0	-0.0003	0	2	DLVK	VTLTSEEEAR	LKKS		0	7108	P00338	P00338{306-315}	0	0	0	P00338;P00338-3;P00338-4	76.98	26.7043	2.24413	100.494
31339@BeWo+exosT_24-C4.cmpd.rclb.mgf	93.63	606.005	3	0	0.0038	1	2	NVMR	IINEPTAAAIAYGLDKR	EGEK		0	7913	P11021	P11021{198-214}	0	0	0	P11021	98.99	38.5454	8.79588	89.8861
52588@BeWo+exosT_24-C4.cmpd.rclb.mgf	151.65	814.39	3	0	0.0045	0	2	AVAK	TASEMVLADDNFSTIVAAVEEGR	AIYN	MOD:00719 M5	0	70	P16615	P16615{728-750}	0	0	0	H7C5W9;O14983;O14983-2;O14983-3;P16615;P16615-2;P16615-3;P16615-4;P16615-5	76.03	28.4821	9.63827	106.424
6541@BeWo+exosT_24-C2.cmpd.rclb.mgf	29.32	567.785	2	0	-0.0015	0	2	DLVK	VTLTSEEEAR	LKKS		0	7108	P00338	P00338{306-315}	0	0	0	P00338;P00338-3;P00338-4	71.49	28.9709	2.284	112.725
24429@BeWo+exosT_0-C3.cmpd.rclb.mgf	79.63	547.319	3	0	0.0022	1	2	RYTK	KVPQVSTPTLVEVSR	NLGK		0	21282	H0YA55;P02768	H0YA55{283-297};P02768{438-452}	0	0	0	A0A087WWT3;A0A0C4DGB6;B7WNR0;C9JKR2;D6RHD5;H0YA55;P02768;P02768-2;P02768-3	74.88	33.3306	9.76955	80.693
8830@BeWo+exosT_24-PE3.cmpd.rclb.mgf	33.33	611.802	2	0	0.0004	0	2	GLLK	TPAQYDASELK	ASMK		0	18411	P07355	P07355{105-115}	0	0	0	A6NMY6;H0YKS4;H0YKX9;H0YKZ7;H0YLV6;H0YM50;H0YMD0;H0YMM1;H0YMT9;H0YMU9;H0YMW4;H0YN42;H0YNP5;P07355;P07355-2	75.98	31.435	8.55284	143.65
17@BeWo+exosT_0-C2.cmpd.rclb.mgf	9.47	493.722	4	0	0.0017	1	2	EGAK	IDASKNEEDEGHSNSSPR	HSEA		0	32727	Q14103	Q14103{68-85}	0	0	0	D6RAF8;D6RD83;Q14103;Q14103-3	74	32.1151		71.8208
33788@BeWo+exosT_0-C2.cmpd.rclb.mgf	103.05	701.734	3	0	0.0056	0	2	FSAK	VNNSSLIGLGYTQTLKPGIK	LTLS		0	31873	P21796	P21796{237-256}	0	0	0	P21796	73.34	37.6161	15	114.793
25251@BeWo+exosT_12-PE1.cmpd.rclb.mgf	81.97	820.473	2	0	-0.0003	1	2	RYTK	KVPQVSTPTLVEVSR	NLGK		0	21282	H0YA55;P02768	H0YA55{283-297};P02768{438-452}	0	0	0	A0A087WWT3;A0A0C4DGB6;B7WNR0;C9JKR2;D6RHD5;H0YA55;P02768;P02768-2;P02768-3	95.84	28.656	6.55284	151.388
3254@BeWo+exosT_24-C4.cmpd.rclb.mgf	19.75	608.315	2	0	-0.0002	0	2	QRQK	IVQAEGEAEAAK	MLGE		0	25455	Q99623	Q99623{225-236}	0	0	0	F5GY37;J3KPX7;Q99623	72.36	25.5953	7.69897	108.973
11831@BeWo+exosT_24-PE3.cmpd.rclb.mgf	41.17	473.741	2	0	-0.0007	0	2	WSAR	APNDFNLR	DFNV		0	7711	P06737	P06737{249-256}	0	0	0	E9PK47;P06737;P06737-2	74.12	14.7276	3.3098	96.0597
30160@BeWo+exosT_24-C4.cmpd.rclb.mgf	90.48	515.283	3	0	0.0009	1	2	FFDR	GASIVEDKLVEDLR	TRES		0	21078	P00367	P00367{77-90}	0	0	0	P00367	73.44	24.7956	5.82391	88.9868
20992@BeWo+exosT_24-PE2.cmpd.rclb.mgf	67.57	463.277	2	0	-0.0004	0	2	DSSK	AGLAPLEVR	VLGP		0	23263	O75369	O75369{1450-1458}	0	0	0	E7EN95;O75369;O75369-2;O75369-3;O75369-4;O75369-5;O75369-6;O75369-7;O75369-8;O75369-9	74.49	17.9624	1.56864	99.1758
37849@BeWo+exosT_0-C2.cmpd.rclb.mgf	114.27	662.862	2	0	0.0012	0	2	LHTK	GALPLDTVTFYK	IMVT		0	22125	P30040	P30040{37-48}	0	0	0	P30040;P30040-2	83.87	26.5196	3.56864	100.69
1903@BeWo+exosT_12-PE3.cmpd.rclb.mgf	17.97	669.27	2	0	0.0034	0	2	VYAK	CDSSPDSAEDVR	KVCQ	MOD:01214 C1	0	28467	P02765	P02765{132-143}	0	0	0	P02765	80.92	29.7231	3.92082	156.012
30735@BeWo+exosT_12-C3.cmpd.rclb.mgf	91.88	596.669	3	0	0.0004	1	2	NVLR	IINEPTAAAIAYGLDKK	VGAE		0	7913	P11142;P54652	P11142{172-188};P54652{173-189}	0	0	0	E9PI65;E9PKE3;E9PN89;P11142;P11142-2;P54652	83.48	27.309	9.55284	82.3144
27354@BeWo+exosT_12-PE4.cmpd.rclb.mgf	84.23	824.426	2	0	-0.0018	0	2	RKKR	NFILDQTNVSAAAQR	RKMC		0	31718	Q00839	Q00839{576-590}	0	0	0	A0A1W2PP34;A0A1W2PP35;A0A1W2PPH7;A0A1W2PPL4;A0A1W2PPS1;A0A1W2PQ74;A0A1W2PQD4;A0A1W2PQL0;A0A1W2PRZ7;A0A1X7SBS1;Q00839;Q00839-2;Q5RI18	92.19	30.0319	9.07058	148.01
40958@BeWo+exosT_12-PE1.cmpd.rclb.mgf	124.82	730.904	2	0	0.0004	0	2	AGGK	ILTFDQLALDSPK	GCGT		0	18566	Q07020	Q07020{120-132}	0	0	0	F8VUA6;G3V203;H0YHA7;J3QQ67;Q07020;Q07020-2	99.13	27.2862	5.38722	135.828
28805@BeWo+exosT_12-C3.cmpd.rclb.mgf	86.72	585.846	2	0	0.0001	0	2	NKKR	IALTDNALIAR	SLGK		0	35555	P18124	P18124{167-177}	0	0	0	A8MUD9;P18124	106.34	27.692	4.20761	141.274
35112@BeWo+exosT_12-C3.cmpd.rclb.mgf	103.87	895.95	2	0	0.0003	0	2	SLEK	SYELPDGQVITIGNER	FRCP		0	5845	A0A2R8Y793;A5A3E0;P63261;P68032;P68133;Q562R1	A0A2R8Y793{223-238};A5A3E0{939-954};P63261{239-254};P68032{241-256};P68133{241-256};Q562R1{240-255}	0	0	0	A0A2R8Y793;A0A2R8YEA7;A5A3E0;P60709;P62736;P63261;P63267;P63267-2;P68032;P68133;Q562R1;Q6S8J3;Q9BYX7	93.17	32.1429	11.8539	157.868
21010@BeWo+exosT_24-PE4.cmpd.rclb.mgf	67.02	501.304	2	0	0.0002	0	2	TNEK	VLTEIIASR	TPEE		0	10231	P08758	P08758{109-117}	0	0	0	D6RBL5;E9PHT9;P08758	71.37	28.8857	2.45593	117.95
47053@BeWo+exosT_24-C2.cmpd.rclb.mgf	137.48	771.928	2	0	0	0	2	IKTK	GVDEVTIVNILTNR	SNAQ		0	18411	P07355	P07355{50-63}	0	0	0	H0YKL9;H0YKS4;H0YKV8;H0YKX9;H0YKZ7;H0YLV6;H0YMD0;H0YMD9;H0YMM1;H0YMT9;H0YMU9;H0YMW4;H0YN42;P07355;P07355-2	76.03	30.852	9.52288	136.997
29761@BeWo+exosT_12-C4.cmpd.rclb.mgf	90.73	580.319	2	0	0.0001	0	2	DLRK	LAVNMVPFPR	LHFF	MOD:00719 M5	0	21880	P07437;P68371;Q13509;Q13885;Q3ZCM7;Q9BUF5;Q9BVA1;Q9H4B7	P07437{253-262};P68371{253-262};Q13509{253-262};Q13885{253-262};Q3ZCM7{253-262};Q9BUF5{253-262};Q9BVA1{253-262};Q9H4B7{253-262}	0	0	0	A0A075B736;A0A0B4J269;A6NNZ2;K7ESM5;P04350;P07437;P68371;Q13509;Q13509-2;Q13885;Q3ZCM7;Q5JP53;Q5SQY0;Q5ST81;Q9BUF5;Q9BVA1;Q9H4B7	78.88	22.8939	4.31876	120.002
15397@BeWo+exosT_24-PE1.cmpd.rclb.mgf	54.47	750.342	2	0	-0.0014	0	2	WISK	QEYDESGPSIVHR	KCL	MOD:00040 Q1	0	5845	A5A3E0;P0CG38;P0CG39;P63261	A5A3E0{1060-1072};P0CG38{1060-1072};P0CG39{1023-1035};P63261{360-372}	0	0	0	A0A2R8YFE2;A5A3E0;P0CG38;P0CG39;P60709;P63261;Q6S8J3;Q9BYX7	78.76	31.9411	11.9586	148.128
22453@BeWo+exosT_24-C4.cmpd.rclb.mgf	70.28	520.947	3	0	0.0018	1	2	IFLR	ELISNSSDALDKIR	YESL		0	27210	P07900	P07900{47-60}	0	0	0	G3V2J8;P07900;P07900-2	84.7	33.4649	7.01323	50.2395
12830@BeWo+exosT_0-PE2.cmpd.rclb.mgf	45.5	720.339	2	0	0.001	0	2	HLQK	TGTAEMSSILEER	ILGA	MOD:00719 M6	0	19042	P25705	P25705{46-58}	0	0	0	K7ERX7;K7ESA0;P25705;P25705-3	79.85	23.6319	6.10791	101.598
37068@BeWo+exosT_0-C2.cmpd.rclb.mgf	112.17	588.833	2	0	-0.0048	0	2	GESK	LGGNEIVSFLK	GLLT		0	38096	O60762	O60762{241-251}	0	0	0	H0Y368;O60762;Q5QPK2	76.68	17.3564	2.88606	103.205
29461@BeWo+exosT_24-C2.cmpd.rclb.mgf	89.87	580.318	2	0	-0.0023	0	2	DLRK	LAVNMVPFPR	LHFF	MOD:00719 M5	0	21880	P07437;P68371;Q13509;Q13885;Q3ZCM7;Q9BUF5;Q9BVA1;Q9H4B7	P07437{253-262};P68371{253-262};Q13509{253-262};Q13885{253-262};Q3ZCM7{253-262};Q9BUF5{253-262};Q9BVA1{253-262};Q9H4B7{253-262}	0	0	0	A0A075B736;A0A0B4J269;A6NNZ2;K7ESM5;P04350;P07437;P68371;Q13509;Q13509-2;Q13885;Q3ZCM7;Q5JP53;Q5SQY0;Q5ST81;Q9BUF5;Q9BVA1;Q9H4B7	75.38	26.3832	4.22185	124.071
16577@BeWo+exosT_12-PE2.cmpd.rclb.mgf	55.83	660.34	2	0	0.0005	0	2	EDLR	AQIFANTVDNAR	IVLQ		0	37329	P05783	P05783{138-149}	0	0	0	F8VZY9;P05783	77.99	30.7699	4.60206	107.78
9770@BeWo+exosT_0-PE1.cmpd.rclb.mgf	38.48	506.24	3	0	0.0009	0	2	WISK	QEYDESGPSIVHR	KCL		0	5845	A5A3E0;P0CG38;P0CG39;P63261	A5A3E0{1060-1072};P0CG38{1060-1072};P0CG39{1023-1035};P63261{360-372}	0	0	0	A0A2R8YFE2;A5A3E0;P0CG38;P0CG39;P60709;P63261;Q6S8J3;Q9BYX7	83.04	29.425	10.6383	57.7216
29530@BeWo+exosT_0-C1.cmpd.rclb.mgf	89.83	765.902	2	0	0.0011	0	2	MAFR	VPTANVSVVDLTCR	LEKP	MOD:01214 C13	0	13516	P04406	P04406{235-248}	0	0	0	E7EUT5;P04406;P04406-2	96.36	32.2795	12.9586	159.528
10417@BeWo+exosT_24-PE1.cmpd.rclb.mgf	41.33	514.763	2	0	-0.0013	0	2	NNVK	TAVCDIPPR	GLKM	MOD:01214 C4	0	21880	P07437;P68371;Q13885;Q3ZCM7;Q9BVA1	P07437{351-359};P68371{351-359};Q13885{351-359};Q3ZCM7{351-359};Q9BVA1{351-359}	0	0	0	A0A075B736;A6NNZ2;P04350;P07437;P68371;Q13885;Q3ZCM7;Q5JP53;Q5SQY0;Q5ST81;Q9BVA1	78.54	21.278	2.95861	127.212
34578@BeWo+exosT_24-PE3.cmpd.rclb.mgf	101.37	511.984	3	0	-0.0013	0	2	AFSR	GLLKPGLNVVLEGPK	KAVN		0	29818	Q99848	Q99848{30-44}	0	0	0	H7C2Q8;Q99848	73.5	29.7836	7.45593	101.686
31371@BeWo+exosT_0-PE4.cmpd.rclb.mgf	96.25	606.005	3	0	0.0039	1	2	NVMR	IINEPTAAAIAYGLDKR	EGEK		0	7913	P11021	P11021{198-214}	0	0	0	P11021	98.11	36.6801	9.85387	74.1827
19097@BeWo+exosT_24-C2.cmpd.rclb.mgf	62.55	732.356	2	0	-0.0005	0	2	SMKK	VAGMDVELTVEER	NLLS	MOD:00719 M4	0	8296	P62258	P62258{30-42}	0	0	0	B4DJF2;I3L3T1;K7EIT4;P62258;P62258-2	74.66	29.2867	6.23657	133.369
38665@BeWo+exosT_24-C1.cmpd.rclb.mgf	115.62	510.606	3	0	0.0028	1	2	GGTK	VVLDDKDYFLFR	DGDI		0	16244	P61604	P61604{81-92}	0	0	0	B8ZZ54;P61604	96.24	31.0988	5.82391	55.0958
31803@BeWo+exosT_24-PE1.cmpd.rclb.mgf	98.62	606.004	3	0	-0.0001	1	2	NVMR	IINEPTAAAIAYGLDKR	EGEK		0	7913	P11021	P11021{198-214}	0	0	0	P11021	111.97	35.9742	10.7959	72.333
6150@BeWo+exosT_24-C3.cmpd.rclb.mgf	26.92	567.786	2	0	-0.0006	0	2	DLVK	VTLTSEEEAR	LKKS		0	7108	P00338	P00338{306-315}	0	0	0	P00338;P00338-3;P00338-4	76.46	26.7996	2.65758	99.9646
44831@BeWo+exosT_12-PE3.cmpd.rclb.mgf	132.73	595.643	3	0	0.0011	0	2	ISAK	SNYNFEKPFLWLAR	KLIG		0	15287	P62826	P62826{153-166}	0	0	0	B4DV51;B5MDF5;F5H018;J3KQE5;P62826	84.8	27.7925	9.38722	86.3612
46473@BeWo+exosT_0-C2.cmpd.rclb.mgf	138.32	681.364	3	0	0.0031	1	2	RGLK	MAVTFIGNSTAIQELFKR	ISEQ	MOD:00719 M1	0	21880	P07437	P07437{363-380}	0	0	0	P07437;Q5JP53;Q5ST81	73.49	35.1524	15	64.8279
16780@BeWo+exosT_0-PE4.cmpd.rclb.mgf	57.63	635.639	3	0	0.0038	0	2	ATYR	SLLEGQEDHYNNLSASK	VL		0	37329	P08727	P08727{382-398}	0	0	0	P08727	97.66	32.3497	10.3768	79.1584
15495@BeWo+exosT_24-PE1.cmpd.rclb.mgf	54.73	750.342	2	0	-0.0005	0	2	WISK	QEYDESGPSIVHR	KCL	MOD:00040 Q1	0	5845	A5A3E0;P0CG38;P0CG39;P63261	A5A3E0{1060-1072};P0CG38{1060-1072};P0CG39{1023-1035};P63261{360-372}	0	0	0	A0A2R8YFE2;A5A3E0;P0CG38;P0CG39;P60709;P63261;Q6S8J3;Q9BYX7	76.04	31.4529	10.8539	151.609
30846@BeWo+exosT_24-PE1.cmpd.rclb.mgf	95.92	596.67	3	0	0.003	1	2	NVLR	IINEPTAAAIAYGLDKK	VGAE		0	7913	P11142;P54652	P11142{172-188};P54652{173-189}	0	0	0	E9PI65;E9PKE3;E9PN89;P11142;P11142-2;P54652	103.38	35.5489	10.4949	94.2463
14804@BeWo+exosT_24-C4.cmpd.rclb.mgf	50	541.607	3	0	0.0014	1	2	LENR	VEVGKDQEFTVDTR	GAGG		0	23263	O75369	O75369{956-969}	0	0	0	E7EN95;O75369;O75369-2;O75369-3;O75369-4;O75369-5;O75369-6;O75369-7;O75369-8;O75369-9	85.22	35.5452	8.3098	74.797
14575@BeWo+exosT_24-PE2.cmpd.rclb.mgf	50.42	508.294	2	0	0.0007	0	2	RFWK	LVLVGDGGTGK	TTFV		0	15287	P62826	P62826{13-23}	0	0	0	B5MDF5;H0YFC6;J3KQE5;P62826	72.69	32.4899	2.60206	107.018
15628@BeWo+exosT_0-C1.cmpd.rclb.mgf	53.2	442.591	3	0	0.0019	0	2	KVLR	DNIQGITKPAIR	RLAR		0	29306	P62805	P62805{25-36}	0	0	0	P62805	73.35	27.161	5	67.6635
55824@BeWo+exosT_24-C3.cmpd.rclb.mgf	160.1	939.971	2	0	-0.0017	0	2	MYQK	GQETSTNPIASIFAWTR	GLAH		0	12446	O75874	O75874{322-338}	0	0	0	O75874	76.96	27.9717	13.7696	125.379
25069@BeWo+exosT_12-PE4.cmpd.rclb.mgf	78.1	702.855	2	0	0.0005	0	2	AYVR	LAPDYDALDVANK	IGII		0	21695	P62750	P62750{140-152}	0	0	0	A8MUS3;H7BY10;K7EJV9;K7EMA7;K7ERT8;P62750	77.11	24.9452	6.92082	108.34
28977@BeWo+exosT_24-C4.cmpd.rclb.mgf	87.32	765.902	2	0	0.0007	0	2	MAFR	VPTANVSVVDLTCR	LEKP	MOD:01214 C13	0	13516	P04406	P04406{235-248}	0	0	0	E7EUT5;P04406;P04406-2	96.55	33.4733	10.7447	164.535
8142@BeWo+exosT_24-C1.cmpd.rclb.mgf	34.4	624.805	2	0	0.0011	0	2	PVTR	VIGSGCNLDSAR	FRYL	MOD:01214 C6	0	7108	P00338;P07195	P00338{158-169};P07195{159-170}	0	0	0	A0A087WUM2;A0A3B3IS95;A0A5F9ZHM4;A8MW50;F5H155;F5H245;F5H5G7;G3XAP5;P00338;P00338-2;P00338-3;P00338-4;P00338-5;P07195;P07864;Q6ZMR3	94.46	27.7885	7.55284	133.809
7716@BeWo+exosT_0-C2.cmpd.rclb.mgf	33.45	523.778	2	0	-0.0006	0	2	GLRK	VIDDTNITR	LQLE		0	37329	P05783	P05783{188-196}	0	0	0	F8VZY9;P05783	72.92	19.2299		110.064
32409@BeWo+exosT_12-PE3.cmpd.rclb.mgf	98.77	757.398	2	0	0.0013	0	2	RFIR	GVVDSEDIPLNLSR	ELLQ		0	27659	Q12931	Q12931{389-402}	0	0	0	I3L0K7;I3L239;Q12931;Q12931-2	88.84	34.0312	6.88606	166.936
25468@BeWo+exosT_12-C4.cmpd.rclb.mgf	79.23	547.319	3	0	0.0038	1	2	RYTK	KVPQVSTPTLVEVSR	NLGK		0	21282	H0YA55;P02768	H0YA55{283-297};P02768{438-452}	0	0	0	A0A087WWT3;A0A0C4DGB6;B7WNR0;C9JKR2;D6RHD5;H0YA55;P02768;P02768-2;P02768-3	89.06	31.6864	11.3565	88.6042
16637@BeWo+exosT_12-C2.cmpd.rclb.mgf	56.72	622.33	2	0	-0.0014	0	2	DKVR	ALEAANGELEVK	IRDW		0	37329	P08727	P08727{100-111}	0	0	0	P08727	73.71	28.4178	3.92082	137.557
47340@BeWo+exosT_24-PE2.cmpd.rclb.mgf	138.58	670.905	2	0	-0.0014	0	2	ECIK	IILDLISESPIK	GRAQ		0	20125	P61978;P61978-3	P61978{208-219};P61978-3{184-195}	0	0	0	P61978;P61978-2;P61978-3;Q5T6W2	74.35	34.7516	3.23657	136.125
30517@BeWo+exosT_24-PE1.cmpd.rclb.mgf	95.03	625.343	2	0	-0.0005	0	2	DIHR	AFQSLLTEVNK	AGTQ		0	12094	P50453	P50453{69-79}	0	0	0	P50453	72.07	25.2937	4.63827	133.605
29799@BeWo+exosT_24-C3.cmpd.rclb.mgf	89.43	625.343	2	0	-0.0006	0	2	DIHR	AFQSLLTEVNK	AGTQ		0	12094	P50453	P50453{69-79}	0	0	0	P50453	71.82	26.7076	4.38722	118.426
30777@BeWo+exosT_24-PE2.cmpd.rclb.mgf	93.28	663.852	2	0	-0.001	0	2	AKRK	TVTAMDVVYALK	RQGR	MOD:00719 M5	0	29306	P62805	P62805{81-92}	0	0	0	P62805	94.12	26.6989	3.65758	118.121
4612@BeWo+exosT_24-PE4.cmpd.rclb.mgf	23.67	488.729	2	0	0.0008	0	2	GLCK	AGFAGDDAPR	AVFP		0	5845	A0A2R8Y793;A5A3E0;P0CG38;P0CG39;P63261;P68032;P68133	A0A2R8Y793{19-28};A5A3E0{719-728};P0CG38{719-728};P0CG39{682-691};P63261{19-28};P68032{21-30};P68133{21-30}	0	0	0	A0A2R8Y793;A0A2R8YGF8;A5A3E0;A6NL76;B8ZZJ2;C9JFL5;C9JTX5;C9JUM1;C9JZR7;E7EVS6;F6QUT6;F6UVQ4;F8WB63;F8WCH0;G5E9R0;I3L1U9;I3L3I0;I3L3R2;I3L4N8;J3KT65;K7EM38;P0CG38;P0CG39;P60709;P62736;P63261;P63267;P63267-2;P68032;P68133;Q6S8J3	72.96	27.5047	2.50864	125.381
21200@BeWo+exosT_24-C3.cmpd.rclb.mgf	66.83	636.844	2	0	0.0007	1	2	LAIR	NDEELNKLLGK	VTIA		0	8901	P0C0S8	P0C0S8{90-100}	0	0	0	A0A0U1RR32;A0A0U1RRH7;H0YFX9;P0C0S8;P20671;Q16777;Q6FI13;Q96KK5;Q99878;Q9BTM1;Q9BTM1-2	88.27	32.5783	8.49485	142.576
19059@BeWo+exosT_12-C3.cmpd.rclb.mgf	60.8	638.325	2	0	-0.0004	0	2	IFLR	ELISNASDALDK	IRYE		0	27210	P08238;P14625	P08238{42-53};P14625{103-114}	0	0	0	A0A1W2PRR1;F8W026;P08238;P14625;Q96GW1	96.34	26.716	4.24413	107.11
8967@BeWo+exosT_24-PE3.cmpd.rclb.mgf	33.7	506.241	3	0	0.0038	0	2	WISK	QEYDESGPSIVHR	KCL		0	5845	A5A3E0;P0CG38;P0CG39;P63261	A5A3E0{1060-1072};P0CG38{1060-1072};P0CG39{1023-1035};P63261{360-372}	0	0	0	A0A2R8YFE2;A5A3E0;P0CG38;P0CG39;P60709;P63261;Q6S8J3;Q9BYX7	83.92	29.4645	10.9208	70.4189
707@BeWo+exosT_24-PE4.cmpd.rclb.mgf	13.07	847.854	2	0	-0.0001	0	2	AKPR	NQGGYGGSSSSSSYGSGR	RF		0	27762	P09651	P09651{353-370}	0	0	0	A0A2R8Y4L2;F8W6I7;H0YH80;P09651;P09651-2;P09651-3	71.23	35.0166	6.85387	155.311
14448@BeWo+exosT_24-C2.cmpd.rclb.mgf	50.05	601.31	3	0	0.002	0	2	KTGR	VMLGETNPADSKPGTIR	GDFC	MOD:00719 M2	0	880	O60361;P15531;P22392	O60361{74-90};P15531{89-105};P22392{89-105}	0	0	0	E7ERL0;J3KPD9;O60361;P15531;P15531-2;P22392;P22392-2;Q32Q12	112.25	33.2508	8.95861	70.6599
24427@BeWo+exosT_0-C2.cmpd.rclb.mgf	77.63	547.319	3	0	0.0021	1	2	RYTK	KVPQVSTPTLVEVSR	NLGK		0	21282	H0YA55;P02768	H0YA55{283-297};P02768{438-452}	0	0	0	A0A087WWT3;A0A0C4DGB6;B7WNR0;C9JKR2;D6RHD5;H0YA55;P02768;P02768-2;P02768-3	75.73	30.8931	11.3565	90.7249
17115@BeWo+exosT_24-C1.cmpd.rclb.mgf	58.3	595.822	2	0	-0.0012	0	2	PVAK	IDATSASVLASR	FDVS		0	24229	P13667	P13667{120-131}	0	0	0	A0A499FI48;P13667	76.64	29.1149	5.20761	130.909
2895@BeWo+exosT_0-C1.cmpd.rclb.mgf	19.92	537.775	2	0	-0.0002	0	2	YGRK	LGGSQEDQIK	NAID		0	13375	P37837	P37837{72-81}	0	0	0	F2Z393;P37837	90.89	28.9904	3.40894	116.513
23925@BeWo+exosT_0-C2.cmpd.rclb.mgf	76.35	547.318	3	0	0.001	1	2	RYTK	KVPQVSTPTLVEVSR	NLGK		0	21282	H0YA55;P02768	H0YA55{283-297};P02768{438-452}	0	0	0	A0A087WWT3;A0A0C4DGB6;B7WNR0;C9JKR2;D6RHD5;H0YA55;P02768;P02768-2;P02768-3	86.44	31.2424	11.2924	88.1788
23275@BeWo+exosT_0-PE4.cmpd.rclb.mgf	74.8	760.358	2	0	0.0062	0	2	PQTR	SPDFTNENPLETR	NIAF		0	12758	P05023	P05023{228-240}	0	0	0	P05023;P05023-2;P05023-3;P05023-4	73.06	27.5201	8.27572	149.199
9661@BeWo+exosT_0-PE4.cmpd.rclb.mgf	38.65	564.581	3	0	0.0004	0	2	FEVK	STAGDTHLGGEDFDNR	MVNH		0	7913	P11142;P54652	P11142{221-236};P54652{224-239}	0	0	0	E9PKE3;E9PN89;P11142;P11142-2;P54652	111.24	26.6991	9.5376	59.6405
25093@BeWo+exosT_24-PE3.cmpd.rclb.mgf	76.28	791.932	2	0	0.0001	0	2	YIEK	IQPSGGTNINEALLR	AIFI		0	5161	P19823	P19823{380-394}	0	0	0	P19823;Q5T985	72.79	32.1847	6.79588	105.294
29272@BeWo+exosT_24-C2.cmpd.rclb.mgf	89.37	743.38	2	0	-0.0019	0	2	NFVK	GVVDSDDLPLNVSR	ETLQ		0	27210	P14625	P14625{435-448}	0	0	0	P14625	96.37	31.2137	7.46852	164.835
24103@BeWo+exosT_24-PE4.cmpd.rclb.mgf	75.03	547.319	3	0	0.0044	1	2	RYTK	KVPQVSTPTLVEVSR	NLGK		0	21282	H0YA55;P02768	H0YA55{283-297};P02768{438-452}	0	0	0	A0A087WWT3;A0A0C4DGB6;B7WNR0;C9JKR2;D6RHD5;H0YA55;P02768;P02768-2;P02768-3	80.76	33.48	10.8239	85.4187
21240@BeWo+exosT_0-C3.cmpd.rclb.mgf	70.75	463.277	2	0	-0.0009	0	2	DSSK	AGLAPLEVR	VLGP		0	23263	O75369	O75369{1450-1458}	0	0	0	E7EN95;O75369;O75369-2;O75369-3;O75369-4;O75369-5;O75369-6;O75369-7;O75369-8;O75369-9	77.34	21.4866	1.65758	107.726
15343@BeWo+exosT_24-C3.cmpd.rclb.mgf	51.18	649.839	2	0	-0.0012	0	2	TGTK	VGDPQELNGITR	ALCA		0	14623	P49327	P49327{299-310}	0	0	0	A0A0U1RQF0;P49327	77.39	28.4644	6.79588	150.635
39561@BeWo+exosT_24-C2.cmpd.rclb.mgf	116.87	857.96	2	0	0.0002	0	2	AAGK	SSGPTSLFAVTVAPPGAR	QGQQ		0	31718	Q00839	Q00839{187-204}	0	0	0	A0A1W2PP22;A0A1W2PP35;A0A1W2PPS1;A0A1X7SBS1;Q00839;Q00839-2	101	26.7552	7.45593	127.001
30270@BeWo+exosT_24-C2.cmpd.rclb.mgf	92.02	596.32	3	0	-0.0004	0	2	AAKK	HLEINPDHSIIETLR	QKAE		0	27210	P07900	P07900{633-647}	0	0	0	P07900;P07900-2	72.71	29.5755	12.3565	108.703
45021@BeWo+exosT_0-PE4.cmpd.rclb.mgf	133.57	849.99	2	0	0.0079	0	2	QIKR	ESVLTATSILNNPIVK	ARYE		0	26145	Q5BKZ1	Q5BKZ1{444-459}	0	0	0	A0A0A0MRN4;Q5BKZ1;Q5BKZ1-3	76.56	29.0189	5.31876	97.6788
18962@BeWo+exosT_24-C2.cmpd.rclb.mgf	62.18	493.306	2	0	-0.0006	0	2	REYK	LVVLGSGGVGK	SALT		0	14751	P61224	P61224{6-16}	0	0	0	A0A075B6Q0;E7ESV4;F5GWU8;F5GX62;F5GYB5;F5GYH7;F5H004;F5H077;F5H0B7;F5H491;F5H4H0;F5H500;F5H6R7;F5H7Y6;F8WBC0;P61224;P61224-2;P61224-3;P61224-4;P62834	76.41	29.2117	1.31876	118.087
22127@BeWo+exosT_24-C2.cmpd.rclb.mgf	70.62	817.415	2	0	0.0002	0	2	LLLK	VNQIGSVTESIQACK	LAQS	MOD:01214 C14	0	31166	P13929	P13929{344-358}	0	0	0	P13929;P13929-2;P13929-3	72.33	30.4334	8.10791	127.702
33178@BeWo+exosT_24-C1.cmpd.rclb.mgf	100.85	895.949	2	0	-0.0021	0	2	SLEK	SYELPDGQVITIGNER	FRCP		0	5845	A0A2R8Y793;A5A3E0;P63261;P68032;P68133;Q562R1	A0A2R8Y793{223-238};A5A3E0{939-954};P63261{239-254};P68032{241-256};P68133{241-256};Q562R1{240-255}	0	0	0	A0A2R8Y793;A0A2R8YEA7;A5A3E0;P60709;P62736;P63261;P63267;P63267-2;P68032;P68133;Q562R1;Q6S8J3;Q9BYX7	72.45	27.3755	6.85387	134.877
25194@BeWo+exosT_24-PE3.cmpd.rclb.mgf	76.57	486.79	2	0	-0.0009	0	2	SLAR	AALQELLSK	GLIK		0	13856	P62851	P62851{86-94}	0	0	0	P62851	80.66	26.4816	2.65758	114.756
16557@BeWo+exosT_0-C4.cmpd.rclb.mgf	57.42	622.33	2	0	-0.0008	0	2	DKVR	ALEAANGELEVK	IRDW		0	37329	P08727	P08727{100-111}	0	0	0	P08727	89.73	29.6056	3.79588	128.606
21279@BeWo+exosT_24-C4.cmpd.rclb.mgf	67.23	456.798	2	0	-0.0009	0	2	NRLK	VGLQVVAVK	APGF		0	5443	P10809	P10809{293-301}	0	0	0	P10809	72.98	28.9649	1.92082	122.641
27289@BeWo+exosT_12-C2.cmpd.rclb.mgf	84.9	714.856	2	0	0.0025	0	2	QGLK	LTFDTTFSPNTGK	KSGK		0	29876	P45880	P45880{108-120}	0	0	0	A0A0A0MR02;P45880;P45880-1;P45880-2;Q5JSD1;Q5JSD2	77.04	24.8772	5.35655	106.373
30275@BeWo+exosT_12-C4.cmpd.rclb.mgf	92.12	561.647	3	0	0.0025	0	2	YDEK	YLIATSEQPIAALHR	DEWL		0	28088	P49591	P49591{267-281}	0	0	0	P49591;Q5T5C7	81.48	36.1581	11.6778	76.419
20033@BeWo+exosT_24-PE2.cmpd.rclb.mgf	64.97	505.91	3	0	0.0021	1	2	MIKK	IADDKYNDTFWK	EFGT		0	27210	P14625	P14625{475-486}	0	0	0	P14625	72.15	24.9342	6.3098	51.9582
36042@BeWo+exosT_12-PE4.cmpd.rclb.mgf	107.83	483.277	3	0	0	1	2	MPRK	IEEIKDFLLTAR	RKDA		0	20433	P63173	P63173{5-16}	0	0	0	J3KSP2;J3KT73;J3QL01;P63173	81	26.5301	4.67778	67.5051
8949@BeWo+exosT_24-C3.cmpd.rclb.mgf	34.28	506.24	3	0	0.0021	0	2	WISK	QEYDESGPSIVHR	KCL		0	5845	A5A3E0;P0CG38;P0CG39;P63261	A5A3E0{1060-1072};P0CG38{1060-1072};P0CG39{1023-1035};P63261{360-372}	0	0	0	A0A2R8YFE2;A5A3E0;P0CG38;P0CG39;P60709;P63261;Q6S8J3;Q9BYX7	83.05	28.4149	12.2757	67.3239
31365@BeWo+exosT_24-PE3.cmpd.rclb.mgf	92.85	663.852	2	0	-0.0019	0	2	AKRK	TVTAMDVVYALK	RQGR	MOD:00719 M5	0	29306	P62805	P62805{81-92}	0	0	0	P62805	74.37	24.9308	4.69897	116.25
21976@BeWo+exosT_24-C1.cmpd.rclb.mgf	71.28	631.353	2	0	-0.0031	0	2	DARR	LTVSSLQESGLK	VNQP		0	23263	P21333	P21333{2335-2346}	0	0	0	A0A087WWY3;P21333;P21333-2;Q60FE5	81.12	27.2482	2.88606	83.1587
17078@BeWo+exosT_12-C1.cmpd.rclb.mgf	57	622.33	2	0	-0.0017	0	2	DKVR	ALEAANGELEVK	IRDW		0	37329	P08727	P08727{100-111}	0	0	0	P08727	76.3	29.2958	5.76955	136.765
32030@BeWo+exosT_12-PE4.cmpd.rclb.mgf	96.77	508.804	2	0	0	0	2	PGVK	LTLSALVDGK	SINA		0	29876	P45880	P45880{268-277}	0	0	0	A0A0A0MR02;P45880;P45880-1;P45880-2	73.55	23.9763	2.3279	119.632
35416@BeWo+exosT_0-C1.cmpd.rclb.mgf	105.78	895.95	2	0	0.0001	0	2	SLEK	SYELPDGQVITIGNER	FRCP		0	5845	A0A2R8Y793;A5A3E0;P63261;P68032;P68133;Q562R1	A0A2R8Y793{223-238};A5A3E0{939-954};P63261{239-254};P68032{241-256};P68133{241-256};Q562R1{240-255}	0	0	0	A0A2R8Y793;A0A2R8YEA7;A5A3E0;P60709;P62736;P63261;P63267;P63267-2;P68032;P68133;Q562R1;Q6S8J3;Q9BYX7	73.99	31.6816	10.2924	136.001
28983@BeWo+exosT_0-C1.cmpd.rclb.mgf	88.38	594.33	2	0	-0.0018	0	2	MPSK	GPLQSVQVFGR	KKTA		0	14341	P62249	P62249{5-15}	0	0	0	M0R210;M0R3H0;P62249;Q6IPX4	74.84	27.9539	5.31876	144.11
29268@BeWo+exosT_0-C1.cmpd.rclb.mgf	89.13	756.426	2	0	0.0001	0	2	YTKK	VPQVSTPTLVEVSR	NLGK		0	21282	H0YA55;P02768	H0YA55{284-297};P02768{439-452}	0	0	0	A0A087WWT3;A0A0C4DGB6;B7WNR0;C9JKR2;D6RHD5;H0YA55;P02768;P02768-2;P02768-3	100.51	32.782	9.46852	161.004
12024@BeWo+exosT_24-C4.cmpd.rclb.mgf	42.62	543.599	3	0	0.0002	0	2	FGGR	SSGPYGGGGQYFAKPR	NQGG		0	27762	P09651	P09651{337-352}	0	0	0	F8W6I7;H0YH80;P09651;P09651-2;P09651-3	82.86	28.7516	10.4089	89.8776
58120@BeWo+exosT_12-C4.cmpd.rclb.mgf	173.98	807.46	2	0	0.0005	0	2	TIDR	ETSGNLEQLLLAVVK	SIRS		0	10231	P08758	P08758{228-242}	0	0	0	D6RBE9;D6RBL5;P08758	100.79	29.6713	12.9586	127.258
4122@BeWo+exosT_24-PE3.cmpd.rclb.mgf	21.03	488.729	2	0	0.001	0	2	GLCK	AGFAGDDAPR	AVFP		0	5845	A0A2R8Y793;A5A3E0;P0CG38;P0CG39;P63261;P68032;P68133	A0A2R8Y793{19-28};A5A3E0{719-728};P0CG38{719-728};P0CG39{682-691};P63261{19-28};P68032{21-30};P68133{21-30}	0	0	0	A0A2R8Y793;A0A2R8YGF8;A5A3E0;A6NL76;B8ZZJ2;C9JFL5;C9JTX5;C9JUM1;C9JZR7;E7EVS6;F6QUT6;F6UVQ4;F8WB63;F8WCH0;G5E9R0;I3L1U9;I3L3I0;I3L3R2;I3L4N8;J3KT65;K7EM38;P0CG38;P0CG39;P60709;P62736;P63261;P63267;P63267-2;P68032;P68133;Q6S8J3	81.18	32.0559	2.65758	135.878
27353@BeWo+exosT_24-C4.cmpd.rclb.mgf	83.1	514.984	3	0	-0.0018	0	2	MNGR	IVATKPLYVALAQR	KEER		0	35785	P11940	P11940{357-370}	0	0	0	A0A087WTT1;E7EQV3;E7ERJ7;H0YAR2;H0YB86;P11940;P11940-2;Q9H361	82.46	31.5881	8.79588	92.8658
24867@BeWo+exosT_24-PE4.cmpd.rclb.mgf	77.03	791.932	2	0	0.0007	0	2	YIEK	IQPSGGTNINEALLR	AIFI		0	5161	P19823	P19823{380-394}	0	0	0	P19823;Q5T985	77.18	30.2441	7	111.163
25403@BeWo+exosT_12-PE4.cmpd.rclb.mgf	79.02	788.397	2	0	-0.0007	0	2	LEER	ILGADTSVDLEETGR	VLSI		0	19042	P25705	P25705{59-73}	0	0	0	K7EJP1;K7EK77;K7EQH4;K7ERX7;K7ESA0;P25705;P25705-2;P25705-3	112.03	30.073	9.63827	143.156
45175@BeWo+exosT_24-C3.cmpd.rclb.mgf	130.93	807.456	2	0	0.0018	0	2	ENGK	LVINGNPITIFQER	DPSK		0	13516	P04406	P04406{67-80}	0	0	0	P04406;P04406-2	89.28	31.4688	9.45593	125.69
[truncated: 333,131+ more rows]

## Sheet: ident_proteins
ID	length	Mw(kDa)	pI	GRAVY	inferred.protein.fdr	best.peptide.fdr	protein.group	inferred.protein.group.size	%sequence_coverage	pept_unique	pept_inferred	pept_ambiguous	pept_excluded	header	BeWo+exosT_0-C1.cmpd.rclb	BeWo+exosT_0-C2.cmpd.rclb	BeWo+exosT_0-C3.cmpd.rclb	BeWo+exosT_0-C4.cmpd.rclb	BeWo+exosT_0-PE1.cmpd.rclb	BeWo+exosT_0-PE2.cmpd.rclb	BeWo+exosT_0-PE3.cmpd.rclb	BeWo+exosT_0-PE4.cmpd.rclb	BeWo+exosT_12-C1.cmpd.rclb	BeWo+exosT_12-C2.cmpd.rclb	BeWo+exosT_12-C3.cmpd.rclb	BeWo+exosT_12-C4.cmpd.rclb	BeWo+exosT_12-PE1.cmpd.rclb	BeWo+exosT_12-PE2.cmpd.rclb	BeWo+exosT_12-PE3.cmpd.rclb	BeWo+exosT_12-PE4.cmpd.rclb	BeWo+exosT_24-C1.cmpd.rclb	BeWo+exosT_24-C2.cmpd.rclb	BeWo+exosT_24-C3.cmpd.rclb	BeWo+exosT_24-C4.cmpd.rclb	BeWo+exosT_24-PE1.cmpd.rclb	BeWo+exosT_24-PE2.cmpd.rclb	BeWo+exosT_24-PE3.cmpd.rclb	BeWo+exosT_24-PE4.cmpd.rclb
[truncated: 3,924 more rows]

[truncated: 4 more sheets: ident_legend, quant_0h, quant_12h, quant_24h]
